# Supplementary material for: Contradicting habitat type-extinction risk relationships between living and fossil amphibians
Source: R Soc Open Sci. 2017 May 10;4(5):170051. doi: 10.1098/rsos.170051 (PMC5451811; doi:10.1098/rsos.170051)
Supplement: Lithology and specimen completeness references (Tietje and Rödel 2017) [file rsos170051supp2.csv]

ref_number	reference	V3
1	Fossilworks. http://fossilworks.org
2	Gardner, J. D. (1999). New albanerpetontid amphibians from the albian to Coniacian of Utah, Usa—Bridging the gap. Journal of Vertebrate Paleontology, 19(4), 632–638. https://doi.org/10.1080/02724634.1999.10011177
3	Fox, R. C., & Naylor, B. G. (1982). A reconsideration of the relationships of the fossil amphibian Albanerpeton. Canadian Journal of Earth Sciences, 19(1), 118–128.
4	Gardner, J. D. (2000). Albanerpetontid amphibians from the Upper Cretaceous (Campanian and Maastrichtian) of North America. Geodiversitas, 22(3), 349–388. Retrieved from http://cat.inist.fr/?aModele=afficheN&cpsidt=1489032
5	Sanchiz, B. (1998). Handbook of Paleoherpetology - Part 4: Salientia. (P. Wellnhofer, Ed.). Verlag Dr. Friedrich Pfeil, München.
6	Henrici, A., Báez, A., & Grande, L. (2013). Aerugoamnis paulus, New Genus and New Species (Anura: Anomocoela): First Reported Anuran from the Early Eocene (Wasatchian) Fossil Butte Member of the Green River Formation, Wyoming. Annals of Carnegie Museum, 81(4), 295–309. Retrieved from http://www.bioone.org/doi/abs/10.2992/007.081.0402
7	Gardner, J. D. (1999). The amphibian Albanerpeton arthridion and the Aptian–Albian biogeography of albanerpetontids. Palaeontology, 42(3), 529–544. Retrieved from http://onlinelibrary.wiley.com/doi/10.1111/1475-4983.00083/full
8	Böhme, M. (2010). Ectothermic vertebrates (Actinopterygii, Allocaudata, Urodela, Anura, Crocodylia, Squamata) from the Miocene of Sandelzhausen (Germany, Bavaria) and their implications for environment reconstruction and palaeoclimate. Paläontologische Zeitschrift, 84(1), 3–41. https://doi.org/10.1007/s12542-010-0050-4
9	Martín, C., Alonso-Zarazaga, M. a., & Sanchiz, B. (2012). Nomenclatural notes on living and fossil amphibians. Graellsia, 68(1), 159–180. https://doi.org/10.3989/graellsia.2012.v68.056
10	Wiechmann, M. F. (2004). Diskussion des Materials aus den einzelnen Fundstellen. In PhD Thesis (pp. 77–87).
11	Venczel, M., & Gardner, J. D. (2005). The geologically youngest Albanerpetontid amphibian, from the Lower Pliocene of Hungary. Palaeontology, 48(6), 1273–1300. https://doi.org/10.1111/j.1475-4983.2005.00512.x
12	Böhme, M., & Ilg, A. (2003). fosFARbase. Database of Vertebrates: fossil Fishes, Amphibians, Reptiles, Birds. www.wahre-staerke.com/. Retrieved July 18, 2016, from www.wahre-staerke.com/
13	Venczel, M., Codrea, V., & Fărcaş, C. (2012). A new palaeobatrachid frog from the early Oligocene of Suceag, Romania. Journal of Systematic Palaeontology, 11(2), 179–189. https://doi.org/10.1080/14772019.2012.671790
14	Roček, Z. (2013). Mesozoic and Tertiary Anura of Laurasia. Palaeobiodiversity and Palaeoenvironments, 93(4), 397–439. https://doi.org/10.1007/s12549-013-0131-y
15	Estes, R. (1981). Handbook of Paleoherpetology - Part 2: Gymnophiona, Caudata. (P. Wellnhofer, Ed.). Verlag Dr. Friedrich Pfeil, München.
16	Chantell, C. (1971). Fossil amphibians from the Egelhoff local fauna in north-central Nebraska. CONTRIBUTIONS FROM THE MUSEUM OF PALEONTOLOGY, 23(15), 239–246. Retrieved from http://141.213.232.243/handle/2027.42/48457
17	Green, M., & Holman, J. (1977). A late Tertiary stream channel fauna from south Bijou Hill, South Dakota. Journal of Paleontology, 51(3), 543–547. Retrieved from http://www.jstor.org/stable/1303684
18	Tihen, A. J. A., & Chantell, C. J. (2015). Urodele Remains from the Valentine Formation of Nebraska Urodele Remains from the Valentine Formation of Nebraska, 1963(3), 505–510.
19	Holman, J. (1987). Herpetofauna of the Egelhoff site (Miocene: Barstovian) of north-central Nebraska. Journal of Vertebrate Paleontology, 7(2), 109–120. Retrieved from http://www.tandfonline.com/doi/abs/10.1080/02724634.1987.10011646
20	Tihen, J. (1958). Comments on the osteology and phylogeny of ambystomatid salamanders: Bull. Bulletin of the Florida State Museum, 1–54.
21	The Paleobiology Database. https://paleobiodb.org/#/
22	Estes, R. (1975). Lower vertebrates from the Fort Union Formation, Late Paleocene, Big Horn Basin, Wyoming. Herpetologica, 31(4), 365–385. Retrieved from http://www.jstor.org/stable/3891523
23	Estes, R. (1969). The fossil record of amphiumid salamanders. Breviora
24	Meylan, P. (2005). Late Pliocene anurans from Inglis 1A, Citrus County, Florida. Bulletin of the Florida Museum of Natural History, 45, 171–178.
25	Holman, J. A. (2003). Fossil Frogs and toads of North America.
26	Roček, Z. (2000). Amphibian Biology. In H. Heatwole & R. L. Carroll (Eds.), Amphibian Biology Volume 4 Palaeontology (pp. 1295–1331). Surrey Beatty & Sons.
27	Wilson, R. L. (1968). Systematics and faunal analysis of a lower Pliocence vertebrate assemblage from Trego county, Kansas. Contributions from the Museum of Paleontology The University of Michigan, 22(7), 75–126.
28	Tihen, J. A. (1962). A review of New World fossil bufonids. American Midland Naturalist, 1-50.
29	Holman, J. A. (1975). Herpetofauna of the WaKeeney local fauna (lower Pliocene: Clarendonian) of Trego County, Kansas. University of Michigan Papers in Paleontology, 12.
30	Gardner, J. D., Evans, S. E., & Sigogneau-Russel, D. (2003). New albanerpetontid amphibians from the Early Cretaceous of Morocco and Middle Jurassic of England. Acta Palaeontologica Polonica, 48(2), 301–319. Retrieved from http://yadda.icm.edu.pl/psjc/element/bwmeta1.element.element-from-psjc-722fb6a9-4380-300f-b23b-554087621811
31	Long, R. A., & Murry, P. A. (1995). Late Triassic (Carnian and Norian) tetrapods from the southwestern United States. New Mexico Museum of Natural History and Science, 4, 20–23.
32	Sulej, T. (2007). Osteology, variability, and evolution of Metoposaurus, a temnospondyl from the Late Triassic of Poland. Palaeontologia Polonica, 64, 29–139. Retrieved from http://www.palaeontologia.pan.pl/PP64/Sulej.pdf
33	Estes, R. (1972). The first fossil record of caecilian amphibians. Nature. Retrieved from http://adsabs.harvard.edu/abs/1972Natur.239..228E
34	Holman, J. A. (1977). Amphibians and Reptiles from the Gulf Coast Miocene of Texas. Herpetologica, 33(4), 391–403.
35	Evans, S. E., & McGowan, G. J. (2002). Lissamphibian remains from the Purbeck Limestone Group, southern England. Special Papers in Palaeontology, 68, 103–119. Retrieved from http://discovery.ucl.ac.uk/57114/
36	Rocek, Z., & Nessov, L. A. (1993). Cretaceous anurans from central Asia. Palaeontographica Abt. A, 226, 1–54. Retrieved from http://rocek.gli.cas.cz/Reprints/Cretanura.pdf
37	Schoch, R.R., & Milner, A.R. (2000). Handbook of Paleoherpetology - Part 3B: Stereospondyli. (P. Wellnhofer, Ed.). Verlag Dr. Friedrich Pfeil, München.
38	Gao, K.-Q., & Shubin, N. H. (2003). Earliest known crown-group salamanders. Nature, 422(March), 424–428. https://doi.org/10.1038/nature01489.1.
39	Dong, L., Huang, D., & Wang, Y. (2011). Two Jurassic salamanders with stomach contents from Inner Mongolia, China. Chinese Science Bulletin, 57(1), 72–76. https://doi.org/10.1007/s11434-011-4729-z
40	Sullivan, C., Wang, Y., Hone, D. W. E., Wang, Y., Xu, X., & Zhang, F. (2014). The vertebrates of the Jurassic Daohugou Biota of northeastern China. Journal of Vertebrate Paleontology, 34(2), 243–280. https://doi.org/10.1080/02724634.2013.787316
41	Špínar, Z. V. (1972). Tertiary Frogs from Central Europe. (R. Cihak, Ed.).
42	Schoch, R. R., & Milner, A. R. (2014). Handbook of Paleoherpetology - Part 3A2: Temnospondyli I. (H.-D. Sues, Ed.). Verlag Dr. Friedrich Pfeil, München.
43	Jenkins, F. a., Shubin, N. H., Gatesy, S. M., & Warren, A. (2008). Gerrothorax pulcherrimus from the Upper Triassic Fleming Fjord Formation of East Greenland and a reassessment of head lifting in temnospondyl feeding. Journal of Vertebrate Paleontology, 28(4), 935–950. https://doi.org/10.1671/0272-4634-28.4.935
44	Gardner, J. D. (2003). Revision of Habrosaurus Gilmore (Caudata; Sirenidae) and relationships among sirenid salamanders. Palaeontology, 46(6), 1089–1122. https://doi.org/10.1046/j.0031-0239.2003.00335.x
45	Nessov, L. A. (1988). Late Mesozoic amphibians and lizards of Soviet Middle Asia. Acta Zoologica Cracoviensia, 31(14), 475–486. Retrieved from http://scholar.google.com/scholar?hl=en&btnG=Search&q=intitle:Late+Mesozoic+amphibians+and+lizards+of+Soviet+Middle+Asia#0
46	Miklas, P. M. (2002). Die Amphibienfauna (Amphibia: Caudata, Anura) der obermiozänen Fundstelle Götzendorf an der Leitha (südliches Wiener Becken, Niederösterreich). Annalen Des Naturhistorischen Museums in Wien, 103A, 161–211.
47	Ivanov, M., & Böhme, M. (2011). Alpine Foreland Basin (Germany), with comments on the evolution of snake faunas in Central Europe during the Miocene Climatic Optimum. Geodiversitas, 33(3), 411–449. https://doi.org/10.5252/g2011n3a2.ABSTRACT
48	Sanchiz, B. (1998). Vertebrates from the Early Miocene lignite deposits of the opencast mine Oberdorf (Western Styrian Basin, Austria): 2. Amphibia. Annalen Des Naturhistorischen Museums in Wien, 99A, 13–29.
49	Worthy, T. H. (1987). Osteology of Leiopelma (Amphibia: Leiopelmatidae) and descriptions of three new subfossil Leiopelma species. Journal of the Royal Society of New Zealand, 17(3), 201–251. https://doi.org/10.1080/03036758.1987.10418160
50	Worthy, T. H. (1987). Palaeoecological information concerning members of the frog genus Leiopelma: Leiopelmatidae in New Zealand. Journal of the Royal Society of New Zealand, 17(4), 409–420. https://doi.org/10.1080/03036758.1987.10426482
51	Holman, J. A. (1965). Early Miocene anurans from Florida. Quarterly Journal of the Florida Academy of Sciences, 28(1), 68–81. Retrieved from http://scholar.google.com/scholar?hl=en&btnG=Search&q=intitle:Early+Miocene+anurans+from+Florida#0
52	Młynarski, M., & Szyndlar, Z. (1984). Amphibians and reptiles from the Pliocene locality of Węże II near Działoszyn (Poland). Acta Palaeontologica Polonica, 29, 209–226. Retrieved from https://www.app.pan.pl/article/item/app29-209.html
53	Auffenberg, W. (1961). A new genus of fossil salamander from North America. American Midland Naturalist, 66(2), 456–465.
54	Böhme, M. (2007). The frog from Seifhennersdorf. Acta Musei Nationalis Pragae Series B - Historia Naturalis, 63(2–4), 216–217. Retrieved from http://www.wahre-staerke.com/%7B~%7Dmadelaine/boehme%7B_%7D2007b.pdf
55	McNamara, M. E., Orr, P. J., Kearns, S. L., Alcalá, L., Anadón, P., & Peñalver-Mollá, E. (2009). Exceptionally preserved tadpoles from the Miocene of Libros, Spain: ecomorphological reconstruction and the impact of ontogeny upon taphonomy. Lethaia, 43(3). https://doi.org/10.1111/j.1502-3931.2009.00192.x
56	Naylor, B., & Krause, D. (1981). Piceoerpeton, a giant early Tertiary salamander from western North America. Journal of Paleontology, 55(3), 507–523. Retrieved from http://www.jstor.org/stable/1304266
57	Worthy, T. H. (2001). A new species of Platymantis (Anura: Ranidae) from quaternary deposits on Viti Levu, Fiji. Palaeontology, 44, 665–680. Retrieved from http://onlinelibrary.wiley.com/doi/10.1111/1475-4983.00197/full
58	Gardner, J. D. (2003). The fossil salamander Proamphiuma cretacea Estes (Caudata; Amphiumidae) and relationships within the Amphiumidae. Journal of Vertebrate Paleontology, 23(4), 769–782. https://doi.org/10.1671/1828-4
59	Auffenberg, W., & Goin, C. J. (1959). The Status of the Salamander Genera Scapherpeton and Hemitrypus of Cope. American Museum Novitates, 1979, 1–12.
60	Estes, R. (1969). A new fossil Discoglossoid frog from Montana and Wyoming. Breviora, 328.
61	Warren, A. A., & Hutchinson, M. N. (1983). The last labyrinthodont? A new brachyopoid (Amphibia, Temnospondyli) from the early Jurassic Evergreen Formation of Queensland, Australia. Philosophical Transactions of the Royal Society B: Biological Sciences, 303(1113), 1–62. https://doi.org/10.1098/rstb.1983.0080
62	Gao, K., & Shubin, N. H. (2001). Late Jurassic salamanders from northern China, 410(March).
63	Goin, C., & Auffenberg, W. (1955). The fossil salamanders of the family Sirenidae, 113(7), 497–514. Retrieved from http://scholar.google.com/scholar?hl=en&btnG=Search&q=intitle:The+fossil+salamanders+of+the+family+Sirenidae#0
64	Henrici, A. C. (2009). Reassessment of Scaphiopus neuter (Anura: Pelobatoidea: Pelobatidae), Based on New Material from Anceney , Montana (Early Barstovian), 78(3), 273–287.
65	Vasilyan, D., Böhme, M., & Winklhofer, M. (2010). The palaeoclimatic significance of Eurasian Giant Salamanders ( Cryptobranchidae : Zaissanurus , Andrias ) – indications for elevated humidity in Central Asia during global warm periods ( Eocene , late Oligocene warming , Miocene Climate Optimum ), 12, 12748.
66	Čkhikvadze, V. M. (1982). On the findings of fossil Cryptobranchidae in the USSR and Mongolia. Vertebrata Hungarica, 21, 63–67. Retrieved from http://publication.nhmus.hu/vertebrata/cikkreszletes.php?idhoz=2913
67	Venczel, M. (2004). Middle Miocene anurans from the Carpathian Basin. Palaeontographica Abteilung A, 271(5–6), 151–174. Retrieved from http://ftp.schweizerbart.de/papers/pala/detail/271/78520/Middle_Miocene_anurans_from_the_Carpathian_Basin
68	Cogălniceanu, D., Roşioru, D., Székely, P., Székely, D., Buhaciuc, E., Stănescu, F., & Miaud, C. (2014). Age and Body Size in Populations of Two Syntopic Spadefoot Toads (Genus Pelobates ) at the Limit of Their Ranges. Journal of Herpetology, 48(4), 537–545. https://doi.org/10.1670/13-101
69	Holman, A. (1996). Herpetofauna of the Trinity River Local Fauna (Miocene: Early Barstovian), San Jacinto County, Texas, USA. Tertiary Research, 17(1+2), 5–10. Retrieved from http://scholar.google.com/scholar?hl=en&btnG=Search&q=intitle:Herpetofauna+of+the+Trinity+River+Local+Fauna+(Miocene:+Early+Barstovian),+San+Jacinto+County,+Texas,+USA#0
70	Gardner, J. D. (2012). Revision of Piceoerpeton Meszoely (Caudata: Scapherpetontidae) and description of a new species from the late Maastrichtian and? early Paleocene of western North America. Bulletin de La Societe Geologique de France, 183(6), 611–620.
71	Brusatte, S. L., Butler, R. J., Mateus, O., & Steyer, J. S. (2015). A new species of Metoposaurus from the Late Triassic of Portugal and comments on the systematics and biogeography of metoposaurid temnospondyls. Journal of Vertebrate Paleontology, (March), e912988. https://doi.org/10.1080/02724634.2014.912988
72	Gardner, J. D., & Böhme, M. (2008). Review of the Albanerpetontidae (Lissamphibia), with comments on the paleoecological preferences of European Tertiary albanerpetontids. In J. T. Sankey & S. Baszio (Eds.), Vertebrate Microfossil Assemblages: Their Role in Paleoecology and Paleobiogeography (pp. 178–218). Indianapolis: Indiana University Press.
73	Green, M., & Holman, J. (1977). A late Tertiary stream channel fauna from south Bijou Hill, South Dakota. Journal of Paleontology, 51(3), 543–547. Retrieved from http://www.jstor.org/stable/1303684
74	Holman, J. A. (1996). Glad Tidings, a Late Middle Miocene Herpetofauna from Northeastern Nebraska. Society for the Study of Amphibians and Reptiles, 30(3), 430–432.
75	Vasilyan, D., & Böhme, M. (2012). Pronounced peramorphosis in lissamphibians--Aviturus exsecratus (Urodela, Cryptobranchidae) from the Paleocene-Eocene Thermal Maximum of Mongolia. PloS One, 7(9), e40665. https://doi.org/10.1371/journal.pone.0040665
76	Hinderstein, B., & Boyce, J. (1977). The Miocene Salamander Batrachosauroides dissimulans (Amphibia, Urodela) from East Texas. Journal of Herpetology, 11(3), 369-372.
77	Evans, S. E., Groenke, J. R., Jones, M. E. H., Turner, A. H., & Krause, D. W. (2014). New material of Beelzebufo, a hyperossified frog (Amphibia: Anura) from the late cretaceous of Madagascar. PloS One, 9(1), e87236. https://doi.org/10.1371/journal.pone.0087236
78	Gardner, J. D., & Averianov, O. (1998). Albanerpetontid amphibians from the Upper Cretaceous of Middle Asia. Acta Palaeontologica Polonica, 43(3), 453–467.
79	Holman, J. A. (1975). Herpetofauna of the WaKeeney local fauna (lower Pliocene: Clarendonian) of Trego County, Kansas. University of Michigan Papers in Paleontology, 12.
80	Voorhies, M. R., Holman, J. A., & Xiang-Xu, X. (1987). The Hottell Ranch rhino quarries (basal Ogallala: medial Barstovian), Banner County, Nebraska. Part I: Geologic setting, faunal lists, lower vertebrates. Contributions to Geology, University of Wyoming. Contributions to Geology, University of Wyoming, 25, 55–69.
81	Parmley, D., & Peck, D. (2002). Amphibians and reptiles of the late Hemphillian White Cone local fauna, Navajo County, Arizona. Journal of Vertebrate Paleontology, 22(1), 175–178. Retrieved from http://www.tandfonline.com/doi/pdf/10.1671/0272-4634(2002)022%5B0175%3AAAROTL%5D2.0.CO%3B2
82	Parmley, D. (1992). Frogs in hemphillian deposits of Nebraska, with the description of a new species of Bufo. Journal of Herpetology, 26(3), 274–281.
83	Holman, J. (1973). Herpetofauna of the Mission local fauna (lower Pliocene) of South Dakota. Journal of Paleontology, 47(3), 462–464. Retrieved from http://www.jstor.org/stable/1303193
84	Wilson, R. L. (1968). Systematics and faunal analysis of a lower Pliocence vertebrate assemblage from Trego county, Kansas. Contributions from the Museum of Paleontology The University of Michigan, 22(7), 75–126.
85	Estes, R., & Tihen, J. (1964). Lower vertebrates from the Valentine Formation of Nebraska. American Midland Naturalist, 72(2), 453–472. Retrieved from http://www.jstor.org/stable/2423518
86	Holman, J. A. (1973). Reptiles of the Egelhoff Local Fauna (Upper Miocene) of Nebraska. Contributions from the Museum of Paleontology, The University of Michigan, 24(12), 125–134.
87	McGowan, G., & Evans, S. E. (1995). Albanerpetontid amphibians from the Cretaceous of Spain. Nature, 373(6510), 143-145.
88	McGowan, G. (1998). The development and function of the atlanto-axial joint in albanerpetontid amphibians. Journal of Herpetology, 32(1), 116–122. Retrieved from http://www.jstor.org/stable/1565490
89	Mörs, T., Hocht, F. von der, Wutzler, B., von der Hocht, F., & Wutzler, B. (2000). Die erste Wirbeltierfauna aus der miozänen Braunkohle der Niederrheinischen Bucht (Ville-Schichten, Tagebau Hambach). Paläontologische Zeitschrift, 74, 145–170. Retrieved from http://link.springer.com/article/10.1007/BF02987958
90	Böttcher, R., Heizmann, E. P. J., Rasser, M. W., & Ziegler, R. (2009). Biostratigraphy and palaeoecology of a Middle Miocene (Karpathian, MN 5) fauna from the northern margin of the North Alpine Foreland Basin (Oggenhausen 2, SW’ Germany). Neues Jahrbuch Für Geologie Und Paläontologie - Abhandlungen, 254(1), 237–260. https://doi.org/10.1127/0077-7749/2009/0011
91	Venczel, M., & Stiuca, E. (2008). Late middle Miocene amphibians and squamate reptiles from Taut, Romania. Geodiversitas, 30(4), 731-763.	http://www.academia.edu/1579581/Late_middle_Miocene_amphibians_and_squamate_reptiles_from_Taut_Romania
92	Bonis, L., & Cirot, E. (1995). Le Garouillas et les sites contemporains (Oligocène, MP 25) des phosphorites du Quercy (Lot, Tarn-et-Garonne, France) et leurs faunes de Vertébrés. 7. Palaeontographica Abteilung A. Retrieved from http://scholar.google.com/scholar?hl=en&btnG=Search&q=intitle:Le+Garouillas+et+les+sites+contemporains+(Oligocene,+MP+25)+des+phosphorites+du+Quercy(Lot,+Tarn-et-Garonne,+…
93	Olson, E. C., & Barghusen, H. (1962). Permian vertebrates from Oklahoma and Texas. Part I.—Vertebrates from the Flowerpot Formation, Permian of Oklahoma. Oklahoma Geological Survey Circular, 59, 68. Retrieved from file:///Users/kmm/Documents/Papers2/Articles/1962/1962 Olson Permian vertebrates from Oklahoma and Texas. Part I.?Vertebrates from the Flowerpot Formation Permian of Oklahoma.pdf%5Cnpap…
94	Evans, S., & Borsuk-Bialynicka, M. (2009). The Early Triassic stem-frog Czatkobatrachus from Poland. Palaeontologica Polonica, (September 2008), 79–105. Retrieved from http://discovery.ucl.ac.uk/57118/
95	Cope, E. (1882). Third contribution to the history of the Vertebrata of the Permian formation of Texas. Proceedings of the American Philosophical Society, 20(112), 447–461. Retrieved from http://www.jstor.org/stable/982692
96	Evans, S., Milner, A., & Mussett, F. (1990). A discoglossid frog from the Middle Jurassic of England. Palaeontology. Retrieved from http://www.amphibiatree.org/sites/amphibiatree.org/files/EvansETAL1990_Eodiscoglossus.pdf
97	McGrew, P. O. (1959). The geology and paleontolgy of the Elk Mountain and Tabernacle Butte Area, Wyoming. Bulltein of the American Museum of Natural History, 117(3).
98	Báez, A. M., Moura, G. J. B. B., & Gómez, R. O. (2009). Anurans from the Lower Cretaceous Crato Formation of northeastern Brazil: implications for the early divergence of neobatrachians. Cretaceous Research, 30(4), 829–846. https://doi.org/10.1016/j.cretres.2009.01.002
99	Hellrung, H. (2003). Gerrothorax pustuloglomeratus, ein Temnospondyle (Amphibia) mit knöcherner Branchialkammer aus dem Unteren Keuper von Kupferzell (Süddeutschland). Stuttgarter Beiträge Zur Naturkunde Serie B, 330. Retrieved from http://scholar.google.com/scholar?hl=en&btnG=Search&q=intitle:Gerrothorax+pustuloglomeratus,+ein+Temnospondyle+(Amphibia)+mit+knöcherner+Branchialkammer+aus+dem+Unter…
100	Goin, C. J., & Auffenberg, W. (1958). New salamanders of the family Sirenidae from the Cretaceous of North America. Fieldiana Geology, 10(33), 449–459.
101	Wilson, L. E. (2008). Comparative Taphonomy and Paleoecological Reconstruction of Two Microvertebrate Accumulations from the Late Cretaceous Hell Creek Formation (Maastrichtian), Eastern Montana. Palaios, 23(5), 289–297. https://doi.org/10.2110/palo.2007.p07-006r
102	Fox, R. (1989). The Wounded Knee local fauna and mammalian evolution near the Cretaceous-Tertiary boundary, Saskatchewan, Canada. Palaeontographica Abteilung A. Retrieved from http://www.schweizerbart.de/papers/pala/detail/A208/71338/The_Wounded_Knee_local_fauna_and_mammalian_evoluti
103	Estes, R., Berberian, P., & Meszoely, C. (1969). Lower vertebrates from the Late Cretaceous Hell Creek Formation, McCone County, Montana. Breviora, 337(April). Retrieved from http://scholar.google.com/scholar?hl=en&btnG=Search&q=intitle:Lower+vertebrates+from+the+LAte+Cretaceous+Hell+Creek+formation,+McCone+County,+Montana#0
104	Krause, D. W. (1980). Early Tertiary amphibians from the Bighorn basin, Wyoming. University of Michigan Papers on Paleontology, 24, 69–71. Retrieved from http://deepblue.lib.umich.edu/bitstream/handle/2027.42/48624/ID488.pdf?sequence=2&isAllowed=y#page=77
105	Szentesi, Z., & Venczel, M. (2010). An advanced anuran from the Late Cretaceous (Santonian) of Hungary. Neues Jahrbuch Für Geologie Und Paläontologie - Abhandlungen, 256(3), 291–302. https://doi.org/10.1127/0077-7749/2010/0054
106	Holman, J. A. (1966). A small Miocene herpetofauna from Texas. Quarterly Journal of the Florida Academy of Sciences, 29(4), 267–275.
107	Báez, A. M. (2013). Anurans from the Early Cretaceous Lagerstätte of Las Hoyas, Spain: New evidence on the Mesozoic diversification of crown-clade Anura. Cretaceous Research, 41, 90–106. https://doi.org/10.1016/j.cretres.2012.11.002
108	Evans, S., Milner, A., & Werner, C. (1996). Sirenid salamanders and a gymnophionan amphibian from the Cretaceous of the Sudan. Palaeontology. Retrieved from http://www.researchgate.net/profile/Susan_Evans4/publication/228117794_Sirenid_salamanders_and_a_gymnophionan_from_the_Cretaceous_of_the_Sudan/links/00b49521dd97c4e5e4000000.pdf
109	Venczel, M. (2001). Anurans and squamates from the Lower Pliocene ( MN 14 ) Osztramos l locality ( Northern Hungary ). Fragmenta Palaeontologica Hungarica, 19(Mn 14), 79–90.
110	Roćek, Z. (1994). Taxonomy and distribution of Tertiary discoglossids (Anura) of the genus LatoniaV. Meyer, 1843. Geobios. Retrieved from http://www.sciencedirect.com/science/article/pii/S0016699594800588
111	Hossini, S. (1993). A new species of Latonia (Anura, Discoglossidae) from the lower Miocene of France. Amphibia-Reptilia, 14(3), 237–245. Retrieved from http://booksandjournals.brillonline.com/content/journals/10.1163/156853893x00435
112	Evans, S., Milner, A., & Mussett, F. (1988). The earliest known salamanders (Amphibia, Caudata): a record from the Middle Jurassic of England. Geobios, 539–552. Retrieved from http://www.sciencedirect.com/science/article/pii/S001669958880069X
113	Naylor, B. G. (1978). The earliest known Necturus (Amphibia, Urodela), from the Paleocene Ravenscrag Formation of Saskatchewan. Journal of Herpetology, 12(4), 565–569. Retrieved from http://www.jstor.org/stable/1563363
114	Skutschas, P. P. (2009). Re-evaluation of Mynbulakia Nesov, 1981 (Lissamphibia: Caudata) and description of a new salamander genus from the Late Cretaceous of Uzbekistan. Journal of Vertebrate Paleontology, 29(3), 659–664. https://doi.org/10.1671/039.029.0326
115	Rage, J.-C., Marshall, L. G., & Gayet, M. (1993). Enigmatic Caudata (amphibia) from the upper cretaceous of gondwana. Geobios, 26(4), 515–519. https://doi.org/10.1016/S0016-6995(06)80234-2
116	Williams, M. J. (2009). Miocene herpetofaunas from the central Gulf coast USA: their paleoecology, biogeography, and biostratigraphy.
117	NAVÁ, S. L., 1922b, Algunos fósiles de Libros (Teruel). Adiciones y correcciones: Boletın de la Sociedad Ibérica de Ciencias Naturales, 21, 172-175.
118	Eberth, D. A., & Brinkman, D. B. D. B. (1997). Paleoecology of an estuarine, incised-valley fill in the Dinosaur Park Formation (Judith River Group, Upper Cretaceous) of southern Alberta, Canada. Palaios, 12(1), 43–58. Retrieved from http://www.jstor.org/stable/3515293
119	Brinkman, D. B. (1990). Paleoecology of the Judith River Formation (Campanian) of Dinosaur Provincial Park , Alberta , Canada: Evidence from vertebrate microfossil localities. Palaeogeography, Palaeoclimatology, Palaeoecology, 78, 37–54.
120	Carpenter, K. (1979). Vertebrate fauna of the Laramie Formation (Maestrichtian), Weld County, Colorado. Rocky Mountain Geology, 17(1), 37-48.
121	Breithaupt, B. H. (1982). Paleontology and paleoecology of the Lance Formation (Maastrichtian), east flank of Rock Springs Uplift, Sweetwater County, Wyoming. Rocky Mountain Geology, 21(2), 123-151.
123	Database, U. C. M. P. (n.d.). UCMP collections database. Retrieved from http://ucmpdb.berkeley.edu/
125	Sullivan, R. M. (1991). Paleocene Caudata and Squamata from Gidley and Silberling quarries, Montana. Journal of Vertebrate Paleontology, 11(3), 293–301. Retrieved from http://www.tandfonline.com/doi/abs/10.1080/02724634.1991.10011399
128	Estes, R., Hecht, M., & Hoffstetter, R. (1967). Paleocene Amphibians form Cernay, France. American Museum Novitates, 2295, 1–25.
140	Gut, H., & Ray, C. (1963). The Pleistocene vertebrate fauna of Reddick, Florida. Quarterly Journal of the Florida Academy of Sciences, 26(4), 315–328. Retrieved from http://scholar.google.com/scholar?hl=en&btnG=Search&q=intitle:The+Pleistocene+vertebrate+fauna+of+Reddick,+Florida#0
144	Lillegraven, J., & Eberle, J. (1999). Vertebrate faunal changes through Lancian and Puercan time in southern Wyoming. Journal of Paleontology, 73(4), 691–710. Retrieved from http://www.jstor.org/stable/1306768
171	Winkler, D., Murry, P., & Jacobs, L. (1989). Vertebrate paleontology of the Trinity Group, Lower Cretaceous of central Texas. … Trinity Group, Lower Cretaceous of Central Texas. …, (November). Retrieved from http://scholar.google.com/scholar?hl=en&btnG=Search&q=intitle:Vertebrate+paleontology+of+the+trinity+group,+lower+cretaceous+of+central+texas#1
173	Chantell, C. (1971). Fossil amphibians from the Egelhoff local fauna in north-central Nebraska. CONTRIBUTIONS FROM THE MUSEUM OF PALEONTOLOGY, 23(15), 239–246. Retrieved from http://141.213.232.243/handle/2027.42/48457
174	Connor, C. W. (1991). The Lance Formation - petrography and stratigraphy, Powder River Basin and nearby basins, Wyoming and Montana. U.S. Geological Survey Bulletin, 1.
176	Gunnell, G. F. (1994). Paleocene Mammals and faunal analysis of the chappo type locality (Tiffanian), Green River Basin, Wyoming. Journal of Vertebrate Paleontology, 2(1), 21–39. https://doi.org/10.1080/02724634.2014.956877
177	Harksen, J. C., Macdonald, J. R., & Sevon, W. D. (1961). New Miocene Formation in South Dakota. Miscellaneous Investigations University of South Dakota, 3.
178	http://ngmdb.usgs.gov/Geolex/UnitRefs/HellCreekRefs_8598.html
180	Averianov, A., & Sues, H.-D. (2012). Skeletal remains of Tyrannosauroidea (Dinosauria: Theropoda) from the Bissekty Formation (Upper Cretaceous: Turonian) of Uzbekistan. Cretaceous Research, 34, 284–297. https://doi.org/10.1016/j.cretres.2011.11.009
181	Evans, S. E., Jones, M. E. H., & Krause, D. W. (2008). A giant frog with South American affinities from the Late Cretaceous of Madagascar. Proceedings of the National Academy of Sciences of the United States of America, 105(8), 2951–2956. https://doi.org/10.1073/pnas.0707599105
185	Wescott, W. a., & Diggens, J. N. (1998). Depositional history and stratigraphical evolution of the Sakamena Group (Middle Karoo Supergroup) in the southern Morondava Basin, Madagascar. Journal of African Earth Sciences, 27(3–4), 461–479. https://doi.org/10.1016/S0899-5362(98)00073-6
186	Vaughn, P. P. (1963). The Age and Locality of the Late Paleozoic Vertebrates from El Cobre Canyon, Rio Arriba County, New Mexico. Journal of Paleontology, 37(1), 283–286. Retrieved from http://www.jstor.org/stable/1301431
187	Damiani, R. (2004). Cranial Anatomy and Relationships of Microposaurus casei , a Temnospondyl from the Middle Triassic of South Africa. Journal of Vertebrate Paleontology, 24(3), 533–541.
188	Shishkin, M. A., Rubidge, B. S., & Kitching, J. W. (1996). A new lydekkerinid (Amphibia: Temnospondyli) from the lower triassic of Sout Africa: implications for evolution of the early capitosauroid cranial pattern. Philosophical Transactions of the Royal Society B: Biological Sciences, 351, 1635–1659.
189	Haughton, S. H. (1925). Investigations in South African fossil reptiles and Amphibia (Part 13). Annals of the South African Museum, 22, 227-261.
190	Maganuco, S., Steyer, J.-S., Pasini, G., Boulay, M., Lorrain, S., Bénéteau, A., & Auditore, M. (2009). An exquisite specimen of Edingerella madagascariensis (Temnospondyli) from the Lower Triassic of NW Madagascar; cranial anatomy, phylogeny, and restorations. Memorie Della Società Italiana Di Scienze Naturali E Del Museo Civico Di Storia Naturale Di Milano, 36, 1–72. Retrieved from http://schola…
191	Kitching, J. W. (1977). The Distribution of the Karroo Vertebrate Fauna: With Special Reference to Certain Genera and the Bearing of this Distribution on the Zoning of the Beaufort Beds. Bernard Price Institute for Palaeontological Research, University of the Witwatersrand.
192	Shishkin, M. A., & Rubidge, B. S. (2000). A relict rhinesuchid (Amphibia: Temnospondyli) from the Lower Triassic of South Africa. Palaeontology, 43(4), 653-670.
193	Schoch, R. R., & Rubidge, B. S. (2005). The amphibamid Micropholis from the Lystrosaurus assemblage zone of South Africa. Journal of Vertebrate Paleontology, 25(3), 502–522. https://doi.org/10.1671/0272-4634(2005)025[0502:TAMFTL]2.0.CO;2
194	Sweetman, S. C., & Insole, A. N. (2010). The plant debris beds of the Early Cretaceous (Barremian) Wessex Formation of the Isle of Wight, southern England: Their genesis and palaeontological significance. Palaeogeography, Palaeoclimatology, Palaeoecology, 292(3–4), 409–424. https://doi.org/10.1016/j.palaeo.2010.03.055
230	http://mrdata.usgs.gov/geology/state/sgmc-unit.php?unit=MTTfu;0
231	http://mrdata.usgs.gov/geology/state/sgmc-unit.php?unit=WYTKf;0
232	Clark, J., Beerbower, J. R., & Kietzke, K. K. (1967). Oligocene sedimentation, stratigraphy, paleoecology and paleoclimatology in the big Badlands of South Dakota. Fieldiana, 5(5), 21–74.
233	Neasham, J. W. (1970). Sedimentology of the Willwood Formation (Lower Eocene): an alluvial molasse facies in northwestern Wyoming, USA. Iowa State University.
