# Supplementary material for: Contradicting habitat type-extinction risk relationships between living and fossil amphibians
Source: R Soc Open Sci. 2017 May 10;4(5):170051. doi: 10.1098/rsos.170051 (PMC5451811; doi:10.1098/rsos.170051)
Supplement: Paleobiology Database references (Tietje and Rödel 2017) [file rsos170051supp3.csv]

	authorizer	enterer	modifier	reference_no	author1init	author1last	author2init	author2last	otherauthors	pubyr	reftitle	pubtitle	editors	pubvol	pubno	firstpage	lastpage	publication_type	basis	language	doi	comments	project_name	project_ref_no	created	modified
18	M. Uhen	M. Uhen		28166	T. H.	Aldrich	W. B.	Jones		1930	Footprints from the coal measures of Alabama	Alabama Museum of Natural History Museum Paper		9		1	64	journal article	stated without evidence	English				NA	2008-09-18 08:21:39	2008-09-19 01:21:39
38	J. Mueller	T. Liebrecht		31059	J. S.	Anderson				2002	Revision of the Aïstopod Genus Phlegethontia (Tetrapoda: Lepospondyli)	Journal of Paleontology		76	6	1029	1046	journal article	stated without evidence	English	10.1666/0022-3360(2002)076<1029:ROTAGP>2.0.CO;2			NA	2009-11-03 08:21:28	2009-11-04 03:21:28
39	J. Mueller	T. Liebrecht		28830	J. S.	Anderson				2003	A New Aïstopod (Tetrapoda: Lepospondyli) from Mazon Creek, Illinois	Journal of Vertebrate Paleontology		23	1	79	88	journal article	stated without evidence	English				NA	2008-12-19 10:50:03	2008-12-20 05:50:03
40	M. Carrano	M. Carrano		27263	J. S.	Anderson	A. C.	Henrici	S. S. Sumida, T. Martens, D. S. Berman	2008	Georgenthalia clavinasica, a new genus and species of dissorophoid temnospondyl from the Early Permian of Germany, and the relationships of the family Amphibamidae	Journal of Vertebrate Paleontology		28	1	61	75	journal article	stated without evidence	English			ETE	NA	2008-05-27 14:08:38	2008-05-28 07:08:38
41	J. Mueller	T. Liebrecht		40439	J. S.	Anderson	R. R.	Reisz		2003	A new microsaur (Tetrapoda: Lepospondyli) from the Lower Permian of Richards Spur (Fort Sill), Oklahoma	Canadian Journal of Earth Sciences		40	4	499	505	journal article	stated without evidence	English	10.1139/e02-066			NA	2012-02-27 12:23:41	2012-02-27 12:23:41
43	J. Mueller	T. Liebrecht		30433	J. S.	Anderson	D.	Scott	R. R. Reisz	2009	Nannaroter mckinziei, a New Ostodolepid ‘Microsaur’ (Tetrapoda, Lepospondyli, Recumbirostra) from the Early Permian of Richards Spur (Ft. Sill), Oklahoma	Journal of Vertebrate Paleontology		29	2	379	388	journal article	stated without evidence	English	10.1671/039.029.0222			NA	2009-07-29 09:21:18	2009-07-30 02:21:18
62	J. Alroy	E. Leckey	E. Leckey	9765	J. G.	Armstrong-Ziegler				1978	An aniliid snake and associated vertebrates from the Campanian of New Mexico	Journal of Paleontology		52	2	480	483	journal article	stated without evidence					NA	2004-01-29 15:39:37	2004-01-30 10:39:37
76	J. Alroy	S. Kuemmell	J. Alroy	15696	J.	Augusta				1938	Prispevek k poznani ontogenetickeho vyvoje stegocephala Branchiosaurus umbrosus Fr. ze spodnopermskych vapencu z Olivetina u Broumova v Cechach.; (Contribution to the knowledge of the ontgenetic development of the stegocephalian Branchiosaurus umbrosus Fr. from the Lower Permian limestone of Olevetin, close to Broumov, Boheme).	Vestnik Kralovske Ceske Spolecnosti Nauk, Trida Methematicko-Prirodovedecka; (Soc. Roy. Sci. Boheme, Mem.)		8		1	9	journal article	stated without evidence	other		classified by GeoRef as being in Russian, but actually in Czech	5%	47420	2006-01-24 01:38:25	2006-12-12 13:03:56
77	R. Butler	E. Dunne		58036	J.	Augusta				1947	Prispevek k poznani stegocephalu z Tremosenskeho svrchniho Karbonu (Cochleosaurus bohemicus Fr.) [in Czech]	Priroda Brno		39		145	149	journal article	stated without evidence	other				NA	2016-02-11 10:02:03	2016-02-12 03:02:03
103	M. Carrano	M. Carrano		26886	A. O.	Averianov	T.	Martin	P. P. Skutschas, A. S. Rezvyi, A. A. Bakirov	2008	Amphibians from the Middle Jurassic Balabansai Svita in the Fergana Depression, Kyrgyzstan (Central Asia)	Palaeontology		51	2	471	485	journal article	stated without evidence	English	10.1111/j.1475-4983.2007.00748.x		ETE	NA	2008-03-28 13:25:11	2008-03-29 07:25:11
105	P. Mannion	J. Tennant		45983	A. O.	Averianov	P. P.	Skutschas	A. V. Lopatin, S. V. Leschinskiy, A. S. Rezvyi, A. V. Fayngerts	2005	Early Cretaceous mammals from Bol'Shoi Kemchug 3 locality in West Siberia, Russia	Russian Journal of Theriology		4	1	1	12	journal article	stated with evidence	English				NA	2013-03-27 00:47:39	2013-03-27 00:47:39
108	M. Carrano	M. Carrano	M. Carrano	14369	A. O.	Averianov	A. V.	Voronkevich		2002	A new crown-group salamander from the Early Cretaceous of western Siberia	Russian Journal of Herpetology		9	3	209	214	journal article	stated without evidence	English			ETE	NA	2005-09-06 11:42:25	2005-09-07 04:42:28
115	P. Mannion	P. Mannion		49783	A. M.	Baez				1991	A new early Paleocene neobatrachian frog from the Santa Lucia Formation in south central Bolivia, and comments on the Cretaceous and early Tertiary batrachofaunas of South America	Revista Técnica de Yacimientos Petrolíferos Fiscales Bolivianos		12	3-4	529	542	journal article	stated with evidence	English				NA	2014-01-10 08:20:56	2014-01-11 01:20:56
116	P. Mannion	P. Mannion	P. Mannion	44133	A. M.	Baez				2013	Anurans from the Early Cretaceous Lagerstätte of Las Hoyas, Spain: New evidence on the Mesozoic diversification of crown-clade Anura	Cretaceous Research		41		90	106	journal article	stated with evidence	English	10.1016/j.cretres.2012.11.002			NA	2013-01-03 06:35:40	2013-02-14 00:53:50
117	J. Alroy	J. Alroy		31011	A. M.	Baez	G. J. B.	Moura	R. O. Gómez	2009	Anurans from the Lower Cretaceous Crato Formation of northeastern Brazil: implications for the early divergence of neobatrachians	Cretaceous Research		30	4	829	846	journal article	stated with evidence	English	10.1016/j.cretres.2009.01.002			NA	2009-10-29 10:22:50	2009-10-30 04:22:50
118	J. Alroy	J. Alroy	J. Alroy	31025	A. M.	Baez	S.	Peri		1990	Revision de Wawelia gerholdi, un anuro del Mioceno de Patagonia	Ameghiniana		27	3-4	379	386	journal article	stated with evidence	Spanish				NA	2009-11-01 08:16:01	2009-11-02 06:29:50
119	J. Alroy	J. Wertheim	J. Alroy	11767	A. M.	Baez	L. A.	Pugener		1998	A new Paleogene pipid frog from northwestern Patagonia	Journal of Vertebrate Paleontology		18	3	511	524	journal article	stated with evidence	English				NA	2004-10-14 09:34:14	2008-11-07 10:59:46
120	J. Alroy	J. Alroy		31028	A. M.	Baez	L.	Trueb		1997	Redescription of the Paleogene Shelania pascuali from Patagonia and its bearing on the relationships of fossil and Recent pipoid frogs	Scientific Papers, Natural History Museum, University of Kansas		4		1	41	journal article	stated with evidence	English				NA	2009-11-01 13:03:29	2009-11-02 08:03:29
131	M. Carrano	M. Carrano	M. Carrano	34432	C.	Barbera	L.	Macuglia		1988	Revisione dei tetrapodi del Cretacico Inferiore di Pietraroia (Matese Orientale, Benevento) appartenenti alla collezione Costa del Museo di Paleontologia dell'Università di Napoli [Revision of the tetrapods from the Lower Cretaceous of Pietraroia (Eastern Matese, Benevento) belonging to the Costa collection of the Paleontological Museum of the University of Naples]	Memorie della Società Geologica Italiana		41	1	567	574	journal article	stated with evidence	Italian			ETE	NA	2010-12-07 08:05:59	2010-12-07 08:15:27
176	M. Carrano	M. Carrano		24929	M. J.	Benton	G.	Warrington	A. J. Newell, P. S. Spencer	1994	A review of the British Middle Triassic tetrapod assemblages	In N. C. Fraser & H.-D. Sues (eds.), In the Shadow of the Dinosaurs: Early Mesozoic Tetrapods. Cambridge University Press, Cambridge				131	160	book/book chapter	stated without evidence	English			ETE	NA	2007-07-31 06:50:04	2007-07-31 23:50:04
179	J. Mueller	T. Liebrecht		28758	D. S.	Berman				1970	Vertebrate Fossils from the Lueders Formation, Lower Permian of North-Central Texas.	University of California Publications in Geological Sciences		86		1	61	serial monograph		English				NA	2008-12-11 19:57:42	2008-12-12 14:57:42
183	J. Mueller	T. Liebrecht		40304	D. S.	Berman	A. C.	Henrici	T. Martens, S. S. Sumida, J. S. Anderson	2011	Rotaryus gothae, a New Trematopid (Temnospondyli: Dissorophoidea) from the Lower Permian of Central Germany	Annals of Carnegie Museum		80	1	49	65	journal article	stated without evidence	English	10.2992/007.080.0106			NA	2012-02-21 02:13:00	2012-02-21 02:13:00
186	C. Sidor	C. Sidor	M. Carrano	4336	D. S.	Berman	R. R.	Reisz	D. A. Eberth	1987	A new genus and species of trematopid amphibian from the Late Pennsylvanian of north-central New Mexico	Journal of Vertebrate Paleontology		7	3	252	269	journal article	stated without evidence	English			5%	23160	2002-03-04 16:40:39	2006-09-26 07:34:25
215	J. Mueller	T. Liebrecht		28686	J. R.	Bolt				1969	Lissamphibian Origins: Possible Protolissamphibian from the Lower Permian of Oklahoma	Science		166		888	891	journal article		English				NA	2008-12-07 09:33:24	2008-12-08 04:33:24
219	R. Butler	R. Butler		29593	J. R.	Bolt	S.	Chatterjee		2000	A new temnospondyl amphibian from the Late Triassic of Texas	Journal of Paleontology		74	4	670	683	journal article	stated with evidence	English				NA	2009-04-01 01:51:44	2009-04-01 19:51:44
236	J. Alroy	J. Alroy		36836	H.	Bourget	J. S.	Anderson		2011	A new amphibamid (Temnospondyli: Dissorophoidea) from the Early Permian of Texas	Journal of Vertebrate Paleontology		31	1	32	49	journal article	stated with evidence	English	10.1080/02724634.2011.539652			NA	2011-08-01 13:05:48	2011-08-01 13:05:48
241	J. Alroy	S. Kuemmell	J. Alroy	14125	J.	Boy				1990	Über einige Vertreter der Eryopoidea (Amphibia: Temnospondyli) aus dem europäischen Rotliegend (?höchstes Karbon - Perm), 3. Onchiodon; (On some representatives of the Eryopoidea (Amphibia: Temnospondyli) from the European Rotliegend (?Uppermost Carboniferous - Permian), 3. Onchiodon)	Paläontologische Zeitschrift		64	3/4	287	312	journal article	stated without evidence	German			5%	6520	2005-08-10 02:15:03	2006-12-31 09:00:07
243	R. Butler	R. Butler		30942	E. B.	Branson				1905	Structure and relationships of American Labyrinthodontidae	Journal of Geology		13		568	610	journal article		English				NA	2009-10-23 05:24:27	2009-10-23 23:24:27
245	R. Butler	R. Butler		30843	E. B.	Branson	M. G.	Mehl		1929	Triassic amphibians from the Rocky Mountain Region	The University of Missouri Studies		4		1	87	journal article		English				NA	2009-10-01 02:23:32	2009-10-01 19:23:32
252	M. Uhen	M. Uhen	M. Uhen	14629	A.	Bravard				1858	Monografia de los terrenos marinos terciarios, de las cercanias del Parana	Annales Museo Nacional de Buenos Aires		3		45	94	journal article	stated without evidence	Spanish		This was printed in 1884, but is a reprint of Bravard 1858		NA	2005-09-23 07:57:30	2009-04-14 00:32:50
253	J. Alroy	J. Alroy	M. Carrano	1129	B. H.	Breithaupt				1982	Paleontology and paleoecology of the Lance Formation (Maastrichtian), east flank of Rock Springs Uplift, Sweetwater County, Wyoming	Contributions to Geology, University of Wyoming		21	2	123	151	journal article	stated without evidence					NA	2001-03-02 15:01:31	2004-12-10 07:10:23
261	A. Behrensmeyer	A. Behrensmeyer	M. Carrano	5929	D. B.	Brinkman				1990	Paleontology of the Judith River Formation (Campanian) of Dinosaur National Park, Alberta, Canada: evidence from vertebrate microfossil locality	Palaeogeography, Palaeoclimatology, Palaeoecology		78		37	54	journal article	stated without evidence	English		ETE reference number 1710	ETE	1710	2002-03-04 16:40:46	2005-09-20 13:31:22
280	J. Mueller	T. Liebrecht	T. Liebrecht	28751	F.	Broili				1904	Permische Stegocephalen und Reptilien aus Texas	Palaeontographica		51		1	120	journal article	stated without evidence	German				NA	2008-12-11 07:29:15	2008-12-12 02:29:43
283	R. Butler	R. Butler		47066	F.	Broili	J.	Schröder		1937	Beobachtungen an Wirbeltieren der Karrooformation. XXVII. Über einen Capitosauriden aus der Cynognathus-Zone	Sitzungsberichte der Bayerischen Akademie der Wissenschaften, Mathematisch-naturwissenschaftliche Abteilung		1937		97	117	journal article		German				NA	2013-06-06 00:59:36	2013-06-06 00:59:36
286	J. Mueller	T. Liebrecht		30406	R.	Broom				1903	On a new Stegocephalian (Batrachosuchus browni) from the Karroo Beds of Aliwal North, South Africa	Geological Magazine, New Series, Decade IV		10	11	499	501	journal article	stated without evidence	English				NA	2009-07-22 09:21:05	2009-07-23 02:21:05
290	R. Butler	R. Butler		46528	R.	Broom				1915	On the Triassic stegocephalians, Brachyops, Bothriceps, and Lydekkerina, gen. nov.	Proceedings of the Zoological Society of London		1915		363	368	journal article		English				NA	2013-04-25 18:19:30	2013-04-25 18:19:30
291	R. Butler	R. Butler		46530	R.	Broom				1930	Notes on some labyrinthodonts in the Transvaal Museum	Annals of the Transvaal Museum		14		1	10	journal article		English				NA	2013-04-25 18:38:35	2013-04-25 18:38:35
296	R. Butler	R. Butler		32377	B.	Brown				1933	A new genus of Stegocephalia from the Triassic of Arizona	American Museum Novitates		640		1	4	journal article		English				NA	2010-04-06 02:06:06	2010-04-06 19:06:06
297	R. Butler	R. Butler		54714	S. L.	Brusatte	R. J.	Butler	O. Mateus, J. S. Steyer	2015	A new species of Metoposaurus from the Late Triassic of Portugal and comments on the systematics and biogeography of metoposaurid temnospondyls	Journal of Vertebrate Paleontology						journal article	stated with evidence	English	0.1080/02724634.2014.912988			NA	2015-03-24 04:24:59	2015-03-24 20:24:59
324	P. Mannion	P. Mannion	M. Carrano	44145	A. M.	Báez	R. O.	Gómez	L. C. B. Ribeiro, A. G. Martinelli, V. P. A. Teixeira, M. L. F. Ferraz	2012	The diverse Cretaceous neobatrachian fauna of South America: Uberabatrachus carvalhoi, a new frog from the Maastrichtian Marília Formation, Minas Gerais, Brazil	Gondwana Research		22		1141	1150	journal article	stated with evidence	English	10.1016/j.gr.2012.02.021			NA	2013-01-04 00:27:17	2013-03-19 05:00:55
325	J. Alroy	J. Alroy	J. Alroy	28410	A. M.	Báez	T.	Harrison		2005	A new pipine frog from an Eocene crater lake in north-central Tanzania	Palaeontology		48	4	723	737	journal article	stated with evidence	English				NA	2008-11-06 16:50:52	2008-11-07 11:51:07
326	J. Alroy	J. Alroy	J. Alroy	31021	A. M.	Báez	L.	Nicoli		2008	A new species of Notobatrachus (Amphibia, Salientia) from the Middle Jurassic of northwestern Patagonia	Journal of Paleontology		82	2	372	376	journal article	stated with evidence	English	10.1666/06-117.1			NA	2009-10-30 16:23:03	2009-11-02 06:30:11
327	M. Carrano	M. Carrano	M. Carrano	23371	A. M.	Báez	S.	Perí		1989	Baurubatrachus pricei, nov. gen. et sp., un anuro del Cretacico Superior de Minas Gerais, Brazil [Baurubatrachus pricei, nov. gen. et sp., a frog from the Upper Cretaceous of Minas Gerais, Brazil]	Anais da Academia Brasileira de Ciências		61	4	447	458	journal article	stated with evidence	Spanish			ETE	NA	2007-03-01 11:00:10	2008-08-22 04:34:49
328	J. Alroy	J. Alroy		28411	A. M.	Báez	L. A.	Pugener		2003	Ontogeny of a new Palaeogene pipid frog from southern South America and xenopodinomorph evolution	Zoological Journal of the Linnean Society		139	3	439	476	journal article	stated with evidence	English				NA	2008-11-06 17:23:10	2008-11-07 12:23:10
329	J. Alroy	J. Alroy		31023	A. M.	Báez	J.-C.	Rage		1998	Pipid frogs from the Upper Cretaceous of In Beceten, Niger	Palaeontology		41	4	669	691	journal article	stated with evidence	English				NA	2009-10-31 15:31:34	2009-11-01 09:31:34
330	P. Mannion	P. Mannion		37879	A. M.	Báez	B.	Sanchiz		2007	A review of Neusibatrachus wilferti, an Early Cretaceous frog from the Montsec Range, northeastern Spain	Acta Palaeontologica Polonica		52	3	477	487	journal article	stated with evidence	English				NA	2011-09-27 20:59:48	2011-09-27 20:59:48
331	P. Mannion	P. Mannion	P. Mannion	37566	A. M.	Báez	L.	Trueb	J. O. Calvo	2000	The earliest known pipoid frog from South America: a new genus from the Middle Cretaceous of Argentina	Journal of Vertebrate Paleontology		20	3	490	500	journal article	stated with evidence	English				NA	2011-09-10 02:41:45	2011-09-27 20:39:05
333	J. Mueller	T. Liebrecht	T. Liebrecht	46985	M.	Böhme				2008	Ectothermic vertebrates (Teleostei, Allocaudata, Urodela, Anura, Testudines, Choristodera, Crocodylia, Squamata) from the Upper Oligocene of Oberleichtersbach (Northern Bavaria, Germany)	Courier Forschungsinstitut Senckenberg		260		161	183	journal article	stated without evidence	English				NA	2013-05-30 22:41:46	2013-05-30 22:42:02
334	J. Mueller	T. Liebrecht		43888	M.	Böhme				2010	Ectothermic vertebrates (Actinopterygii, Allocaudata, Urodela, Anura, Crocodylia, Squamata) from the Miocene of Sandelzhausen (Germany, Bavaria) and their implications for environment reconstruction and palaeoclimate	Paläontologische Zeitschrift		84	1	3	41	journal article	stated without evidence	English	10.1007/s12542-010-0050-4			NA	2012-12-12 23:33:29	2012-12-12 23:33:29
351	W. Dahdul	A. Dececchi	M. Carrano	42433	K. J.	Carlson				1987	Perryella, a new temnospondylous amphibian from the Lower Permian of Oklahoma	Journal of Paleontology		61	1	135	147	journal article	stated with evidence	English				NA	2012-07-25 05:14:08	2014-10-11 07:57:53
353	J. Alroy	M. Sommers		717	K.	Carpenter				1979	Vertebrate fauna of the Laramie Formation (Maestrichtian), Weld County, Colorado	Contributions to Geology, University of Wyoming		17	1	37	49		stated without evidence					NA	2000-08-28 13:18:41	2000-08-29 07:18:41
367	J. Mueller	T. Liebrecht		28837	R. L.	Carroll				1991	Batropetes from the Lower Permian of Europe - a Microsaur, not a Reptile	Journal of Vertebrate Paleontology		11	2	229	242	journal article	stated without evidence	English				NA	2008-12-21 09:22:12	2008-12-22 04:22:12
370	J. Mueller	T. Liebrecht	T. Liebrecht	28692	R. L.	Carroll	P.	Gaskill		1978	The Order Microsauria	Memoirs of the American Philosophical Society		126		1	211	serial monograph	stated with evidence	English				NA	2008-12-07 16:37:39	2011-10-19 06:04:38
375	J. Mueller	T. Liebrecht	M. Carrano	28729	E. C.	Case				1910	New or little known reptiles and amphibians from the Permian (?) of Texas	Bulletin of the American Museum of Natural History		28		163	181	serial monograph	stated with evidence	English				NA	2008-12-09 16:25:28	2011-08-10 05:16:12
378	M. Carrano	M. Carrano	M. Carrano	37028	E. C.	Case				1920	On a very perfect thoracic shield of a large labyrinthodont in the geological collections of the University of Michigan	Occasional Papers of the Museum of Zoology, University of Michigan		82		1	3	serial monograph	stated with evidence	English				NA	2011-08-10 05:31:33	2011-08-10 05:34:14
381	M. Carrano	M. Carrano		24339	E. C.	Case				1922	New reptiles and stegocephalians from the Upper Triassic of western Texas	Carnegie Institute of Washington Publication		221		1	84	serial monograph	stated without evidence	English			ETE	NA	2007-05-18 12:58:17	2007-05-19 05:58:17
399	J. Alroy	J. Alroy	J. Alroy	7555	C. J.	Chantell				1964	Some Mio-Pliocene hylids from the Valentine Formation of Nebraska	American Midland Naturalist		72	1	211	225	journal article	stated without evidence	English				NA	2002-12-03 14:53:22	2002-12-04 09:53:22
403	R. Butler	E. Dunne		58054	J. N.	Chase				1965	Neldasaurus wrightae, a new rhachitomous labyrinthodont from the Texas Lower Permian	Bulletin of the Museum of Comparative Zoology		133		153	225	journal article	stated without evidence	English				NA	2016-02-12 03:54:50	2016-02-12 20:54:50
414	P. Mannion	P. Mannion		57585	J.	Chen	G. S.	Bever	H.-Y. Yi, M. A. Norell	2016	A burrowing frog from the late Paleocene of Mongolia uncovers a deep history of spadefoot toads (Pelobatoidea) in East Asia	Scientific Reports		6		19209:1	7	journal article	stated with evidence	English	10.1038/srep19209			NA	2016-01-12 09:13:15	2016-01-13 02:13:15
418	R. Butler	R. Butler		34187	S.	Chernin				1977	A new brachyopid, Batrachosuchus concordi sp. nov. from the Upper Luangwa Valley, Zambia with a redescription of Batrachosuchus browni Broom, 1903	Palaeontologia africana		20		87	109	journal article	stated with evidence	English				NA	2010-11-11 04:13:19	2010-11-11 04:13:19
419	R. Butler	R. Butler		47049	S.	Chernin				1978	Three capitosaurs from the Triassic of South Africa: Parotosuchus africanus (Broom 1909); Kestrosaurus dreyeri Haughton 1925, and Parotosuchus dirus sp. nov.	Palaeontologia africana		21		79	100	journal article	stated with evidence	English				NA	2013-06-05 00:47:19	2013-06-05 00:47:19
424	R. Butler	R. Butler	R. Butler	43701	T. R.	Chowdhury				1970	A new capitosaurid amphibian from the Triassic Yerrapalli Formation fo the Panhita-Godavari Valley	Journal of the Geological Society of India		11	2	155	162	journal article	stated with evidence	English				NA	2012-11-30 19:53:37	2012-11-30 19:54:27
435	J. Alroy	J. Alroy	M. Carrano	1219	R. L.	Cifelli	J. D.	Gardner	R. L. Nydam, D. L. Brinkman	1997	Additions to the vertebrate fauna of the Antlers Formation (Lower Cretaceous), southeastern Oklahoma	Oklahoma Geology Notes		57	4	124	131	journal article	stated without evidence				ETE	NA	2001-03-02 15:01:31	2005-01-20 07:03:06
462	R. Butler	R. Butler		43611	E. H.	Colbert	J. W.	Cosgriff		1974	Labyrinthodont amphibians from Antarctica	American Museum Novitates		2552		1	30	journal article	stated with evidence	English				NA	2012-11-27 19:29:50	2012-11-27 19:29:50
474	M. Carrano	M. Carrano	M. Carrano	15618	E. D.	Cope				1866	[A few observations on some of the extinct vertebrates of the Mesozoic Red Sandstone]	Proceedings of the Academy of Natural Sciences of Philadelphia		18		249	250	journal article	stated without evidence	English			ETE	NA	2006-01-19 14:37:36	2006-01-20 09:51:11
475	J. Mueller	T. Liebrecht	T. Liebrecht	28717	E. D.	Cope				1868	Synopsis of the Extinct Batrachia of North America	Proceedings of the Academy of Natural Sciences of Philadelphia		1868		208	221	journal article	stated without evidence	English				NA	2008-12-09 11:02:13	2009-01-14 15:58:14
478	M. Carrano	M. Carrano	M. Carrano	17702	E. D.	Cope				1882	Third contribution to the history of the Vertebrata of the Permian formation of Texas	Proceedings of the American Philosophical Society		20		447	461	journal article	stated with evidence	English		also: Palaeontological Bulletin No. 35. November 1882 (day not given)	ETE	NA	2006-06-09 12:12:40	2014-11-13 10:06:47
483	M. Carrano	M. Carrano		54069	E. D.	Cope				1895	A batrachian armadillo	The American Naturalist		29		998		journal article	stated with evidence	English		printed 1 November 1895		NA	2015-01-16 14:57:59	2015-01-17 07:57:59
484	J. Mueller	T. Liebrecht	M. Carrano	28342	E. D.	Cope				1896	The reptilian order Cotylosauria	Proceedings of the American Philosophical Society		34		436	457	journal article	stated without evidence	English		issue date 15 November 1895; print date 24 February 1896		NA	2008-10-29 10:45:31	2015-01-17 08:22:45
486	J. Mueller	T. Liebrecht	M. Carrano	28740	E. D.	Cope				1897	On New Paleozoic Vertebrata from Illinois, Ohio and Pennsylvania	Proceedings of the American Philosophical Society		36		71	91	journal article	stated with evidence	English		presented 5 February 1897; printed 18 May 1897		NA	2008-12-10 15:24:45	2015-01-22 09:13:25
488	R. Butler	R. Butler		43676	J. W.	Cosgriff				1965	A new genus of Temnospondyli from the Triassic of Western Australia	Journal of the Royal Society of Western Australia		48		65	90	journal article	stated with evidence	English				NA	2012-11-29 20:22:37	2012-11-29 20:22:37
489	R. Butler	R. Butler		43684	J. W.	Cosgriff				1969	Blinasaurus, a brachyopid genus from Western Australia and New South Wales	Journal of the Royal Society of Western Australia		52	3	65	88	journal article	stated with evidence	English				NA	2012-11-30 03:15:39	2012-11-30 03:15:39
492	R. Butler	R. Butler		43692	J. W.	Cosgriff				1974	Lower Triassic Temnospondyli of Tasmania	The Geological Society of America, Special Paper		149		1	134	serial monograph	stated with evidence	English				NA	2012-11-30 06:29:37	2012-11-30 06:29:37
508	M. Carrano	M. Carrano		37254	Z.	Csiki	A.	Ionescu	D. Grigorescu	2008	The Budurone microvertebrate site from the Maastrichtian of the Hateg Basin – flora, fauna, taphonomy and paleoenvironment	Acta Palaeontologica Romaniae		6		49	66	journal article	stated without evidence	English				NA	2011-08-27 06:16:11	2011-08-27 06:16:11
522	M. Carrano	M. Carrano	M. Carrano	14253	N. J.	Czaplewski	R. L.	Cifelli	W. Langston Jr.	1994	Catalog of type and figured fossil vertebrates, Oklahoma Museum of Natural History	Oklahoma Geological Survey Special Publication		94-1		1	35	serial monograph	stated without evidence	English			ETE	NA	2005-08-25 13:29:40	2005-08-26 06:29:40
535	J. Alroy	J. Alroy		19411	E.	Daly				1973	A Lower Permian vertebrate fauna from southern Oklahoma	Journal of Paleontology		47	3	562	589	journal article	stated with evidence	English				NA	2006-12-15 16:35:54	2006-12-16 11:35:54
537	J. Mueller	T. Liebrecht		30410	R. J.	Damiani				2001	A systematic revision and phylogenetic analysis of Triassic mastodonsauroids (Temnospondyli: Stereospondyli)	Zoological Journal of the Linnean Society		133	4	379	482	journal article	stated without evidence	English	10.1006/zjls.2001.0304			NA	2009-07-23 03:50:04	2009-07-23 20:50:04
539	M. Clapham	C. Feng	R. Butler	38019	R.	Damiani				2004	Cranial anatomy and relationships of Microposaurus casei, a temnospondyl from the Middle Triassic of South Africa	Journal of Vertebrate Paleontology		24	3	533	541	journal article	stated with evidence	English				NA	2011-10-05 08:18:25	2013-05-04 01:10:48
541	R. Butler	R. Butler		32693	R. J.	Damiani	P. J.	Hancox		2003	New mastodonsaurid temnospondyls from the Cynognathus Assemblage Zone (Upper Beaufort Group; Karoo Basin) of South Africa	Journal of Vertebrate Paleontology		23	1	54	66	journal article	stated with evidence	English				NA	2010-06-01 01:14:26	2010-06-01 18:14:26
542	R. Butler	R. Butler		47045	R. J.	Damiani	A. M.	Jeannot		2002	A brachyopid temnospondyl from the Lower Cynognathus Assemblage Zone in the northern Karoo Basin, South Africa	Palaeontologia africana		38		57	69	journal article	stated with evidence	English				NA	2013-06-04 23:11:26	2013-06-04 23:11:26
543	R. Butler	R. Butler		32694	R. J.	Damiani	J. W.	Kitching		2003	A new brachyopid temnospondyl from the Cynognathus Assemblage Zone, upper Beaufort Group, South Africa	Journal of Vertebrate Paleontology		23	1	67	78	journal article	stated with evidence	English				NA	2010-06-01 01:59:34	2010-06-01 18:59:34
547	J. Mueller	T. Liebrecht		28481	R.	Damiani	C. A.	Sidor	J. S. Steyer, R. M. H. Smith, H. C. E. Larsson, A. Maga, O. Ide	2006	The Vertebrate Fauna of the Upper Permian of Niger. V. The Primitive Temnospondyl Saharastega moradiensis	Journal of Vertebrate Paleontology		26	3	559	572	journal article	stated with evidence	English				NA	2008-11-14 03:46:50	2008-11-14 22:46:50
554	M. Carrano	M. Carrano	M. Carrano	13103	UCMP	Database				2005	UCMP collections database	University of California Museum of Paleontology						unpublished	stated without evidence					NA	2005-04-06 18:41:22	2005-04-07 11:41:22
561	J. Mueller	T. Liebrecht		32315	J. W.	Dawson				1863	Notice of a New Species of Dendrerpeton, and of the Dermal Coverings of certain Carboniferous Reptiles	Quarterly Journal of the Geological Society of London		19		469	473	journal article	stated without evidence	English	10.1144/GSL.JGS.1863.019.01-02.42			NA	2010-03-15 20:06:27	2010-03-16 14:06:27
570	C. Sidor	C. Sidor	M. Carrano	4333	R. E.	DeMar				1967	Two new species of Broiliellus (amphibians) from the Permian of Texas	Fieldiana Geology		16	5	117	129	journal article	stated without evidence	English			5%	41180	2002-03-04 16:40:35	2005-03-05 09:01:53
575	P. Mannion	P. Mannion	M. Carrano	46719	D. G.	Demar, Jr.				2013	A new fossil salamander (Caudata, Proteidae) from the Upper Cretaceous (Maastrichtian) Hell Creek Formation, Montana, U.S.A.	Journal of Vertebrate Paleontology		33	3	588	598	journal article	stated with evidence	English				NA	2013-05-08 19:47:42	2013-07-27 05:55:07
581	R. Butler	R. Butler		34123	S.	Dias-da-Silva	C.	Marsicano	C. L. Schultz	2006	Rhytidosteid temnospondyls in Gondwana: a new taxon from the Lower Triassic of Brazil	Palaeontology		49		381	390	journal article	stated with evidence	English				NA	2010-11-03 08:29:58	2010-11-04 02:29:58
600	P. Mannion	P. Mannion		47770	L.	Dong	Z.	Ro&#269;ek	Y. Wang, M. E. H. Jones	2013	Anurans from the Lower Cretaceous Jehol Group of Western Liaoning, China	PLoS One		8	7	e69723		journal article	stated with evidence	English	10.1371/journal.pone.0069723			NA	2013-07-30 23:26:34	2013-07-30 23:26:34
604	J. Alroy	J. Alroy	J. Alroy	30989	Z.	Dong	Y.	Wang		1998	A new urodele (Liaoxitriton zhongjiani gen. et sp. nov.) from the Early Cretaceous of western Liaoning Province, China	Vertebrata PalAsiatica		36	4	159	172	journal article	stated with evidence	Chinese		with English abstract		NA	2009-10-28 14:20:17	2009-10-29 08:52:31
609	R. Butler	R. Butler		35325	K. D.	Doyle	H.-D.	Sues		1995	Phytosaurs (Reptilia: Archosauria) from the Upper Triassic New Oxford Formation of York County, Pennsylvania	Journal of Vertebrate Paleontology		15	3	545	553	journal article	stated with evidence	English				NA	2011-02-26 01:23:30	2011-02-26 01:23:30
615	R. Butler	R. Butler		35623	J.-M.	Dutuit				1978	Description de quelques fragments osseux provenant de la region Folakara (Trias superieur malgache)	Bulletin du Museum National d'Histoire Naturelle, Sciences de la Terre		516		79	89	journal article	none discussed	French				NA	2011-03-25 02:48:19	2011-03-25 02:48:19
616	J. Mueller	T. Liebrecht	T. Liebrecht	30045	J.-M.	Dutuit				1988	Diplocaulus minimus n. sp. (Amphibia: Nectridea), Lépospondyle de la formation d’ Argana, dans l’Atlas occidental marocain	Comptes Rendus de l'Academie des Sciences Paris, Série II		307		851	854	journal article	stated without evidence	French				NA	2009-06-04 12:06:33	2009-06-05 18:36:57
633	M. Carrano	M. Carrano		15455	D. A.	Eberth	D. B.	Brinkman	P. A. Johnston	1988	Bonebed 31	In D. A. Eberth (ed.), Palaeoecology of Upper Cretaceous Judith River Formation at Dinosaur Provincial Park, Alberta, Canada. Society of Vertebrate Paleontology 48th Annual Meeting, Field Trip "B" (October 12, 1988). Occasional Paper of theTyrrell Museum of Palaeontology		7		23	26	guidebook	stated without evidence	English			ETE	NA	2005-12-05 11:52:21	2005-12-06 06:52:25
634	J. Alroy	J. Alroy	J. Alroy	9017	D. A.	Eberth	D. B.	Brinkman		1997	Paleoecology of an estuarine, incised-valley fill in the Dinosaur Park Formation (Judith River Group, Upper Cretaceous) of southern Alberta, Canada	Palaios		12		43	58	journal article	stated without evidence	English				NA	2003-08-26 13:56:03	2003-08-27 06:56:04
638	J. Alroy	R. Whatley	R. Whatley	7854	J. A.	Efremov				1940	Preliminary description of the new Permian and Triassic Tetrapoda from USSR	Academie des Sciences De L'Union Des Republiques Sovietiques Socialistes		10		93	140	journal article	stated without evidence	Russian			5%	47000	2003-02-14 17:43:50	2005-03-05 09:40:03
640	M. Carrano	M. Carrano	M. Carrano	28154	P.	Ellenberger				1970	Les niveaux paléontologiques de première apparition des mammifères primoridaux en Afrique du Sud et leur ichnologie. Establissement de zones stratigraphiques detaillees dans le Stormberg du Lesotho (Afrique du Sud) (Trias Supérieur à Jurassique) [The paleontological levels of the first appearance of primordial mammals in southern Africa and their ichnology. Establishment of detailed stratigraphic…	In: S. H. Haughton (ed.), Second Symposium on Gondwana Stratigraphy and Paleontology, International Union of Geological Sciences. Council for Scientific and Industrial Research, Pretoria				343	370	journal article	stated with evidence	French			ETE	NA	2008-09-16 07:23:38	2008-09-17 00:25:24
672	J. Alroy	M. Sommers		803	R.	Estes				1964	Fossil vertebrates from the Late Cretaceous Lance Formation, eastern Wyoming	University of California Publications in Geological Sciences		49		1	180		stated without evidence					NA	2000-10-18 13:48:56	2000-10-19 07:48:56
679	J. Alroy	J. Alroy		26129	R.	Estes				1975	Xenopus from the Palaeocene of Brazil and its zoogeographic importance	Nature		254		48	50	journal article	stated with evidence	English				NA	2007-12-29 19:22:09	2007-12-30 14:22:09
680	J. Alroy	J. Alroy		23573	R.	Estes				1976	Middle Paleocene lower vertebrates from the Tongue River Formation, southeastern Montana	Journal of Paleontology		50	3	500	520	journal article	stated with evidence	English				NA	2007-03-19 21:55:15	2007-03-20 15:55:15
681	M. Carrano	M. Carrano		42765	R.	Estes				1981		Handbuch der Paläoherpetologie/Encyclopedia of Paleoherpetology. Part 2. Gymnophiona, Caudata. Gustav Fischer Verlag, Stuttgart				xv	115	book/book chapter	stated with evidence	English				NA	2012-08-28 05:16:56	2012-08-28 05:16:56
683	E. Fara	E. Fara	M. Carrano	4381	R.	Estes	P.	Berberian	C. A. M. Meszoely	1969	Lower vertebrates from the Late Cretaceous Hell Creek Formation, McCone County, Montana	Breviora		337		1	33	journal article	stated without evidence	English			5%	40240	2002-03-01 16:57:37	2005-09-02 03:37:56
684	P. Mannion	P. Mannion		38121	R.	Estes	M.	Hecht	R. Hoffstetter	1967	Paleocene amphibians from Cernay, France	American Museum Novitates		2295		1	25	journal article	stated with evidence	English				NA	2011-10-12 23:06:48	2011-10-12 23:06:48
685	M. Carrano	M. Carrano		39272	R.	Estes	R.	Hoffstetter		1976	Les urodèles du Miocène de La Grive-Saint-Alban (Isère, France) [The urodeles from the Miocene of La Grive-Saint-Alban (Isère, France)]	Bulletin du Muséum National d’Histoire Naturelle, Sciences de la Terre		57		297	343	journal article	stated with evidence	French				NA	2012-01-10 07:04:36	2012-01-10 07:04:36
687	M. Carrano	M. Carrano		19446	R.	Estes	B.	Sanchíz		1982	Early Cretaceous lower vertebrates from Galve (Teruel), Spain	Journal of Vertebrate Paleontology		2	1			journal article	stated without evidence	English			ETE	NA	2006-12-20 10:37:37	2006-12-21 05:37:40
688	M. Carrano	M. Carrano		19691	R.	Estes	B.	Sanchíz		1982	New discoglossid and palaeobatrachid frogs from the Late Cretaceous of Wyoming and Montana, and a review of other frogs from the Lance and Hell Creek Formations	Journal of Vertebrate Paleontology		2	1	9	20	journal article	stated without evidence	English			ETE	NA	2007-01-19 08:03:16	2007-01-20 03:03:22
689	J. Alroy	J. Alroy		28313	R.	Estes	Z. V.	Spinar	E. Nevo	1978	Early Cretaceous pipid tadpoles from Israel (Amphibia: Anura)	Herpetologica		34	4	374	393	journal article	stated with evidence	English				NA	2008-10-24 11:07:36	2008-10-25 05:07:36
690	J. Alroy	J. Alroy	J. Alroy	7565	R.	Estes	J. A.	Tihen		1964	Lower vertebrates from the Valentine Formation of Nebraska	American Midland Naturalist		72	2	453	472	journal article	stated with evidence	English				NA	2002-12-05 16:15:28	2007-11-04 15:06:49
691	J. Alroy	J. Alroy	J. Alroy	31062	R.	Estes	M. H.	Wake		1972	The first fossil record of caecilian amphibians	Nature		239		228	231	journal article	stated with evidence	English	10.1038/239228b0			NA	2009-11-03 09:27:06	2009-11-04 04:27:18
709	R. Butler	R. Butler		30976	S. E.	Evans	P. M.	Barrett	J. Hilton, R. J. Butler, M. E. H. Jones, M.-M. Liang, J. C. Parish, E. J. Rayfield, D. Sigogneau-Russell, C. J. Underwood	2006	The Middle Jurassic vertebrate assemblage of Skye, Scotland	9th International Symposium on Mesozoic Terrestrial Ecosystems and Biota, Abstracts and Proceedings Volume, Natural History Museum, London	P. M. Barrett, S. E. Evans			36	39	book/book chapter	none discussed	English				NA	2009-10-28 03:55:27	2009-10-28 21:55:27
712	M. Carrano	M. Carrano	M. Carrano	10335	S. E.	Evans	M.	Borsuk-Bialynicka		1998	A stem-group frog from the Early Triassic of Poland	Acta Palaeontologica Polonica		43	4	573	580	journal article	stated without evidence					NA	2004-04-23 10:32:59	2004-04-24 03:32:59
715	P. Mannion	J. Tennant		49974	S. E.	Evans	J. R.	Groenke	M. E. H. Jones, A. H. Turner, D. W. Krause	2014	New material of Beelzebufo, a hyperossified frog (Amphibia: Anura) from the Late Cretaceous of Madagascar	PLoS One		9	1	e87236		journal article	stated with evidence	English				NA	2014-01-28 17:22:04	2014-01-29 10:22:04
716	J. Alroy	J. Alroy	M. Carrano	26523	S. E.	Evans	M. E. H.	Jones	D. W. Krause	2008	A giant frog with South American affinities from the Late Cretaceous of Madagascar	Proceedings of the National Academy of Sciences		105	8	2951	2956	journal article	stated without evidence	English				NA	2008-02-19 14:29:56	2008-02-21 02:01:23
717	M. Carrano	M. Carrano	J. Alroy	26530	S. E.	Evans	C.	Lally	D. J. Chure, A. Elder, J. A. Maisano	2005	A Late Jurassic salamander (Amphibia: Caudata) from the Morrison Formation of North America	Zoological Journal of the Linnean Society		143	4	599	616	journal article	stated with evidence	English			ETE	NA	2008-02-20 07:13:56	2008-11-20 12:00:55
719	J. Alroy	J. Alroy		30987	S. E.	Evans	G. J.	McGowan		2002	An amphibian assemblage from the Purbeck Limestone Group	Special Papers in Palaeontology		68		103	119	journal article	stated with evidence	English				NA	2009-10-28 13:22:30	2009-10-29 07:22:30
720	J. Alroy	J. Alroy		30993	S. E.	Evans	A. R.	Milner	F. Mussett	1988	The earliest known Salamanders (Amphibia, Caudata): A record from the Middle Jurassic of England	Geobios		21	5	539	552	journal article	stated with evidence	English				NA	2009-10-28 17:01:40	2009-10-29 11:01:40
721	M. Carrano	M. Carrano	M. Carrano	10560	S. E.	Evans	A. R.	Milner	F. Mussett	1990	A discoglossid frog from the Middle Jurassic of England	Palaeontology		33	1	299	311	journal article	stated without evidence				ETE	NA	2004-05-19 15:11:07	2004-05-20 08:14:49
725	M. Carrano	M. Carrano		25847	S. E.	Evans	A. R.	Milner		1996	A metamorphosed salamander from the Early Cretaceous of Las Hoyas, Spain	Philosophical Transactions of the Royal Society of London B		351		627	646	journal article	stated without evidence	English			ETE	NA	2007-11-16 14:39:38	2007-11-17 09:39:38
726	R. Benson	R. Benson		38087	S. E.	Evans	A. R.	Milner	C. Werner	1996	Sirenid salamanders and a gymnophionan amphibian from the Cretaceous of the Sudan	Palaeontology		39	1	77	95	journal article	stated with evidence	English				NA	2011-10-10 20:00:53	2011-10-10 20:00:53
730	R. Benson	R. Benson		38086	S. E.	Evans	D.	Sigogneau-Russell		2001	A stem-group caecillian (Lissamphibia: Gymnophiona) from the Lower Cretaceous of North Africa	Palaeontology		44	2	259	273	journal article	stated with evidence	English				NA	2011-10-10 19:45:11	2011-10-10 19:45:11
766	R. Butler	R. Butler	R. Butler	34744	J.	Fortuny	A.	Galobart	C. De Santisteban	2011	A new capitosaur from the Middle Triassic of Spain and the relationships within the Capitosauria	Acta Palaeontologica Polonica		56		553	566	journal article	stated with evidence	English	10.4202/app.2010.0025			NA	2011-01-12 19:44:35	2011-09-26 17:36:55
787	J. Alroy	J. Alroy	M. Carrano	1535	R. C.	Fox				1989	The Wounded Knee local fauna and mammalian evolution near the Cretaceous-Tertiary boundary, Saskatchewan, Canada	Palaeontographica Abteilung A		208	1-3	11	59	journal article	stated with evidence	English				NA	2001-03-02 15:01:31	2013-06-19 06:21:25
795	M. Carrano	M. Carrano		39274	R. C.	Fox	B. G.	Naylor		1982	A reconsideration of the relationships of the fossil amphibian Albanerpeton	Canadian Journal of Earth Sciences		19		118	128	journal article	stated with evidence	English				NA	2012-01-10 07:17:07	2012-01-10 07:17:07
798	M. Carrano	M. Carrano		43878	E.	Fraas				1896	Die Schwäbischen Trias-Saurier nach dem Material der Kgl. Naturalien-Sammlung in Stuttgart zusammengestellt [Swabian Triassic dinosaurs based on the material in the Royal Natural History Collection compiled in Stuttgart]	Festgabe des Königlichen Naturalien-Cabinets In Stuttgart zur 42 Versammlung der Deutschen geologischen Gesellschaft in Stuttgart, August 1896. E. Schweizerbart'sche Verlag-handlung (E. Koch), Stuttgart				1	18	serial monograph	stated with evidence	German				NA	2012-12-12 10:41:50	2012-12-12 10:41:50
819	J. Alroy	J. Alroy	J. Alroy	30969	M.	Friant				1944	Caractères anatomiques d'un Batracien oligocène de la Limagne, le Prodiscoglossus Vertaizoni nov. gen. nov. sp.	Comptes rendus hebdomadaires des séances de l'Académie des sciences		219		561	562	journal article	stated with evidence	French				NA	2009-10-27 16:15:20	2009-10-29 02:09:12
823	J. Mueller	T. Liebrecht		30585	N. B.	Fröbisch	R. R.	Reisz		2008	A New Lower Permian Amphibamid (Dissorophoidea, Temnospondyli) from the Fissure Fill Deposits near Richards Spur, Oklahoma	Journal of Vertebrate Paleontology		28	4	1015	1030	journal article	stated without evidence	English				NA	2009-08-25 07:50:15	2009-08-26 00:50:15
858	R. Benson	R. Benson		37781	K. -Q.	Gao	S.	Chen		2004	A new frog (Amphibia: Anura) from the Lower Cretaceous of western Liaoning, China	Cretaceous Research		25		761	769	journal article	stated with evidence	English				NA	2011-09-21 18:41:23	2011-09-21 18:41:23
868	J. Alroy	J. Alroy		31024	K.-Q.	Gao	Y.	Wang		2001	Mesozoic anurans from Liaoning Province, China, and phylogenetic relationships of archaeobatrachian anuran clades	Journal of Vertebrate Paleontology		21	3	460	476	journal article	stated with evidence	English				NA	2009-10-31 19:20:43	2009-11-01 13:20:43
870	J. Alroy	J. Alroy	M. Carrano	6845	J. D.	Gardner				1999	New albanerpetontid amphibians from the Albian to Coniacian of Utah, USA—bridging the gap	Journal of Vertebrate Paleontology		19	4	632	638	journal article	stated with evidence	English				NA	2002-08-02 10:51:05	2011-08-03 04:32:26
871	M. Carrano	M. Carrano	J. Alroy	26201	J. D.	Gardner				1999	The amphibian Albanerpeton arthridion and the Aptian-Albian biogeography of albanerpetonids	Palaeontology		42	3	529	544	journal article	stated with evidence	English			ETE	NA	2008-01-10 14:25:08	2009-10-29 10:01:53
873	M. Carrano	M. Carrano	M. Carrano	42675	J. D.	Gardner				2000	Albanerpetontid amphibians from the Upper Cretaceous (Campanian and Maastrichtian) of North America	Geodiversitas		22	3	349	388	journal article	stated with evidence	English				NA	2012-08-18 07:13:55	2012-08-18 07:44:56
875	P. Mannion	P. Mannion	M. Carrano	42825	J. D.	Gardner				2003	Revision of Habrosaurus Gilmore (Caudata; Sirenidae) and relationships among sirenid salamanders	Palaeontology		46	6	1089	1122	journal article	stated with evidence	English				NA	2012-08-30 23:05:24	2013-09-14 05:59:25
876	M. Carrano	M. Carrano	M. Carrano	52044	J. D.	Gardner				2008	New information on frogs (Lissamphibia: Anura) from the Lance Formation (Maastrichtian) and Bug Creek Anthills (late Maastrichtian and early Paleocene), Hell Creek Formation, USA	Vertebrate Microfossil Assemblages: Their Role in Paleoecology and Paleobiogeography	J. T. Sankey & S. Baszio			219	249	book chapter	stated with evidence	English				NA	2014-07-25 13:36:34	2014-07-26 04:36:59
878	P. Mannion	P. Mannion		56016	J. D.	Gardner				2015	An edentulous frog (Lissamphibia; Anura) from the Upper Cretaceous (Campanian) Dinosaur Park Formation of southeastern Alberta, Canada	Canadian Journal of Earth Sciences		52		569	580	journal article	stated with evidence	English				NA	2015-08-06 10:02:42	2015-08-07 01:02:42
879	E. Fara	E. Fara	E. Fara	19862	J. D.	Gardner	A. O.	Averianov		1998	Albanerpetontid amphibians from the Upper Cretaceous of Middle Asia	Acta Palaeontologica Polonica		43	3	453	467	journal article	stated with evidence	English			5%	53640	2007-02-08 09:15:14	2007-02-09 04:17:00
880	P. Mannion	P. Mannion		56071	J. D.	Gardner	D. B.	Brinkman		2015	A new frog (Lissamphibia, Anura) from the Late Cretaceous of Alberta, Canada	All animals are interesting: a Festschrift in honour of Anthony P. Russell	O. R. P. Bininda-Emonds, G. L. Powell, H. A. Jamniczky, A. M. Bauer, J. Theodor			35	105	book chapter	stated with evidence	English				NA	2015-08-13 04:12:32	2015-08-13 19:12:32
881	M. Carrano	M. Carrano		52039	J. D.	Gardner	M.	Böhme		2008	Review of the Albanerpetontidae (Lissamphibia), with comments on the paleoecological preferences of European Tertiary albanerpetontids	Vertebrate Microfossil Assemblages: Their Role in Paleoecology and Paleobiogeography	J. T. Sankey & S. Baszio			178	218	book chapter	stated without evidence	English				NA	2014-07-25 09:49:27	2014-07-26 00:49:27
882	J. Alroy	J. Alroy		30986	J. D.	Gardner	S. E.	Evans	D. Sigogneau-Russell	2003	New albanerpetontid amphibians from the Early Cretaceous of Morocco and Middle Jurassic of England	Acta Palaeontologica Polonica		48	2	301	319	journal article	stated with evidence	English				NA	2009-10-28 12:52:55	2009-10-29 06:52:55
938	J. Bloch	R. Hulbert		50692	C. J.	Goin	W.	Auffenberg		1955	The fossil salamanders of the family Sirenidae	Bulletin of the Museum of Comparative Zoology		113	7	497	514	journal article	stated with evidence	English				NA	2014-04-09 17:42:01	2014-04-10 08:42:01
940	P. Mannion	P. Mannion		42824	C. J.	Goin	W.	Auffenberg		1958	New salamanders of the family Sirenidae from the Cretaceous of North America	Fieldiana: Geology		10	33	449	459	journal article	stated with evidence	English				NA	2012-08-30 22:28:37	2012-08-30 22:28:37
944	M. Clapham	M. Clapham		49222	J. E.	Gomez Pallerola				1979	Un ave y otras especies fósiles nuevas de la biofacies de Santa María de Meyá (Lérida)	Boletín Geológico y Minero		90		333	346	journal article	stated with evidence	Spanish				NA	2013-11-29 22:48:55	2013-11-30 15:48:55
971	J. Alroy	J. Alroy	J. Alroy	1717	M.	Green	J. A.	Holman		1977	A late Tertiary stream channel fauna from South Bijou Hill, South Dakota	Journal of Paleontology		51	3	543	547	journal article	stated without evidence					NA	2001-03-02 15:01:31	2002-12-09 05:42:41
973	J. Mueller	T. Liebrecht		28829	J. T.	Gregory				1948	A New Limbless Vertebrate from the Pennsylvanian of Mazon Creek, Illinois	American Journal of Science		246		636	663	journal article	stated without evidence	English				NA	2008-12-19 10:42:31	2008-12-20 05:42:31
974	J. Mueller	T. Liebrecht		28484	J. T.	Gregory	F. E.	Peabody	L. I. Price	1956	Revision of the Gymnarthridae - American Permian Microsaurs	Bulletin of the Peabody Museum of Natural History		10		1	77	serial monograph		English				NA	2008-11-14 08:37:19	2008-11-15 03:37:19
984	J. Alroy	R. Whatley	J. Alroy	9746	Yu. M.	Gubin				1989	Concerning the systematic position of the labyrinthodonts from the Malaya Kinel' locality, Orenburg Oblast [O sistematicheskom polozhenii labirintodontov iz mestonakhozhdeniya Malaya Kinel' (Orenburgskaya oblast').]	Paleontologicheskiy Zhurnal, Moscow		3		116	120	journal article	stated without evidence	Russian		based on English translation	5%	8400	2004-01-23 14:50:36	2006-12-12 13:25:12
985	P. Mannion	P. Mannion		46204	Y. M.	Gubin				1991	Paleocene salamanders from southern Mongolia	Paleontological Journal		25		91	102	journal article	stated with evidence	English				NA	2013-04-09 01:36:05	2013-04-09 01:36:05
1004	J. Head	J. Head	J. Head	43539	H. J.	Gut	C. E.	Ray		1963	The Pleistocene vertebrate fauna of Reddick, Florida	Quaterly Journal of the Florida Academy of Sciences		26	4	315	328	journal article	stated without evidence	English				NA	2012-11-17 16:32:24	2012-11-17 16:37:17
1006	J. Mueller	T. Liebrecht		30419	T. R.	Haglund				1977	New Occurences and Paleoecology of Peronedon primus Olson (Nectridea)	Journal of Paleontology		51	5	982	985	journal article	stated without evidence	English				NA	2009-07-26 14:47:57	2009-07-27 07:47:57
1034	J. Alroy	M. Sommers		829	J. E.	Hartman				1986	Paleontology and biostratigraphy of lower part of Polecat Bench Formation, southern Bighorn Basin, Wyoming	Contributions to Geology, University of Wyoming		24	1	11	63	journal article	stated without evidence					NA	2000-12-05 18:31:21	2000-12-06 13:31:21
1040	J. Alroy	S. Kuemmell	S. Kuemmell	11714	H.	Haubold				1982	Zur Stellung der Wirbeltierfauna des Geiseltals, insbesondere der Mammalier, im europäischen Mitteleozän (Position of the European Middle Eocene vertebrate fauna of the Geisel Valley, with special focus on mammals)	Zeitschrift für geologische Wissenschaften		10	12	1539	1551	journal article	stated without evidence	German			5%	24940	2004-09-27 03:34:59	2004-11-30 20:02:35
1041	M. Uhen	M. Uhen		27502	H.	Haubold	A.	Allen	T. P. Atkinson, R. J. Buta, J. A. Lacefield, S. C. Minkin, B. A. Relihan	2005	Interpretation of the tetrapod footprints from the early Pennsylvanian of Alabama	Pennsylvanian Footprints in the Black Warrior Basin of Alabama				75	111	book/book chapter	stated without evidence	English		Alabama Paleontological Society Monograph No. 1		NA	2008-06-29 14:25:36	2008-06-30 07:25:36
1042	R. Butler	R. Butler		46664	S. H.	Haughton				1915	Investigations in South African fossil reptiles and Amphibia. On a new species of Trematosaurus (T. sobeyi)	Annals of the South African Museum		12		47	51	journal article		English				NA	2013-05-03 21:37:21	2013-05-03 21:37:21
1044	R. Butler	R. Butler		46648	S. H.	Haughton				1925	Investigations in South African fossil reptiles and amphibians (Part 13)	Annals of the South African Museum		22		227	261	journal article		English				NA	2013-05-03 01:34:25	2013-05-03 01:34:25
1056	J. Alroy	J. Alroy		28414	M. K.	Hecht				1960	A new frog from an Eocene oil-well core in Nevada	American Museum Novitates		2006		1	14	journal article	stated with evidence	English				NA	2008-11-07 11:41:22	2008-11-08 06:41:22
1058	R. Benson	R. Benson		37918	M. K.	Hecht	B. M.	Hecht		1984	A new lizard from Jurassic deposits of Middle Asia	Palaeontological Journal		18	3	133	136	journal article	stated with evidence	English				NA	2011-09-29 20:45:39	2011-09-29 20:45:39
1062	M. Carrano	M. Carrano		17273	A. B.	Heckert				2004	Late Triassic microvertebrates from the lower Chinle Group (Otischalkian-Adamanian: Carnian), southwestern U.S.A.	New Mexico Museum of Natural History and Science Bulletin		27		1	170	serial monograph	stated without evidence	English			ETE	NA	2006-05-02 07:34:40	2006-05-03 00:34:47
1069	R. Butler	R. Butler		31699	A. B.	Heckert	S. G.	Lucas	J. W. Estep	2002	Lower Chinle Group (Upper Triassic: Upper Carnian) tetrapods from the vicinity of Cameron, Arizona	Upper Triassic Stratigraphy and Paleontology, New Mexico Museum of Natural History and Science Bulletin	A. B. Heckert, S. G. Lucas	21		73	76	book/book chapter	none discussed	English				NA	2010-01-25 07:32:22	2010-01-26 02:32:22
1082	M. Carrano	M. Carrano		17758	A. C.	Henrici				1998	A new pipoid anuran from the Late Jurassic Morrison Formation at Dinosaur National Monument, Utah	Journal of Vertebrate Paleontology		18	2	321	332	journal article	stated without evidence	English			ETE	NA	2006-06-21 06:58:09	2006-06-21 23:58:09
1083	J. Alroy	J. Alroy		43427	A. C.	Henrici				2009	Reassessment of Scaphiopus neuter Kluge, 1966 (Anura: Pelobatoidea: Pelobatidae), based on new material from Anceney, Montana (early Barstovian)	Annals of Carnegie Museum		78	3	273	287	journal article	stated with evidence	English				NA	2012-11-06 11:32:54	2012-11-06 11:32:54
1084	J. Alroy	J. Alroy		25356	A. C.	Henrici	A. M.	Báez		2001	First occurrence of Xenopus (Anura: Pipidae) on the Arabian Peninsula: a new species from the Upper Oligocene of Yemen	Journal of Paleontology		75	4	870	882	journal article	stated with evidence	English				NA	2007-09-22 18:30:48	2007-09-23 11:30:48
1085	A. Behrensmeyer	A. Behrensmeyer	J. Alroy	5676	A. C.	Henrici	A. R.	Fiorillo		1993	Catastrophic death assemblage of Chelomorphrynus bayi (Anura, Rhinophrynidae) from the Middle Eocene Wagon Bed Formation of central Wyoming	Journal of Paleontology		67	6	1016	1026	journal article	stated without evidence	English		ETE reference number 1432	ETE	1432	2002-03-04 16:40:35	2007-09-24 03:12:30
1086	W. Dahdul	A. Dececchi		42424	A. C.	Henrici	S. R.	Haynes		2006	Elkobatrachus brocki, a new pelobatid (Amphibia: Anura) from the Eocene Elko Formation of Nevada	Annals of Carnegie Museum		75	1	11	35	journal article	stated with evidence	English				NA	2012-07-25 02:50:59	2012-07-25 02:50:59
1087	J. Mueller	T. Liebrecht	T. Liebrecht	38771	A. C.	Henrici	T.	Martens	D. S. Berman, S. S. Sumida	2011	An Ostodolepid ‘Microsaur’ (Lepospondyli) from the Lower Permian Tambach Formation of Central Germany	Journal of Vertebrate Paleontology		31	5	997	1004	journal article	stated without evidence	English	10.1080/02724634.2011.596601			NA	2011-12-08 13:11:13	2011-12-08 13:12:00
1110	J. Alroy	J. Alroy	P. Wagner	1921	J. W.	Hoganson	J. M.	Campbell	E. C. Murphy	1994		Proceedings of the North Dakota Academy of Sciences		48				journal article	stated without evidence	English				NA	2001-03-02 15:01:32	2015-11-22 14:01:36
1115	J. Alroy	J. Alroy		25661	J. A.	Holman				1961	A new hylid genus from the Lower Miocene of Florida	Copeia		1961	3	354	355	journal article	stated with evidence	English				NA	2007-11-04 08:38:29	2007-11-05 03:38:29
1119	J. Head	J. Head		45287	J. A.	Holman				1966	A small Miocene herpetofauna from Texas	Quarterly Journal of the Florida Academy of Sciences		29	4	267	275	journal article	stated with evidence	English				NA	2013-03-05 08:44:26	2013-03-05 08:44:26
1128	J. Alroy	M. Sommers	J. Alroy	705	J. A.	Holman				1973	Reptiles of the Egelhoff local fauna (Upper Miocene) of Nebraska	Contributions from the Museum of Paleontology, University of Michigan		24	12	125	134	journal article	stated without evidence	English				NA	2000-08-28 11:54:23	2011-11-24 13:48:57
1129	J. Alroy	M. Sommers	J. Alroy	706	J. A.	Holman				1973	New amphibians and reptiles from the Norden Bridge fauna (Upper Miocene) of Nebraska	Michigan Academician		6		149	163	journal article	stated with evidence	English				NA	2000-08-28 11:56:28	2007-11-12 09:26:26
1133	J. Alroy	M. Sommers		713	J. A.	Holman				1977	Amphibians and reptiles from the Gulf Coast Miocene of Texas	Herpetologica		33	4	391	403		stated without evidence					NA	2000-08-28 13:08:38	2000-08-29 07:08:38
1137	J. Alroy	J. Alroy	J. Alroy	7574	J. A.	Holman				1978	Herpetofauna of the Bijou Hills local fauna (late Miocene: Barstovian) of South Dakota	Herpetologica		34	3	253	257	journal article	stated without evidence	English				NA	2002-12-07 20:14:05	2002-12-08 15:14:05
1146	J. Alroy	J. Alroy	J. Alroy	687	J. A.	Holman				1987	Herpetofauna of the Egelhoff site (Miocene: Barstovian) of north-central Nebraska	Journal of Vertebrate Paleontology		7	2	109	120	journal article	stated without evidence	English				NA	2000-08-28 11:28:54	2006-12-07 13:12:24
1150	J. Alroy	J. Alroy	J. Alroy	7572	J. A.	Holman				1996	Glad Tidings, a late middle Miocene herpetofauna from northeastern Nebraska	Journal of Herpetology		30	3	430	432	journal article	stated without evidence	English				NA	2002-12-07 16:31:11	2002-12-08 11:31:21
1166	P. Mannion	C. VanBuren		50285	J. A.	Holman	D. L.	Harrison		2002	A New Thaumastosaurus (Anura: Familia Incertae Sedis) from the Late Eocene of England, with Remarks on the Taxonomic and Zoogeographic Relationships of the Genus	Journal of Herpetology		36	4	621	626	journal article	stated without evidence	English				NA	2014-03-02 10:22:44	2014-03-03 03:22:44
1191	J. Mueller	T. Liebrecht		43730	S.	Hossini	J.-C.	Rage		2000	Palaeobatrachid Frogs from the Earliest Miocene (Agenian) of France, with Description of a New Species	Geobios		33	2	223	231	journal article	stated without evidence	English	10.1016/S0016-6995(00)80019-4			NA	2012-12-04 05:39:46	2012-12-04 05:39:46
1197	R. Butler	R. Butler		43616	A. A.	Howie				1972	A brachyopid labyrinthodont from the Lower Trias of Queensland	Proceedings of the Linnean Society of New South Wales		96		268	277	journal article	stated with evidence	English				NA	2012-11-27 21:19:49	2012-11-27 21:19:49
1198	R. Butler	R. Butler		43617	A. A.	Howie				1972	On a Queensland labyrinthodont	Studies in Vertebrate Evolution	K. A. Joysey, T. S. Kemp			51	64	book/book chapter	stated with evidence	English				NA	2012-11-27 21:30:39	2012-11-27 21:30:39
1211	R. Butler	R. Butler	R. Butler	43176	F. v.	Huene				1932	Ein neuartiger Stegocephalen-Fund aus dem oberhessischen Buntsandstein	Palaeontologische Zeitschrift		14		200	229	journal article	stated with evidence	German				NA	2012-10-03 20:11:37	2012-10-05 17:31:03
1215	R. Butler	R. Butler	R. Butler	43678	F. von.	Huene	M. R.	Sahni		1958	On Indobrachops panchetensis gen. et sp. nov. from the Upper Panchets (Lower Trias) of the Raniganj Coalfield	Monograph of the Palaeontological Society of India		2		1	17	serial monograph	stated with evidence	English				NA	2012-11-29 23:53:00	2012-11-29 23:53:11
1232	R. Butler	R. Butler		32312	A. P.	Hunt				2001	The vertebrate fauna, biostratigraphy and biochronology of the type Revueltian land-vertebrate faunachron, Bull Canyon Formation (Upper Triassic), east-central New Mexico	New Mexico Geological Society Guidebook, 52nd Field Conference, Geology of the Llano Estacado		52		123	151	book/book chapter		English				NA	2010-03-15 07:31:21	2010-03-16 01:31:21
1241	R. Butler	R. Butler		31721	A. P.	Hunt	S. G.	Lucas		1995	Vertebrate paleontology and biochronology of the lower Chinle Group (Upper Triassic), Santa Fe County, north-central New Mexico	New Mexico Geological Society Guidebook, 46th Field Conference, Geology of the Santa Fe Region				243	246	book/book chapter		English				NA	2010-01-26 05:39:43	2010-01-27 00:39:43
1260	R. Butler	R. Butler		31638	R. B.	Irmis	W. G.	Parker		2005	Unusual tetrapod teeth from the Upper Triassic Chinle Formation, USA	Canadian Journal of Earth Sciences		42		1339	1345	journal article	stated with evidence	English				NA	2010-01-20 04:16:48	2010-01-20 23:16:48
1263	R. Butler	R. Butler		37294	M. F.	Ivakhnenko				1978	Tailed amphibians from the Triassic and Jurassic of Middle Asia	Paleontological Journal		1978	3	84	89	journal article		English				NA	2011-08-30 01:37:04	2011-08-30 01:37:04
1286	R. Butler	R. Butler		35705	N.-E.	Jalil				1999	Continental Permian and Triassic vertebrate localities from Algeria and Morocco and their stratigraphical correlations	Journal of African Earth Sciences		29	1	219	226	journal article	none discussed	English				NA	2011-04-03 01:49:04	2011-04-03 01:49:04
1289	R. Butler	R. Butler		32305	N.-E.	Jalil	K.	Peyer		2007	A new rauisuchian (Archosauria: Suchia) from the Upper Triassic of the Argana Basin, Morocco	Palaeontology		50	2	417	430	journal article	stated with evidence	English				NA	2010-03-14 23:47:18	2010-03-15 17:47:18
1318	J. Alroy	M. Sommers	J. Alroy	733	R. M.	Joeckel				1988	A new late Miocene herpetofauna from Franklin County, Nebraska	Copeia		1988	3	787	789	journal article	stated without evidence	English				NA	2000-08-28 14:07:34	2007-11-05 04:03:22
1327	P. Mannion	P. Mannion		37819	M. E. H.	Jones	S. E.	Evans	D. Sigogneau-Russell	2003	Early Cretaceous frogs from Morocco	Annals of Carnegie Museum		72	2	65	97	journal article	stated with evidence	English				NA	2011-09-23 00:57:41	2011-09-23 00:57:41
1337	R. Butler	R. Butler		33811	D.	Kamphausen				1983	Stenotosaurus gracilis, ein neuer Capitosauride (Stegocephalia) aus den Unteren Röttonen Oberfrankens	Neues Jahrbuch für Geologie und Paläontologie, Monatshefte		1983	2	119	128	journal article	stated with evidence	German				NA	2010-09-01 01:24:50	2010-09-01 18:24:50
1366	R. Butler	R. Butler		46605	J. W.	Kitching				1957	A new small stereospondylus labyrinthodont from the Triassic beds of South Africa	Palaeontologia Africana		5		67	82	journal article	stated with evidence	English				NA	2013-05-01 01:12:20	2013-05-01 01:12:20
1367	H. Sims	J. Camp		27216	J. W.	Kitching				1977	The distribution of the Karroo vertebrate fauna	Memoirs of the Bernard Price Institute for Palaeontological Research		1		1	131	journal article	stated without evidence	English				NA	2008-05-19 13:05:07	2008-05-20 06:05:07
1375	C. Bell	C. Bell		18285	A. G.	Kluge				1966	A new pelobatine frog from the lower Miocene of South Dakota with a discussion of the evolution of the Scaphiopus-Spea complex	Los Angeles County Museum Contributions in Science		113		1	26	journal article	stated without evidence	English				NA	2006-08-16 16:35:33	2006-08-17 09:35:44
1408	J. Alroy	J. Alroy	J. Alroy	14358	D. W.	Krause				1980	Early Tertiary amphibians from the Bighorn Basin, Wyoming	University of Michigan Papers on Paleontology		243		69	71	serial monograph	stated without evidence	English				NA	2005-09-02 17:51:32	2005-09-03 10:51:32
1435	R. Butler	R. Butler	R. Butler	31149	O.	Kuhn				1932	Labyrinthodonten und Parasuchier aus dem mittleren Keuper von Ebrach in Oberfranken	Neues Jahrbuch für Mineralogie, Geologie und Paläontologie		69		94	144	journal article		English				NA	2009-11-11 05:32:24	2010-08-27 23:33:59
1436	R. Butler	R. Butler	M. Carrano	33402	O.	Kuhn				1936	Weitere Parasuchier und Labyrinthodonten aus dem Blasensandstein des mittleren Keuper von Ebrach [Further parasuchians and labyrinthodonts from the Blasensandstein of the middle Keuper of Ebrach]	Paläontographica Abteilung A		83		61	98	journal article	stated with evidence	German				NA	2010-08-27 04:20:50	2010-11-17 03:15:14
1438	M. Carrano	M. Carrano		44850	O.	Kuhn				1939	Beiträge zur Keuperfauna von Halberstadt [Contributions to the Keuper fauna of Halberstadt]	Palaeontologische Zeitschrift		21		258	286	journal article	stated with evidence	German				NA	2013-02-12 09:41:07	2013-02-12 09:41:07
1484	R. Butler	R. Butler	R. Butler	46578	J.-P.	Lehman				1961	Les stégocéphales du Trias de Madagascar	Annales de Paléontologie		47		109	154	journal article	stated with evidence	French				NA	2013-04-30 02:27:58	2013-04-30 06:59:26
1485	R. Butler	R. Butler		46587	J.-P.	Lehman				1966	Nouveaux Stégocéphales de Madagascar	Annales de Paléontologie (Vertébrés)		52		117	139	journal article	stated with evidence	French				NA	2013-04-30 17:46:08	2013-04-30 17:46:08
1490	M. Uhen	M. Uhen		15586	J.	Leidy				1856	Notice of remains of extinct vertebrated animals discovered by Professor E. Emmons	Proceedings of the Academy of Natural Sciences of Philadelphia		8		255	257	journal article	stated without evidence	English				NA	2006-01-10 13:19:44	2006-01-11 08:19:54
1495	J. Mueller	T. Liebrecht	T. Liebrecht	28776	J.-L.	Li				2001	The most primitive lower tetrapod fauna in China	Science in China Series D: Earth Sciences		44	1	47	51	journal article	second hand	English	10.1007/BF02906884			NA	2008-12-12 15:19:22	2010-02-28 13:28:22
1504	J. Alroy	J. Alroy	J. Alroy	2236	J. A.	Lillegraven	J. J.	Eberle		1999	Vertebrate faunal changes through Lancian and Puercan time in southern Wyoming	Journal of Paleontology		73	4	691	710	journal article	stated without evidence	English				NA	2001-03-02 15:01:32	2007-03-22 02:57:53
1519	R. Butler	R. Butler		33373	J.	Liu	Y.	Wang		2005	The first complete mastodonsauroid skull from the Triassic of China: Yuanansuchus laticeps gen. et sp. nov.	Journal of Vertebrate Paleontology		25	3	725	728	journal article	stated with evidence	English				NA	2010-08-24 06:17:18	2010-08-24 23:17:18
1523	M. Carrano	M. Carrano	M. Carrano	14122	R. A.	Long	P. A.	Murry		1995	Late Triassic (Carnian and Norian) tetrapods from the southwestern United States	New Mexico Museum of Natural History and Science Bulletin		4		1	254	serial monograph	stated without evidence	English			ETE	NA	2005-08-09 10:17:24	2005-08-10 03:17:25
1524	J. Alroy	J. Wertheim	J. Alroy	11708	R. P.	Longinos Navás				1922	Algunos Fósiles de Libros (Teruel)	Boletín de la Sociedad Ibérica de Ciencias Naturales		21		52	61	journal article	stated with evidence	Spanish				NA	2004-09-21 09:55:08	2009-10-30 03:17:00
1525	R. Butler	R. Butler		43613	H. A.	Longman				1941	A Queensland fossil amphibian	Memoirs of the Queensland Museum		12		29	32	journal article		English				NA	2012-11-27 20:42:22	2012-11-27 20:42:22
1540	R. Butler	R. Butler		31668	F. A.	Lucas				1904	A new batrachian and a new reptile from the Trias of Arizona	Proceedings of the United States National Museum		27		193	195	journal article		English				NA	2010-01-22 07:42:22	2010-01-23 02:42:22
1559	J. Mueller	T. Liebrecht		31052	R.	Lund				1978	Anatomy and Relationships of the Family Phlegethontiidae (Amphibia, Aïstopoda)	Annals of Carnegie Museum		47	4	53	79	journal article	stated without evidence	English				NA	2009-11-03 05:48:18	2009-11-04 00:48:18
1563	R. Butler	R. Butler		56792	R.	Lydekker				1882	On some Gondwana labyrinthodonts	Records of the Geological Survey of India		15		24	28	journal article		English				NA	2015-10-28 05:53:25	2015-10-28 21:53:25
1564	M. Carrano	M. Carrano	R. Butler	17140	R.	Lydekker				1885	The Reptilia & Amphibia of the Maleria & Denwa Groups	Memoirs of the Geological Survey of India. Palaeontologia Indica, Series IV. Indian Pretertiary Vertebrata		1	5	1	38	serial monograph	stated without evidence	English			ETE	NA	2006-04-12 12:54:11	2012-11-30 18:41:27
1566	H. Sims	J. Camp	R. Benson	29026	R.	Lydekker				1890		Catalogue of the Fossil Reptilia and Amphibia of the British Museum of Natural History. Part IV: the orders Anomodontia, Ecaudata, Caudata, and Labyrinthodontia, and supplement				1	295	book/book chapter	stated without evidence	English				NA	2009-01-22 14:04:10	2012-09-01 02:59:26
1569	J. Alroy	J. Alroy	J. Alroy	25711	J. D.	Lynch				1965	The Pleistocene amphibians of Pit II, Arredondo, Florida	Copeia		1965	1	72	77	journal article	stated without evidence	English				NA	2007-11-07 17:45:29	2007-11-08 12:57:51
1597	R. Butler	R. Butler		46595	S.	Maganuco	J. S.	Steyer	G. Pasini, M. Boulay, S. Lorrain, A. Beneteau, M. Auditore	2009	An exquisite specimen of Edingerella madagascariensis (Temnospondyli) from the Lower Triassic of NW Madagascar; cranial anatomy, phylogeny, and restorations	Memorie della Societa Italiana di Scienze Naturali e del Museo Civico di Storia Naturale di Milano		36		1	72	journal article	stated with evidence	English				NA	2013-04-30 21:53:47	2013-04-30 21:53:47
1603	P. Mannion	P. Mannion		44442	M. W.	Maisch	A. T.	Matzke	G. Sun	2004	A relict trematosauroid (Amphibia: Temnospondyli) from the Middle Jurassic of the Junggar Basin (NW China)	Naturwissenschaften		91		589	593	journal article	stated with evidence	English				NA	2013-01-25 23:07:34	2013-01-25 23:07:34
1605	R. Butler	R. Butler		43872	M. W.	Maisch	A. T.	Matzke		2005	Temnospondyl amphibians from the Jurassic of the Southern Junggar Basin (NW China)	Palaeontologische Zeitschrift		79	2	285	301	journal article	stated with evidence	English				NA	2012-12-12 04:19:24	2012-12-12 04:19:24
1623	D. Croft	D. Croft	D. Croft	13081	L. G.	Marshall	R. L.	Cifelli	R. E. Drake, G. H. Curtis	1986	Vertebrate paleontology, geology, and geochronology of the Tapera de López and Scarritt Pocket, Chubut Province, Argentina	Journal of Paleontology		60	4	920	951	journal article	stated without evidence	English				NA	2005-04-06 05:29:39	2005-04-06 22:29:39
1639	M. Carrano	M. Carrano	M. Carrano	17892	T.	Martin	A. O.	Averianov	H.-U. Pfretzschner	2006	Palaeoecology of Middle to Late Jurassic vertebrate assemblages from the Fergana and Junggar Basins (Central Asia)	9th International Symposium on Mesozoic Terrestrial Ecosystems and Biota, Abstracts and Proceedings Volu				76	79	journal article	stated without evidence	English			ETE	NA	2006-07-07 11:49:12	2006-07-08 05:43:44
1661	R. Butler	R. Butler	R. Butler	29602	J. W.	Martz				2008	Lithostratigraphy, chemostratigraphy, and vertebrate biostratigraphy of the Dockum Group (Upper Triassic), of southern Garza County, West Texas. Unpublished PhD thesis, Texas Tech University					1	504	Ph.D. thesis	stated with evidence	English				NA	2009-04-02 08:06:53	2009-04-03 02:08:09
1689	M. Carrano	M. Carrano		47097	G. J.	McGowan				1998	The development and function of the atlanto-axial joint in albanerpetontid amphibians	Journal of Herpetology		32	1	116	122	journal article	stated without evidence	English				NA	2013-06-07 05:09:47	2013-06-07 05:09:47
1692	P. Mannion	P. Mannion		44194	G.	McGowan	S. E.	Evans		1995	Albanerpetontid amphibians from the Cretaceous of Spain	Nature		373		143	145	journal article	stated with evidence	English				NA	2013-01-07 22:50:07	2013-01-07 22:50:07
1693	J. Alroy	J. Alroy	R. Whatley	2523	P. O.	McGrew	J. E.	Berman	M. K. Hecht, J. M. Hummel, G. G. Simpson, A. E. Wood	1959	The geology and paleontology of the Elk Mountain and Tabernacle Butte area, Wyoming	Bulletin of the American Museum of Natural History		117	3	117	176	journal article	stated without evidence	English				NA	2001-03-02 15:01:32	2005-09-03 06:50:11
1714	J. Mueller	T. Liebrecht		28944	M. G.	Mehl				1913	A Description of Chenoprosopus milleri gen. et sp. nov	Carnegie Institution of Washington Publication		181		11	16	book/book chapter	stated without evidence	English				NA	2009-01-11 09:29:37	2009-01-12 04:29:37
1719	J. Alroy	J. Alroy	J. Alroy	7566	C.	Meszoely				1966	North American fossil cryptobranchid salamanders	American Midland Naturalist		75	2	495	515	journal article	stated with evidence	English				NA	2002-12-05 16:53:22	2007-11-04 14:29:43
1720	J. Alroy	J. Alroy		25640	C. A. M.	Meszoely				1967	A new cryptobranchid salamander from the Early Eocene of Wyoming	Copeia		1967	2	346	349	journal article	stated with evidence	English				NA	2007-11-03 13:44:54	2007-11-04 07:44:54
1723	J. Alroy	E. Leckey	J. Alroy	10613	C. A. M.	Meszoely	Z. V.	Spinar	R. L. E. Ford	1984	A new palaeobatrachid frog from the Eocene of the British Isles	Journal of Vertebrate Paleontology		3	3	143	147	journal article	stated with evidence	English				NA	2004-05-25 13:52:11	2009-11-01 07:32:33
1728	J. Alroy	R. Whatley	T. Liebrecht	9939	H. v.	Meyer				1860	Melosaurus uralensis aus dem permischen System des westlichen Urals	Palaeontographica		7	2	90	98	journal article	stated without evidence	German				NA	2004-02-27 12:42:22	2013-02-01 00:22:55
1730	J. Bloch	R. Hulbert		50424	P.	Meylan				2001	Late Pliocene anurans from Inglis 1A, Citrus County, Florida	Bulletin of the Florida Museum of Natural History		45	4	171	178	journal article	stated without evidence	English				NA	2014-03-18 16:29:13	2014-03-19 08:29:13
1737	R. Benson	R. Benson		42474	A. C.	Milner				1994	The aïstopod amphibian from the Viséan of East Kirkton, West Lothian, Scotland	Transactions of the Royal Society of Edinburgh: Earth Sciences		84		363	368	journal article	stated without evidence	English	10.1017/S0263593300006167			NA	2012-07-27 19:44:39	2012-07-27 19:44:39
1738	J. Mueller	T. Liebrecht	T. Liebrecht	28832	A.. R.	Milner				2008	The tail of Microbrachis (Tetrapoda; Microsauria)	Lethaia		41	3	257	261	journal article	stated with evidence	English				NA	2008-12-19 13:11:04	2008-12-20 09:27:21
1739	R. Butler	R. Butler		29833	A. R.	Milner	B. G.	Gardiner	N. C. Fraser, M. A. Taylor	1990	Vertebrates from the Middle Triassic Otter Sandstone Formation of Devon	Palaeontology		33	4	873	892	journal article	stated with evidence	English				NA	2009-04-27 08:52:19	2009-04-28 01:52:19
1740	R. Butler	E. Dunne		57720	A. C.	Milner	A. R.	Milner	S. A. Walsh	2009	A new specimen of Baphetes from Nyrany, Czech Republic and the intrinsic relationships of the Baphetidae	Acta Zoologica		90		318	334	journal article	stated with evidence	English	10.1111/j.1463-6395.2008.00340.x			NA	2016-01-22 05:07:06	2016-01-22 22:07:06
1741	R. Butler	R. Butler		35596	A. R.	Milner	R. R.	Schoch		2004	The latest metoposaurids from Europe	Neues Jahrbuch für Geologie und Paläontologie, Abhandlungen		232	2	231	252	journal article	stated with evidence	English				NA	2011-03-23 02:38:15	2011-03-23 02:38:15
1742	R. Benson	R. Benson	R. Benson	42475	A. R.	Milner	S. E. K.	Sequeira		1994	The temnospondyl amphibians from the Viséan of East Kirkton, West Lothian, Scotland	Transactions of the Royal Society of Edinburgh: Earth Sciences		84		331	361	journal article	stated without evidence	English	10.1017/S0263593300006155			NA	2012-07-27 19:54:59	2012-07-27 19:55:21
1758	J. Mueller	T. Liebrecht	M. Carrano	28743	R. L.	Moodie				1909	A contribution to a monograph of the extinct Amphibia of North America. New forms from the Carboniferous	Journal of Geology		17	1	38	82	journal article	stated with evidence	English				NA	2008-12-10 17:21:48	2011-07-28 05:55:14
1766	P. Mannion	J. Tennant		46009	M.	Morales	M. A.	Shiskin		2002	A re-assessment of Parotosuchus africanus (Broom), a capitosauroid temnospondyl amphibian from the Triassic of South Africa	Journal of Vertebrate Paleontology		22	1	1	11	journal article	stated with evidence	English				NA	2013-03-28 09:06:11	2013-03-28 09:06:11
1778	J. Alroy	E. Leckey	J. Alroy	12472	T.	Mors	F.	Hocht	B. Wutzler	2000	Die erst Wirbeltierfauna aus der miozanen Braunkohle der Niederrheinischen Bucht (Ville-Schichten, Tagebau Hambach) [The first vertebrate fauna from the Miocene Ville Series of the Lower Rhine Embayment (Hambach open cast mine, western Germany)]	Paläontologische Zeitschrift		74	1/2	145	170	journal article	stated without evidence	German				NA	2005-01-27 08:21:33	2006-12-31 09:02:41
1792	R. Butler	R. Butler		43700	R. N.	Mukherjee	D. P.	Sengupta		1998	New capitosaurid amphibians from the Triassic Denwa Formation of the Satpura Gondwana Basin, central India	Ameghiniana		22		317	327	journal article	stated with evidence	English				NA	2012-11-30 19:09:26	2012-11-30 19:09:26
1799	M. Carrano	M. Carrano	M. Carrano	12932	P. A.	Murry				1989	Geology and paleontology of the Dockum Formation (Upper Triassic), west Texas and eastern New Mexico	Dawn of the Age of Dinosaurs in the American Southwest, New Mexico Museum of Natural History, Albuquerque	S. G. Lucas and A. P. Hunt			102	144	journal article	stated without evidence				ETE	NA	2005-03-18 08:36:08	2005-03-19 03:36:28
1801	M. Carrano	M. Carrano	M. Carrano	12930	P. A.	Murry	R. A.	Long		1989	Geology and paleontology of the Chinle Formation, Petrified Forest National Park and vicinity, Arizona and a discussion of vertebrate fossils of the southwestern Upper Triassic	Dawn of the Age of Dinosaurs in the American Southwest, New Mexico Museum of Natural History, Albuquerque	S. G. Lucas and A. P. Hunt			29	64	book/book chapter	stated without evidence				ETE	NA	2005-03-18 07:13:31	2005-03-19 02:13:31
1803	M. Uhen	M. Uhen	M. Uhen	19849	T.	Myers	K.	Crosby	M. Archer, M. Tyler	2001	The Encore Local Fauna, a late Miocene assemblage from Riversleigh, northwestern Queensland	Memoirs of the Association of Australian Paleontologists		25		147	154	journal article	stated without evidence	English			5%	58660	2007-02-06 08:32:24	2007-02-07 03:44:33
1808	R. Butler	R. Butler		33817	G. G.	Münster				1834	Vorläufige Nachricht über einige neue Reptilien im Muschelkalke von Baiern	Neues Jahrbuch für Mineralogie, Geognosie, Geologie und Petrfaktenkunde		1834		521	527	journal article		English				NA	2010-09-01 05:57:33	2010-09-01 22:57:33
1809	R. Butler	R. Butler		33819	G.	Münster				1836	Communications addressed to Professor Bronn	Neues Jahrbuch für Mineralogie, Geognosie, Geologie und Petrefaktenkunde		1836		580	581	journal article	stated without evidence	German				NA	2010-09-01 07:19:38	2010-09-02 00:19:38
1810	R. Butler	R. Butler		33816	G. G.	Münster				1839	Mastodonsaurus Andriani	Beiträge zur Petrefactenkunde				102	103	journal article	none discussed	German				NA	2010-09-01 05:42:52	2010-09-01 22:42:52
1812	J. Alroy	J. Alroy		25656	B. G.	Naylor				1981	Cryptobranchid salamanders from the Paleocene and Miocene of Saskatchewan	Copeia		1981	1	76	86	journal article	stated with evidence	English				NA	2007-11-03 18:20:35	2007-11-04 12:20:35
1814	P. Mannion	P. Mannion		42869	B. G.	Naylor	R. C.	Fox		1993	A new ambystomatid salamander, Dicamptodon antiquus n.sp., from the Paleocene of Alberta, Canada	Canadian Journal of Earth Sciences		30		814	818	journal article	stated with evidence	English				NA	2012-09-05 20:08:16	2012-09-05 20:08:16
1815	J. Alroy	J. Alroy		28586	B. G.	Naylor	D. W.	Krause		1981	Piceoerpeton, a giant early Tertiary salamander from western North America	Journal of Paleontology		55	3	507	523	journal article	stated with evidence	English				NA	2008-11-26 15:02:05	2008-11-27 10:02:05
1821	R. Butler	R. Butler		32378	S. J.	Nesbitt				2005	The Moenkopi Formation along the Little Colorado River in eastern Arizona	Guidebook to the Triassic Formations of the Colorado Plateau in northern Arizona, Mesa Southwest Museum Bulletin	S. J. Nesbitt, W. G. Parker, R. B. Irmis	9		13	23	book/book chapter	none discussed	English				NA	2010-04-06 02:36:21	2010-04-06 19:36:21
1838	E. Fara	E. Fara		19868	L. A.	Nessov				1988	Late Mesozoic amphibians and lizards of Soviet Middle Asia	Acta Zoologica Cracoviensia		31	14	475	486	journal article	stated without evidence	English				NA	2007-02-09 02:54:16	2007-02-09 21:54:34
1840	E. Fara	E. Fara	J. Alroy	10054	L. A.	Nessov				1991	A Late Jurassic labyrinthodont (Amphibia, Labyrinthodontia) along other relict groups of vertebrates from northern Fergana	Paleontological Journal		24	3	83	90	journal article	stated without evidence	English			5%	18680	2004-03-17 07:00:21	2006-12-12 06:56:36
1841	M. Carrano	K. Maguire	M. Carrano	16510	L. A.	Nessov				1995	Dinozavri severnoi Yevrazii: Novye dannye o sostave kompleksov, ekologii i paleobiogeografii [Dinosaurs of northern Eurasia: new data about assemblages, ecology, and paleobiogeography]	Institute for Scientific Research on the Earth's Crust, St. Petersburg State University, St. Petersburg				1	156	book/book chapter	stated without evidence	Russian			ETE	NA	2006-01-25 12:58:07	2006-11-16 09:35:09
1843	R. Benson	R. Benson	M. Carrano	39261	L. A.	Nessov				1997		Nemorskiye Pozvonochnyye Melovogo Perioda Severnoy Yevrazii [Cretaceous Non-Marine Vertebrates of Northern Eurasia]	L. B. Goloneva & A. O. Averianov			1	218	book	stated without evidence	Russian				NA	2012-01-09 23:50:55	2014-07-12 05:56:01
1859	R. Butler	R. Butler		43627	C. M.	Nield	R.	Damiani	A. Warren	2006	A short-snouted trematosauroid (Tetrapoda, Temnospondyli) from the Early Triassic of Australia: the oldest known trematosaurine	Alcheringa		30		263	271	journal article	stated with evidence	English				NA	2012-11-28 02:04:22	2012-11-28 02:04:22
1860	M. Carrano	M. Carrano		34248	E.	Nielsen				1954	Tupilakosaurus helimani n. g. et n. sp. An interesting batrachomorph from the Triassic of East Greenland	Meddelelser om Grønland udgivne ap Kommissionen for Videnskabelige Undersøgelser i Grønland		72	8	1	33	serial monograph	stated with evidence	English				NA	2010-11-16 08:59:01	2010-11-16 08:59:01
1863	R. Butler	R. Butler		46574	T.	Nilsson				1943	On the morphology of the lower jaw of Stegocephalia with special reference to Eotriassic stegocephalians from Spitzbergen. I. Descriptive Part	Kungl. Svenska Vetenskapsakademiens Handlingar		20	9	1	46	journal article		English				NA	2013-04-29 22:44:49	2013-04-29 22:44:49
1864	R. Butler	R. Butler		46575	T.	Nilsson				1946	On the genus Peltostega Wiman and the classification of the Triassic stegocephalians	Kungl. Svenska Vetenskapsakademiens Handlingar		23	3	1	55	journal article	stated with evidence	English				NA	2013-04-29 23:41:08	2013-04-29 23:41:08
1865	J. Alroy	J. Alroy		30967	G. K.	Noble				1924	A new spadefoot toad from the Oligocene of Mongolia, with a summary of the evolution of the Pelobatidae	American Museum Novitates		132		1	15	journal article	stated with evidence	English				NA	2009-10-27 14:49:10	2009-10-28 08:49:10
1866	J. Alroy	J. Alroy		28416	G. K.	Noble				1928	Two new fossil amphibia of zoögeographic importance from the Miocene of Europe	American Museum Novitates		303		1	13	journal article	stated with evidence	English				NA	2008-11-07 13:08:19	2008-11-08 08:08:19
1876	J. Hunter	D. Ehrenburg	T. Liebrecht	10285	I. V.	Novikov			V. R. Lozovsky, M. A. Shishkin, M. G. Minikh	1990	Novyy gorizont v nizhnem triase Vostochno-Yevropeyskoy platformy [A new horizon in the Lower Triassic of the East European Platform]	Doklady Akademii Nauk SSSR		315	2	453	456	journal article	stated without evidence	Russian			5%	13940	2004-04-20 08:50:19	2015-04-23 10:41:46
1878	P. Mannion	J. Tennant		45793	I. V.	Novikov				2010	New data on trematosauroid labyrinthodonts of Eastern Europe: 2. Trematosaurus galae sp. nov.: cranial morphology	Paleontological Journal		44	4	94	104	journal article	stated with evidence	English				NA	2013-03-20 03:30:48	2013-03-20 03:30:48
1879	P. Mannion	J. Tennant		45815	I. V.	Novikov				2012	New data on trematosauroid labyrinthodonts of Eastern Europe: 4. Genus Benthosuchus Efremov, 1937	Paleontological Journal		46	4	68	79	journal article	stated with evidence	English				NA	2013-03-21 05:06:01	2013-03-21 05:06:01
1880	J. Mueller	T. Liebrecht	T. Liebrecht	32050	I. V.	Novikov	A. N.	Orlov		1992	Novye Dannye po Rannetriasovym Pozvonochnym o. Kolguev [New Data on Early Triassic Vertebrates on the Kolguyev Island]	Paleontologicheskii Zhurnal		1992	1	133-136		journal article	stated without evidence	Russian				NA	2010-02-12 15:58:46	2010-02-13 11:00:25
1907	J. Mueller	T. Liebrecht		29284	E. C.	Olson				1951	Diplocaulus, a Study in Growth and Variation	Fieldiana: Geology		11	2	57	154	journal article	stated without evidence	English				NA	2009-03-01 23:57:09	2009-03-02 18:57:09
1908	M. Carrano	M. Carrano		26927	E. C.	Olson				1952	Fauna of the upper Vale and Choza: 6. Diplocaulus	Fieldiana: Geology		10	14	147	166	journal article	stated without evidence	English			ETE	NA	2008-04-02 13:52:01	2008-04-03 07:52:01
1912	J. Mueller	T. Liebrecht	T. Liebrecht	28508	E. C.	Olson				1955	Fauna of the Vale and Choza: 10. Trimerorhachis: Including a Revison of Pre-Vale Species	Fieldiana: Geology		10	21	225	274	journal article	stated without evidence	English				NA	2008-11-18 09:45:27	2008-11-19 06:01:20
1915	A. Behrensmeyer	A. Behrensmeyer	T. Liebrecht	5921	E. C.	Olson				1957	Catalogue of Localities of Permian and Triassic Terrestrial Vertebrates of the Territiories of the USSR	Journal of Geology		65	2	196	226	journal article	stated without evidence	English		Russian Journal translation of Efremov, J.E. and Vjushkov, B.P. ETE reference number 1702	ETE	1702	2002-03-04 16:40:39	2009-03-02 17:34:31
1916	J. Mueller	J. Dummasch	T. Liebrecht	26846	E. C.	Olson				1962	Late Permian terrestrial vertebrates, U.S.A. and U.S.S.R	Transactions of the American Philosophical Society, New Series		52	2	1	224	journal article		English				NA	2008-03-26 03:55:26	2008-11-06 21:45:25
1917	C. Sidor	C. Sidor	M. Carrano	4327	E. C.	Olson				1965	New Permian vertebrates from the Chickasha Formation in Oklahoma	Circular Oklahoma Geological Survey		70		1	70	journal article	stated without evidence	English			5%	41740	2002-03-04 16:40:39	2005-03-05 09:01:31
1918	J. Alroy	R. Whatley	J. Head	7820	E. C.	Olson				1965	Zatrachys serratus Cope (Amphibia; labyrinthodontia) from McClain County, Oklahoma	Oklahoma Geology Notes		25	4	91	97	journal article	stated without evidence	English			5%	41820	2003-02-11 14:23:28	2005-03-05 09:44:21
1919	J. Mueller	T. Liebrecht	T. Liebrecht	28557	E. C.	Olson				1967	Early Permian Vertebrates	Oklahoma Geological Survey Circular		74		1	111	serial monograph	stated with evidence	English				NA	2008-11-23 06:26:53	2008-12-18 04:04:02
1920	J. Mueller	J. Dummasch	T. Liebrecht	26635	E. C.	Olson				1970	New and little known genera and species of vertebrates from the Lower Permian of Oklahoma	Fieldiana: Geology		18	3	359	434	serial monograph	stated without evidence	English				NA	2008-03-07 01:45:03	2008-12-17 03:33:22
1926	J. Alroy	R. Whatley	M. Carrano	7597	E. C.	Olson	H.	Barghusen		1962	Permian vertebrates from Oklahoma and Texas. Part I.—Vertebrates from the Flowerpot Formation, Permian of Oklahoma	Oklahoma Geological Survey, Circular		59		5	48	serial monograph	stated without evidence	English				NA	2002-12-12 12:00:38	2008-04-05 00:34:02
1956	J. Alroy	J. Alroy		30965	R.	Owen				1847	On the Batracholites, indicative of a small species of frog (Rana pusilla, Ow)	Quarterly Journal of the Geological Society of London		3	1	224	225	journal article	stated with evidence	English				NA	2009-10-27 13:59:56	2009-10-28 07:59:56
1957	J. Mueller	T. Liebrecht	T. Liebrecht	32300	R.	Owen				1853	Notes on the above-described fossil remains	Quarterly Journal of the Geological Society of London		9		66	67	journal article	stated without evidence	English	10.1144/GSL.JGS.1853.009.01-02.19	This actually is a supplement to the paper by Lyell & Dawson (On the Remains of a Reptile...).		NA	2010-03-13 19:16:43	2010-03-16 12:02:18
1958	R. Butler	R. Butler		43706	R.	Owen				1855	Descriptions of the cranium of a labyrinthodont reptile (Brachyops laticeps), from Mangali, Central India	Quarterly Journal of the Geological Society of London		11		37	39	journal article		English				NA	2012-11-30 21:07:08	2012-11-30 21:07:08
1959	J. Mueller	T. Liebrecht	T. Liebrecht	32316	R.	Owen				1862	Description of Specimens of Fossil Reptilia discovered in the Coal-measures of the South Joggins, Nova Scotia, by Dr. J. W. Dawson, FGS, etc	Quarterly Journal of the Geological Society of London		18		238	244	journal article	stated without evidence	English	10.1144/GSL.JGS.1862.018.01-02.35			NA	2010-03-15 20:24:52	2010-03-16 14:25:38
1960	R. Butler	R. Butler		47081	R.	Owen				1884	On a labyrinthodont amphibian (Rhytidosteus capensis) from the Trias of the Orange Free State, Cape of Good Hope	Quarterly Journal of the Geological Society		40		333	339	journal article		English				NA	2013-06-06 17:36:40	2013-06-06 17:36:40
1982	J. Alroy	J. Alroy	J. Alroy	7579	D.	Parmley				1992	Frogs in Hemphillian deposits of Nebraska, with the description of a new species of Bufo	Journal of Herpetology		26	3	274	281	journal article	stated with evidence	English				NA	2002-12-08 10:51:02	2007-11-10 05:15:36
1986	R. Butler	R. Butler		46540	F. R.	Parrington				1948	Labyrinthodonts from South Africa	Proceedings of the Zoological Society of London		118		426	445	journal article		English				NA	2013-04-25 22:12:45	2013-04-25 22:12:45
1991	J. Head	J. Head	J. Head	9050	R. L.	Paton				1974	Capitosauroid labyrinthodonts from the Trias of England	Palaeontology		17	2	253	289	journal article	stated without evidence	English			5%	37320	2003-08-29 11:59:35	2005-03-05 08:17:38
1993	R. Butler	R. Butler		57259	R. L.	Paton				1975	A Lower Permian temnospondylus amphibian from the English Midlands	Palaeontology		18	4	831	845	journal article	stated with evidence	English				NA	2015-12-07 10:51:07	2015-12-08 03:51:07
2002	J. Mueller	T. Liebrecht	T. Liebrecht	28611	K.	Pawley				2007	The Postcranial Skeleton of Trimerorhachis insignis Cope, 1878 (Temnospondyli: Trimerorhachidae): A Plesiomorphic Temnospondyl from the Lower Permian of North America	Journal of Paleontology		81	5	873	894	journal article		English				NA	2008-11-28 19:15:28	2008-11-29 14:16:12
2004	M. Carrano	M. Carrano	M. Carrano	11749	D. A.	Pearson	T.	Schaefer	K. R. Johnson, D. J. Nichols, J. P. Hunter	2002	Vertebrate biostratigraphy of the Hell Creek Formation in southwestern North Dakota and northwestern South Dakota	The Hell Creek Formation and the Cretaceous-Tertiary Boundary in the Northern Great Plains: An Integrated Continental Record of the End of the Cretaceous, Geological Society of America Special Paper	J. H. Hartman, J. R. Johnson, and D. J. Nichols	361		145	167	book/book chapter	stated without evidence	English			ETE	NA	2004-10-06 06:40:49	2009-07-16 01:18:54
2009	M. Carrano	M. Carrano	J. Alroy	11964	J.	Peng	A. P.	Russell	D. B. Brinkman	2001	Vertebrate microsite assemblages (exclusive of mammals) from the Foremost and Oldman Formations of the Judith River Group (Campanian) of southeastern Alberta: an illustrated guide	Provincial Museum of Alberta, Natural History Occasional Paper		25		1	54	journal article	stated without evidence	English			ETE	NA	2004-11-09 13:55:36	2011-07-21 21:09:06
2021	J. Mueller	T. Liebrecht	M. Carrano	29121	G.	Pineiro	C.	Marsicano	C. Goso, E. Morosi	2007	Temnospondyl diversity of the Permian-Triassic Colonia Orozco Local Fauna (Buena Vista Formation) of Uruguay	Revista Brasileira de Paleontologia		10	3	169	180	journal article	stated without evidence	English				NA	2009-02-03 04:12:04	2011-03-22 08:14:13
2032	R. Butler	R. Butler		35587	B. P.	Polley	R. R.	Reisz		2011	A new Lower Permian trematopid (Temnospondyli: Dissorophoidea) from Richards Spur, Oklahoma	Zoological Journal of the Linnean Society		161		789	815	journal article	stated with evidence	English				NA	2011-03-22 19:22:19	2011-03-22 19:22:19
2067	J. Alroy	R. Whatley	R. Whatley	11647	J.-C.	Rage				1988	Le gisement du Bretou (Phosphorites du Quercy, Tarn-et-Garonne, France) et sa faune des vertebres de l'Eocene superieur; 1. Amphibiens et reptiles. [Le Bretou locality (Quercy Phosphorites, Tarn-et-Garonne, France) and its late Eocene vertebrate fauna; 1. Amphibians and reptiles.]	Palaeontographica Abteilung A		205	1-6	3	27	journal article	stated without evidence	French				NA	2004-09-08 13:32:03	2004-09-09 06:36:30
2072	M. Carrano	M. Carrano	M. Carrano	29589	J.-C.	Rage	D.	Dutheil		2008	Amphibians and squamates from the Cretaceous (Cenomanian) of Morocco	Palaeontographica Abteilung A		285		1	22	journal article	stated with evidence	English			ETE	NA	2009-03-31 10:55:20	2011-08-30 06:40:40
2075	M. Carrano	M. Carrano		47304	J. C.	Rage	S.	Hossini		2000	Les Amphibians du Miocene moyen de Sansan	Memoires du Museum national d'Histoire naturelle		183		177	217	journal article	stated with evidence	English				NA	2013-06-25 03:16:31	2013-06-25 03:16:31
2076	E. Fara	E. Fara	J. Alroy	4284	J. -C.	Rage	L.G.	Marshall	M. Gayet	1993	Enigmatic Caudata (Amphibia) from the Upper Cretaceous of Gondwana	Géobios		26	5	515	519	journal article	stated without evidence	English			5%	16520	2002-03-04 16:40:38	2006-12-31 09:12:36
2078	J. Alroy	J. Alroy	P. Mannion	30996	J.-C.	Rage	Z.	Ro&#269;ek		1989	Redescription of Triadobatrachus massinoti (Piveteau, 1936) an anuran amphibian from the early Triassic	Palaeontographica Abteilung A		206		1	16	journal article	stated with evidence	English				NA	2009-10-28 19:31:25	2012-12-20 01:33:30
2114	J. Alroy	J. Alroy		34955	R. R.	Reisz	R. R.	Schoch	J. S. Anderson	2009	The armoured dissorophid Cacops from the Early Permian of Oklahoma and the exploitation of the terrestrial realm by amphibians	Naturwissenschaften		96		789	796	journal article	stated with evidence	English				NA	2011-01-30 12:48:08	2011-01-30 12:48:08
2140	R. Butler	E. Dunne		58037	O.	Rieppel				1980	The edopoid amphibian Cochleosaurus from the middle Pennsylvanian of Nova Scotia	Palaeontology		23		143	150	journal article	stated with evidence	English				NA	2016-02-11 10:34:36	2016-02-12 03:34:36
2142	J. Alroy	J. Alroy		28383	O.	Rieppel	L.	Grande		1998	A well-preserved fossil amphiumid (Lissamphibia: Caudata) from the Eocene Green River Formation of Wyoming	Journal of Vertebrate Paleontology		18	4	700	708	journal article	stated with evidence	English				NA	2008-11-01 21:24:59	2008-11-02 15:24:59
2150	J. Head	J. Head	P. Mannion	9162	Z.	Ro&#269;ek				1995	A new specimen of Eopelobates (Anura: Pelobatidae) from the Tertiary near Bonn (Germany) and the problem of E. anthracinus- E. bayeri relations	Paläontologische Zeitschrift		69	1-2	283	287	journal article	stated without evidence	English			5%	11200	2003-09-13 11:12:54	2012-12-20 01:34:18
2152	E. Fara	E. Fara	P. Mannion	18862	Z.	Ro&#269;ek	L. A.	Nessov		1993	Cretaceous anurans from Central Asia	Palaeontographica Abteilung A		226		1	54	journal article	stated with evidence	English				NA	2006-09-22 06:25:38	2012-12-20 01:33:53
2166	J. Alroy	R. Whatley	W. Clyde	7693	A. S.	Romer				1928	Vertebrate faunal horizons in the Texas Permo-Carboniferous red beds	University of Texas Bulletin		2801		67	108	journal article	stated without evidence	English			5%	49780	2003-01-23 16:41:58	2005-03-05 09:50:55
2167	M. Carrano	M. Carrano		43841	A. S.	Romer				1936	Studies on American Permo-Carboniferous reptiles	Problems of Paleontology		1		85	93	journal article	stated with evidence	English				NA	2012-12-11 06:39:30	2012-12-11 06:39:30
2202	M. Uhen	M. Uhen		23644	M.	Sabol	M.	Kovac		2006	Badenian palaeoenvironment, faunal succesion and biostratigraphy: A case study from Northern Vienna Basin, Devinska Nova Ves-Bonanza site (Western Carpathians, Slovakia)	Beitrage zur Palaontologie		30		415	425	journal article	stated without evidence	English				NA	2007-03-26 16:21:33	2007-03-27 09:21:39
2205	J. Alroy	J. Alroy	M. Carrano	3008	A.	Sahni				1972	The vertebrate fauna of the Judith River Formation, Montana	Bulletin of the American Museum of Natural History		147	6	321	412	journal article	stated without evidence					NA	2001-03-02 15:01:33	2005-01-22 08:16:15
2214	C. Boyd	C. Boyd		50079	B.	Sanchiz				1998	Salientia	Handbuch der Palaoherpetologie	P. Wellnhofer	4				serial monograph	stated with evidence	English				NA	2014-02-04 14:02:16	2014-02-05 07:02:16
2216	A. Behrensmeyer	A. Behrensmeyer	M. Kosnik	5743	P. M.	Sander				1989	Early Permian Depositional Environments of Pond Bonebeds in Central Archer County, Texas	Palaeogeography, Palaeoclimatology, Palaeoecology		69		1	21		stated without evidence			ETE reference number 1500	ETE	1500	2002-03-04 16:40:36	2002-03-05 11:40:36
2238	M. Carrano	M. Carrano		37120	H. J.	Sawin				1944	Amphibians from the Dockum Triassic of Howard County, Texas	Contributions to Geology, The University of Texas		4401		361	399	journal article	stated with evidence	English				NA	2011-08-17 04:30:01	2011-08-17 04:30:01
2240	P. Mannion	P. Mannion		42876	A.	Scanferla	F.	Agnolin	F. E. Novas, M. de la Fuente, E. Bellosi, A. M. Baez, A. Cione	2011	A vertebrate assemblage of Las Curtiembres Formation (Upper Cretaceous) of northwestern Argentina	Revista del Museo Argentino de Ciencias Naturales, new series		13	2	195	204	journal article	stated with evidence	English				NA	2012-09-06 02:33:58	2012-09-06 02:33:58
2256	R. Butler	R. Butler		33823	R. R.	Schoch				1999	Comparative osteology of Mastodonsaurus giganteus (Jaeger, 1828) from the Middle Triassic (Lettenkeuper: Longobardian) of Germany (Baden-Württemberg, Bayern, Thüringen)	Stuttgarter Beiträge zur Naturkunde Serie B (Geologie und Paläontologie)		278		1	170	journal article	stated with evidence	English				NA	2010-09-01 08:36:58	2010-09-02 01:36:58
2257	R. Butler	R. Butler		32381	R. R.	Schoch				2000	The status and osteology of two new cyclotosaurid amphibians from the Upper Moenkopi Formation of Arizona (Amphibia: Temnospondyli; Middle Triassic)	Neues Jahrbuch für Geologie und Paläontologie Abhandlungen		216	3	387	411	journal article	stated with evidence	English				NA	2010-04-06 04:53:12	2010-04-06 21:53:12
2258	R. Butler	R. Butler		35488	R. S.	Schoch				2006	A complete trematosaurid amphibian from the Middle Triassic of Germany	Journal of Vertebrate Paleontology		26	1	29	43	journal article	stated with evidence	English				NA	2011-03-11 02:15:25	2011-03-11 02:15:25
2260	R. Butler	R. Butler		34642	R. R.	Schoch				2008	A new stereospondyl from the German Middle Triassic, and the origin of the Metoposauridae	Zoological Journal of the Linnean Society		152		79	113	journal article	stated with evidence	English				NA	2011-01-04 20:29:04	2011-01-04 20:29:04
2265	R. Butler	R. Butler		43178	R. R.	Schoch	M.	Fastnacht	J. Fichter, T. Keller	2007	Anatomy and relationships of the Triassic temnospondyl Sclerothorax	Acta Palaeontologica Polonica		52	1	117	136	journal article	stated with evidence	English				NA	2012-10-03 21:34:14	2012-10-03 21:34:14
2267	J. Mueller	T. Liebrecht		28828	R.	Schoch	A. R.	Milner		2000	Stereospondyli	Handbuch der Paläoherpetologie - Encyclopedia of Paleoherpetology		3B		1	203	book/book chapter	stated without evidence	English				NA	2008-12-19 07:38:50	2008-12-20 02:38:50
2270	R. Butler	R. Butler		46658	R. R.	Schoch	B. S.	Rubidge		2005	The amphibamid Micropholis from the Lystrosaurus Assemblage Zone of South Africa	Journal of Vertebrate Paleontology		25	3	502	522	journal article	stated with evidence	English				NA	2013-05-03 18:43:09	2013-05-03 18:43:09
2273	R. Butler	D. Cashmore		56628	R. R.	Schoch	H.-D.	Sues		2013	A new dissorophid temnospondyl from the Lower Permian of north-central Texas	Comptes Rendus Palevol		12		437	445	journal article	stated with evidence	English	http://dx.doi.org/10.1016/j.crpv.2013.04.002			NA	2015-10-12 09:33:45	2015-10-13 01:33:45
2290	R. Butler	R. Butler	R. Butler	29829	H. G.	Seeley				1876	On the posterior portion of a lower jaw of Labyrinthodon (L. Lavisi), from the Trias of Sidmouth	Quarterly Journal of the Geological Society of London		32		278	284	journal article	stated without evidence	English				NA	2009-04-27 08:19:03	2009-04-28 02:12:32
2307	R. Butler	R. Butler		43775	D. P.	Sengupta				1995	Chigutisaurid temnospondyls from the Late Triassic of India and a review of the Family Chigutisauridae	Palaeontology		38	2	313	339	journal article	stated with evidence	English				NA	2012-12-06 02:22:49	2012-12-06 02:22:49
2308	R. Butler	R. Butler		43705	D. S.	Sengupta				2003	Triassic temnospondyls of the Pranhita–Godavari basin, India	Journal of Asian Earth Sciences		21		655	662	journal article	stated with evidence	English				NA	2012-11-30 20:49:03	2012-11-30 20:49:03
2311	R. Butler	R. Butler		47937	A. G.	Sennikov				1997	[An enigmatic reptile from the Upper Permian of the Volga River Basin]	Paleontologicheskii Zhurnal		1997	1	95	103	journal article	stated with evidence	Russian				NA	2013-08-16 19:46:59	2013-08-16 19:46:59
2312	R. Butler	R. Butler		46393	A. G.	Sennikov				1999	The evolution of the postcranial skeleton in archosaurs in connection with new finds of the Rauisuchidae in the Early Triassic of Russia	Paleontological Journal		33	6	648	659	journal article	stated with evidence	English				NA	2013-04-19 19:11:51	2013-04-19 19:11:51
2314	R. Butler	R. Butler		46404	A. G.	Sennikov				2005	A new specialized prolacertilian (Reptilia: Archosauromorpha) from the Lower Triassic of the Orenburg Region	Paleontological Journal		39	2	199	209	journal article	stated with evidence	English				NA	2013-04-19 23:35:34	2013-04-19 23:35:34
2318	J. Mueller	T. Liebrecht		29103	A. G.	Sennikov	V. K.	Golubev		2006	Vyazniki Biotic Assemblage of the Terminal Permian	Paleontological Journal		40	suppl. 4	S475	S481	journal article	stated without evidence	English				NA	2009-01-31 12:37:05	2009-02-01 07:37:05
2327	P. Wagner	P. Wagner		51601	M. A.	Shishkin				1960	[New Triassic trematosaurid Inflectosaurus amplus]	Paleontologicheskii Zhurnal		1960	2	130	148	journal article	stated with evidence	Russian				NA	2014-06-09 11:41:08	2014-06-10 02:41:08
2328	R. Butler	R. Butler		46394	M. A.	Shishkin				1967	A brachyopid labyrinthodont from the Triassic of the Russian Platform	International Geology Review		9		310	322	journal article		English				NA	2013-04-19 19:55:19	2013-04-19 19:55:19
2329	J. Mueller	T. Liebrecht	T. Liebrecht	28553	M. A.	Shishkin	I. V.	Novikov	Y. M. Gubin	2000	Permian and Triassic temnospondyls from Russia	The Age of Dinosaurs in Russia and Mongolia. Cambridge University Press, Cambridge	M. J. Benton, M. A. Shishkin, D. M. Unwin & E. N. Kurochkin			35	59	book/book chapter	stated without evidence	English				NA	2008-11-22 04:59:31	2009-01-22 10:43:48
2331	R. Butler	R. Butler		46526	M. A.	Shishkin	B. S.	Rubidge	J. W. Kitching	1996	A new lydekkerinid (Amphibia, Temnospondyli) from the lower Triassic of South Africa: implications for evolution of the early capitosauroid cranial pattern	Philosophical Transactions of the Royal Society of London B		351		1635	1659	journal article	stated with evidence	English				NA	2013-04-25 17:05:46	2013-04-25 17:05:46
2332	R. Butler	R. Butler		46531	M. A.	Shishkin	B. S.	Rubidge		2000	A relict rhinesuchid (Amphibia: Temnospondyli) from the Lower Triassic of South Africa	Palaeontology		43	4	653	670	journal article	stated with evidence	English				NA	2013-04-25 19:00:12	2013-04-25 19:00:12
2333	R. Butler	R. Butler		47080	M. A.	Shishkin	B. S.	Rubidge	J. Hanox, J. Welman	2004	Re-evaluation of Kestrosaurus Haughton, a capitosaurid temnospondyl amphibian from the Upper Beaufort Group of South Africa	Russian Journal of Herpetology		11	2	121	138	journal article	stated with evidence	English				NA	2013-06-06 16:55:39	2013-06-06 16:55:39
2334	R. Butler	R. Butler		38008	M. A.	Shishkin	T.	Sulej		2009	The Early Triassic temnospondyls of the Czatkowice 1 tetrapod assemblage	Palaeontologia Polonica		65		31	77	journal article	stated with evidence	English				NA	2011-10-05 02:39:06	2011-10-05 02:39:06
2339	C. Sidor	C. Sidor		43411	C. A.	Sidor	K. D.	Angielczyk	D. M. Weide, R. M. H. Smith, S. J. Nesbitt, L. A. Tsuji	2010	Tetrapod fauna of the lowermost Usili Formation (Songea Group, Ruhuhu Basin) of southern Tanzania, with a new burnetiid record	Journal of Vertebrate Paleontology		30	3	696	703	journal article	stated with evidence	English				NA	2012-11-03 06:09:01	2012-11-03 06:09:01
2341	C. Sidor	B. Peecook		38098	C. A.	Sidor	R.	Damiani	W. R. Hammer	2008	A new Triassic temnospondyl from Antarctica and a review of Fremouw Formation biostratigraphy	Journal of Vertebrate Paleontology		28	3	656	663	journal article	stated with evidence	English				NA	2011-10-11 07:05:02	2011-10-11 07:05:02
2345	C. Sidor	C. Sidor		55307	C. A.	Sidor	J. S.	Steyer	W. R. Hammer	2014	A new capitosauroid temnospondyl from the Middle Triassic upper Fremouw Formation of Antarctica			34		539	548	journal article	stated with evidence	English				NA	2015-05-14 12:25:16	2015-05-15 03:25:16
2374	R. Butler	R. Butler		35757	W. J.	Sinclair				1917	A new labyrinthodont from the Triassic of Pennsylvania	American Journal of Science		256		319	321	journal article	stated without evidence	English				NA	2011-04-07 23:09:43	2011-04-07 23:09:43
2381	M. Carrano	M. Carrano	M. Carrano	31565	P. P.	Skutschas				2009	Re-evaluation of Mynbulakia Nesov, 1981 (Lissamphibia: Caudata) and description of a new salamander genus from the Late Cretaceous of Uzbekistan	Journal of Vertebrate Paleontology		29	3	659	664	journal article	stated with evidence	English	10.1671/039.029.0326		ETE	NA	2010-01-13 14:12:37	2010-01-14 09:21:43
2383	P. Mannion	P. Mannion		42822	P. P.	Skutschas	Y. M.	Gubin		2012	A new salamander from the late Paleocene–early Eocene of Ukraine	Acta Palaeontologica Polonica		57	1	135	148	journal article	stated with evidence	English				NA	2012-08-30 20:26:55	2012-08-30 20:26:55
2384	R. Benson	R. Benson		38941	P. P.	Skutschas	S. A.	Krasnolutskii		2011	A new genus and species of basal salamanders from the Middle Jurassic of western Siberia, Russia	Proceedings of the Zoological Institute of the Russian Academy of Sciences		315	2	167	175	journal article	stated without evidence	English				NA	2011-12-21 21:47:16	2011-12-21 21:47:16
2402	R. Butler	E. Dunne		57195	T. R.	Smithson				1980	A new labyrinthodont amphibian from the Carboniferous of Scotland	Palaeontology		23	4	915	923	journal article	stated with evidence	English				NA	2015-12-01 07:54:27	2015-12-02 00:54:27
2405	J. Alroy	J. Alroy	J. Alroy	25351	R.	Soler-Gijón	J. J.	Moratalla		2001	Fish and tetrapod trace fossils from the Upper Carboniferous of Puertollano, Spain	Palaeogeography, Palaeoclimatology, Palaeoecology		171	1-2	1	28	journal article	stated with evidence	English	10.1016/S0031-0182(01)00257-7		5%	53820	2007-09-21 14:44:30	2007-09-22 08:09:51
2412	R. Butler	R. Butler		31760	J. A.	Spielmann	S. G.	Lucas	A. P. Hunt	2006	The vertebrate macrofauna of the Upper Triassic (Apachean) Redonda Formation, east-central New Mexico	The Triassic-Jurassic Terrestrial Transition, New Mexico Museum of Natural History and Science Bulletin	J. D. Harris, S. G. Lucas, J. A. Spielmann, M. G. Lockley, A. C. R. Miler, J. I.	37		502	509	book/book chapter		English				NA	2010-01-27 00:33:05	2010-01-27 19:33:05
2421	J. Alroy	R. Whatley	T. Liebrecht	7856	M. C.	Steen				1934	The amphibian fauna from the South Joggins, Nova Scotia	Proceedings of the Zoological Society of London		1934		465	504	journal article	stated without evidence	English			5%	47720	2003-02-16 15:17:53	2009-01-15 12:04:34
2428	M. Carrano	M. Carrano	M. Carrano	12049	C. M.	Sternberg				1924	Report on a collection of vertebrates from Wood Mountain, southern Saskatchewan, collected by C. M. Sternberg, 1921	Canada Department of Mines Geological Survey Bulletin (Geological Series)		38	43	27	28	journal article	stated without evidence				ETE	NA	2004-11-22 13:27:49	2004-11-23 08:27:49
2433	P. Wagner	P. Wagner		45192	J. S.	Steyer				2003	A revision of the early Triassic “capitosaurs” (Stegocephali, Stereospondyli) from Madagascar, with remarks on their comparative ontogeny	Journal of Vertebrate Paleontology		23	3	544	555	journal article	stated with evidence	English	10.1671/1740			NA	2013-02-27 05:21:02	2013-02-27 05:21:02
2434	J. Mueller	T. Liebrecht		28482	J. S.	Steyer	R.	Damiani	C. A. Sidor, F. R. O'Keefe, H. C. E. Larsson, A. Maga, O. Ide	2006	The Vertebrate Fauna of the Upper Permian of Niger. IV. Nigerpeton ricqlesi (Temnospondyli: Cochleosauridae), and the Edopoid Colonization of Gondwana	Journal of Vertebrate Paleontology		26	1	18	28	journal article		English				NA	2008-11-14 04:34:47	2008-11-14 23:34:47
2464	R. Butler	R. Butler		27868	T.	Sulej				2002	Species discrimination of the Late Triassic temnospondyl amphibian Metoposaurus diagnosticus	Acta Palaeontologica Polonica		47	3	535	546	journal article	stated with evidence	English				NA	2008-08-04 08:32:52	2008-08-05 01:32:52
2466	R. Butler	R. Butler		27875	T.	Sulej				2007	Osteology, variability, and evolution of Metoposaurus, a temnospondyl from the Late Triassic of Poland	Palaeontologia Polonica		64		29	139	journal article	stated with evidence	English				NA	2008-08-05 08:00:49	2008-08-06 01:00:49
2468	M. Carrano	M. Carrano		17717	T.	Sulej	F.	Majer		2005	The temnospondyl amphibian Cyclotosaurus from the Upper Triassic of Poland	Palaeontology		48	1	157	170	journal article	stated without evidence	English			ETE	NA	2006-06-12 07:40:53	2006-06-13 00:40:53
2475	J. Alroy	J. Alroy	J. Alroy	7598	R. M.	Sullivan				1991	Paleocene Caudata and Squamata from Gidley and Silberling quarries, Montana	Journal of Vertebrate Paleontology		11	3	293	301	journal article	stated without evidence	English				NA	2002-12-13 12:57:58	2002-12-14 07:57:58
2476	J. Alroy	M. Sommers	J. Alroy	727	R. M.	Sullivan	S. G.	Lucas		1986	Annotated list of lower vertebrates from the Paleocene Nacimiento Formation (Puercan-Torrejonian), San Juan Basin, New Mexico	Journal of Herpetology		20	2	202	209	journal article	stated without evidence	English				NA	2000-08-28 13:41:37	2007-08-13 06:43:16
2479	P. Mannion	J. Tennant		50313	C.	Sullivan	Y.	Wang	D. W. E. Hone, Y. Wang, X. Xu, F. Zhang	2014	The vertebrates of the Jurassic Daohugou biota of northeastern China	Journal of Vertebrate Paleontology		34	2	243	280	journal article	stated with evidence	English				NA	2014-03-04 14:34:37	2014-03-05 07:34:37
2482	J. Mueller	T. Liebrecht		30596	S. S.	Sumida	D. S.	Berman	T. Martens	1998	A New Trematopid Amphibian from the Lower Permian of Central Germany	Palaeontology		41	4	605	629	journal article	stated without evidence	English				NA	2009-08-26 10:11:30	2009-08-27 03:11:30
2485	M. Carrano	M. Carrano	M. Carrano	9972	P. P.	Sushkin				1936	Notes on the pre-Jurassic tetrapods from USSR. III. Dvinosaurus amalitzki, a perennibranchiate stegocephalian from the Upper Permian of North Dvina	Akademiya Nauk SSSR, Trudy Paleozoologicheskogo Instituta		5		43	91	journal article	stated without evidence	English		alternate journal title: Travaux de l'Institut Paéozoologique de l'Académie des Sciences de l'URSS	5%	48660	2004-03-04 14:30:57	2014-06-10 07:16:07
2492	R. Benson	R. Benson	P. Mannion	42838	S. C.	Sweetman	J. D.	Gardner		2013	A new albanerpetontid amphibian from the Early Cretaceous (Barremian) Wessex Formation of the Isle of Wight, southern England	Acta Palaeontologica Polonica		58	2	269	284	journal article	stated with evidence	English	10.4202/app.2011.0109			NA	2012-08-31 19:30:11	2013-05-29 23:48:45
2495	R. Butler	R. Butler		46567	W. E.	Swinton				1956	A neorhachitomw amphibian from Madagascar	Annals and Magazine of Natural History		97		60	64	journal article		English				NA	2013-04-29 18:04:01	2013-04-29 18:04:01
2502	P. Mannion	P. Mannion		38712	Z.	Szentesi	M.	Venczel		2010	An advanced anuran from the Late Cretaceous (Santonian) of Hungary	Neues Jahrbuch für Geologie und Paläontologie - Abhandlungen		256	3	291	302	journal article	stated with evidence	English				NA	2011-12-01 22:52:28	2011-12-01 22:52:28
2503	P. Mannion	P. Mannion		39482	Z.	Szentesi	M.	Venczel		2012	A new discoglossid frog from the Upper Cretaceous (Santonian) of Hungary	Cretaceous Research		34		327	333	journal article	stated with evidence	English				NA	2012-01-17 20:52:01	2012-01-17 20:52:01
2518	R. Butler	R. Butler		46549	G.	Säve-Söderbergh				1935	On the dermal bones of the head in labyrinthodont stegocephalians and primitive Reptilia, with special reference to Eotriassic stegocephalians from East Greenland	Meddelelser om Grønland		98	3	1	211	serial monograph	stated with evidence	English				NA	2013-04-26 16:52:25	2013-04-26 16:52:25
2526	J. Alroy	J. Alroy		30968	E. H.	Taylor				1941	A new anuran from the middle Miocene of Nevada	University of Kansas Science Bulletin		27	4	61	69	journal article	stated with evidence	English				NA	2009-10-27 15:43:23	2009-10-28 09:43:23
2534	J. Mueller	T. Liebrecht		31089	D. W.	Thayer				1985	New Pennsylvanian Lepospondyl Amphibians from the Swisshelm Mountains, Arizona	Journal of Paleontology		59	3	684	700	journal article	stated without evidence	English				NA	2009-11-04 09:08:25	2009-11-05 04:08:25
2551	J. Alroy	J. Alroy		25670	J. A.	Tihen				1974	Two new North American Miocene salamandrids	Journal of Herpetology		8	3	211	218	journal article	stated with evidence	English				NA	2007-11-04 19:26:40	2007-11-05 14:26:40
2552	J. Alroy	J. Alroy		25657	J. A.	Tihen	C. J.	Chantell		1963	Urodele remains from the Valentine Formation of Nebraska	Copeia		1963	3	505	510	journal article	stated with evidence	English				NA	2007-11-03 20:54:25	2007-11-04 14:54:25
2561	M. Carrano	M. Carrano		51451	C.	Tripathi				1961	Rhinesuchus wadiai sp. nov.: a new labyrinthodont from Vindhya Pradesh	Records of the Geological Survey of India		89	2	399	406	journal article	stated with evidence	English				NA	2014-06-03 16:47:41	2014-06-04 07:47:41
2562	R. Butler	R. Butler		57226	C.	Tripathi				1969	Fossil labyrinthodonts from the Panchet Series of the Indian Gondwanas	Palaeontologia Indica, new series		38		1	45	journal article		English				NA	2015-12-04 08:12:21	2015-12-05 01:12:21
2566	M. Carrano	K. Maguire	M. Carrano	15044	L	Trueb	C. F.	Ross	R. M. H. Smith	2005	A new pipoid anuran from the Late Cretaceous of South Africa	Journal of Vertebrate Paleontology		25	3	533	547	journal article	stated without evidence	English			ETE	NA	2005-11-03 09:06:10	2005-11-10 08:16:09
2575	J. Mueller	T. Liebrecht	R. Butler	28844	V. P.	Tverdokhlebov	G. I.	Tverdokhlebova	M. V. Surkov, M. J. Benton	2003	Tetrapod localities from the Triassic of the SE of European Russia	Earth-Science Reviews		60	1-2	1	66	journal article	stated without evidence	English				NA	2008-12-21 20:13:34	2010-07-27 17:42:29
2576	M. Carrano	M. Carrano	M. Carrano	14547	V. P.	Tverdokhlebov	G. I.	Tverdokhlebova	A. V. Minikh, M. V. Surkov, M. J. Benton	2005	Upper Permian vertebrates and their sedimentological context in the South Urals, Russia	Earth-Science Reviews		69		27	77	journal article	stated without evidence	English			ETE	NA	2005-09-18 18:32:27	2005-09-19 11:32:27
2581	R. Butler	R. Butler		57503	M. J.	Tyler	H.	Godthelp		1993	A new species of Lechriodus Boulenger (Anura: Leptodactylidae) from the Early Eocene of Queensland	Transactions of the Royal Society of South Australia		117	4	187	189	journal article	stated with evidence	English				NA	2015-12-28 23:33:38	2015-12-29 16:33:38
2587	M. Uhen	M. Shalap	M. Shalap	40605	M.	Urban	D. S.	Berman		2007	First occurrence of the late Paleozoic amphibian Zatrachys serratus (Temnospondyli, Zatrachydidae) in the Eastern United States	Annals of Carnegie Museum		76	3	157	164	journal article	stated without evidence	English				NA	2012-03-05 14:55:25	2012-03-21 07:15:15
2607	J. Mueller	T. Liebrecht	T. Liebrecht	28637	P. P.	Vaughn				1963	The Age and Locality of the Late Paleozoic Vertebrates from El Cobre Canyon, Rio Arriba County, New Mexico	Journal of Paleontology		37	1	283	286	journal article		English				NA	2008-12-02 00:28:09	2008-12-02 19:33:54
2608	J. Mueller	T. Liebrecht		43517	M.	Venczel				2001	Anurans and squamates from the Lower Pliocene (MN 14) Osztramos 1 locality (Northern Hungary)	Fragmenta Palaeontologica Hungarica		19		79	90	journal article	stated without evidence	English				NA	2012-11-16 05:08:13	2012-11-16 05:08:13
2610	P. Mannion	P. Mannion		37358	M.	Venczel	Z.	Csiki		2003	New frogs from the latest Cretaceous of Ha&#355;eg Basin, Romania	Acta Palaeontologica Polonica		48	4	609	616	journal article	stated with evidence	English				NA	2011-09-01 18:43:03	2011-09-01 18:43:03
2612	P. Mannion	P. Mannion		44192	M.	Venczel	J. D.	Gardner		2005	The geologically youngest albanerpetontid amphibian, from the Lower Pliocene of Hungary	Palaeontology		48	6	1273	1300	journal article	stated with evidence	English				NA	2013-01-07 21:37:42	2013-01-07 21:37:42
2618	M. Clapham	M. Clapham		49344	L. M.	Vidal				1902	Nota sobre la presencia del tramo Kimeridgense en el Montsech (Lérida) y hallazgo de un batracio en sus hiladas	Memorias de la Real Academia de Ciencias y Artes de Barcelona		4	18	263	267	journal article	stated with evidence	Spanish				NA	2013-12-08 20:06:17	2013-12-09 13:06:17
2643	R. Benson	R. Benson		37812	Y.	Wang				2004	Taxonomy and stratigraphy of Late Mesozoic anurans and urodeles from China	Acta Geologica Sinica		78	6	1169	1178	journal article	stated with evidence	English				NA	2011-09-22 19:37:24	2011-09-22 19:37:24
2645	J. Alroy	J. Alroy		34986	Y.	Wang	S. E.	Evans		2006	A new short-bodied salamander from the Upper Jurassic/Lower Cretaceous of China	Acta Palaeontologica Polonica		51	1	127	130	journal article	stated with evidence	English				NA	2011-02-01 14:50:10	2011-02-01 14:50:10
2661	R. Butler	R. Butler		43614	A. A.	Warren				1980	Parotosuchus from the Early Triassic of Queensland and Western Australia	Alcheringa		4		25	36	journal article	stated with evidence	English				NA	2012-11-27 20:54:55	2012-11-27 20:54:55
2668	R. Butler	R. Butler		43647	A.	Warren				2012	The South African stereospondyl Microposaurus from the Middle Triassic of the Sydney Basin, Australia	Journal of Vertebrate Paleontology		32	3	538	544	journal article	stated with evidence	English				NA	2012-11-28 18:47:17	2012-11-28 18:47:17
2669	R. Butler	R. Butler		43619	A.	Warren	T.	Black		1985	A new rhytidosteid (Amphibia, Labyrinthodontia) from the Early Triassic Arcadia Formation of Queensland, Australia, and the relationships of Triassic temnospondyls	Journal of Vertebrate Paleontology		5		303	327	journal article	stated with evidence	English				NA	2012-11-27 21:54:46	2012-11-27 21:54:46
2670	R. Butler	R. Butler	R. Butler	43629	A. A.	Warren	R.	Damiani	A. M. Yates	2006	The South African stereospondyl Lydekkerina huxleyi (Tetrapoda, Temnospondyli) in the Lower Triassic of Australia	Geological Magazine		143	6	877	886	journal article	stated with evidence	English				NA	2012-11-28 02:50:23	2012-11-28 03:07:18
2671	R. Butler	R. Butler		43609	A. A.	Warren	M. N.	Hutchinson		1983	The last labyrinthodont? A new brachyopoid (Amphibia, Temnospondyli) from the Early Jurassic Evergreen Formation of Queensland, Australia	Philosophical Transactions of the Royal Society of London B		303		1	62	journal article	stated with evidence	English				NA	2012-11-27 17:35:28	2012-11-27 17:35:28
2673	M. Uhen	M. Uhen		32164	A. A.	Warren	M. N.	Hutchinson		1988	A new capitosaurid amphibian from the early Triassic of Queensland, and the ontogeny of the capitosaur skull	Palaeontology		31	3	857	876	journal article	stated without evidence	English				NA	2010-02-25 12:39:07	2010-02-26 07:39:07
2678	R. Butler	R. Butler		32401	A.	Warren	C.	Marsicano		2000	A phylogeny of the Brachyopoidea (Temnospondyli, Stereospondyli)	Journal of Vertebrate Paleontology		20		462	483	journal article	stated with evidence	English				NA	2010-04-07 07:53:39	2010-04-08 00:53:39
2679	R. Butler	R. Butler		43863	A.	Warren	T. M.	Rich	P. Vickers-Rich	1997	The last last labyrinthodont?	Palaeontographica Abteilung A		247		1	24	journal article	stated with evidence	English				NA	2012-12-11 19:38:18	2012-12-11 19:38:18
2680	R. Butler	R. Butler		43698	A.	Warren	A. C.	Rozefelds	S. Bull	2011	Tupilakosaur-like vertebrae in Bothriceps australis, an Australian brachyopid stereospondyl	Journal of Vertebrate Paleontology		31		738	753	journal article	stated with evidence	English				NA	2012-11-30 08:31:29	2012-11-30 08:31:29
2683	R. Butler	R. Butler	R. Butler	47028	D. M. S.	Watson				1913	Micropholis stowi, Huxley, a temnospondylus amphibian from South Africa	Geological Magazine (Decade V)		10		340	346	journal article		English				NA	2013-06-03 22:39:54	2013-06-03 22:40:04
2684	J. Alroy	R. Whatley	R. Butler	7824	D. M. S.	Watson				1958	A new labyrinthodont (Paracyclotosaurus) from the upper Trias of New South Wales	Bulletin of the British Museum (Natural History) Geology		3	7	233	262	journal article	stated with evidence	English		Locality data in this paper is limited to one of a series of brick pits near Sydney, Wianamatta Shales.	5%	44160	2003-02-11 16:37:46	2012-11-28 21:32:50
2685	R. Butler	R. Butler		47068	D. M. S.	Watson				1962	The evolution of the labyrinthodonts	Philosophical Transactions of the Royal Society of London. Series B, Biological Sciences		245		219	265	journal article	stated with evidence	English				NA	2013-06-06 01:15:27	2013-06-06 01:15:27
2698	J. Alroy	E. Leckey	E. Leckey	9311	S. P.	Welles				1947	Vertebrates from the Upper Moenkopi Formation of northern Arizona	University of California Publications in Geological Sciences		27	7	241	294	journal article	stated without evidence	English		There is some confusion in georef as to whether this should be 1946 or 1947	5%	45940	2003-10-06 17:41:02	2004-04-21 08:50:27
2702	R. Butler	R. Butler		32397	S. P.	Welles				1993	A review of lonchorhynchine trematosaurs (Labryrinthodontia), and a description of a new genus and species from the lower Moenkopi Formation of Arizona	PaleoBios		14	3	1	24	journal article	stated with evidence	English				NA	2010-04-07 06:09:25	2010-04-07 23:09:25
2705	R. Butler	E. Dunne		56770	C. F.	Wellstead				1982	A Lower Carboniferous Aistopod Amphibian from Scotland	Palaeontology		25	1	193	208	journal article	stated with evidence	English				NA	2015-10-26 11:07:54	2015-10-27 03:07:54
2706	M. Uhen	M. Shalap	M. Shalap	41252	C.	Wellstead				2005	R. W. Whipple's specimens referable to Megamolgophis agostini Romer, 1952 (Amphibia, Lepospondyli)	Journal of Vertebrate Paleontology		25	3	128A		abstract	stated without evidence	English				NA	2012-04-23 07:27:39	2012-04-23 07:28:09
2709	R. Butler	R. Butler		43249	R.	Werneburg				1993	Trematosaurus (Amphibia) aus dem Mittleren Buntsandstein (Untertrias) von Thüringen	Veröffentlichungen des Naturhistorischen Museums Schleusingen		7/8		17	29	journal article	stated with evidence	German				NA	2012-10-10 03:08:21	2012-10-10 03:08:21
2734	J. Alroy	M. Sommers		774	J. L.	Whitmore	J. E.	Martin		1986	Vertebrate fossils from the Greasewood Creek locality in the Late Cretaceous Lance Formation of Niobrara County, Wyoming	Proceedings of the South Dakota Academy of Sciences		65		33	50		stated without evidence					NA	2000-09-14 11:32:27	2000-09-15 05:32:27
2743	J. Alroy	R. Whatley	T. Liebrecht	9228	S. W.	Williston				1911		American Permian Vertebrates. University of Chicago Press, Chicago, Illinois				145 p.		book/book chapter	stated without evidence	English				NA	2003-09-18 17:31:57	2009-01-11 06:08:06
2744	J. Mueller	T. Liebrecht	M. Carrano	30431	S. W.	Williston				1913	Ostodolepis brevispinatus, a new reptile from the Permian of Texas	Journal of Geology		21	4	363	366	journal article	stated with evidence	English				NA	2009-07-29 06:56:19	2015-04-23 04:15:28
2748	R. Butler	R. Butler		43403	J. A.	Wilson				1948	A small amphibian from the Triassic of Howard County, Texas	Journal of Paleontology		22	3	359	361	journal article	stated with evidence	English				NA	2012-11-02 20:20:31	2012-11-02 20:20:31
2752	M. Carrano	M. Carrano		28887	L. E.	Wilson				2008	Comparative taphonomy and paleoecological reconstruction of two microvertebrate accumulations from the Late Cretaceous Hell Creek Formation (Maastrichtian), eastern Montana	Palaios		23		289	297	journal article	stated without evidence	English	10.2110/palo.2007.p07-006r		ETE	NA	2009-01-02 11:19:23	2009-01-03 06:19:23
2756	R. Butler	R. Butler		46560	C.	Wiman				1910	Ein paar Labyrinthodontenreste aus der Trias Spitzbergens	Bulletin of the Geological Institutions of the University of Uppsala		9		34	40	journal article		German				NA	2013-04-27 01:35:22	2013-04-27 01:35:22
2757	R. Butler	R. Butler		46568	C.	Wiman				1914	Über die Stegocephalen aus der Trias Spitzbergens	Bulletin of the Geological Institutions of the University of Uppsala		13		1	34	journal article	stated without evidence	German				NA	2013-04-29 18:35:35	2013-04-29 18:35:35
2758	R. Butler	R. Butler		46571	C.	Wiman				1916	Neue Stegocephalenfunde aus dem Posidonomyaschiefer Spitzbergens	Bulletin of the Geological Institutions of the University of Uppsala		13		209	222	journal article		German				NA	2013-04-29 21:26:18	2013-04-29 21:26:18
2759	R. Butler	R. Butler		46572	C.	Wiman				1917	Über die Stegocephalen Tertrema und Lonchorhynchus	Bulletin of the Geological Institutions of the University of Uppsala		14		229	240	journal article		German				NA	2013-04-29 21:42:47	2013-04-29 21:42:47
2761	J. Alroy	J. Alroy	J. Alroy	7600	D. A.	Winkler	P. A.	Murry	L. L. Jacobs	1990	Early Cretaceous (Comanchean) vertebrates of central Texas	Journal of Vertebrate Paleontology		10	1	95	116	journal article	stated without evidence	English				NA	2002-12-13 14:57:56	2002-12-14 09:58:04
2778	J. Alroy	R. Whatley	M. Carrano	10295	A. S.	Woodward				1904	On two new labyrinthodont skulls of the genera Capitosaurus and Aphaneramma	Proceedings of the Zoological Society of London		1904	2	170	176	journal article	stated with evidence	English		1 October 1904		NA	2004-04-20 17:33:37	2015-04-11 01:07:09
2789	P. Mannion	C. VanBuren		49851	T. H.	Worthy	A. J. D.	Tennyson	R. B. Scofield, S. J. Hand	2013	Early Miocene fossil frogs (Anura: Leiopelmatidae) from New Zealand	Journal of the Royal Society of New Zealand		43	4	211	230	journal article	stated without evidence	English				NA	2014-01-16 09:31:01	2014-01-17 02:31:01
2811	M. Carrano	M. Carrano	M. Carrano	52186	N.	Yakovlev				1923	La faune triassique des vertébrés de la série des roches bigarrées des gouvernements de Vologda et de Kostroma [The Triassic vertebrate fauna of the variegated rock series from the governments of Vologda and Kostroma]	Zapiski Rossiyskogo Mineralogicheskogo Obshchestva, seriy 2		51		337	360	journal article	stated without evidence	French				NA	2014-08-11 12:27:34	2014-08-12 03:29:18
2813	D. Smith	E. Leckey		15140	J	Yang				1977	On some Salientia and Chiroptera from Shanwang, Linqu, Shandong	Vertebrata Palasiatica		15	1	76	80	journal article	stated without evidence	Chinese		summary in English		NA	2005-11-14 10:36:08	2005-11-15 05:36:08
2814	R. Butler	R. Butler		46458	C.	Yang				1978	[A Late Triassic vertebrate fauna from Fukang, Sinkiang]	Memoirs of the Institute of Vertebrate Paleontology and Paleoanthropology, Academia Sinica		13		60	67	journal article		Chinese				NA	2013-04-23 03:21:03	2013-04-23 03:21:03
2817	R. Butler	R. Butler		43625	A. M.	Yates				1999	The Lapillopsidae: a new family of small temnospondyls from the Early Triassic of Australia	Journal of Vertebrate Paleontology		19	2	302	320	journal article	stated with evidence	English				NA	2012-11-28 01:46:19	2012-11-28 01:46:19
2818	R. Butler	R. Butler		43624	A. M.	Yates				2000	A new tiny rhytidosteid (Temnospondyli: Stereospondyli) from the Early Triassic of Australia and the possibility of hidden temnospondyl diversity	Journal of Vertebrate Paleontology		20	3	484	489	journal article	stated with evidence	English				NA	2012-11-28 01:36:37	2012-11-28 01:36:37
2820	R. Butler	R. Butler	R. Butler	43681	A. M.	Yates	D. P.	Sengupta		2002	A lapillopsid temnospondyl from the Early Triassic of India	Alcheringa		26		201	208	journal article	stated with evidence	English				NA	2012-11-30 01:44:03	2012-11-30 01:44:44
2827	J. Alroy	S. Kuemmell		17731	C. C.	Young				1936	A Miocene fossil frog from Shantung	Geol. Soc. China, B.		15	2	189	197	journal article	stated without evidence	English			5%	48860	2006-06-13 10:51:04	2006-06-14 03:51:28
2829	R. Butler	R. Butler		34528	C.-C.	Young				1966	On the first discovery of capitosaurid from Sinkiang	Vertebrata PalAsiatica		10		58	62	journal article	stated with evidence	Chinese				NA	2010-12-16 01:22:27	2010-12-16 01:22:27
2840	R. Butler	R. Butler		31702	L. E.	Zanno	A. B.	Heckert	S. E. Krzyzanowski, S. G. Lucas	2002	Diminutive metoposaurid skulls from the Upper Triassic Blue Hills (Adamanian: latest Carnian) of Arizona	Upper Triassic Stratigraphy and Paleontology, New Mexico Museum of Natural History and Science Bulletin	A. B. Heckert, S. G. Lucas	21		121	125	book/book chapter	none discussed	English				NA	2010-01-25 08:34:00	2010-01-26 03:34:00
2849	J. Alroy	J. Alroy	M. Carrano	30990	G.	Zhang	Y.	Wang	M. E. H. Jones, S. E. Evans	2009	A new Early Cretaceous salamander (Regalerpeton weichangensis gen. et sp. nov.) from the Huajiying Formation of northeastern China	Cretaceous Research		30	3	551	558	journal article	stated with evidence	English	10/1016/j.cretres.2008.10.004			NA	2009-10-28 14:38:35	2010-04-24 07:19:25
2870	E. Fara	E. Fara	J. Alroy	4366	R. G.	Zweifel				1956	Two pelobatid frogs from the Tertiary of North America and their relationships to fossil and recent forms	American Museum Novitates		1762		1	45	journal article	stated without evidence	English			5%	43360	2002-03-04 16:40:39	2007-05-07 08:32:01
