# Supplementary material for: Contradicting habitat type-extinction risk relationships between living and fossil amphibians
Source: R Soc Open Sci. 2017 May 10;4(5):170051. doi: 10.1098/rsos.170051 (PMC5451811; doi:10.1098/rsos.170051)
Supplement: R code and data files (Tietje and Rödel 2017) [file rsos170051supp4.tar]

Archive with 12 entries (12 files):
- mammalia_taxonlist_pbdb.csv
- Foote_Sepkoski_1999_fig1.csv
- ASW_taxonomy_specieslist.csv
- amphibia_taxonlist_pbdb.csv
- DATA_DESCRIPTION.txt
- Dubey_Shine_2011_ages_anura.csv
- Tietje_Rodel_analysis.R
- stages_2014_02.csv
- mammalia_iucn.csv
- geo_calculations.R
- occurrence_data.csv
- gridCellCount.R
