# Supplementary material for: Contradicting habitat type-extinction risk relationships between living and fossil amphibians
Source: R Soc Open Sci. 2017 May 10;4(5):170051. doi: 10.1098/rsos.170051 (PMC5451811; doi:10.1098/rsos.170051)
Supplement: R code and data files (Tietje and Rödel 2017) [file rsos170051supp4.tar › mammalia_taxonlist_pbdb.csv]

source_database	collection.authorizer	order_name	family_name	occurrence.genus_name	occurrence.species_name
Fossilworks	J. Alroy	Cetacea	Protocetidae	Georgiacetus	vogtlensis
PaleoDB	S. Holland		Nyctitheriidae	Saturninia	tobieni
PaleoDB	S. Holland	Artiodactyla	Xiphodontidae	Dichodon	cervinus
PaleoDB	S. Holland	Rodentia	Pseudosciuridae	Treposciurus	gardneri
PaleoDB	S. Holland	Carnivora	Canidae	Cynodictis	lacustris
Fossilworks	J. Alroy		Nyctitheriidae	Saturninia	gracilis
Fossilworks	J. Alroy	Rodentia	Pseudosciuridae	Suevosciurus	fraasi
Fossilworks	J. Alroy	Lipotyphla	Talpidae	Eotalpa	anglica
Fossilworks	J. Alroy	Chiroptera	Vespertilionidae	Stehlinia	minor
Fossilworks	J. Alroy	Chiroptera	Vespertilionidae	Stehlinia	gracilis
Fossilworks	J. Alroy	Rodentia	Gliridae	Gliravus	daamsi
Fossilworks	J. Alroy	Rodentia	Gliridae	Bransatoglis	bahloi
Fossilworks	J. Alroy	Insectivora	Apatemyidae	Heterohyus	nanus
Fossilworks	J. Alroy	Artiodactyla	Anoplotheriidae	Diplobune	sp.
Fossilworks	J. Alroy	Perissodactyla	Palaeotheriidae	Palaeotherium	curtum
Fossilworks	J. Alroy	Artiodactyla		Xiphodon	gracilis
Fossilworks	J. Alroy	Perissodactyla	Pachynolophidae	Anchilophus	radegondensis
Fossilworks	J. Alroy	Perissodactyla	Palaeotheriidae	Palaeotherium	duvali
Fossilworks	J. Alroy			Amphiperatherium	sp. A
Fossilworks	J. Alroy	Rodentia	Pseudosciuridae	Tarnomys	sp.
PaleoDB	S. Holland	Artiodactyla	Dichobunidae	Dichobune	leporina
PaleoDB	S. Holland	Artiodactyla	Anoplotheriidae	Anoplotherium	laurillardi
PaleoDB	S. Holland			Amphiperatherium	sp. A
PaleoDB	S. Holland	Rodentia	Pseudosciuridae	Tarnomys	sp.
PaleoDB	S. Holland	Rodentia		Ectropomys	exiguus
PaleoDB	S. Holland	Rodentia	Theridomyidae	Isoptychus	sp.
PaleoDB	S. Holland	Rodentia	Theridomyidae	Thalerimys	fordi
PaleoDB	S. Holland			Amphiperatherium	sp. A
PaleoDB	S. Holland	Rodentia	Pseudosciuridae	Tarnomys	sp.
PaleoDB	S. Holland	Rodentia		Ectropomys	exiguus
PaleoDB	S. Holland	Rodentia	Theridomyidae	Isoptychus	sp.
PaleoDB	M. Uhen	Carnivora		Enaliarctos	mealsi
PaleoDB	M. Uhen	Cetacea		Argyrocetus	joaquinensis
PaleoDB	M. Uhen	Carnivora		Pinnarctidion	bishopi
PaleoDB	W. Clyde	Perissodactyla	Amynodontidae	Rostriamynodon	grangeri
PaleoDB	W. Clyde	Rodentia	Cricetidae	Villanyia	petenyi
PaleoDB	W. Clyde	Rodentia	Cricetidae	Mimomys	haplodentatus
PaleoDB	W. Clyde	Artiodactyla	Suidae	Listriodon	pentapotamiae
PaleoDB	W. Clyde	Artiodactyla	Suidae	Conohyus	sindiensis
PaleoDB	W. Clyde	Primates	Hominidae	Lufengpithecus	lufengensis
PaleoDB	W. Clyde	Primates	Pliopithecidae	Laccopithecus	robustus
PaleoDB	W. Clyde	Carnivora	Ursidae	Indarctos	atticus
PaleoDB	W. Clyde	Carnivora	Ailuridae	Protursus	sp.
PaleoDB	W. Clyde	Carnivora	Mustelidae	Proputorius	lufengensis
PaleoDB	W. Clyde	Carnivora	Mustelidae	Sivaonyx	bathygnathus
PaleoDB	W. Clyde	Carnivora	Hyaenidae	Ictitherium	gaudryi
PaleoDB	W. Clyde	Proboscidea	Gomphotheriidae	Gomphotherium	sp.
PaleoDB	W. Clyde	Proboscidea	Gomphotheriidae	Tetralophodon	exoletus
PaleoDB	W. Clyde	Proboscidea	Mammutidae	Zygolophodon	lufengensis
PaleoDB	W. Clyde	Perissodactyla	Equidae	Hipparion	nagriensis
PaleoDB	W. Clyde	Perissodactyla	Rhinocerotidae	Chilotherium	sp.
PaleoDB	W. Clyde	Perissodactyla	Rhinocerotidae	Aceratherium	sp.
PaleoDB	W. Clyde	Ancylopoda	Chalicotheriidae	Macrotherium	salinum
PaleoDB	W. Clyde	Artiodactyla	Suidae	Hyotherium	sp.
PaleoDB	W. Clyde	Artiodactyla	Suidae	Hyotherium	palaeochoerus
PaleoDB	W. Clyde	Artiodactyla	Suidae	Lophochoerus	lufengensis
PaleoDB	W. Clyde	Artiodactyla	Tragulidae	Dorcabune	progressus
PaleoDB	W. Clyde	Artiodactyla	Cervidae	Dicrocerus	sp.
PaleoDB	W. Clyde	Artiodactyla	Cervidae	Metacervulus	simplex
PaleoDB	W. Clyde	Artiodactyla	Cervidae	Metacervulus	sp.
PaleoDB	W. Clyde	Artiodactyla	Bovidae	Selenoportax	sp.
PaleoDB	W. Clyde		Erinaceidae	Galerix	sp.
PaleoDB	W. Clyde		Erinaceidae	Lanthanotherium	sp.
PaleoDB	W. Clyde	Lagomorpha	Leporidae	Alilepus	longisinuosus
PaleoDB	W. Clyde	Rodentia	Sciuridae	Albanensia	sp.
PaleoDB	W. Clyde	Rodentia	Sciuridae	Forsythia	sp.
PaleoDB	W. Clyde	Rodentia	Castoridae	Monosaulax	sp.
PaleoDB	W. Clyde	Rodentia	Eomyidae	Leptodontomys	sp.
PaleoDB	W. Clyde	Rodentia	Spalacidae	Brachyrhizomys	nagrii
PaleoDB	W. Clyde	Rodentia	Spalacidae	Brachyrhizomys	pilgrimi
PaleoDB	W. Clyde	Rodentia	Spalacidae	Brachyrhizomys	tetracharax
PaleoDB	W. Clyde	Rodentia	Cricetidae	Neocricetodon	sp.
PaleoDB	W. Clyde	Rodentia	Muridae	Parapodemus	sp.
PaleoDB	W. Clyde	Rodentia	Muridae	Parapelomys	sp.
PaleoDB	W. Clyde	Perissodactyla	Equidae	Hipparion	gracile
PaleoDB	W. Clyde	Carnivora	Felidae	Drepanodon	sp.
PaleoDB	W. Clyde	Primates	Hominidae	Sivapithecus	indicus
PaleoDB	M. Uhen	Cetacea		Kharthlidelphis	diceros
Fossilworks	J. Alroy	Hyracoidea	Pliohyracidae	Geniohyus	magnus
Fossilworks	J. Alroy	Hyracoidea	Pliohyracidae	Titanohyrax	angustidens
Fossilworks	J. Alroy	Hyracoidea	Pliohyracidae	Saghatherium	humarum
Fossilworks	J. Alroy	Hyracoidea	Pliohyracidae	Selenohyrax	chatrathi
Fossilworks	J. Alroy	Hyracoidea	Pliohyracidae	Thyrohyrax	domorictus
Fossilworks	J. Alroy	Hyracoidea	Pliohyracidae	Pachyhyrax	crassidentatus
Fossilworks	J. Alroy	Hyracoidea	Pliohyracidae	Pachyhyrax	crassidentatus
Fossilworks	J. Alroy	Hyracoidea	Pliohyracidae	Pachyhyrax	crassidentatus
Fossilworks	J. Alroy	Hyracoidea	Pliohyracidae	Thyrohyrax	pygmaeus
Fossilworks	J. Alroy	Hyracoidea	Pliohyracidae	Thyrohyrax	sp.
Fossilworks	J. Alroy	Hyracoidea	Pliohyracidae	Titanohyrax	angustidens
Fossilworks	J. Alroy	Litopterna	Proterotheriidae	Prothoatherium	colombianus
Fossilworks	J. Alroy	Litopterna	Proterotheriidae	Prothoatherium	colombianus
Fossilworks	J. Alroy	Litopterna	Proterotheriidae	Prothoatherium	colombianus
Fossilworks	J. Alroy	Litopterna	Proterotheriidae	Prothoatherium	Colombianus
Fossilworks	J. Alroy	Litopterna	Proterotheriidae	Prothoatherium	colombianus
Fossilworks	J. Alroy	Litopterna	Proterotheriidae	Prothoatherium	colombianus
PaleoDB	M. Uhen	Perissodactyla	Equidae	Hipparion	punjabiense
PaleoDB	M. Uhen	Proboscidea	Elephantidae	Stegodon	bombifrons
PaleoDB	M. Uhen	Perissodactyla	Rhinocerotidae	Aceratherium	lydekkeri
PaleoDB	M. Uhen	Artiodactyla	Suidae	Hippopotamodon	titan
PaleoDB	M. Uhen		Soricidae	Siwalikosorex	parasadi
PaleoDB	M. Uhen	Rodentia	Spalacidae	Rhizomyoides	sivalensis
PaleoDB	M. Uhen	Rodentia	Cricetidae	Kanisamys	sivalensis
PaleoDB	M. Uhen	Carnivora	Desmatophocidae	Atopotarus	courseni
PaleoDB	M. Uhen	Cetacea		Pinocetus	polonicus
PaleoDB	M. Uhen	Cetacea	Basilosauridae	Basiloterus	hussaini
Fossilworks	J. Alroy	Hyracoidea	Pliohyracidae	Thyrohyrax	sp.
Fossilworks	J. Alroy	Hyracoidea	Pliohyracidae	Thyrohyrax	domorictus
Fossilworks	J. Alroy	Hyracoidea	Pliohyracidae	Thyrohyrax	domorictus
Fossilworks	J. Alroy	Hyracoidea	Pliohyracidae	Thyrohyrax	domorictus
Fossilworks	J. Alroy	Hyracoidea	Pliohyracidae	Thyrohyrax	domorictus
Fossilworks	J. Alroy	Hyracoidea	Pliohyracidae	Titanohyrax	angustidens
Fossilworks	J. Alroy	Hyracoidea	Pliohyracidae	Thyrohyrax	domorictus
Fossilworks	J. Alroy	Hyracoidea	Pliohyracidae	Thyrohyrax	domorictus
PaleoDB	M. Uhen	Sirenia	Dugongidae	Dioplotherium	manigaulti
PaleoDB	M. Uhen	Cetacea		Sachalinocetus	cholmicus
Fossilworks	J. Alroy	Polydolopimorphia	Argyrolagidae	Proargyrolagus	bolivianus
PaleoDB	M. Uhen	Cetacea	Kogiidae	Praekogia	cedrosensis
PaleoDB	M. Uhen	Cetacea	Physeteridae	Aulophyseter	rionegrensis
PaleoDB	M. Uhen	Desmostyliformes	Desmostylidae	Desmostylus	hesperus
PaleoDB	M. Uhen	Cetacea		Microcetus	sharkovi
PaleoDB	M. Uhen	Cetacea	Tranatocetidae	Mixocetus	elysius
PaleoDB	M. Uhen	Cetacea		Austrosqualodon	trirhizodonta
PaleoDB	M. Uhen	Sirenia	Dugongidae	Eosiren	imenti
PaleoDB	M. Uhen	Cetacea	Basilosauridae	Basilosaurus	isis
PaleoDB	M. Uhen	Cetacea	Basilosauridae	Dorudon	atrox
PaleoDB	E. Fara		Anthracotheriidae	Atopotherium	bangmarkensis
PaleoDB	M. Uhen	Carnivora		Allodesmus	kernensis
Fossilworks	J. Alroy	Artiodactyla	Bovidae	Megalovis	guangxiensis
Fossilworks	J. Alroy	Proboscidea	Elephantidae	Stegodon	orientalis
PaleoDB	W. Clyde	Perissodactyla	Isectolophidae	Sastrilophus	dehmi
PaleoDB	W. Clyde	Artiodactyla	Raoellidae	Raoella	dograi
PaleoDB	W. Clyde	Artiodactyla	Raoellidae	Kunmunella	rajauriensis
PaleoDB	M. Uhen	Cetacea	Basilosauridae	Basilosaurus	drazindai
PaleoDB	M. Uhen	Cetacea	Basilosauridae	Basilosaurus	isis
PaleoDB	M. Uhen	Cetacea	Basilosauridae	Basilosaurus	isis
PaleoDB	M. Uhen	Cetacea	Basilosauridae	Dorudon	atrox
PaleoDB	M. Uhen	Cetacea	Basilosauridae	Basilosaurus	isis
PaleoDB	M. Uhen	Cetacea	Basilosauridae	Dorudon	atrox
PaleoDB	M. Uhen	Sirenia	Dugongidae	Metaxytherium	crataegense
PaleoDB	M. Uhen	Cetacea	Basilosauridae	Dorudon	serratus
PaleoDB	M. Uhen	Cetacea		Thinocetus	arthritus
PaleoDB	M. Uhen	Cetacea		Thinocetus	arthritus
PaleoDB	M. Uhen	Cetacea		Halicetus	ignotus
PaleoDB	M. Uhen	Sirenia	Dugongidae	Dusisiren	reinharti
PaleoDB	W. Clyde	Proboscidea	Elephantidae	Stegodon	rathiansis
PaleoDB	M. Uhen	Sirenia	Dugongidae	Hydrodamalis	cuestae
PaleoDB	W. Clyde	Artiodactyla	Tragulidae	Dorcabune	nagrii
PaleoDB	W. Clyde	Proboscidea	Stegodontidae	Stegolophodon	miyokoae
PaleoDB	W. Clyde	Proboscidea	Elephantidae	Mammuthus	sp.
PaleoDB	W. Clyde	Carnivora	Amphicyonidae	Amphicyon	palaeindicus
PaleoDB	W. Clyde	Perissodactyla	Equidae	Hipparion	sp.
PaleoDB	W. Clyde	Ancylopoda	Chalicotheriidae	Macrotherium	salinum
PaleoDB	W. Clyde	Perissodactyla	Rhinocerotidae	Hispanotherium	matritense
PaleoDB	W. Clyde	Perissodactyla	Rhinocerotidae	Aceratherium	sp.
PaleoDB	W. Clyde	Perissodactyla	Rhinocerotidae	Chilotherium	intermedium
PaleoDB	W. Clyde	Perissodactyla	Rhinocerotidae	Aprotodon	fatehjangense
PaleoDB	W. Clyde	Perissodactyla	Rhinocerotidae	Brachypotherium	perimense
PaleoDB	W. Clyde	Artiodactyla		Palaeochoerus	perimensis
PaleoDB	W. Clyde	Artiodactyla	Suidae	Listriodon	pentapotamiae
PaleoDB	W. Clyde	Artiodactyla	Suidae	Propotamochoerus	salinus
PaleoDB	W. Clyde		Anthracotheriidae	Hemimeryx	pusillus
PaleoDB	W. Clyde	Artiodactyla	Tragulidae	Dorcabune	anthracotherioides
PaleoDB	W. Clyde	Artiodactyla	Tragulidae	Dorcabune	nagrii
PaleoDB	W. Clyde	Artiodactyla	Tragulidae	Dorcatherium	majus
PaleoDB	W. Clyde	Artiodactyla	Tragulidae	Dorcatherium	minus
PaleoDB	W. Clyde	Artiodactyla	Tragulidae	Dorcatherium	sp.
PaleoDB	W. Clyde	Artiodactyla	Giraffidae	Giraffokeryx	punjabensis
PaleoDB	W. Clyde	Artiodactyla	Bovidae	Strepsiportax	sp.
PaleoDB	W. Clyde	Artiodactyla	Bovidae	Helicoportax	tragelaphoides
PaleoDB	W. Clyde	Artiodactyla	Bovidae	Helicoportax	praecox
PaleoDB	W. Clyde	Artiodactyla	Bovidae	Sivaceros	gradiens
PaleoDB	W. Clyde	Carnivora	Amphicyonidae	Amphicyon	palaeindicus
PaleoDB	W. Clyde	Primates	Sivaladapidae	Indraloris	himalayensis
PaleoDB	W. Clyde	Carnivora	Felidae	Vinayakia	nocturna
PaleoDB	W. Clyde	Carnivora	Felidae	Megantereon	praecox
PaleoDB	W. Clyde	Perissodactyla	Equidae	Hipparion	nagriensis
PaleoDB	W. Clyde	Perissodactyla	Equidae	Hipparion	theobaldi
PaleoDB	W. Clyde	Ancylopoda	Chalicotheriidae	Macrotherium	salinum
PaleoDB	W. Clyde	Perissodactyla	Rhinocerotidae	Hispanotherium	matritense
PaleoDB	W. Clyde	Perissodactyla	Rhinocerotidae	Chilotherium	intermedium
PaleoDB	W. Clyde	Perissodactyla	Rhinocerotidae	Aprotodon	fatehjangense
PaleoDB	W. Clyde	Perissodactyla	Rhinocerotidae	Brachypotherium	perimense
PaleoDB	W. Clyde	Artiodactyla		Palaeochoerus	perimensis
PaleoDB	W. Clyde	Artiodactyla	Suidae	Conohyus	sindiensis
PaleoDB	W. Clyde	Artiodactyla	Suidae	Conohyus	indicus
PaleoDB	W. Clyde	Artiodactyla	Suidae	Tetraconodon	minor
PaleoDB	W. Clyde	Artiodactyla	Suidae	Listriodon	pentapotamiae
PaleoDB	W. Clyde	Artiodactyla	Suidae	Lophochoerus	nagrii
PaleoDB	W. Clyde	Artiodactyla	Suidae	Lophochoerus	himalayensis
PaleoDB	W. Clyde	Artiodactyla	Suidae	Propotamochoerus	salinus
PaleoDB	W. Clyde	Artiodactyla	Suidae	Hippopotamodon	robustus
PaleoDB	W. Clyde	Artiodactyla	Suidae	Hippopotamodon	haydeni
PaleoDB	W. Clyde	Artiodactyla	Suidae	Hippopotamodon	sp.
PaleoDB	W. Clyde	Artiodactyla	Suidae	Hippohyus	deterrai
PaleoDB	W. Clyde		Anthracotheriidae	Hemimeryx	pusillus
PaleoDB	W. Clyde		Anthracotheriidae	Merycopotamus	dissimilis
PaleoDB	W. Clyde	Artiodactyla	Tragulidae	Dorcatherium	minus
PaleoDB	W. Clyde	Artiodactyla	Tragulidae	Dorcabune	nagrii
PaleoDB	W. Clyde	Artiodactyla	Tragulidae	Dorcatherium	majus
PaleoDB	W. Clyde	Artiodactyla	Tragulidae	Dorcatherium	sp.
PaleoDB	W. Clyde	Artiodactyla	Giraffidae	Giraffokeryx	punjabiensis
PaleoDB	W. Clyde	Artiodactyla	Giraffidae	Hydaspitherium	megacephalum
PaleoDB	W. Clyde	Artiodactyla	Bovidae	Selenoportax	lydekkeri
PaleoDB	W. Clyde	Artiodactyla	Bovidae	Selenoportax	vexillarius
PaleoDB	W. Clyde	Artiodactyla	Bovidae	Pachyportax	latidens
PaleoDB	W. Clyde	Artiodactyla	Bovidae	Pachyportax	sp.
PaleoDB	W. Clyde	Artiodactyla	Bovidae	Helicoportax	tragelaphoides
PaleoDB	W. Clyde	Artiodactyla	Bovidae	Helicoportax	praecox
PaleoDB	W. Clyde	Artiodactyla	Bovidae	Tragoportax	sp.
PaleoDB	W. Clyde	Artiodactyla	Bovidae	Tragocerus	browni
PaleoDB	W. Clyde	Artiodactyla	Bovidae	Tragocerus	punjabicus
PaleoDB	W. Clyde	Artiodactyla	Bovidae	Sivaceros	gradiens
PaleoDB	W. Clyde	Perissodactyla	Equidae	Hipparion	theobaldi
PaleoDB	W. Clyde	Perissodactyla	Equidae	Hipparion	antilopinum
PaleoDB	W. Clyde	Perissodactyla	Rhinocerotidae	Chilotherium	intermedium
PaleoDB	W. Clyde	Perissodactyla	Rhinocerotidae	Brachypotherium	perimense
PaleoDB	W. Clyde	Artiodactyla	Suidae	Listriodon	pentapotamiae
PaleoDB	W. Clyde	Artiodactyla	Suidae	Propotamochoerus	salinus
PaleoDB	W. Clyde		Anthracotheriidae	Merycopotamus	dissimilis
PaleoDB	W. Clyde	Artiodactyla	Tragulidae	Dorcabune	nagrii
PaleoDB	W. Clyde	Artiodactyla	Tragulidae	Dorcatherium	majus
PaleoDB	W. Clyde	Artiodactyla	Tragulidae	Dorcatherium	minus
PaleoDB	W. Clyde	Artiodactyla	Tragulidae	Dorcatherium	sp.
PaleoDB	W. Clyde	Artiodactyla	Giraffidae	Hydaspitherium	megacephalum
PaleoDB	W. Clyde	Artiodactyla	Bovidae	Selenoportax	lydekkeri
PaleoDB	W. Clyde	Artiodactyla	Bovidae	Pachyportax	latidens
PaleoDB	W. Clyde	Artiodactyla	Bovidae	Tragoportax	salmontanus
PaleoDB	W. Clyde	Artiodactyla	Bovidae	Tragocerus	browni
PaleoDB	W. Clyde	Artiodactyla	Bovidae	Tragocerus	punjabicus
PaleoDB	W. Clyde	Artiodactyla	Bovidae	Sivaceros	gradiens
PaleoDB	W. Clyde	Perissodactyla	Rhinocerotidae	Sinotherium	simplum
PaleoDB	W. Clyde	Carnivora	Hyaenidae	Ictitherium	sp.
PaleoDB	W. Clyde	Perissodactyla	Equidae	Hypohippus	sp.
PaleoDB	W. Clyde	Perissodactyla	Equidae	Hipparion	spp.
PaleoDB	W. Clyde	Perissodactyla	Rhinocerotidae	Chilotherium	sp.
PaleoDB	W. Clyde	Artiodactyla	Giraffidae	Samotherium	sp.
PaleoDB	W. Clyde	Perissodactyla	Rhinocerotidae	Elasmotherium	inexpectatum
PaleoDB	W. Clyde	Perissodactyla	Rhinocerotidae	Elasmotherium	sp.
PaleoDB	W. Clyde	Perissodactyla	Rhinocerotidae	Elasmotherium	peii
PaleoDB	W. Clyde	Lagomorpha	Ochotonidae	Alloptox	gobiensis
PaleoDB	W. Clyde	Perissodactyla	Equidae	Hipparion	sp.
PaleoDB	W. Clyde		Erinaceidae	Galerix	sp.
PaleoDB	W. Clyde		Erinaceidae	Lanthanotherium	sp.
PaleoDB	W. Clyde		Soricidae	Crocidosorex	sp.
PaleoDB	W. Clyde	Rodentia	Aplodontidae	Ansomys	orientalis
PaleoDB	W. Clyde	Rodentia	Castoridae	Youngofiber	sinensis
PaleoDB	W. Clyde	Rodentia	Gliridae	Microdyromys	orientalis
PaleoDB	W. Clyde	Rodentia	Ctenodactylidae	Sayimys	sp.
PaleoDB	W. Clyde	Rodentia	Diatomyidae	Diatomys	shantungensis
PaleoDB	W. Clyde	Rodentia	Cricetidae	Cricetodon	collongensis
PaleoDB	W. Clyde	Rodentia	Cricetidae	Democricetodon	brevis
PaleoDB	W. Clyde	Rodentia	Cricetidae	Spanocricetodon	sp.
PaleoDB	W. Clyde	Lagomorpha	Ochotonidae	Alloptox	sp.
PaleoDB	W. Clyde	Lipotyphla	Talpidae	Desmanella	sp.
PaleoDB	W. Clyde		Heterosoricidae	Dinosorex	sp.
PaleoDB	W. Clyde	Rodentia	Sciuridae	Spermophilinus	sp.
PaleoDB	W. Clyde	Rodentia	Castoridae	Anchitheriomys	tunggurensis
PaleoDB	W. Clyde	Rodentia	Castoridae	Monosaulax	tunggurensis
PaleoDB	W. Clyde	Rodentia	Gliridae	Microdyromys	sp.
PaleoDB	W. Clyde	Rodentia	Eomyidae	Keramidomys	sp.
PaleoDB	W. Clyde	Rodentia	Eomyidae	Leptodontomys	sp.
PaleoDB	W. Clyde	Rodentia	Dipodidae	Paralactaga	grauberi
PaleoDB	W. Clyde	Rodentia	Dipodidae	Paralactaga	sp.
PaleoDB	W. Clyde	Rodentia	Cricetidae	Plesiodipus	leei
PaleoDB	W. Clyde	Rodentia	Cricetidae	Cricetodon	sp.
PaleoDB	W. Clyde	Rodentia	Cricetidae	Megacricetodon	sp.
PaleoDB	W. Clyde	Rodentia	Cricetidae	Democricetodon	sp.
PaleoDB	W. Clyde	Rodentia	Cricetidae	Eumyarion	sp.
PaleoDB	W. Clyde	Lagomorpha	Ochotonidae	Alloptox	gobiensis
PaleoDB	W. Clyde	Lagomorpha	Ochotonidae	Bellatona	forsythmajori
PaleoDB	W. Clyde	Rodentia	Sciuridae	Miopetaurista	sp.
PaleoDB	W. Clyde	Rodentia	Castoridae	Monosaulax	sp.
PaleoDB	W. Clyde	Rodentia	Castoridae	Sinocastor	sp.
PaleoDB	W. Clyde	Rodentia	Eomyidae	Keramidomys	sp.
PaleoDB	W. Clyde	Rodentia	Zapodidae	Plesiosminthus	sp.
PaleoDB	W. Clyde	Rodentia	Cricetidae	Cricetodon	sp.
PaleoDB	W. Clyde	Rodentia	Cricetidae	Democricetodon	sp.
PaleoDB	W. Clyde	Rodentia	Cricetidae	Plesiodipus	leei
PaleoDB	W. Clyde	Rodentia	Siphneidae	Prosiphneus	sp.
PaleoDB	W. Clyde	Lipotyphla	Talpidae	Quyania	chowi
PaleoDB	W. Clyde	Lipotyphla	Talpidae	Yanshuella	primaeva
PaleoDB	W. Clyde	Rodentia	Sciuridae	Spermophilinus	sp.
PaleoDB	W. Clyde	Rodentia	Dipodidae	Paralactaga	sp.
PaleoDB	W. Clyde	Rodentia	Dipodidae	Sminthoides	fraudator
PaleoDB	W. Clyde	Rodentia	Cricetidae	Sinocricetus	sp.
PaleoDB	W. Clyde	Rodentia	Cricetidae	Neocricetodon	sp.
PaleoDB	W. Clyde	Rodentia	Muridae	Pseudomeriones	sp.
PaleoDB	W. Clyde	Rodentia	Siphneidae	Prosiphneus	sp.
PaleoDB	W. Clyde	Rodentia	Cricetidae	Mimomys	sp.
PaleoDB	W. Clyde	Lagomorpha	Leporidae	Hypolagus	sp.
PaleoDB	W. Clyde		Soricidae	Paenelimnoecus	sp.
PaleoDB	W. Clyde		Soricidae	Beremendia	sp.
PaleoDB	W. Clyde	Rodentia	Castoridae	Eucastor	sp.
PaleoDB	W. Clyde	Rodentia	Siphneidae	Prosiphneus	sp.
PaleoDB	W. Clyde	Rodentia	Cricetidae	Nannocricetus	sp.
PaleoDB	W. Clyde	Rodentia	Cricetidae	Mimomys	orientalis
PaleoDB	W. Clyde	Rodentia	Cricetidae	Germanomys	sp.
PaleoDB	W. Clyde	Rodentia	Muridae	Orientalomys	sp.
PaleoDB	W. Clyde	Rodentia	Dipodidae	Paralactaga	sp.
PaleoDB	W. Clyde	Rodentia	Dipodidae	Sminthoides	sp.
PaleoDB	W. Clyde	Lagomorpha	Leporidae	Pliopentalagus	sp.
PaleoDB	W. Clyde	Lagomorpha	Leporidae	Hypolagus	sp.
PaleoDB	W. Clyde	Rodentia	Ctenodactylidae	Sayimys	sivalensis
PaleoDB	W. Clyde	Rodentia	Cricetidae	Kanisamys	indicus
PaleoDB	W. Clyde	Proboscidea	Elephantidae	Stegodon	mediterraneus
Fossilworks	J. Alroy	Polydolopimorphia	Sillustaniidae	Roberthoffstetteria	nationalgeographica
Fossilworks	J. Alroy	Rodentia	Hydrochoeridae	Phugatherium	pisanoi
Fossilworks	J. Alroy	Cingulata	Dasypodidae	Nanoastegotherium	prostatum
Fossilworks	J. Alroy	Cingulata	Dasypodidae	Proeuphractus	limpidus
Fossilworks	J. Alroy	Cingulata	Dasypodidae	Nanoastegotherium	prostatum
Fossilworks	J. Alroy	Cingulata	Dasypodidae	Anadasypus	hondanus
Fossilworks	J. Alroy	Cingulata	Dasypodidae	Anadasypus	hondanus
Fossilworks	J. Alroy	Cingulata	Dasypodidae	Anadasypus	hondanus
Fossilworks	J. Alroy	Cingulata	Dasypodidae	Anadasypus	hondanus
Fossilworks	J. Alroy	Cingulata	Dasypodidae	Pedrolypeutes	praecursor
Fossilworks	J. Alroy	Cingulata	Dasypodidae	Pedrolypeutes	praecursor
Fossilworks	J. Alroy	Cingulata	Dasypodidae	Pedrolypeutes	praecursor
Fossilworks	J. Alroy	Cingulata	Dasypodidae	Pedrolypeutes	praecursor
Fossilworks	J. Alroy	Xenarthra	Glyptodontidae	Boreostemma	gigantea
Fossilworks	J. Alroy	Cingulata	Dasypodidae	Pedrolypeutes	praecursor
Fossilworks	J. Alroy	Cingulata	Dasypodidae	Pedrolypeutes	praecursor
Fossilworks	J. Alroy	Xenarthra	Glyptodontidae	Neoglyptatelus	originalis
Fossilworks	J. Alroy	Xenarthra	Glyptodontidae	Neoglyptatelus	originalis
Fossilworks	J. Alroy	Xenarthra	Glyptodontidae	Neoglyptatelus	originalis
Fossilworks	J. Alroy	Xenarthra	Glyptodontidae	Neoglyptatelus	originalis
Fossilworks	J. Alroy	Xenarthra	Glyptodontidae	Neoglyptatelus	originalis
Fossilworks	J. Alroy	Xenarthra	Glyptodontidae	Boreostemma	gigantea
Fossilworks	J. Alroy	Xenarthra	Glyptodontidae	Boreostemma	gigantea
Fossilworks	J. Alroy	Xenarthra	Glyptodontidae	Boreostemma	gigantea
Fossilworks	J. Alroy	Xenarthra	Glyptodontidae	Boreostemma	gigantea
Fossilworks	J. Alroy	Litopterna	Adianthidae	Indalecia	grandensis
PaleoDB	M. Carrano	Multituberculata	Djadochtatheriidae	Catopsbaatar	catopsaloides
PaleoDB	M. Carrano	Multituberculata		Nemegtbaatar	gobiensis
PaleoDB	M. Carrano	Multituberculata		Chulsanbaatar	vulgaris
PaleoDB	M. Carrano		Zalambdalestidae	Barunlestes	butleri
PaleoDB	M. Carrano			Asioryctes	nemegtensis
PaleoDB	M. Carrano			Deltatheridium	pretrituberculare
Fossilworks	J. Alroy	Didelphimorphia		Patene	coluapiensis
Fossilworks	J. Alroy	Xenungulata	Carodniidae	Carodnia	feruglioi
Fossilworks	J. Alroy	Xenungulata	Carodniidae	Carodnia	feruglioi
Fossilworks	J. Alroy	Polydolopimorphia	Polydolopidae	Polydolops	winecage
Fossilworks	J. Alroy	Condylarthra	Didolodontidae	Ernestokokenia	chaishoer
Fossilworks	J. Alroy	Polydolopimorphia	Polydolopidae	Amphidolops	yapa
Fossilworks	J. Alroy	Litopterna	Notonychopidae	Wainka	tshotshe
PaleoDB	W. Clyde			Eomaia	scansoria
Fossilworks	J. Alroy	Proboscidea	Gomphotheriidae	Cuvieronius	tropicus
Fossilworks	J. Alroy	Proboscidea	Elephantidae	Mammuthus	sp.
PaleoDB	W. Clyde	Perissodactyla	Brontotheriidae	Protitanotherium	koreanicum
PaleoDB	W. Clyde	Perissodactyla	Tapiridae	Colodon	hodsimai
PaleoDB	W. Clyde	Perissodactyla		Desmatotherium	grangeri
PaleoDB	W. Clyde	Perissodactyla	Lophialetidae	Lophialetes	tokunagai
PaleoDB	W. Clyde	Perissodactyla		Caenolophus	makii
PaleoDB	W. Clyde	Perissodactyla	Rhinocerotidae	Dihoplus	schleiermacheri
PaleoDB	W. Clyde	Perissodactyla	Rhinocerotidae	Aceratherium	sp.
PaleoDB	W. Clyde	Perissodactyla	Equidae	Hipparion	gracile
PaleoDB	W. Clyde	Perissodactyla	Equidae	Hipparion	sp.
PaleoDB	W. Clyde	Artiodactyla	Giraffidae	Helladotherium	sp.
PaleoDB	W. Clyde	Artiodactyla	Bovidae	Palaeoryx	pallasi
PaleoDB	W. Clyde	Artiodactyla	Bovidae	Tragocerus	sp.
PaleoDB	W. Clyde	Artiodactyla	Bovidae	Pseudotragus	longicornis
PaleoDB	W. Clyde	Carnivora	Hyaenidae	Adcrocuta	eximia
PaleoDB	W. Clyde	Carnivora	Hyaenidae	Ictitherium	hipparionum
PaleoDB	W. Clyde		Hippopotamidae	Hexaprotodon	sivalensis
Fossilworks	J. Alroy	Didelphimorphia	Didelphidae	Thylophorops	chapalmalensis
Fossilworks	J. Alroy	Didelphimorphia	Didelphidae	Thylophorops	chapalmalensis
Fossilworks	J. Alroy	Didelphimorphia	Didelphidae	Thylophorops	chapalmalensis
Fossilworks	J. Alroy	Didelphimorphia	Didelphidae	Thylophorops	chapalmalensis
Fossilworks	J. Alroy	Didelphimorphia	Didelphidae	Thylophorops	chapalmalensis
Fossilworks	J. Alroy			Gashternia	ctalehor
Fossilworks	J. Alroy	Condylarthra	Didolodontidae	Ernestokokenia	yirunhor
Fossilworks	J. Alroy	Notoungulata	Henricosborniidae	Peripantostylops	orehor
Fossilworks	J. Alroy	Notoungulata	Henricosborniidae	Henricosbornia	waitehor
Fossilworks	J. Alroy	Notoungulata		Seudenius	cteronc
Fossilworks	J. Alroy	Notoungulata	Isotemnidae	Isotemnus	ctalego
Fossilworks	J. Alroy	Notoungulata	Oldfieldthomasiidae	Kibenikhoria	get
Fossilworks	J. Alroy	Astrapotheria	Trigonostylopidae	Shecenia	ctirneru
Fossilworks	J. Alroy	Didelphimorphia		Notogale	mitis
Fossilworks	J. Alroy	Didelphimorphia	Borhyaenidae	Pharsophorus	lacerans
Fossilworks	J. Alroy	Didelphimorphia	Proborhyaenidae	Proborhyaena	gigantea
Fossilworks	J. Alroy	Didelphimorphia		Notogale	mitis
Fossilworks	J. Alroy	Didelphimorphia	Borhyaenidae	Pharsophorus	lacerans
Fossilworks	J. Alroy		Palaeothentidae	Palaeothentes	boliviensis
Fossilworks	J. Alroy	Eutriconodonta	Triconodontidae	Astroconodon	denisoni
Fossilworks	J. Alroy		Kermackiidae	Kermackia	texana
Fossilworks	J. Alroy		Kermackiidae	Kermackia	texana
Fossilworks	J. Alroy		Pappotheriidae	Pappotherium	pattersoni
Fossilworks	J. Alroy		Holoclemensiidae	Holoclemensia	texana
Fossilworks	J. Alroy		Pappotheriidae	Pappotherium	pattersoni
Fossilworks	J. Alroy	Eutriconodonta	Gobiconodontidae	Gobiconodon	ostromi
Fossilworks	J. Alroy	Eutriconodonta	Gobiconodontidae	Gobiconodon	ostromi
Fossilworks	J. Alroy	Eutriconodonta	Triconodontidae	Corviconodon	montanensis
Fossilworks	J. Alroy	Multituberculata		Paracimexomys	sp.
Fossilworks	J. Alroy	Multituberculata		Paracimexomys	sp.
Fossilworks	J. Alroy	Multituberculata		Dakotamys	malcolmi
Fossilworks	J. Alroy	Didelphimorphia	Alphadontidae	Eoalphadon	lillegraveni
Fossilworks	J. Alroy	Didelphimorphia	Stagodontidae	Pariadens	kirklandi
Fossilworks	J. Alroy	Multituberculata		Dakotamys	malcolmi
Fossilworks	J. Alroy			Dakotadens	morrowi
Fossilworks	J. Alroy	Didelphimorphia	Alphadontidae	Eoalphadon	clemensi
Fossilworks	J. Alroy	Multituberculata		Bryceomys	sp.
Fossilworks	J. Alroy	Multituberculata		Paracimexomys	sp.
Fossilworks	J. Alroy	Multituberculata		Dakotamys	malcolmi
Fossilworks	J. Alroy	Multituberculata		Dakotamys	sp.
Fossilworks	J. Alroy			Dakotadens	sp.
Fossilworks	J. Alroy	Didelphimorphia	Alphadontidae	Eoalphadon	clemensi
Fossilworks	J. Alroy	Didelphimorphia	Alphadontidae	Eoalphadon	lillegraveni
Fossilworks	J. Alroy	Didelphimorphia	Alphadontidae	Alphadon	sp.
Fossilworks	J. Alroy			Protalphadon	sp.
Fossilworks	J. Alroy	Didelphimorphia	Stagodontidae	Pariadens	kirklandi
Fossilworks	J. Alroy			Dakotadens	morrowi
Fossilworks	J. Alroy	Multituberculata		Dakotamys	malcolmi
Fossilworks	J. Alroy	Didelphimorphia	Stagodontidae	Pariadens	kirklandi
Fossilworks	J. Alroy	Eutriconodonta	Triconodontidae	Astroconodon	denisoni
Fossilworks	J. Alroy	Multituberculata		Paracimexomys	sp.
Fossilworks	J. Alroy		Spalacotheriidae	Spalacotheroides	bridwelli
Fossilworks	J. Alroy		Pappotheriidae	Pappotherium	pattersoni
Fossilworks	J. Alroy			Adinodon	pattersoni
Fossilworks	J. Alroy	Multituberculata	Cimolodontidae	Cimolodon	similis
Fossilworks	J. Alroy	Multituberculata		Paracimexomys	sp.
Fossilworks	J. Alroy	Eutriconodonta	Triconodontidae	Astroconodon	denisoni
Fossilworks	J. Alroy	Eutriconodonta	Triconodontidae	Astroconodon	denisoni
Fossilworks	J. Alroy	Eutriconodonta	Triconodontidae	Astroconodon	denisoni
Fossilworks	J. Alroy	Multituberculata		Paracimexomys	crossi
Fossilworks	J. Alroy	Deltatheroida	Deltatheridiidae	Atokatheridium	boreni
Fossilworks	J. Alroy	Multituberculata		Paracimexomys	robisoni
Fossilworks	J. Alroy	Multituberculata		Paracimexomys	robisoni
Fossilworks	J. Alroy	Multituberculata		Cedaromys	bestia
Fossilworks	J. Alroy	Multituberculata		Paracimexomys	sp. A
Fossilworks	J. Alroy	Multituberculata		Janumys	erebos
Fossilworks	J. Alroy	Multituberculata		Paracimexomys	perplexus
Fossilworks	J. Alroy	Multituberculata		Bryceomys	intermedius
Fossilworks	J. Alroy	Multituberculata		Cedaromys	bestia
Fossilworks	J. Alroy	Multituberculata		Cedaromys	parvus
Fossilworks	J. Alroy	Multituberculata	Neoplagiaulacidae	Mesodma	sp.
Fossilworks	J. Alroy	Multituberculata		Ameribaatar	zofiae
Fossilworks	J. Alroy			Kokopellia	juddi
Fossilworks	J. Alroy	Eutriconodonta	Triconodontidae	Corviconodon	utahensis
Fossilworks	J. Alroy	Eutriconodonta	Triconodontidae	Jugulator	amplissimus
Fossilworks	J. Alroy	Multituberculata		Cedaromys	parvus
Fossilworks	J. Alroy	Eutriconodonta	Triconodontidae	Corviconodon	utahensis
Fossilworks	J. Alroy	Eutriconodonta	Triconodontidae	Jugulator	amplissimus
Fossilworks	J. Alroy		Spalacotheriidae	Spalacolestes	cretulablatta
Fossilworks	J. Alroy		Spalacotheriidae	Spalacotheridium	noblei
Fossilworks	J. Alroy	Multituberculata		Janumys	erebos
Fossilworks	J. Alroy	Multituberculata		Paracimexomys	perplexus
Fossilworks	J. Alroy	Multituberculata		Bryceomys	intermedius
Fossilworks	J. Alroy	Multituberculata		Cedaromys	bestia
Fossilworks	J. Alroy	Multituberculata		Cedaromys	parvus
Fossilworks	J. Alroy	Multituberculata		Ameribaatar	zofiae
Fossilworks	J. Alroy	Eutriconodonta	Triconodontidae	Astroconodon	delicatus
Fossilworks	J. Alroy	Eutriconodonta	Triconodontidae	Corviconodon	utahensis
Fossilworks	J. Alroy	Eutriconodonta	Triconodontidae	Jugulator	amplissimus
Fossilworks	J. Alroy		Spalacotheriidae	Spalacolestes	cretulablatta
Fossilworks	J. Alroy		Spalacotheriidae	Spalacotheridium	noblei
Fossilworks	J. Alroy	Multituberculata		Paracimexomys	perplexus
Fossilworks	J. Alroy	Multituberculata		Paracimexomys	robisoni
Fossilworks	J. Alroy	Multituberculata		Bryceomys	intermedius
Fossilworks	J. Alroy	Multituberculata		Cedaromys	bestia
Fossilworks	J. Alroy	Multituberculata		Cedaromys	parvus
Fossilworks	J. Alroy	Eutriconodonta	Triconodontidae	Corviconodon	utahensis
Fossilworks	J. Alroy		Spalacotheriidae	Spalacolestes	cretulablatta
Fossilworks	J. Alroy		Spalacotheriidae	Spalacotheridium	noblei
Fossilworks	J. Alroy	Multituberculata		Ameribaatar	zofiae
Fossilworks	J. Alroy	Eutriconodonta	Triconodontidae	Astroconodon	delicatus
Fossilworks	J. Alroy		Spalacotheriidae	Spalacotheridium	noblei
Fossilworks	J. Alroy	Multituberculata		Paracimexomys	perplexus
Fossilworks	J. Alroy	Multituberculata		Cedaromys	bestia
Fossilworks	J. Alroy	Eutriconodonta	Triconodontidae	Corviconodon	utahensis
Fossilworks	J. Alroy		Spalacotheriidae	Spalacolestes	cretulablatta
Fossilworks	J. Alroy		Spalacotheriidae	Spalacotheridium	noblei
Fossilworks	J. Alroy	Multituberculata		Janumys	erebos
Fossilworks	J. Alroy	Multituberculata		Paracimexomys	perplexus
Fossilworks	J. Alroy	Multituberculata		Bryceomys	intermedius
Fossilworks	J. Alroy	Multituberculata		Cedaromys	bestia
Fossilworks	J. Alroy	Multituberculata		Cedaromys	parvus
Fossilworks	J. Alroy	Multituberculata		Ameribaatar	zofiae
Fossilworks	J. Alroy	Multituberculata		Paracimexomys	robisoni
Fossilworks	J. Alroy	Multituberculata		Bryceomys	intermedius
Fossilworks	J. Alroy	Eutriconodonta	Triconodontidae	Astroconodon	delicatus
Fossilworks	J. Alroy		Spalacotheriidae	Spalacolestes	cretulablatta
Fossilworks	J. Alroy		Spalacotheriidae	Spalacolestes	inconcinnus
Fossilworks	J. Alroy		Spalacotheriidae	Spalacotheridium	noblei
Fossilworks	J. Alroy	Multituberculata		Janumys	erebos
Fossilworks	J. Alroy	Multituberculata		Paracimexomys	perplexus
Fossilworks	J. Alroy	Multituberculata		Paracimexomys	robisoni
Fossilworks	J. Alroy	Multituberculata		Bryceomys	intermedius
Fossilworks	J. Alroy	Multituberculata		Cedaromys	bestia
Fossilworks	J. Alroy	Multituberculata		Cedaromys	parvus
Fossilworks	J. Alroy	Multituberculata		Ameribaatar	zofiae
Fossilworks	J. Alroy	Multituberculata		Paracimexomys	robisoni
Fossilworks	J. Alroy	Multituberculata		Cedaromys	bestia
Fossilworks	J. Alroy	Eutriconodonta	Triconodontidae	Astroconodon	delicatus
Fossilworks	J. Alroy		Spalacotheriidae	Spalacotheridium	noblei
Fossilworks	J. Alroy	Multituberculata		Janumys	erebos
Fossilworks	J. Alroy	Multituberculata		Paracimexomys	robisoni
Fossilworks	J. Alroy	Eutriconodonta	Triconodontidae	Astroconodon	denisoni
Fossilworks	J. Alroy	Eutriconodonta	Triconodontidae	Astroconodon	denisoni
Fossilworks	J. Alroy	Multituberculata		Paracimexomys	sp.
Fossilworks	J. Alroy	Multituberculata		Bryceomys	sp.
Fossilworks	J. Alroy	Multituberculata		Paracimexomys	priscus
Fossilworks	J. Alroy	Multituberculata		Paracimexomys	robisoni
Fossilworks	J. Alroy	Multituberculata		Bryceomys	fumosus
Fossilworks	J. Alroy	Multituberculata		Bryceomys	hadrosus
Fossilworks	J. Alroy	Multituberculata		Bryceomys	sp.
Fossilworks	J. Alroy		Spalacotheriidae	Spalacotheridium	mckennai
Fossilworks	J. Alroy	Multituberculata		Paracimexomys	robisoni
Fossilworks	J. Alroy	Multituberculata		Bryceomys	fumosus
Fossilworks	J. Alroy	Multituberculata		Bryceomys	hadrosus
Fossilworks	J. Alroy	Multituberculata		Bryceomys	sp.
Fossilworks	J. Alroy	Multituberculata		Paracimexomys	robisoni
Fossilworks	J. Alroy	Multituberculata		Bryceomys	fumosus
Fossilworks	J. Alroy		Spalacotheriidae	Symmetrodontoides	oligodontos
Fossilworks	J. Alroy	Multituberculata		Paracimexomys	sp.
Fossilworks	J. Alroy	Multituberculata	Cimolomyidae	Cimolomys	sp.
Fossilworks	J. Alroy	Multituberculata	Cimolomyidae	Meniscoessus	intermedius
Fossilworks	J. Alroy	Multituberculata	Cimolodontidae	Cimolodon	similis
Fossilworks	J. Alroy	Multituberculata	Cimolodontidae	Cimolodon	similis
Fossilworks	J. Alroy	Multituberculata		Bryceomys	sp.
Fossilworks	J. Alroy		Spalacotheriidae	Symmetrodontoides	sp.
Fossilworks	J. Alroy	Multituberculata	Cimolodontidae	Cimolodon	electus
Fossilworks	J. Alroy	Multituberculata	Cimolodontidae	Cimolodon	similis
Fossilworks	J. Alroy	Eutriconodonta	Triconodontidae	Alticonodon	lindoei
Fossilworks	J. Alroy	Multituberculata	Neoplagiaulacidae	Mesodma	senecta
Fossilworks	J. Alroy	Multituberculata		Cimexomys	antiquus
Fossilworks	J. Alroy	Multituberculata	Cimolodontidae	Cimolodon	electus
Fossilworks	J. Alroy	Multituberculata	Cimolodontidae	Cimolodon	similis
Fossilworks	J. Alroy	Multituberculata	Cimolomyidae	Cimolomys	sp.
Fossilworks	J. Alroy	Multituberculata		Viridomys	orbatus
Fossilworks	J. Alroy	Didelphimorphia	Alphadontidae	Albertatherium	primus
Fossilworks	J. Alroy	Didelphimorphia		Apistodon	exiguus
Fossilworks	J. Alroy	Didelphimorphia	Aquiladelphidae	Aquiladelphis	incus
Fossilworks	J. Alroy	Didelphimorphia	Aquiladelphidae	Aquiladelphis	minor
Fossilworks	J. Alroy	Multituberculata	Cimolodontidae	Cimolodon	electus
Fossilworks	J. Alroy	Multituberculata	Cimolodontidae	Cimolodon	similis
Fossilworks	J. Alroy	Eutriconodonta	Triconodontidae	Alticonodon	lindoei
Fossilworks	J. Alroy		Spalacotheriidae	Symmetrodontoides	canadensis
Fossilworks	J. Alroy	Multituberculata	Neoplagiaulacidae	Mesodma	senecta
Fossilworks	J. Alroy	Multituberculata	Neoplagiaulacidae	Mesodma	sp.
Fossilworks	J. Alroy	Multituberculata		Cimexomys	antiquus
Fossilworks	J. Alroy	Multituberculata	Cimolodontidae	Cimolodon	electus
Fossilworks	J. Alroy	Multituberculata	Cimolodontidae	Cimolodon	similis
Fossilworks	J. Alroy	Multituberculata	Cimolomyidae	Cimolomys	sp.
Fossilworks	J. Alroy			Potamotelses	aquilensis
Fossilworks	J. Alroy		Picopsidae	Picopsis	pattersoni
Fossilworks	J. Alroy		Picopsidae	Picopsis	sp.
Fossilworks	J. Alroy	Didelphimorphia	Alphadontidae	Albertatherium	primus
Fossilworks	J. Alroy	Didelphimorphia		Apistodon	exiguus
Fossilworks	J. Alroy	Didelphimorphia	Aquiladelphidae	Aquiladelphis	incus
Fossilworks	J. Alroy	Didelphimorphia	Aquiladelphidae	Aquiladelphis	minor
Fossilworks	J. Alroy	Didelphimorphia	Stagodontidae	Eodelphis	sp.
Fossilworks	J. Alroy	Didelphimorphia		Iqualadelphis	lactea
Fossilworks	J. Alroy	Multituberculata	Cimolodontidae	Cimolodon	electus
Fossilworks	J. Alroy	Multituberculata	Cimolodontidae	Cimolodon	similis
Fossilworks	J. Alroy	Multituberculata	Cimolomyidae	Cimolomys	sp.
Fossilworks	J. Alroy	Multituberculata	Cimolomyidae	Meniscoessus	ferox
Fossilworks	J. Alroy	Multituberculata		Viridomys	orbatus
Fossilworks	J. Alroy	Didelphimorphia	Aquiladelphidae	Aquiladelphis	incus
Fossilworks	J. Alroy	Didelphimorphia	Aquiladelphidae	Aquiladelphis	minor
Fossilworks	J. Alroy	Didelphimorphia	Stagodontidae	Eodelphis	sp.
Fossilworks	J. Alroy		Picopsidae	Picopsis	sp.
Fossilworks	J. Alroy	Multituberculata		Paracimexomys	magister
Fossilworks	J. Alroy		Spalacotheriidae	Symmetrodontoides	canadensis
Fossilworks	J. Alroy		Picopsidae	Picopsis	sp.
Fossilworks	J. Alroy	Multituberculata	Neoplagiaulacidae	Mesodma	formosa
Fossilworks	J. Alroy	Multituberculata	Neoplagiaulacidae	Mesodma	sp.
Fossilworks	J. Alroy	Multituberculata	Cimolodontidae	Cimolodon	similis
Fossilworks	J. Alroy	Multituberculata	Cimolodontidae	Cimolodon	electus
Fossilworks	J. Alroy	Multituberculata	Cimolodontidae	Cimolodon	sp.
Fossilworks	J. Alroy	Multituberculata	Cimolomyidae	Cimolomys	clarki
Fossilworks	J. Alroy	Multituberculata	Cimolomyidae	Cimolomys	sp.
Fossilworks	J. Alroy	Multituberculata	Cimolomyidae	Meniscoessus	sp.
Fossilworks	J. Alroy	Multituberculata		Cimexomys	antiquus
Fossilworks	J. Alroy	Multituberculata		Paracimexomys	sp.
Fossilworks	J. Alroy		Spalacotheriidae	Symmetrodontoides	foxi
Fossilworks	J. Alroy	Polydolopimorphia		Iugomortiferum	thoringtoni
Fossilworks	J. Alroy			Anchistodelphys	archibaldi
Fossilworks	J. Alroy			Paranyctoides	sp. B
Fossilworks	J. Alroy	Didelphimorphia	Alphadontidae	Alphadon	attaragos
Fossilworks	J. Alroy	Didelphimorphia		Iqualadelphis	sp.
Fossilworks	J. Alroy	Multituberculata	Cimolomyidae	Cimolomys	clarki
Fossilworks	J. Alroy	Multituberculata	Neoplagiaulacidae	Mesodma	primaeva
Fossilworks	J. Alroy	Multituberculata	Neoplagiaulacidae	Mesodma	sp.
Fossilworks	J. Alroy	Multituberculata	Cimolomyidae	Cimolomys	clarki
Fossilworks	J. Alroy	Multituberculata	Cimolomyidae	Meniscoessus	intermedius
Fossilworks	J. Alroy	Multituberculata		Paracimexomys	priscus
Fossilworks	J. Alroy		Picopsidae	Falepetrus	barwini
Fossilworks	J. Alroy	Didelphimorphia	Alphadontidae	Alphadon	halleyi
Fossilworks	J. Alroy		Gypsonictopidae	Gypsonictops	lewisi
Fossilworks	J. Alroy	Multituberculata	Neoplagiaulacidae	Mesodma	sp.
Fossilworks	J. Alroy	Multituberculata	Cimolomyidae	Cimolomys	sp.
Fossilworks	J. Alroy	Multituberculata	Cimolomyidae	Meniscoessus	sp.
Fossilworks	J. Alroy		Gypsonictopidae	Gypsonictops	sp.
Fossilworks	J. Alroy	Multituberculata	Cimolomyidae	Meniscoessus	major
Fossilworks	J. Alroy	Multituberculata	Neoplagiaulacidae	Mesodma	senecta
Fossilworks	J. Alroy	Multituberculata	Cimolodontidae	Cimolodon	electus
Fossilworks	J. Alroy	Multituberculata	Cimolomyidae	Meniscoessus	intermedius
Fossilworks	J. Alroy	Multituberculata	Cimolomyidae	Essonodon	sp.
Fossilworks	J. Alroy	Didelphimorphia	Alphadontidae	Alphadon	sp.
Fossilworks	J. Alroy		Gypsonictopidae	Gypsonictops	sp.
Fossilworks	J. Alroy	Multituberculata	Neoplagiaulacidae	Mesodma	sp.
Fossilworks	J. Alroy	Didelphimorphia	Alphadontidae	Alphadon	sahnii
Fossilworks	J. Alroy		Zhelestidae	Alostera	saskatchewanensis
Fossilworks	J. Alroy	Didelphimorphia	Alphadontidae	Alphadon	sahnii
Fossilworks	J. Alroy	Multituberculata	Cimolomyidae	Meniscoessus	major
Fossilworks	J. Alroy	Multituberculata		Paracimexomys	judithae
Fossilworks	J. Alroy	Multituberculata		Paracimexomys	magnus
Fossilworks	J. Alroy	Multituberculata	Neoplagiaulacidae	Mesodma	primaeva
Fossilworks	J. Alroy	Multituberculata	Neoplagiaulacidae	Mesodma	sp.
Fossilworks	J. Alroy	Multituberculata	Cimolomyidae	Cimolomys	clarki
Fossilworks	J. Alroy	Multituberculata	Cimolomyidae	Meniscoessus	major
Fossilworks	J. Alroy	Multituberculata	Cimolodontidae	Cimolodon	sp.
Fossilworks	J. Alroy	Didelphimorphia	Alphadontidae	Turgidodon	praesagus
Fossilworks	J. Alroy	Didelphimorphia	Alphadontidae	Turgidodon	russelli
Fossilworks	J. Alroy	Didelphimorphia	Alphadontidae	Alphadon	halleyi
Fossilworks	J. Alroy	Didelphimorphia	Alphadontidae	Alphadon	attaragos
Fossilworks	J. Alroy			Aletridelphys	clemensi
Fossilworks	J. Alroy			Paranyctoides	sp.
Fossilworks	J. Alroy		Gypsonictopidae	Gypsonictops	lewisi
Fossilworks	J. Alroy		Cimolestidae	Cimolestes	sp.
Fossilworks	J. Alroy		Cimolestidae	Batodon	sp.
Fossilworks	J. Alroy	Multituberculata	Cimolomyidae	Cimolomys	clarki
Fossilworks	J. Alroy	Multituberculata	Cimolomyidae	Meniscoessus	major
Fossilworks	J. Alroy	Multituberculata	Cimolomyidae	Meniscoessus	major
Fossilworks	J. Alroy	Didelphimorphia	Alphadontidae	Alphadon	halleyi
Fossilworks	J. Alroy	Didelphimorphia	Stagodontidae	Eodelphis	sp.
Fossilworks	J. Alroy	Multituberculata		Cimexomys	sp.
Fossilworks	J. Alroy	Multituberculata	Neoplagiaulacidae	Mesodma	primaeva
Fossilworks	J. Alroy	Multituberculata	Cimolodontidae	Cimolodon	sp.
Fossilworks	J. Alroy	Multituberculata	Cimolomyidae	Cimolomys	sp.
Fossilworks	J. Alroy	Multituberculata	Cimolomyidae	Meniscoessus	sp.
Fossilworks	J. Alroy	Didelphimorphia	Alphadontidae	Alphadon	halleyi
Fossilworks	J. Alroy	Didelphimorphia	Alphadontidae	Turgidodon	russelli
Fossilworks	J. Alroy	Didelphimorphia	Alphadontidae	Turgidodon	praesagus
Fossilworks	J. Alroy	Didelphimorphia	Stagodontidae	Eodelphis	sp.
Fossilworks	J. Alroy		Gypsonictopidae	Gypsonictops	lewisi
Fossilworks	J. Alroy			Paranyctoides	sternbergi
Fossilworks	J. Alroy		Cimolestidae	Cimolestes	sp.
Fossilworks	J. Alroy	Multituberculata		Paracimexomys	judithae
Fossilworks	J. Alroy	Didelphimorphia	Alphadontidae	Alphadon	halleyi
Fossilworks	J. Alroy	Multituberculata	Cimolomyidae	Cimolomys	sp.
Fossilworks	J. Alroy	Multituberculata	Cimolomyidae	Cimolomys	clarki
Fossilworks	J. Alroy	Didelphimorphia	Stagodontidae	Didelphodon	sp.
Fossilworks	J. Alroy	Multituberculata	Neoplagiaulacidae	Mesodma	formosa
Fossilworks	J. Alroy	Multituberculata	Eucosmodontidae	Stygimys	sp.
Fossilworks	J. Alroy		Zhelestidae	Gallolestes	pachymandibularis
Fossilworks	J. Alroy	Multituberculata	Neoplagiaulacidae	Mesodma	sp.
Fossilworks	J. Alroy	Multituberculata	Cimolomyidae	Cimolomys	sp.
Fossilworks	J. Alroy	Multituberculata		Cimexomys	sp.
Fossilworks	J. Alroy		Gypsonictopidae	Gypsonictops	sp.
Fossilworks	J. Alroy	Multituberculata	Neoplagiaulacidae	Mesodma	primaeva
Fossilworks	J. Alroy	Multituberculata	Neoplagiaulacidae	Mesodma	sp.
Fossilworks	J. Alroy	Multituberculata	Cimolomyidae	Cimolomys	clarki
Fossilworks	J. Alroy	Didelphimorphia	Alphadontidae	Alphadon	halleyi
Fossilworks	J. Alroy		Gypsonictopidae	Gypsonictops	lewisi
Fossilworks	J. Alroy	Didelphimorphia	Alphadontidae	Alphadon	halleyi
Fossilworks	J. Alroy			Aletridelphys	clemensi
Fossilworks	J. Alroy	Multituberculata	Cimolomyidae	Meniscoessus	major
Fossilworks	J. Alroy	Multituberculata	Neoplagiaulacidae	Mesodma	primaeva
Fossilworks	J. Alroy	Multituberculata	Neoplagiaulacidae	Mesodma	sp.
Fossilworks	J. Alroy	Multituberculata	Cimolomyidae	Meniscoessus	major
Fossilworks	J. Alroy	Multituberculata	Cimolomyidae	Cimolomys	clarki
Fossilworks	J. Alroy	Didelphimorphia	Alphadontidae	Alphadon	halleyi
Fossilworks	J. Alroy			Aletridelphys	clemensi
Fossilworks	J. Alroy		Gypsonictopidae	Gypsonictops	lewisi
Fossilworks	J. Alroy	Didelphimorphia	Stagodontidae	Eodelphis	sp.
Fossilworks	J. Alroy	Didelphimorphia	Alphadontidae	Turgidodon	russelli
Fossilworks	J. Alroy			Aletridelphys	clemensi
Fossilworks	J. Alroy			Pediomys	elegans
Fossilworks	J. Alroy			Leptalestes	prokrejcii
Fossilworks	J. Alroy			Aletridelphys	hatcheri
Fossilworks	J. Alroy		Gypsonictopidae	Gypsonictops	lewisi
Fossilworks	J. Alroy			Paranyctoides	sternbergi
Fossilworks	J. Alroy	Multituberculata		Paracimexomys	sp.
Fossilworks	J. Alroy	Multituberculata	Neoplagiaulacidae	Mesodma	senecta
Fossilworks	J. Alroy	Multituberculata	Cimolodontidae	Cimolodon	electus
Fossilworks	J. Alroy	Multituberculata	Cimolodontidae	Cimolodon	sp.
Fossilworks	J. Alroy	Multituberculata	Cimolomyidae	Meniscoessus	intermedius
Fossilworks	J. Alroy	Didelphimorphia	Alphadontidae	Alphadon	sp.
Fossilworks	J. Alroy		Gypsonictopidae	Gypsonictops	sp.
Fossilworks	J. Alroy		Cimolestidae	Cimolestes	sp.
Fossilworks	J. Alroy	Multituberculata	Cimolomyidae	Cimolomys	clarki
Fossilworks	J. Alroy	Didelphimorphia	Alphadontidae	Alphadon	halleyi
Fossilworks	J. Alroy	Multituberculata	Neoplagiaulacidae	Mesodma	hensleighi
Fossilworks	J. Alroy	Multituberculata	Neoplagiaulacidae	Mesodma	formosa
Fossilworks	J. Alroy	Multituberculata	Cimolodontidae	Cimolodon	similis
Fossilworks	J. Alroy	Multituberculata	Cimolodontidae	Cimolodon	sp. A
Fossilworks	J. Alroy	Multituberculata	Cimolodontidae	Cimolodon	sp.
Fossilworks	J. Alroy	Multituberculata	Cimolomyidae	Cimolomys	sp. A
Fossilworks	J. Alroy	Multituberculata	Cimolomyidae	Cimolomys	sp. B
Fossilworks	J. Alroy	Multituberculata	Cimolomyidae	Meniscoessus	sp.
Fossilworks	J. Alroy	Multituberculata		Paracimexomys	judithae
Fossilworks	J. Alroy	Multituberculata		Paracimexomys	sp.
Fossilworks	J. Alroy	Didelphimorphia		Varalphadon	wahweapensis
Fossilworks	J. Alroy	Didelphimorphia	Alphadontidae	Turgidodon	lillegraveni
Fossilworks	J. Alroy	Didelphimorphia	Alphadontidae	Turgidodon	madseni
Fossilworks	J. Alroy	Didelphimorphia	Alphadontidae	Alphadon	halleyi
Fossilworks	J. Alroy	Didelphimorphia		Aenigmadelphys	archeri
Fossilworks	J. Alroy		Gypsonictopidae	Gypsonictops	sp. A
Fossilworks	J. Alroy		Zhelestidae	Avitotherium	utahensis
Fossilworks	J. Alroy	Multituberculata	Neoplagiaulacidae	Mesodma	thompsoni
Fossilworks	J. Alroy	Multituberculata	Neoplagiaulacidae	Mesodma	hensleighi
Fossilworks	J. Alroy	Multituberculata	Cimolodontidae	Cimolodon	sp. A
Fossilworks	J. Alroy	Multituberculata		Cimexomys	sp.
Fossilworks	J. Alroy	Multituberculata		Paracimexomys	magnus
Fossilworks	J. Alroy	Multituberculata		Paracimexomys	sp. B
Fossilworks	J. Alroy		Gypsonictopidae	Gypsonictops	sp. C
Fossilworks	J. Alroy			Paranyctoides	sp. B
Fossilworks	J. Alroy	Didelphimorphia	Alphadontidae	Alphadon	halleyi
Fossilworks	J. Alroy	Multituberculata	Neoplagiaulacidae	Mesodma	primaeva
Fossilworks	J. Alroy	Multituberculata	Neoplagiaulacidae	Mesodma	small sp.
Fossilworks	J. Alroy	Multituberculata	Neoplagiaulacidae	Mesodma	large sp.
Fossilworks	J. Alroy	Multituberculata	Cimolomyidae	Meniscoessus	major
Fossilworks	J. Alroy	Multituberculata	Cimolomyidae	Cimolomys	clarki
Fossilworks	J. Alroy	Multituberculata		Paracimexomys	judithae
Fossilworks	J. Alroy	Multituberculata		Paracimexomys	priscus
Fossilworks	J. Alroy	Didelphimorphia	Alphadontidae	Alphadon	halleyi
Fossilworks	J. Alroy	Didelphimorphia	Alphadontidae	Turgidodon	praesagus
Fossilworks	J. Alroy	Didelphimorphia	Alphadontidae	Turgidodon	russelli
Fossilworks	J. Alroy			Leptalestes	prokrejcii
Fossilworks	J. Alroy	Didelphimorphia	Stagodontidae	Eodelphis	sp.
Fossilworks	J. Alroy		Gypsonictopidae	Gypsonictops	lewisi
Fossilworks	J. Alroy			Paranyctoides	maleficus
Fossilworks	J. Alroy		Picopsidae	Falepetrus	barwini
Fossilworks	J. Alroy	Didelphimorphia	Stagodontidae	Eodelphis	cutleri
Fossilworks	J. Alroy			Aletridelphys	clemensi
Fossilworks	J. Alroy		Gypsonictopidae	Gypsonictops	lewisi
Fossilworks	J. Alroy	Multituberculata	Cimolomyidae	Cimolomys	sp.
Fossilworks	J. Alroy	Multituberculata	Cimolomyidae	Cimolomys	clarki
Fossilworks	J. Alroy	Multituberculata	Neoplagiaulacidae	Mesodma	formosa
Fossilworks	J. Alroy	Multituberculata	Neoplagiaulacidae	Mesodma	hensleighi
Fossilworks	J. Alroy	Multituberculata	Neoplagiaulacidae	Mesodma	sp.
Fossilworks	J. Alroy	Multituberculata	Cimolodontidae	Cimolodon	nitidus
Fossilworks	J. Alroy	Multituberculata	Cimolodontidae	Cimolodon	sp.
Fossilworks	J. Alroy	Multituberculata		Cimexomys	gregoryi
Fossilworks	J. Alroy	Multituberculata		Paracimexomys	sp.
Fossilworks	J. Alroy		Spalacotheriidae	Symmetrodontoides	foxi
Fossilworks	J. Alroy	Didelphimorphia	Alphadontidae	Alphadon	attaragos
Fossilworks	J. Alroy	Didelphimorphia	Alphadontidae	Turgidodon	sp.
Fossilworks	J. Alroy	Multituberculata	Neoplagiaulacidae	Mesodma	sp.
Fossilworks	J. Alroy	Multituberculata	Cimolodontidae	Cimolodon	nitidus
Fossilworks	J. Alroy	Multituberculata	Cimolomyidae	Cimolomys	milliensis
Fossilworks	J. Alroy	Didelphimorphia	Alphadontidae	Alphadon	attaragos
Fossilworks	J. Alroy	Didelphimorphia	Alphadontidae	Turgidodon	sp.
Fossilworks	J. Alroy	Multituberculata	Cimolomyidae	Meniscoessus	intermedius
Fossilworks	J. Alroy	Didelphimorphia	Stagodontidae	Eodelphis	cutleri
Fossilworks	J. Alroy	Multituberculata	Neoplagiaulacidae	Mesodma	primaeva
Fossilworks	J. Alroy	Multituberculata	Neoplagiaulacidae	Mesodma	large sp.
Fossilworks	J. Alroy	Multituberculata	Neoplagiaulacidae	Mesodma	small sp.
Fossilworks	J. Alroy	Multituberculata	Cimolomyidae	Meniscoessus	major
Fossilworks	J. Alroy	Multituberculata	Cimolomyidae	Cimolomys	clarki
Fossilworks	J. Alroy	Multituberculata		Paracimexomys	judithae
Fossilworks	J. Alroy	Didelphimorphia	Alphadontidae	Alphadon	halleyi
Fossilworks	J. Alroy	Didelphimorphia	Alphadontidae	Turgidodon	praesagus
Fossilworks	J. Alroy	Didelphimorphia	Alphadontidae	Turgidodon	russelli
Fossilworks	J. Alroy			Aletridelphys	clemensi
Fossilworks	J. Alroy	Didelphimorphia	Stagodontidae	Eodelphis	sp.
Fossilworks	J. Alroy			Paranyctoides	maleficus
Fossilworks	J. Alroy	Multituberculata	Cimolomyidae	Meniscoessus	major
Fossilworks	J. Alroy	Multituberculata	Neoplagiaulacidae	Mesodma	primaeva
Fossilworks	J. Alroy	Multituberculata	Cimolomyidae	Meniscoessus	major
Fossilworks	J. Alroy	Didelphimorphia	Stagodontidae	Eodelphis	cutleri
Fossilworks	J. Alroy	Didelphimorphia	Stagodontidae	Eodelphis	browni
Fossilworks	J. Alroy	Didelphimorphia	Alphadontidae	Turgidodon	praesagus
Fossilworks	J. Alroy		Gypsonictopidae	Gypsonictops	lewisi
Fossilworks	J. Alroy	Multituberculata	Neoplagiaulacidae	Mesodma	sp.
Fossilworks	J. Alroy	Didelphimorphia	Alphadontidae	Alphadon	halleyi
Fossilworks	J. Alroy	Didelphimorphia	Alphadontidae	Alphadon	attaragos
Fossilworks	J. Alroy	Multituberculata	Cimolomyidae	Cimolomys	sp.
Fossilworks	J. Alroy	Multituberculata	Cimolomyidae	Meniscoessus	sp.
Fossilworks	J. Alroy	Didelphimorphia	Alphadontidae	Alphadon	halleyi
Fossilworks	J. Alroy	Multituberculata	Cimolomyidae	Cimolomys	clarki
Fossilworks	J. Alroy	Multituberculata	Cimolomyidae	Meniscoessus	sp.
Fossilworks	J. Alroy	Multituberculata	Cimolodontidae	Cimolodon	electus
Fossilworks	J. Alroy	Multituberculata	Cimolodontidae	Cimolodon	sp.
Fossilworks	J. Alroy			Paleomolops	langstoni
Fossilworks	J. Alroy	Didelphimorphia	Alphadontidae	Alphadon	perexiguus
Fossilworks	J. Alroy	Didelphimorphia	Alphadontidae	Alphadon	halleyi
Fossilworks	J. Alroy	Multituberculata	Neoplagiaulacidae	Mesodma	sp.
Fossilworks	J. Alroy	Multituberculata	Cimolomyidae	Meniscoessus	sp.
Fossilworks	J. Alroy	Didelphimorphia	Alphadontidae	Alphadon	halleyi
Fossilworks	J. Alroy	Didelphimorphia	Alphadontidae	Turgidodon	russelli
Fossilworks	J. Alroy	Didelphimorphia	Stagodontidae	Eodelphis	sp.
Fossilworks	J. Alroy	Multituberculata	Neoplagiaulacidae	Mesodma	sp.
Fossilworks	J. Alroy	Didelphimorphia	Alphadontidae	Alphadon	halleyi
Fossilworks	J. Alroy	Multituberculata	Cimolomyidae	Cimolomys	sp.
Fossilworks	J. Alroy	Didelphimorphia	Alphadontidae	Alphadon	halleyi
Fossilworks	J. Alroy			Ectocentrocristus	foxi
Fossilworks	J. Alroy			Leptalestes	prokrejcii
Fossilworks	J. Alroy	Didelphimorphia	Aquiladelphidae	Aquiladelphis	minor
Fossilworks	J. Alroy	Didelphimorphia	Stagodontidae	Eodelphis	sp.
Fossilworks	J. Alroy		Gypsonictopidae	Gypsonictops	clemensi
Fossilworks	J. Alroy		Gypsonictopidae	Gypsonictops	lewisi
Fossilworks	J. Alroy			Paranyctoides	sternbergi
Fossilworks	J. Alroy	Multituberculata	Cimolomyidae	Meniscoessus	collomensis
Fossilworks	J. Alroy	Multituberculata	Neoplagiaulacidae	Mesodma	sp.
Fossilworks	J. Alroy	Multituberculata	Ptilodontidae	Kimbetohia	campi
Fossilworks	J. Alroy	Multituberculata	Cimolodontidae	Cimolodon	electus
Fossilworks	J. Alroy	Multituberculata	Cimolodontidae	Cimolodon	sp.
Fossilworks	J. Alroy	Multituberculata	Cimolomyidae	Meniscoessus	intermedius
Fossilworks	J. Alroy	Multituberculata	Cimolomyidae	Essonodon	sp.
Fossilworks	J. Alroy	Didelphimorphia	Alphadontidae	Alphadon	marshi
Fossilworks	J. Alroy	Didelphimorphia	Alphadontidae	Alphadon	sp.
Fossilworks	J. Alroy			Leptalestes	cooki
Fossilworks	J. Alroy		Cimolestidae	Cimolestes	sp.
Fossilworks	J. Alroy			Bistius	bondi
Fossilworks	J. Alroy	Multituberculata	Cimolodontidae	Cimolodon	nitidus
Fossilworks	J. Alroy	Didelphimorphia	Stagodontidae	Didelphodon	coyi
Fossilworks	J. Alroy	Didelphimorphia	Stagodontidae	Didelphodon	coyi
Fossilworks	J. Alroy	Multituberculata	Neoplagiaulacidae	Mesodma	thompsoni
Fossilworks	J. Alroy	Multituberculata	Cimolodontidae	Cimolodon	nitidus
Fossilworks	J. Alroy	Multituberculata	Cimolomyidae	Cimolomys	gracilis
Fossilworks	J. Alroy	Multituberculata	Cimolomyidae	Meniscoessus	conquistus
Fossilworks	J. Alroy	Multituberculata	Cimolomyidae	Meniscoessus	robustus
Fossilworks	J. Alroy			Leptalestes	cooki
Fossilworks	J. Alroy			Leptalestes	krejcii
Fossilworks	J. Alroy	Didelphimorphia	Stagodontidae	Eodelphis	cutleri
Fossilworks	J. Alroy	Didelphimorphia	Stagodontidae	Didelphodon	sp.
Fossilworks	J. Alroy		Gypsonictopidae	Gypsonictops	sp.
Fossilworks	J. Alroy		Cimolestidae	Cimolestes	sp.
Fossilworks	J. Alroy			Leptalestes	krejcii
Fossilworks	J. Alroy	Multituberculata		Paracimexomys	robisoni
Fossilworks	J. Alroy	Multituberculata		Paracimexomys	priscus
Fossilworks	J. Alroy	Multituberculata	Cimolomyidae	Meniscoessus	robustus
Fossilworks	J. Alroy	Multituberculata	Cimolomyidae	Cimolomys	gracilis
Fossilworks	J. Alroy	Multituberculata	Neoplagiaulacidae	Mesodma	thompsoni
Fossilworks	J. Alroy	Multituberculata	Cimolodontidae	Cimolodon	nitidus
Fossilworks	J. Alroy			Pediomys	elegans
Fossilworks	J. Alroy			Leptalestes	cooki
Fossilworks	J. Alroy			Aletridelphys	hatcheri
Fossilworks	J. Alroy			Aletridelphys	florencae
Fossilworks	J. Alroy		Gypsonictopidae	Gypsonictops	hypoconus
Fossilworks	J. Alroy		Cimolestidae	Cimolestes	incisus
Fossilworks	J. Alroy		Cimolestidae	Cimolestes	stirtoni
Fossilworks	J. Alroy	Multituberculata	Cimolomyidae	Meniscoessus	robustus
Fossilworks	J. Alroy		Gypsonictopidae	Gypsonictops	illuminatus
Fossilworks	J. Alroy	Didelphimorphia	Glasbiidae	Glasbius	twitchelli
Fossilworks	J. Alroy	Multituberculata	Neoplagiaulacidae	Mesodma	formosa
Fossilworks	J. Alroy	Multituberculata	Neoplagiaulacidae	Mesodma	thompsoni
Fossilworks	J. Alroy	Multituberculata	Cimolodontidae	Cimolodon	nitidus
Fossilworks	J. Alroy	Didelphimorphia	Glasbiidae	Glasbius	twitchelli
Fossilworks	J. Alroy			Leptalestes	krejcii
Fossilworks	J. Alroy			Aletridelphys	florencae
Fossilworks	J. Alroy		Gypsonictopidae	Gypsonictops	sp.
Fossilworks	J. Alroy			Aletridelphys	florencae
Fossilworks	J. Alroy	Multituberculata	Neoplagiaulacidae	Mesodma	sp.
Fossilworks	J. Alroy	Multituberculata	Cimolomyidae	Cimolomys	gracilis
Fossilworks	J. Alroy	Multituberculata	Cimolomyidae	Meniscoessus	robustus
Fossilworks	J. Alroy		Periptychidae	Mimatuta	morgoth
Fossilworks	J. Alroy	Didelphimorphia	Stagodontidae	Didelphodon	vorax
Fossilworks	J. Alroy	Multituberculata	Neoplagiaulacidae	Mesodma	formosa
Fossilworks	J. Alroy	Multituberculata	Neoplagiaulacidae	Mesodma	thompsoni
Fossilworks	J. Alroy	Multituberculata	Neoplagiaulacidae	Mesodma	hensleighi
Fossilworks	J. Alroy	Multituberculata		Cimexomys	minor
Fossilworks	J. Alroy	Multituberculata	Cimolodontidae	Cimolodon	nitidus
Fossilworks	J. Alroy	Multituberculata	Cimolomyidae	Meniscoessus	robustus
Fossilworks	J. Alroy	Didelphimorphia	Alphadontidae	Alphadon	marshi
Fossilworks	J. Alroy			Pediomys	elegans
Fossilworks	J. Alroy		Gypsonictopidae	Gypsonictops	hypoconus
Fossilworks	J. Alroy		Arctocyonidae	Protungulatum	sp.
Fossilworks	J. Alroy	Multituberculata		Cimexomys	minor
Fossilworks	J. Alroy	Multituberculata	Neoplagiaulacidae	Mesodma	formosa
Fossilworks	J. Alroy	Multituberculata	Neoplagiaulacidae	Mesodma	thompsoni
Fossilworks	J. Alroy	Multituberculata	Cimolodontidae	Cimolodon	nitidus
Fossilworks	J. Alroy	Multituberculata	Cimolomyidae	Meniscoessus	robustus
Fossilworks	J. Alroy			Pediomys	elegans
Fossilworks	J. Alroy			Aletridelphys	hatcheri
Fossilworks	J. Alroy			Leptalestes	cooki
Fossilworks	J. Alroy		Gypsonictopidae	Gypsonictops	hypoconus
Fossilworks	J. Alroy		Gypsonictopidae	Gypsonictops	illuminatus
Fossilworks	J. Alroy	Multituberculata	Cimolomyidae	Cimolomys	gracilis
Fossilworks	J. Alroy	Multituberculata	Cimolomyidae	Essonodon	browni
Fossilworks	J. Alroy	Didelphimorphia	Alphadontidae	Alphadon	marshi
Fossilworks	J. Alroy			Nortedelphys	jasoni
Fossilworks	J. Alroy	Didelphimorphia	Stagodontidae	Didelphodon	vorax
Fossilworks	J. Alroy		Gypsonictopidae	Gypsonictops	hypoconus
Fossilworks	J. Alroy		Cimolestidae	Batodon	tenuis
Fossilworks	J. Alroy	Multituberculata	Cimolodontidae	Cimolodon	nitidus
Fossilworks	J. Alroy			Pediomys	elegans
Fossilworks	J. Alroy			Leptalestes	krejcii
Fossilworks	J. Alroy			Aletridelphys	hatcheri
Fossilworks	J. Alroy			Aletridelphys	florencae
Fossilworks	J. Alroy		Gypsonictopidae	Gypsonictops	hypoconus
Fossilworks	J. Alroy	Multituberculata	Cimolomyidae	Meniscoessus	robustus
Fossilworks	J. Alroy		Zhelestidae	Alostera	saskatchewanensis
Fossilworks	J. Alroy	Multituberculata	Cimolodontidae	Cimolodon	nitidus
Fossilworks	J. Alroy	Didelphimorphia	Stagodontidae	Didelphodon	vorax
Fossilworks	J. Alroy			Pediomys	elegans
Fossilworks	J. Alroy			Leptalestes	krejcii
Fossilworks	J. Alroy			Aletridelphys	hatcheri
Fossilworks	J. Alroy			Leptalestes	cooki
Fossilworks	J. Alroy			Aletridelphys	florencae
Fossilworks	J. Alroy	Didelphimorphia	Glasbiidae	Glasbius	sp.
Fossilworks	J. Alroy		Gypsonictopidae	Gypsonictops	hypoconus
Fossilworks	J. Alroy	Multituberculata	Cimolomyidae	Essonodon	browni
Fossilworks	J. Alroy	Multituberculata	Neoplagiaulacidae	Mesodma	formosa
Fossilworks	J. Alroy	Multituberculata	Neoplagiaulacidae	Mesodma	hensleighi
Fossilworks	J. Alroy	Multituberculata	Neoplagiaulacidae	Mesodma	thompsoni
Fossilworks	J. Alroy	Multituberculata		Cimexomys	minor
Fossilworks	J. Alroy	Multituberculata	Cimolodontidae	Cimolodon	nitidus
Fossilworks	J. Alroy	Multituberculata	Cimolomyidae	Cimolomys	gracilis
Fossilworks	J. Alroy	Multituberculata	Cimolomyidae	Meniscoessus	robustus
Fossilworks	J. Alroy	Didelphimorphia	Alphadontidae	Alphadon	marshi
Fossilworks	J. Alroy	Didelphimorphia	Glasbiidae	Glasbius	intricatus
Fossilworks	J. Alroy			Pediomys	elegans
Fossilworks	J. Alroy			Leptalestes	cooki
Fossilworks	J. Alroy			Leptalestes	krejcii
Fossilworks	J. Alroy			Aletridelphys	hatcheri
Fossilworks	J. Alroy			Aletridelphys	florencae
Fossilworks	J. Alroy	Didelphimorphia	Stagodontidae	Didelphodon	vorax
Fossilworks	J. Alroy		Gypsonictopidae	Gypsonictops	hypoconus
Fossilworks	J. Alroy		Cimolestidae	Cimolestes	incisus
Fossilworks	J. Alroy		Cimolestidae	Cimolestes	stirtoni
Fossilworks	J. Alroy	Creodonta		Altacreodus	magnus
Fossilworks	J. Alroy		Cimolestidae	Batodon	tenuis
Fossilworks	J. Alroy	Multituberculata	Cimolomyidae	Essonodon	browni
Fossilworks	J. Alroy			Leptalestes	krejcii
Fossilworks	J. Alroy	Multituberculata	Neoplagiaulacidae	Mesodma	sp.
Fossilworks	J. Alroy	Multituberculata	Cimolodontidae	Cimolodon	nitidus
Fossilworks	J. Alroy	Didelphimorphia	Glasbiidae	Glasbius	intricatus
Fossilworks	J. Alroy	Didelphimorphia	Stagodontidae	Didelphodon	vorax
Fossilworks	J. Alroy		Gypsonictopidae	Gypsonictops	hypoconus
Fossilworks	J. Alroy	Multituberculata	Neoplagiaulacidae	Mesodma	thompsoni
Fossilworks	J. Alroy	Multituberculata	Cimolomyidae	Cimolomys	gracilis
Fossilworks	J. Alroy	Multituberculata	Cimolomyidae	Meniscoessus	robustus
Fossilworks	J. Alroy	Multituberculata	Cimolomyidae	Essonodon	browni
Fossilworks	J. Alroy	Didelphimorphia	Stagodontidae	Didelphodon	vorax
Fossilworks	J. Alroy			Aletridelphys	hatcheri
Fossilworks	J. Alroy			Leptalestes	cooki
Fossilworks	J. Alroy	Multituberculata	Cimolodontidae	Cimolodon	nitidus
Fossilworks	J. Alroy	Multituberculata	Cimolomyidae	Cimolomys	gracilis
Fossilworks	J. Alroy	Multituberculata	Cimolomyidae	Meniscoessus	robustus
Fossilworks	J. Alroy	Didelphimorphia	Stagodontidae	Didelphodon	vorax
Fossilworks	J. Alroy		Gypsonictopidae	Gypsonictops	hypoconus
Fossilworks	J. Alroy	Multituberculata	Cimolomyidae	Meniscoessus	robustus
Fossilworks	J. Alroy	Didelphimorphia	Stagodontidae	Didelphodon	vorax
Fossilworks	J. Alroy	Multituberculata	Cimolomyidae	Cimolomys	gracilis
Fossilworks	J. Alroy	Multituberculata	Neoplagiaulacidae	Mesodma	formosa
Fossilworks	J. Alroy	Multituberculata	Cimolodontidae	Cimolodon	nitidus
Fossilworks	J. Alroy	Didelphimorphia	Alphadontidae	Alphadon	marshi
Fossilworks	J. Alroy	Multituberculata	Neoplagiaulacidae	Mesodma	thompsoni
Fossilworks	J. Alroy	Multituberculata	Cimolodontidae	Cimolodon	nitidus
Fossilworks	J. Alroy	Multituberculata	Cimolomyidae	Cimolomys	gracilis
Fossilworks	J. Alroy	Multituberculata	Cimolomyidae	Meniscoessus	robustus
Fossilworks	J. Alroy			Aletridelphys	hatcheri
Fossilworks	J. Alroy			Aletridelphys	florencae
Fossilworks	J. Alroy		Gypsonictopidae	Gypsonictops	hypoconus
Fossilworks	J. Alroy			Pediomys	elegans
Fossilworks	J. Alroy		Gypsonictopidae	Gypsonictops	illuminatus
Fossilworks	J. Alroy			Pediomys	elegans
Fossilworks	J. Alroy	Didelphimorphia	Stagodontidae	Didelphodon	vorax
Fossilworks	J. Alroy			Pediomys	elegans
Fossilworks	J. Alroy	Creodonta		Altacreodus	magnus
Fossilworks	J. Alroy	Multituberculata	Neoplagiaulacidae	Mesodma	thompsoni
Fossilworks	J. Alroy	Multituberculata	Cimolodontidae	Cimolodon	nitidus
Fossilworks	J. Alroy	Didelphimorphia	Glasbiidae	Glasbius	twitchelli
Fossilworks	J. Alroy	Didelphimorphia	Stagodontidae	Didelphodon	vorax
Fossilworks	J. Alroy		Gypsonictopidae	Gypsonictops	illuminatus
Fossilworks	J. Alroy	Multituberculata	Neoplagiaulacidae	Mesodma	thompsoni
Fossilworks	J. Alroy	Multituberculata	Cimolomyidae	Meniscoessus	robustus
Fossilworks	J. Alroy	Multituberculata	Cimolomyidae	Essonodon	browni
Fossilworks	J. Alroy			Aletridelphys	hatcheri
Fossilworks	J. Alroy		Gypsonictopidae	Gypsonictops	illuminatus
Fossilworks	J. Alroy	Multituberculata	Cimolodontidae	Cimolodon	nitidus
Fossilworks	J. Alroy	Didelphimorphia	Glasbiidae	Glasbius	twitchelli
Fossilworks	J. Alroy		Gypsonictopidae	Gypsonictops	illuminatus
Fossilworks	J. Alroy	Multituberculata	Neoplagiaulacidae	Mesodma	thompsoni
Fossilworks	J. Alroy	Didelphimorphia	Glasbiidae	Glasbius	twitchelli
Fossilworks	J. Alroy			Pediomys	elegans
Fossilworks	J. Alroy		Gypsonictopidae	Gypsonictops	illuminatus
Fossilworks	J. Alroy	Multituberculata	Cimolomyidae	Meniscoessus	robustus
Fossilworks	J. Alroy	Multituberculata	Neoplagiaulacidae	Mesodma	thompsoni
Fossilworks	J. Alroy	Multituberculata	Neoplagiaulacidae	Mesodma	hensleighi
Fossilworks	J. Alroy	Multituberculata	Neoplagiaulacidae	Mesodma	formosa
Fossilworks	J. Alroy	Multituberculata	Cimolomyidae	Cimolomys	gracilis
Fossilworks	J. Alroy	Multituberculata	Cimolodontidae	Cimolodon	nitidus
Fossilworks	J. Alroy			Aletridelphys	hatcheri
Fossilworks	J. Alroy			Pediomys	elegans
Fossilworks	J. Alroy			Aletridelphys	florencae
Fossilworks	J. Alroy	Didelphimorphia	Stagodontidae	Didelphodon	vorax
Fossilworks	J. Alroy		Gypsonictopidae	Gypsonictops	hypoconus
Fossilworks	J. Alroy	Multituberculata	Neoplagiaulacidae	Mesodma	thompsoni
Fossilworks	J. Alroy	Multituberculata	Cimolodontidae	Cimolodon	nitidus
Fossilworks	J. Alroy	Multituberculata	Cimolomyidae	Cimolomys	gracilis
Fossilworks	J. Alroy	Multituberculata	Cimolomyidae	Meniscoessus	robustus
Fossilworks	J. Alroy	Didelphimorphia	Alphadontidae	Alphadon	marshi
Fossilworks	J. Alroy			Leptalestes	cooki
Fossilworks	J. Alroy			Aletridelphys	hatcheri
Fossilworks	J. Alroy			Aletridelphys	florencae
Fossilworks	J. Alroy	Didelphimorphia	Stagodontidae	Didelphodon	vorax
Fossilworks	J. Alroy		Gypsonictopidae	Gypsonictops	hypoconus
Fossilworks	J. Alroy		Cimolestidae	Cimolestes	incisus
Fossilworks	J. Alroy	Multituberculata	Cimolodontidae	Cimolodon	nitidus
Fossilworks	J. Alroy		Cimolestidae	Cimolestes	sp.
Fossilworks	J. Alroy	Multituberculata	Cimolodontidae	Cimolodon	nitidus
Fossilworks	J. Alroy	Multituberculata	Cimolodontidae	Cimolodon	nitidus
Fossilworks	J. Alroy		Gypsonictopidae	Gypsonictops	sp.
Fossilworks	J. Alroy	Multituberculata	Cimolodontidae	Cimolodon	nitidus
Fossilworks	J. Alroy	Multituberculata	Cimolomyidae	Meniscoessus	seminoensis
Fossilworks	J. Alroy	Multituberculata	Cimolodontidae	Cimolodon	nitidus
Fossilworks	J. Alroy	Multituberculata	Cimolomyidae	Meniscoessus	robustus
Fossilworks	J. Alroy	Multituberculata	Cimolomyidae	Essonodon	browni
Fossilworks	J. Alroy			Aletridelphys	florencae
Fossilworks	J. Alroy	Multituberculata	Cimolodontidae	Cimolodon	nitidus
Fossilworks	J. Alroy	Multituberculata	Neoplagiaulacidae	Mesodma	hensleighi
Fossilworks	J. Alroy	Multituberculata	Neoplagiaulacidae	Mesodma	formosa
Fossilworks	J. Alroy	Multituberculata	Neoplagiaulacidae	Mesodma	thompsoni
Fossilworks	J. Alroy	Multituberculata	Neoplagiaulacidae	Neoplagiaulax	burgessi
Fossilworks	J. Alroy	Multituberculata	Cimolodontidae	Cimolodon	nitidus
Fossilworks	J. Alroy	Multituberculata	Cimolomyidae	Cimolomys	gracilis
Fossilworks	J. Alroy	Multituberculata	Cimolomyidae	Meniscoessus	robustus
Fossilworks	J. Alroy	Multituberculata	Cimolomyidae	Essonodon	browni
Fossilworks	J. Alroy	Multituberculata		Paracimexomys	priscus
Fossilworks	J. Alroy	Didelphimorphia	Alphadontidae	Alphadon	marshi
Fossilworks	J. Alroy			Nortedelphys	jasoni
Fossilworks	J. Alroy	Didelphimorphia	Glasbiidae	Glasbius	twitchelli
Fossilworks	J. Alroy			Pediomys	elegans
Fossilworks	J. Alroy			Leptalestes	cooki
Fossilworks	J. Alroy			Leptalestes	krejcii
Fossilworks	J. Alroy			Aletridelphys	hatcheri
Fossilworks	J. Alroy			Aletridelphys	florencae
Fossilworks	J. Alroy	Didelphimorphia	Stagodontidae	Didelphodon	vorax
Fossilworks	J. Alroy		Gypsonictopidae	Gypsonictops	illuminatus
Fossilworks	J. Alroy		Cimolestidae	Cimolestes	incisus
Fossilworks	J. Alroy		Cimolestidae	Cimolestes	stirtoni
Fossilworks	J. Alroy			Scollardius	propalaeoryctes
Fossilworks	J. Alroy		Cimolestidae	Batodon	tenuis
Fossilworks	J. Alroy	Multituberculata	Cimolomyidae	Meniscoessus	robustus
Fossilworks	J. Alroy	Multituberculata	Cimolodontidae	Cimolodon	nitidus
Fossilworks	J. Alroy	Multituberculata	Cimolomyidae	Meniscoessus	robustus
Fossilworks	J. Alroy	Multituberculata	Cimolomyidae	Meniscoessus	robustus
Fossilworks	J. Alroy	Multituberculata	Cimolomyidae	Meniscoessus	robustus
Fossilworks	J. Alroy	Multituberculata	Cimolomyidae	Meniscoessus	robustus
Fossilworks	J. Alroy	Multituberculata	Neoplagiaulacidae	Mesodma	garfieldensis
Fossilworks	J. Alroy	Didelphimorphia	Alphadontidae	Alphadon	sp.
Fossilworks	J. Alroy	Didelphimorphia	Stagodontidae	Didelphodon	vorax
Fossilworks	J. Alroy			Leptalestes	krejcii
Fossilworks	J. Alroy	Multituberculata	Neoplagiaulacidae	Mesodma	hensleighi
Fossilworks	J. Alroy	Multituberculata	Neoplagiaulacidae	Mesodma	formosa
Fossilworks	J. Alroy	Multituberculata	Neoplagiaulacidae	Mesodma	thompsoni
Fossilworks	J. Alroy	Multituberculata	Neoplagiaulacidae	Parectypodus	foxi
Fossilworks	J. Alroy	Multituberculata	Cimolodontidae	Cimolodon	nitidus
Fossilworks	J. Alroy	Multituberculata	Cimolomyidae	Cimolomys	gracilis
Fossilworks	J. Alroy	Multituberculata	Cimolomyidae	Meniscoessus	robustus
Fossilworks	J. Alroy	Multituberculata		Paracimexomys	priscus
Fossilworks	J. Alroy			Nortedelphys	jasoni
Fossilworks	J. Alroy	Didelphimorphia	Alphadontidae	Turgidodon	petiminis
Fossilworks	J. Alroy			Pediomys	elegans
Fossilworks	J. Alroy			Leptalestes	krejcii
Fossilworks	J. Alroy			Aletridelphys	hatcheri
Fossilworks	J. Alroy	Didelphimorphia	Stagodontidae	Didelphodon	vorax
Fossilworks	J. Alroy		Gypsonictopidae	Gypsonictops	illuminatus
Fossilworks	J. Alroy		Cimolestidae	Cimolestes	incisus
Fossilworks	J. Alroy	Creodonta		Altacreodus	magnus
Fossilworks	J. Alroy		Cimolestidae	Batodon	tenuis
Fossilworks	J. Alroy		Zhelestidae	Alostera	saskatchewanensis
Fossilworks	J. Alroy	Multituberculata	Cimolomyidae	Meniscoessus	robustus
Fossilworks	J. Alroy	Multituberculata	Neoplagiaulacidae	Mesodma	thompsoni
Fossilworks	J. Alroy	Multituberculata	Cimolodontidae	Cimolodon	nitidus
Fossilworks	J. Alroy	Multituberculata	Cimolodontidae	Cimolodon	nitidus
Fossilworks	J. Alroy	Multituberculata	Cimolomyidae	Meniscoessus	robustus
Fossilworks	J. Alroy			Aletridelphys	hatcheri
Fossilworks	J. Alroy	Didelphimorphia	Stagodontidae	Didelphodon	vorax
Fossilworks	J. Alroy	Didelphimorphia	Glasbiidae	Glasbius	sp.
Fossilworks	J. Alroy		Gypsonictopidae	Gypsonictops	sp.
Fossilworks	J. Alroy			Aletridelphys	florencae
Fossilworks	J. Alroy	Multituberculata	Neoplagiaulacidae	Mesodma	sp.
Fossilworks	J. Alroy	Multituberculata	Cimolodontidae	Cimolodon	nitidus
Fossilworks	J. Alroy	Multituberculata	Cimolomyidae	Meniscoessus	gracilis
Fossilworks	J. Alroy	Multituberculata	Cimolomyidae	Meniscoessus	robustus
Fossilworks	J. Alroy			Pediomys	elegans
Fossilworks	J. Alroy			Aletridelphys	hatcheri
Fossilworks	J. Alroy			Aletridelphys	florencae
Fossilworks	J. Alroy	Didelphimorphia	Stagodontidae	Didelphodon	vorax
Fossilworks	J. Alroy		Gypsonictopidae	Gypsonictops	hypoconus
Fossilworks	J. Alroy		Cimolestidae	Cimolestes	incisus
Fossilworks	J. Alroy		Cimolestidae	Batodon	tenuis
Fossilworks	J. Alroy	Multituberculata	Neoplagiaulacidae	Mesodma	thompsoni
Fossilworks	J. Alroy	Multituberculata	Cimolodontidae	Cimolodon	nitidus
Fossilworks	J. Alroy	Multituberculata	Cimolomyidae	Cimolomys	gracilis
Fossilworks	J. Alroy	Multituberculata	Cimolomyidae	Meniscoessus	robustus
Fossilworks	J. Alroy	Didelphimorphia	Alphadontidae	Alphadon	marshi
Fossilworks	J. Alroy			Protalphadon	lulli
Fossilworks	J. Alroy	Didelphimorphia	Alphadontidae	Turgidodon	rhaister
Fossilworks	J. Alroy			Pediomys	elegans
Fossilworks	J. Alroy			Leptalestes	cooki
Fossilworks	J. Alroy			Leptalestes	krejcii
Fossilworks	J. Alroy			Aletridelphys	hatcheri
Fossilworks	J. Alroy			Aletridelphys	florencae
Fossilworks	J. Alroy	Didelphimorphia	Stagodontidae	Didelphodon	vorax
Fossilworks	J. Alroy		Gypsonictopidae	Gypsonictops	hypoconus
Fossilworks	J. Alroy		Cimolestidae	Cimolestes	incisus
Fossilworks	J. Alroy	Multituberculata	Cimolomyidae	Meniscoessus	robustus
Fossilworks	J. Alroy	Multituberculata	Cimolomyidae	Essonodon	browni
Fossilworks	J. Alroy	Multituberculata	Neoplagiaulacidae	Mesodma	formosa
Fossilworks	J. Alroy			Aletridelphys	florencae
Fossilworks	J. Alroy		Gypsonictopidae	Gypsonictops	hypoconus
Fossilworks	J. Alroy	Multituberculata	Cimolodontidae	Cimolodon	nitidus
Fossilworks	J. Alroy	Multituberculata	Cimolomyidae	Cimolomys	gracilis
Fossilworks	J. Alroy			Leptalestes	cooki
Fossilworks	J. Alroy	Didelphimorphia	Stagodontidae	Didelphodon	vorax
Fossilworks	J. Alroy		Gypsonictopidae	Gypsonictops	hypoconus
Fossilworks	J. Alroy	Multituberculata	Cimolomyidae	Cimolomys	gracilis
Fossilworks	J. Alroy		Palaeoryctidae	Delphodon	comptus
Fossilworks	J. Alroy			Pediomys	sp.
Fossilworks	J. Alroy	Multituberculata	Cimolomyidae	Meniscoessus	robustus
Fossilworks	J. Alroy	Multituberculata	Neoplagiaulacidae	Mesodma	formosa
Fossilworks	J. Alroy	Didelphimorphia	Alphadontidae	Alphadon	marshi
Fossilworks	J. Alroy	Multituberculata	Cimolodontidae	Cimolodon	nitidus
Fossilworks	J. Alroy	Multituberculata	Cimolomyidae	Meniscoessus	robustus
Fossilworks	J. Alroy	Multituberculata	Cimolomyidae	Essonodon	browni
Fossilworks	J. Alroy			Aletridelphys	hatcheri
Fossilworks	J. Alroy			Leptalestes	krejcii
Fossilworks	J. Alroy			Aletridelphys	florencae
Fossilworks	J. Alroy	Didelphimorphia	Stagodontidae	Didelphodon	vorax
Fossilworks	J. Alroy		Gypsonictopidae	Gypsonictops	illuminatus
Fossilworks	J. Alroy		Cimolestidae	Batodon	tenuis
Fossilworks	J. Alroy	Multituberculata		Cimexomys	minor
Fossilworks	J. Alroy	Multituberculata	Neoplagiaulacidae	Mesodma	formosa
Fossilworks	J. Alroy	Multituberculata	Neoplagiaulacidae	Mesodma	thompsoni
Fossilworks	J. Alroy	Multituberculata	Cimolodontidae	Cimolodon	nitidus
Fossilworks	J. Alroy	Multituberculata	Cimolomyidae	Essonodon	browni
Fossilworks	J. Alroy	Multituberculata	Cimolomyidae	Cimolomys	gracilis
Fossilworks	J. Alroy	Didelphimorphia	Stagodontidae	Didelphodon	vorax
Fossilworks	J. Alroy			Pediomys	elegans
Fossilworks	J. Alroy			Aletridelphys	hatcheri
Fossilworks	J. Alroy		Gypsonictopidae	Gypsonictops	hypoconus
Fossilworks	J. Alroy	Multituberculata	Cimolomyidae	Meniscoessus	robustus
Fossilworks	J. Alroy	Didelphimorphia	Stagodontidae	Didelphodon	vorax
Fossilworks	J. Alroy			Aletridelphys	florencae
Fossilworks	J. Alroy	Didelphimorphia	Stagodontidae	Didelphodon	vorax
Fossilworks	J. Alroy	Multituberculata	Cimolomyidae	Meniscoessus	robustus
Fossilworks	J. Alroy			Aletridelphys	florencae
Fossilworks	J. Alroy	Didelphimorphia	Stagodontidae	Didelphodon	vorax
Fossilworks	J. Alroy		Gypsonictopidae	Gypsonictops	illuminatus
Fossilworks	J. Alroy	Multituberculata	Cimolomyidae	Meniscoessus	conquistus
Fossilworks	J. Alroy	Multituberculata	Cimolomyidae	Cimolomys	sp.
Fossilworks	J. Alroy		Gypsonictopidae	Gypsonictops	sp.
Fossilworks	J. Alroy	Multituberculata	Cimolodontidae	Cimolodon	nitidus
Fossilworks	J. Alroy	Multituberculata	Cimolomyidae	Cimolomys	gracilis
Fossilworks	J. Alroy			Aletridelphys	hatcheri
Fossilworks	J. Alroy	Didelphimorphia	Stagodontidae	Didelphodon	vorax
Fossilworks	J. Alroy	Multituberculata	Cimolomyidae	Meniscoessus	robustus
Fossilworks	J. Alroy			Aletridelphys	hatcheri
Fossilworks	J. Alroy			Pediomys	elegans
Fossilworks	J. Alroy	Didelphimorphia	Alphadontidae	Alphadon	sp.
Fossilworks	J. Alroy	Didelphimorphia	Stagodontidae	Didelphodon	vorax
Fossilworks	J. Alroy		Gypsonictopidae	Gypsonictops	illuminatus
Fossilworks	J. Alroy	Multituberculata	Cimolodontidae	Cimolodon	nitidus
Fossilworks	J. Alroy	Multituberculata	Cimolomyidae	Meniscoessus	robustus
Fossilworks	J. Alroy	Multituberculata	Cimolomyidae	Cimolomys	gracilis
Fossilworks	J. Alroy			Pediomys	elegans
Fossilworks	J. Alroy		Gypsonictopidae	Gypsonictops	illuminatus
Fossilworks	J. Alroy			Ambilestes	cerberoides
Fossilworks	J. Alroy		Cimolestidae	Cimolestes	stirtoni
Fossilworks	J. Alroy	Multituberculata	Neoplagiaulacidae	Mesodma	formosa
Fossilworks	J. Alroy	Multituberculata	Neoplagiaulacidae	Mesodma	hensleighi
Fossilworks	J. Alroy	Multituberculata	Neoplagiaulacidae	Mesodma	thompsoni
Fossilworks	J. Alroy	Multituberculata		Cimexomys	minor
Fossilworks	J. Alroy	Multituberculata	Cimolodontidae	Cimolodon	nitidus
Fossilworks	J. Alroy	Multituberculata	Cimolomyidae	Cimolomys	gracilis
Fossilworks	J. Alroy	Multituberculata	Cimolomyidae	Meniscoessus	robustus
Fossilworks	J. Alroy	Didelphimorphia	Alphadontidae	Alphadon	marshi
Fossilworks	J. Alroy			Protalphadon	lulli
Fossilworks	J. Alroy	Didelphimorphia	Alphadontidae	Turgidodon	rhaister
Fossilworks	J. Alroy	Didelphimorphia	Glasbiidae	Glasbius	intricatus
Fossilworks	J. Alroy			Pediomys	elegans
Fossilworks	J. Alroy			Leptalestes	cooki
Fossilworks	J. Alroy			Leptalestes	krejcii
Fossilworks	J. Alroy			Aletridelphys	hatcheri
Fossilworks	J. Alroy			Aletridelphys	florencae
Fossilworks	J. Alroy	Didelphimorphia	Stagodontidae	Didelphodon	vorax
Fossilworks	J. Alroy		Gypsonictopidae	Gypsonictops	hypoconus
Fossilworks	J. Alroy		Cimolestidae	Cimolestes	incisus
Fossilworks	J. Alroy		Cimolestidae	Cimolestes	stirtoni
Fossilworks	J. Alroy	Deltatheroida		Deltatheroides	sp.
Fossilworks	J. Alroy	Multituberculata	Cimolodontidae	Cimolodon	nitidus
Fossilworks	J. Alroy	Multituberculata	Cimolomyidae	Cimolomys	gracilis
Fossilworks	J. Alroy	Multituberculata	Cimolomyidae	Cimolomys	gracilis
Fossilworks	J. Alroy	Multituberculata	Cimolomyidae	Meniscoessus	robustus
Fossilworks	J. Alroy		Gypsonictopidae	Gypsonictops	hypoconus
Fossilworks	J. Alroy		Cimolestidae	Telacodon	laevis
Fossilworks	J. Alroy	Multituberculata	Cimolodontidae	Cimolodon	nitidus
Fossilworks	J. Alroy	Multituberculata	Cimolomyidae	Meniscoessus	robustus
Fossilworks	J. Alroy	Multituberculata	Cimolodontidae	Cimolodon	nitidus
Fossilworks	J. Alroy	Multituberculata	Cimolomyidae	Meniscoessus	robustus
Fossilworks	J. Alroy	Multituberculata	Cimolomyidae	Meniscoessus	robustus
Fossilworks	J. Alroy	Multituberculata	Cimolodontidae	Cimolodon	nitidus
Fossilworks	J. Alroy	Multituberculata	Cimolomyidae	Meniscoessus	robustus
Fossilworks	J. Alroy		Gypsonictopidae	Gypsonictops	hypoconus
Fossilworks	J. Alroy	Multituberculata	Cimolomyidae	Meniscoessus	robustus
Fossilworks	J. Alroy	Multituberculata	Cimolodontidae	Cimolodon	nitidus
Fossilworks	J. Alroy	Didelphimorphia	Stagodontidae	Didelphodon	vorax
Fossilworks	J. Alroy	Multituberculata	Neoplagiaulacidae	Mesodma	formosa
Fossilworks	J. Alroy	Multituberculata	Neoplagiaulacidae	Mesodma	thompsoni
Fossilworks	J. Alroy	Didelphimorphia	Stagodontidae	Didelphodon	vorax
Fossilworks	J. Alroy	Multituberculata	Neoplagiaulacidae	Mesodma	thompsoni
Fossilworks	J. Alroy	Multituberculata	Cimolodontidae	Cimolodon	nitidus
Fossilworks	J. Alroy	Multituberculata	Cimolomyidae	Cimolomys	gracilis
Fossilworks	J. Alroy	Multituberculata	Cimolomyidae	Meniscoessus	robustus
Fossilworks	J. Alroy	Didelphimorphia	Alphadontidae	Alphadon	marshi
Fossilworks	J. Alroy	Didelphimorphia	Stagodontidae	Didelphodon	vorax
Fossilworks	J. Alroy		Gypsonictopidae	Gypsonictops	hypoconus
Fossilworks	J. Alroy	Multituberculata	Neoplagiaulacidae	Mesodma	thompsoni
Fossilworks	J. Alroy	Multituberculata	Neoplagiaulacidae	Mesodma	sp.
Fossilworks	J. Alroy	Multituberculata	Cimolomyidae	Meniscoessus	robustus
Fossilworks	J. Alroy	Didelphimorphia	Alphadontidae	Turgidodon	rhaister
Fossilworks	J. Alroy			Leptalestes	krejcii
Fossilworks	J. Alroy			Aletridelphys	hatcheri
Fossilworks	J. Alroy			Aletridelphys	florencae
Fossilworks	J. Alroy	Didelphimorphia	Stagodontidae	Didelphodon	vorax
Fossilworks	J. Alroy	Didelphimorphia	Stagodontidae	Didelphodon	sp.
Fossilworks	J. Alroy	Multituberculata	Neoplagiaulacidae	Mesodma	thompsoni
Fossilworks	J. Alroy	Multituberculata	Cimolodontidae	Cimolodon	nitidus
Fossilworks	J. Alroy	Multituberculata	Cimolomyidae	Meniscoessus	robustus
Fossilworks	J. Alroy	Didelphimorphia	Alphadontidae	Alphadon	marshi
Fossilworks	J. Alroy			Pediomys	elegans
Fossilworks	J. Alroy			Leptalestes	cooki
Fossilworks	J. Alroy			Aletridelphys	hatcheri
Fossilworks	J. Alroy	Didelphimorphia	Stagodontidae	Didelphodon	vorax
Fossilworks	J. Alroy		Gypsonictopidae	Gypsonictops	hypoconus
Fossilworks	J. Alroy		Cimolestidae	Cimolestes	incisus
Fossilworks	J. Alroy		Cimolestidae	Cimolestes	stirtoni
Fossilworks	J. Alroy	Creodonta		Altacreodus	magnus
Fossilworks	J. Alroy	Multituberculata	Neoplagiaulacidae	Mesodma	hensleighi
Fossilworks	J. Alroy	Multituberculata	Cimolomyidae	Cimolomys	sp.
Fossilworks	J. Alroy	Multituberculata		Paracimexomys	sp.
Fossilworks	J. Alroy	Didelphimorphia	Alphadontidae	Alphadon	sp.
Fossilworks	J. Alroy	Multituberculata	Cimolomyidae	Meniscoessus	sp.
Fossilworks	J. Alroy	Multituberculata	Cimolodontidae	Cimolodon	nitidus
Fossilworks	J. Alroy		Gypsonictopidae	Gypsonictops	hypoconus
Fossilworks	J. Alroy	Didelphimorphia	Stagodontidae	Didelphodon	sp.
Fossilworks	J. Alroy	Didelphimorphia	Alphadontidae	Alphadon	eatoni
Fossilworks	J. Alroy	Multituberculata	Cimolomyidae	Meniscoessus	robustus
Fossilworks	J. Alroy	Multituberculata	Neoplagiaulacidae	Mesodma	thompsoni
Fossilworks	J. Alroy	Multituberculata	Neoplagiaulacidae	Mesodma	hensleighi
Fossilworks	J. Alroy	Multituberculata	Neoplagiaulacidae	Mesodma	formosa
Fossilworks	J. Alroy	Didelphimorphia	Alphadontidae	Alphadon	marshi
Fossilworks	J. Alroy			Aletridelphys	hatcheri
Fossilworks	J. Alroy			Pediomys	elegans
Fossilworks	J. Alroy			Leptalestes	krejcii
Fossilworks	J. Alroy	Didelphimorphia	Stagodontidae	Didelphodon	sp.
Fossilworks	J. Alroy		Gypsonictopidae	Gypsonictops	hypoconus
Fossilworks	J. Alroy			Aletridelphys	florencae
Fossilworks	J. Alroy	Didelphimorphia	Stagodontidae	Didelphodon	vorax
Fossilworks	J. Alroy	Multituberculata	Cimolodontidae	Cimolodon	nitidus
Fossilworks	J. Alroy	Multituberculata	Cimolomyidae	Cimolomys	gracilis
Fossilworks	J. Alroy	Multituberculata	Cimolomyidae	Meniscoessus	robustus
Fossilworks	J. Alroy	Didelphimorphia	Stagodontidae	Didelphodon	sp.
Fossilworks	J. Alroy		Gypsonictopidae	Gypsonictops	hypoconus
Fossilworks	J. Alroy			Aletridelphys	hatcheri
Fossilworks	J. Alroy	Multituberculata	Neoplagiaulacidae	Mesodma	thompsoni
Fossilworks	J. Alroy	Multituberculata	Cimolomyidae	Meniscoessus	robustus
Fossilworks	J. Alroy			Aletridelphys	hatcheri
Fossilworks	J. Alroy			Aletridelphys	florencae
Fossilworks	J. Alroy	Didelphimorphia	Stagodontidae	Didelphodon	vorax
Fossilworks	J. Alroy		Gypsonictopidae	Gypsonictops	illuminatus
Fossilworks	J. Alroy	Didelphimorphia	Stagodontidae	Didelphodon	vorax
Fossilworks	J. Alroy	Multituberculata	Neoplagiaulacidae	Mesodma	thompsoni
Fossilworks	J. Alroy	Multituberculata	Cimolomyidae	Meniscoessus	sp.
Fossilworks	J. Alroy	Didelphimorphia	Stagodontidae	Didelphodon	vorax
Fossilworks	J. Alroy			Aletridelphys	florencae
Fossilworks	J. Alroy		Gypsonictopidae	Gypsonictops	illuminatus
Fossilworks	J. Alroy	Multituberculata	Cimolomyidae	Meniscoessus	robustus
Fossilworks	J. Alroy	Multituberculata	Neoplagiaulacidae	Mesodma	hensleighi
Fossilworks	J. Alroy	Multituberculata	Neoplagiaulacidae	Mesodma	formosa
Fossilworks	J. Alroy	Multituberculata	Neoplagiaulacidae	Mesodma	thompsoni
Fossilworks	J. Alroy	Multituberculata	Cimolodontidae	Cimolodon	nitidus
Fossilworks	J. Alroy	Didelphimorphia	Alphadontidae	Alphadon	marshi
Fossilworks	J. Alroy			Protalphadon	lulli
Fossilworks	J. Alroy			Aletridelphys	hatcheri
Fossilworks	J. Alroy			Leptalestes	krejcii
Fossilworks	J. Alroy			Leptalestes	cooki
Fossilworks	J. Alroy	Didelphimorphia	Stagodontidae	Didelphodon	vorax
Fossilworks	J. Alroy		Gypsonictopidae	Gypsonictops	hypoconus
Fossilworks	J. Alroy	Multituberculata	Cimolodontidae	Cimolodon	nitidus
Fossilworks	J. Alroy		Periptychidae	Mimatuta	morgoth
Fossilworks	J. Alroy	Multituberculata	Neoplagiaulacidae	Mesodma	formosa
Fossilworks	J. Alroy	Multituberculata	Neoplagiaulacidae	Mesodma	thompsoni
Fossilworks	J. Alroy	Didelphimorphia	Stagodontidae	Didelphodon	vorax
Fossilworks	J. Alroy	Multituberculata	Neoplagiaulacidae	Mesodma	formosa
Fossilworks	J. Alroy	Multituberculata	Neoplagiaulacidae	Mesodma	thompsoni
Fossilworks	J. Alroy	Multituberculata	Cimolodontidae	Cimolodon	nitidus
Fossilworks	J. Alroy	Multituberculata	Cimolomyidae	Meniscoessus	robustus
Fossilworks	J. Alroy	Multituberculata	Cimolomyidae	Essonodon	browni
Fossilworks	J. Alroy	Didelphimorphia	Alphadontidae	Alphadon	marshi
Fossilworks	J. Alroy			Aletridelphys	hatcheri
Fossilworks	J. Alroy	Didelphimorphia	Glasbiidae	Glasbius	twitchelli
Fossilworks	J. Alroy	Didelphimorphia	Stagodontidae	Didelphodon	vorax
Fossilworks	J. Alroy		Gypsonictopidae	Gypsonictops	illuminatus
Fossilworks	J. Alroy		Cimolestidae	Cimolestes	incisus
Fossilworks	J. Alroy		Gypsonictopidae	Gypsonictops	illuminatus
Fossilworks	J. Alroy	Multituberculata	Cimolomyidae	Meniscoessus	robustus
Fossilworks	J. Alroy			Leptalestes	krejcii
Fossilworks	J. Alroy			Pediomys	elegans
Fossilworks	J. Alroy	Didelphimorphia	Glasbiidae	Glasbius	twitchelli
Fossilworks	J. Alroy		Gypsonictopidae	Gypsonictops	illuminatus
Fossilworks	J. Alroy		Cimolestidae	Batodon	tenuis
Fossilworks	J. Alroy	Multituberculata	Neoplagiaulacidae	Mesodma	formosa
Fossilworks	J. Alroy	Multituberculata	Cimolomyidae	Meniscoessus	sp.
Fossilworks	J. Alroy	Didelphimorphia	Alphadontidae	Alphadon	marshi
Fossilworks	J. Alroy	Multituberculata	Cimolomyidae	Meniscoessus	robustus
Fossilworks	J. Alroy	Multituberculata	Cimolomyidae	Meniscoessus	robustus
Fossilworks	J. Alroy	Didelphimorphia	Stagodontidae	Didelphodon	sp.
Fossilworks	J. Alroy	Didelphimorphia	Stagodontidae	Didelphodon	vorax
Fossilworks	J. Alroy	Multituberculata	Cimolomyidae	Meniscoessus	robustus
Fossilworks	J. Alroy			Pediomys	elegans
Fossilworks	J. Alroy		Gypsonictopidae	Gypsonictops	illuminatus
Fossilworks	J. Alroy	Multituberculata	Cimolomyidae	Meniscoessus	robustus
Fossilworks	J. Alroy	Multituberculata	Cimolodontidae	Cimolodon	nitidus
Fossilworks	J. Alroy			Aletridelphys	hatcheri
Fossilworks	J. Alroy			Leptalestes	krejcii
Fossilworks	J. Alroy			Aletridelphys	florencae
Fossilworks	J. Alroy			Pediomys	elegans
Fossilworks	J. Alroy	Didelphimorphia	Alphadontidae	Alphadon	marshi
Fossilworks	J. Alroy	Didelphimorphia	Glasbiidae	Glasbius	twitchelli
Fossilworks	J. Alroy	Didelphimorphia	Stagodontidae	Didelphodon	vorax
Fossilworks	J. Alroy		Gypsonictopidae	Gypsonictops	illuminatus
Fossilworks	J. Alroy	Multituberculata	Cimolodontidae	Cimolodon	nitidus
Fossilworks	J. Alroy	Multituberculata	Cimolomyidae	Meniscoessus	robustus
Fossilworks	J. Alroy	Multituberculata	Cimolomyidae	Meniscoessus	robustus
Fossilworks	J. Alroy	Didelphimorphia	Stagodontidae	Didelphodon	vorax
Fossilworks	J. Alroy	Didelphimorphia	Stagodontidae	Didelphodon	vorax
Fossilworks	J. Alroy	Multituberculata	Cimolomyidae	Meniscoessus	robustus
Fossilworks	J. Alroy	Multituberculata	Neoplagiaulacidae	Mesodma	hensleighi
Fossilworks	J. Alroy	Multituberculata	Neoplagiaulacidae	Mesodma	formosa
Fossilworks	J. Alroy	Multituberculata	Neoplagiaulacidae	Mesodma	thompsoni
Fossilworks	J. Alroy	Multituberculata		Paracimexomys	priscus
Fossilworks	J. Alroy	Multituberculata	Cimolodontidae	Cimolodon	nitidus
Fossilworks	J. Alroy	Multituberculata	Cimolomyidae	Cimolomys	gracilis
Fossilworks	J. Alroy	Multituberculata	Cimolomyidae	Cimolomys	trochuus
Fossilworks	J. Alroy	Didelphimorphia	Alphadontidae	Alphadon	marshi
Fossilworks	J. Alroy			Nortedelphys	jasoni
Fossilworks	J. Alroy	Didelphimorphia	Alphadontidae	Turgidodon	rhaister
Fossilworks	J. Alroy			Pediomys	elegans
Fossilworks	J. Alroy			Leptalestes	krejcii
Fossilworks	J. Alroy			Aletridelphys	hatcheri
Fossilworks	J. Alroy		Gypsonictopidae	Gypsonictops	hypoconus
Fossilworks	J. Alroy		Gypsonictopidae	Gypsonictops	illuminatus
Fossilworks	J. Alroy			Ambilestes	cerberoides
Fossilworks	J. Alroy			Scollardius	propalaeoryctes
Fossilworks	J. Alroy	Creodonta		Altacreodus	magnus
Fossilworks	J. Alroy		Cimolestidae	Batodon	tenuis
Fossilworks	J. Alroy	Multituberculata		Paracimexomys	priscus
Fossilworks	J. Alroy	Didelphimorphia	Stagodontidae	Didelphodon	vorax
Fossilworks	J. Alroy	Multituberculata	Neoplagiaulacidae	Mesodma	hensleighi
Fossilworks	J. Alroy	Multituberculata	Neoplagiaulacidae	Mesodma	formosa
Fossilworks	J. Alroy	Multituberculata		Paracimexomys	priscus
Fossilworks	J. Alroy	Multituberculata	Cimolodontidae	Cimolodon	nitidus
Fossilworks	J. Alroy		Gypsonictopidae	Gypsonictops	illuminatus
Fossilworks	J. Alroy			Ambilestes	cerberoides
Fossilworks	J. Alroy		Cimolestidae	Batodon	tenuis
Fossilworks	J. Alroy	Didelphimorphia	Stagodontidae	Didelphodon	vorax
Fossilworks	J. Alroy			Ambilestes	cerberoides
Fossilworks	J. Alroy	Creodonta		Altacreodus	magnus
Fossilworks	J. Alroy	Multituberculata	Neoplagiaulacidae	Mesodma	hensleighi
Fossilworks	J. Alroy	Multituberculata	Neoplagiaulacidae	Mesodma	formosa
Fossilworks	J. Alroy	Multituberculata	Neoplagiaulacidae	Mesodma	thompsoni
Fossilworks	J. Alroy	Multituberculata	Cimolodontidae	Cimolodon	nitidus
Fossilworks	J. Alroy	Multituberculata	Cimolomyidae	Cimolomys	gracilis
Fossilworks	J. Alroy	Didelphimorphia	Alphadontidae	Turgidodon	rhaister
Fossilworks	J. Alroy			Pediomys	elegans
Fossilworks	J. Alroy			Leptalestes	krejcii
Fossilworks	J. Alroy		Gypsonictopidae	Gypsonictops	illuminatus
Fossilworks	J. Alroy			Ambilestes	cerberoides
Fossilworks	J. Alroy		Zhelestidae	Alostera	saskatchewanensis
Fossilworks	J. Alroy	Didelphimorphia	Stagodontidae	Didelphodon	vorax
Fossilworks	J. Alroy	Creodonta		Altacreodus	magnus
Fossilworks	J. Alroy			Ambilestes	cerberoides
Fossilworks	J. Alroy	Didelphimorphia	Stagodontidae	Didelphodon	vorax
Fossilworks	J. Alroy		Gypsonictopidae	Gypsonictops	illuminatus
Fossilworks	J. Alroy			Ambilestes	cerberoides
Fossilworks	J. Alroy	Creodonta		Altacreodus	magnus
Fossilworks	J. Alroy	Multituberculata	Neoplagiaulacidae	Mesodma	thompsoni
Fossilworks	J. Alroy	Didelphimorphia	Stagodontidae	Didelphodon	vorax
Fossilworks	J. Alroy	Multituberculata	Neoplagiaulacidae	Mesodma	formosa
Fossilworks	J. Alroy	Multituberculata	Cimolodontidae	Cimolodon	nitidus
Fossilworks	J. Alroy	Multituberculata	Cimolomyidae	Meniscoessus	robustus
Fossilworks	J. Alroy			Aletridelphys	florencae
Fossilworks	J. Alroy	Multituberculata	Cimolomyidae	Cimolomys	sp.
Fossilworks	J. Alroy	Multituberculata	Cimolomyidae	Meniscoessus	sp.
Fossilworks	J. Alroy		Gypsonictopidae	Gypsonictops	sp.
Fossilworks	J. Alroy	Multituberculata	Neoplagiaulacidae	Mesodma	thompsoni
Fossilworks	J. Alroy	Multituberculata	Cimolodontidae	Cimolodon	nitidus
Fossilworks	J. Alroy	Multituberculata	Cimolomyidae	Meniscoessus	robustus
Fossilworks	J. Alroy			Leptalestes	cooki
Fossilworks	J. Alroy	Didelphimorphia	Stagodontidae	Didelphodon	vorax
Fossilworks	J. Alroy		Gypsonictopidae	Gypsonictops	hypoconus
Fossilworks	J. Alroy	Multituberculata	Cimolodontidae	Cimolodon	nitidus
Fossilworks	J. Alroy	Multituberculata	Cimolomyidae	Meniscoessus	robustus
Fossilworks	J. Alroy	Didelphimorphia	Stagodontidae	Didelphodon	vorax
Fossilworks	J. Alroy		Gypsonictopidae	Gypsonictops	hypoconus
Fossilworks	J. Alroy	Multituberculata	Cimolodontidae	Cimolodon	nitidus
Fossilworks	J. Alroy	Multituberculata	Neoplagiaulacidae	Mesodma	thompsoni
Fossilworks	J. Alroy	Multituberculata	Cimolomyidae	Meniscoessus	robustus
Fossilworks	J. Alroy	Multituberculata	Cimolomyidae	Meniscoessus	robustus
Fossilworks	J. Alroy	Multituberculata	Cimolomyidae	Meniscoessus	robustus
Fossilworks	J. Alroy	Didelphimorphia	Stagodontidae	Didelphodon	vorax
Fossilworks	J. Alroy	Multituberculata	Cimolomyidae	Meniscoessus	robustus
Fossilworks	J. Alroy			Aletridelphys	hatcheri
Fossilworks	J. Alroy			Aletridelphys	florencae
Fossilworks	J. Alroy	Didelphimorphia	Glasbiidae	Glasbius	twitchelli
Fossilworks	J. Alroy	Didelphimorphia	Stagodontidae	Didelphodon	vorax
Fossilworks	J. Alroy		Gypsonictopidae	Gypsonictops	illuminatus
Fossilworks	J. Alroy			Leptalestes	krejcii
Fossilworks	J. Alroy	Multituberculata	Cimolomyidae	Meniscoessus	robustus
Fossilworks	J. Alroy			Aletridelphys	hatcheri
Fossilworks	J. Alroy			Leptalestes	krejcii
Fossilworks	J. Alroy			Pediomys	elegans
Fossilworks	J. Alroy	Didelphimorphia	Glasbiidae	Glasbius	twitchelli
Fossilworks	J. Alroy	Didelphimorphia	Stagodontidae	Didelphodon	vorax
Fossilworks	J. Alroy	Multituberculata	Cimolomyidae	Meniscoessus	robustus
Fossilworks	J. Alroy			Aletridelphys	florencae
Fossilworks	J. Alroy			Pediomys	elegans
Fossilworks	J. Alroy	Didelphimorphia	Glasbiidae	Glasbius	twitchelli
Fossilworks	J. Alroy		Gypsonictopidae	Gypsonictops	illuminatus
Fossilworks	J. Alroy		Cimolestidae	Batodon	tenuis
Fossilworks	J. Alroy	Multituberculata	Cimolomyidae	Meniscoessus	robustus
Fossilworks	J. Alroy	Multituberculata	Cimolomyidae	Meniscoessus	robustus
Fossilworks	J. Alroy			Aletridelphys	hatcheri
Fossilworks	J. Alroy	Multituberculata	Cimolomyidae	Cimolomys	gracilis
Fossilworks	J. Alroy	Multituberculata	Cimolomyidae	Meniscoessus	robustus
Fossilworks	J. Alroy			Aletridelphys	florencae
Fossilworks	J. Alroy	Didelphimorphia	Stagodontidae	Didelphodon	vorax
Fossilworks	J. Alroy	Multituberculata	Cimolomyidae	Meniscoessus	robustus
Fossilworks	J. Alroy	Didelphimorphia	Stagodontidae	Didelphodon	vorax
Fossilworks	J. Alroy			Ambilestes	cerberoides
Fossilworks	J. Alroy	Multituberculata	Neoplagiaulacidae	Mesodma	formosa
Fossilworks	J. Alroy	Multituberculata	Neoplagiaulacidae	Mesodma	thompsoni
Fossilworks	J. Alroy	Multituberculata	Cimolodontidae	Cimolodon	nitidus
Fossilworks	J. Alroy	Multituberculata	Cimolodontidae	Cimolodon	sp.
Fossilworks	J. Alroy	Multituberculata	Cimolomyidae	Meniscoessus	robustus
Fossilworks	J. Alroy	Multituberculata	Cimolomyidae	Essonodon	sp.
Fossilworks	J. Alroy	Multituberculata		Paracimexomys	priscus
Fossilworks	J. Alroy	Didelphimorphia	Glasbiidae	Glasbius	twitchelli
Fossilworks	J. Alroy			Pediomys	elegans
Fossilworks	J. Alroy	Didelphimorphia	Stagodontidae	Didelphodon	vorax
Fossilworks	J. Alroy		Gypsonictopidae	Gypsonictops	illuminatus
Fossilworks	J. Alroy		Cimolestidae	Cimolestes	incisus
Fossilworks	J. Alroy			Scollardius	propalaeoryctes
Fossilworks	J. Alroy		Cimolestidae	Cimolestes	stirtoni
Fossilworks	J. Alroy		Zhelestidae	Alostera	saskatchewanensis
Fossilworks	J. Alroy	Multituberculata	Cimolodontidae	Cimolodon	nitidus
Fossilworks	J. Alroy	Multituberculata	Cimolomyidae	Meniscoessus	robustus
Fossilworks	J. Alroy	Didelphimorphia	Stagodontidae	Didelphodon	vorax
Fossilworks	J. Alroy		Cimolestidae	Cimolestes	sp.
Fossilworks	J. Alroy			Onychodectes	tisonensis
Fossilworks	J. Alroy			Wortmania	otariidens
Fossilworks	J. Alroy	Multituberculata	Neoplagiaulacidae	Mesodma	ambigua
Fossilworks	J. Alroy	Multituberculata	Neoplagiaulacidae	Xyronomys	robinsoni
Fossilworks	J. Alroy	Multituberculata	Ptilodontidae	Kimbetohia	mziae
Fossilworks	J. Alroy	Multituberculata	Taeniolabididae	Catopsalis	alexanderi
Fossilworks	J. Alroy	Multituberculata		Cimexomys	minor
Fossilworks	J. Alroy	Multituberculata		Cimexomys	arapahoensis
Fossilworks	J. Alroy		Cimolestidae	Procerberus	andesiticus
Fossilworks	J. Alroy		Cimolestidae	Procerberus	grandis
Fossilworks	J. Alroy		Arctocyonidae	Oxyprimus	galadrielae
Fossilworks	J. Alroy	Acreodi		Oxyclaenus	subbituminus
Fossilworks	J. Alroy		Arctocyonidae	Baioconodon	denverensis
Fossilworks	J. Alroy		Periptychidae	Ampliconus	browni
Fossilworks	J. Alroy		Periptychidae	Conacodon	matthewi
Fossilworks	J. Alroy		Periptychidae	Oxyacodon	archibaldi
Fossilworks	J. Alroy		Periptychidae	Periptychus	coarctatus
Fossilworks	J. Alroy	Multituberculata	Neoplagiaulacidae	Mesodma	sp.
Fossilworks	J. Alroy	Multituberculata	Eucosmodontidae	Stygimys	kuszmauli
Fossilworks	J. Alroy	Multituberculata	Taeniolabididae	Valenopsalis	joyneri
Fossilworks	J. Alroy		Cimolestidae	Procerberus	formicarum
Fossilworks	J. Alroy		Arctocyonidae	Oxyprimus	erikseni
Fossilworks	J. Alroy		Periptychidae	Conacodon	sp.
Fossilworks	J. Alroy		Periptychidae	Hemithlaeus	sp.
Fossilworks	J. Alroy	Multituberculata	Eucosmodontidae	Eucosmodon	americanus
Fossilworks	J. Alroy	Multituberculata	Taeniolabididae	Taeniolabis	taoensis
Fossilworks	J. Alroy			Thylacodon	pusillus
Fossilworks	J. Alroy			Peradectes	sp.
Fossilworks	J. Alroy		Cimolestidae	Puercolestes	simpsoni
Fossilworks	J. Alroy			Onychodectes	tisonensis
Fossilworks	J. Alroy			Wortmania	otariidens
Fossilworks	J. Alroy	Acreodi	Triisodontidae	Eoconodon	coryphaeus
Fossilworks	J. Alroy	Acreodi		Oxyclaenus	cuspidatus
Fossilworks	J. Alroy		Arctocyonidae	Chriacus	simplex
Fossilworks	J. Alroy		Arctocyonidae	Loxolophus	hyattianus
Fossilworks	J. Alroy		Arctocyonidae	Loxolophus	priscus
Fossilworks	J. Alroy		Arctocyonidae	Loxolophus	pentacus
Fossilworks	J. Alroy		Periptychidae	Oxyacodon	apiculatus
Fossilworks	J. Alroy	Condylarthra	Mioclaenidae	Ellipsodon	grangeri
Fossilworks	J. Alroy	Condylarthra	Mioclaenidae	Tiznatzinia	vanderhoofi
Fossilworks	J. Alroy	Condylarthra	Hyopsodontidae	Bubogonia	bombadili
Fossilworks	J. Alroy	Multituberculata	Eucosmodontidae	Stygimys	kuszmauli
Fossilworks	J. Alroy		Arctocyonidae	Protungulatum	donnae
Fossilworks	J. Alroy	Multituberculata	Taeniolabididae	Taeniolabis	lamberti
Fossilworks	J. Alroy		Arctocyonidae	Oxyprimus	sp.
Fossilworks	J. Alroy	Multituberculata	Microcosmodontidae	Microcosmodon	harleyi
Fossilworks	J. Alroy		Leptictidae	Prodiacodon	crustulum
Fossilworks	J. Alroy		Arctocyonidae	Protungulatum	donnae
Fossilworks	J. Alroy	Multituberculata	Taeniolabididae	Catopsalis	sp.
Fossilworks	J. Alroy		Periptychidae	Mimatuta	sp.
Fossilworks	J. Alroy	Multituberculata	Neoplagiaulacidae	Mesodma	sp.
Fossilworks	J. Alroy	Multituberculata	Eucosmodontidae	Stygimys	kuszmauli
Fossilworks	J. Alroy	Multituberculata	Eucosmodontidae	Stygimys	gratus
Fossilworks	J. Alroy	Multituberculata		Cimexomys	minor
Fossilworks	J. Alroy		Cimolestidae	Procerberus	formicarum
Fossilworks	J. Alroy		Periptychidae	Mimatuta	sp.
Fossilworks	J. Alroy		Periptychidae	Ectoconus	symbolus
Fossilworks	J. Alroy		Periptychidae	Periptychus	coarctatus
Fossilworks	J. Alroy		Periptychidae	Oxyacodon	ferronensis
Fossilworks	J. Alroy		Periptychidae	Oxyacodon	apiculatus
Fossilworks	J. Alroy		Periptychidae	Oxyacodon	sp.
Fossilworks	J. Alroy		Arctocyonidae	Loxolophus	pentacus
Fossilworks	J. Alroy	Acreodi		Oxyclaenus	pugnax
Fossilworks	J. Alroy	Condylarthra	Hyopsodontidae	Promioclaenus	sp.
Fossilworks	J. Alroy		Cimolestidae	Cimolestes	incisus
Fossilworks	J. Alroy	Creodonta		Altacreodus	magnus
Fossilworks	J. Alroy	Multituberculata	Neoplagiaulacidae	Mesodma	sp.
Fossilworks	J. Alroy	Multituberculata	Eucosmodontidae	Stygimys	gratus
Fossilworks	J. Alroy	Multituberculata		Cimexomys	minor
Fossilworks	J. Alroy	Multituberculata	Eucosmodontidae	Stygimys	kuszmauli
Fossilworks	J. Alroy		Arctocyonidae	Protungulatum	donnae
Fossilworks	J. Alroy		Arctocyonidae	Oxyprimus	erikseni
Fossilworks	J. Alroy		Periptychidae	Mimatuta	morgoth
Fossilworks	J. Alroy	Multituberculata	Taeniolabididae	Valenopsalis	joyneri
Fossilworks	J. Alroy		Cimolestidae	Procerberus	formicarum
Fossilworks	J. Alroy	Multituberculata	Neoplagiaulacidae	Mesodma	sp.
Fossilworks	J. Alroy	Multituberculata		Cimexomys	minor
Fossilworks	J. Alroy	Multituberculata	Eucosmodontidae	Stygimys	kuszmauli
Fossilworks	J. Alroy		Arctocyonidae	Protungulatum	donnae
Fossilworks	J. Alroy		Arctocyonidae	Protungulatum	gorgun
Fossilworks	J. Alroy		Arctocyonidae	Protungulatum	sp.
Fossilworks	J. Alroy		Periptychidae	Mimatuta	morgoth
Fossilworks	J. Alroy	Multituberculata	Taeniolabididae	Valenopsalis	joyneri
Fossilworks	J. Alroy		Cimolestidae	Procerberus	formicarum
Fossilworks	J. Alroy		Arctocyonidae	Baioconodon	sp.
Fossilworks	J. Alroy		Arctocyonidae	Oxyprimus	sp.
Fossilworks	J. Alroy	Multituberculata	Taeniolabididae	Valenopsalis	joyneri
Fossilworks	J. Alroy		Arctocyonidae	Protungulatum	gorgun
Fossilworks	J. Alroy		Periptychidae	Mimatuta	morgoth
Fossilworks	J. Alroy	Multituberculata	Eucosmodontidae	Stygimys	kuszmauli
Fossilworks	J. Alroy		Arctocyonidae	Protungulatum	gorgun
Fossilworks	J. Alroy		Arctocyonidae	Loxolophus	hyattianus
Fossilworks	J. Alroy		Periptychidae	Periptychus	coarctatus
Fossilworks	J. Alroy		Arctocyonidae	Desmatoclaenus	protogonioides
Fossilworks	J. Alroy		Periptychidae	Periptychus	coarctatus
Fossilworks	J. Alroy		Periptychidae	Conacodon	delphae
Fossilworks	J. Alroy		Periptychidae	Ectoconus	ditrigonus
Fossilworks	J. Alroy		Periptychidae	Periptychus	coarctatus
Fossilworks	J. Alroy		Periptychidae	Periptychus	coarctatus
Fossilworks	J. Alroy		Periptychidae	Periptychus	coarctatus
Fossilworks	J. Alroy		Periptychidae	Periptychus	coarctatus
Fossilworks	J. Alroy	Acreodi		Oxyclaenus	cuspidatus
Fossilworks	J. Alroy		Arctocyonidae	Loxolophus	hyattianus
Fossilworks	J. Alroy		Periptychidae	Periptychus	coarctatus
Fossilworks	J. Alroy		Periptychidae	Haploconus	entoconus
Fossilworks	J. Alroy		Periptychidae	Ectoconus	ditrigonus
Fossilworks	J. Alroy		Periptychidae	Periptychus	coarctatus
Fossilworks	J. Alroy		Periptychidae	Periptychus	coarctatus
Fossilworks	J. Alroy		Periptychidae	Ectoconus	ditrigonus
Fossilworks	J. Alroy		Periptychidae	Ectoconus	ditrigonus
Fossilworks	J. Alroy	Acreodi		Oxyclaenus	cuspidatus
Fossilworks	J. Alroy		Periptychidae	Conacodon	delphae
Fossilworks	J. Alroy	Multituberculata	Neoplagiaulacidae	Mesodma	sp.
Fossilworks	J. Alroy	Multituberculata	Ptilodontidae	Prochetodon	sp.
Fossilworks	J. Alroy	Multituberculata	Neoplagiaulacidae	Mesodma	formosa
Fossilworks	J. Alroy	Multituberculata	Neoplagiaulacidae	Mesodma	thompsoni
Fossilworks	J. Alroy	Multituberculata	Neoplagiaulacidae	Mesodma	sp.
Fossilworks	J. Alroy	Multituberculata	Neoplagiaulacidae	Parectypodus	sp.
Fossilworks	J. Alroy	Multituberculata	Neoplagiaulacidae	Xyronomys	sp.
Fossilworks	J. Alroy	Multituberculata	Taeniolabididae	Catopsalis	sp.
Fossilworks	J. Alroy	Multituberculata	Taeniolabididae	Taeniolabis	taoensis
Fossilworks	J. Alroy	Acreodi		Oxyclaenus	sp.
Fossilworks	J. Alroy		Arctocyonidae	Loxolophus	schizophrenus
Fossilworks	J. Alroy		Arctocyonidae	Baioconodon	denverensis
Fossilworks	J. Alroy		Arctocyonidae	Desmatoclaenus	sp.
Fossilworks	J. Alroy		Cimolestidae	Cimolestes	sp.
Fossilworks	J. Alroy		Cimolestidae	Procerberus	sp.
Fossilworks	J. Alroy		Leptictidae	Prodiacodon	sp.
Fossilworks	J. Alroy	Multituberculata	Ptilodontidae	Ptilodus	tsosiensis
Fossilworks	J. Alroy		Periptychidae	Ectoconus	ditrigonus
Fossilworks	J. Alroy		Periptychidae	Ectoconus	symbolus
Fossilworks	J. Alroy		Periptychidae	Periptychus	coarctatus
Fossilworks	J. Alroy		Periptychidae	Anisonchus	athelas
Fossilworks	J. Alroy		Periptychidae	Anisonchus	onostus
Fossilworks	J. Alroy		Periptychidae	Haploconus	elachistus
Fossilworks	J. Alroy		Periptychidae	Haploconus	sp.
Fossilworks	J. Alroy		Periptychidae	Oxyacodon	apiculatus
Fossilworks	J. Alroy		Arctocyonidae	Loxolophus	spiekeri
Fossilworks	J. Alroy	Acreodi		Oxyclaenus	pugnax
Fossilworks	J. Alroy		Arctocyonidae	Baioconodon	nordicus
Fossilworks	J. Alroy		Periptychidae	Mimatuta	minuial
Fossilworks	J. Alroy	Multituberculata	Neoplagiaulacidae	Mesodma	sp.
Fossilworks	J. Alroy	Multituberculata	Eucosmodontidae	Stygimys	kuszmauli
Fossilworks	J. Alroy	Multituberculata	Eucosmodontidae	Stygimys	gratus
Fossilworks	J. Alroy	Multituberculata		Cimexomys	minor
Fossilworks	J. Alroy		Cimolestidae	Procerberus	formicarum
Fossilworks	J. Alroy		Arctocyonidae	Oxyprimus	erikseni
Fossilworks	J. Alroy	Multituberculata	Neoplagiaulacidae	Mesodma	sp.
Fossilworks	J. Alroy	Multituberculata	Eucosmodontidae	Stygimys	kuszmauli
Fossilworks	J. Alroy	Multituberculata	Eucosmodontidae	Stygimys	gratus
Fossilworks	J. Alroy		Cimolestidae	Procerberus	formicarum
Fossilworks	J. Alroy		Arctocyonidae	Protungulatum	gorgun
Fossilworks	J. Alroy		Arctocyonidae	Oxyprimus	erikseni
Fossilworks	J. Alroy		Arctocyonidae	Protungulatum	donnae
Fossilworks	J. Alroy		Arctocyonidae	Protungulatum	gorgun
Fossilworks	J. Alroy		Periptychidae	Mimatuta	morgoth
Fossilworks	J. Alroy		Arctocyonidae	Oxyprimus	erikseni
Fossilworks	J. Alroy	Multituberculata	Neoplagiaulacidae	Mesodma	sp.
Fossilworks	J. Alroy	Multituberculata		Cimexomys	minor
Fossilworks	J. Alroy		Periptychidae	Mimatuta	minuial
Fossilworks	J. Alroy	Multituberculata	Neoplagiaulacidae	Mesodma	sp.
Fossilworks	J. Alroy	Multituberculata	Eucosmodontidae	Stygimys	kuszmauli
Fossilworks	J. Alroy	Multituberculata	Eucosmodontidae	Stygimys	gratus
Fossilworks	J. Alroy		Arctocyonidae	Oxyprimus	erikseni
Fossilworks	J. Alroy			Wortmania	otariidens
Fossilworks	J. Alroy	Acreodi	Triisodontidae	Eoconodon	gaudrianus
Fossilworks	J. Alroy	Acreodi	Triisodontidae	Eoconodon	coryphaeus
Fossilworks	J. Alroy	Acreodi	Mesonychidae	Dissacus	navajovius
Fossilworks	J. Alroy	Acreodi		Oxyclaenus	cuspidatus
Fossilworks	J. Alroy		Arctocyonidae	Chriacus	simplex
Fossilworks	J. Alroy		Arctocyonidae	Loxolophus	hyattianus
Fossilworks	J. Alroy		Arctocyonidae	Loxolophus	kimbetovius
Fossilworks	J. Alroy		Arctocyonidae	Desmatoclaenus	protogonioides
Fossilworks	J. Alroy		Arctocyonidae	Desmatoclaenus	dianae
Fossilworks	J. Alroy		Periptychidae	Haploconus	entoconus
Fossilworks	J. Alroy		Periptychidae	Conacodon	kohlbergeri
Fossilworks	J. Alroy		Periptychidae	Hemithlaeus	kowalevskianus
Fossilworks	J. Alroy		Periptychidae	Ectoconus	ditrigonus
Fossilworks	J. Alroy		Periptychidae	Periptychus	coarctatus
Fossilworks	J. Alroy	Condylarthra	Hyopsodontidae	Choeroclaenus	turgidunculus
Fossilworks	J. Alroy		Cimolestidae	Procerberus	sp.
Fossilworks	J. Alroy		Arctocyonidae	Protungulatum	donnae
Fossilworks	J. Alroy		Arctocyonidae	Protungulatum	gorgun
Fossilworks	J. Alroy		Periptychidae	Mimatuta	morgoth
Fossilworks	J. Alroy		Periptychidae	Mimatuta	minuial
Fossilworks	J. Alroy		Arctocyonidae	Baioconodon	engdahli
Fossilworks	J. Alroy		Arctocyonidae	Oxyprimus	erikseni
Fossilworks	J. Alroy		Arctocyonidae	Oxyprimus	sp.
Fossilworks	J. Alroy		Arctocyonidae	Loxolophus	faulkneri
Fossilworks	J. Alroy		Periptychidae	Mithrandir	gillianus
Fossilworks	J. Alroy		Periptychidae	Oxyacodon	priscilla
Fossilworks	J. Alroy		Periptychidae	Periptychus	coarctatus
Fossilworks	J. Alroy		Arctocyonidae	Loxolophus	faulkneri
Fossilworks	J. Alroy		Periptychidae	Mithrandir	gillianus
Fossilworks	J. Alroy		Arctocyonidae	Protungulatum	donnae
Fossilworks	J. Alroy	Multituberculata	Neoplagiaulacidae	Mesodma	garfieldensis
Fossilworks	J. Alroy		Arctocyonidae	Protungulatum	donnae
Fossilworks	J. Alroy		Arctocyonidae	Oxyprimus	sp.
Fossilworks	J. Alroy	Acreodi	Triisodontidae	Eoconodon	sp.
Fossilworks	J. Alroy		Arctocyonidae	Protungulatum	donnae
Fossilworks	J. Alroy		Periptychidae	Mimatuta	sp.
Fossilworks	J. Alroy		Periptychidae	Maiorana	ferrisensis
Fossilworks	J. Alroy		Arctocyonidae	Baioconodon	sp.
Fossilworks	J. Alroy		Arctocyonidae	Loxolophus	faulkneri
Fossilworks	J. Alroy		Arctocyonidae	Loxolophus	sp.
Fossilworks	J. Alroy		Periptychidae	Mithrandir	gillianus
Fossilworks	J. Alroy		Periptychidae	Mithrandir	gillianus
Fossilworks	J. Alroy	Multituberculata	Taeniolabididae	Taeniolabis	taoensis
Fossilworks	J. Alroy		Periptychidae	Conacodon	cophater
Fossilworks	J. Alroy		Periptychidae	Ectoconus	ditrigonus
Fossilworks	J. Alroy		Periptychidae	Periptychus	coarctatus
Fossilworks	J. Alroy		Periptychidae	Ectoconus	ditrigonus
Fossilworks	J. Alroy		Periptychidae	Mithrandir	gillianus
Fossilworks	J. Alroy		Periptychidae	Periptychus	coarctatus
Fossilworks	J. Alroy		Arctocyonidae	Protungulatum	donnae
Fossilworks	J. Alroy		Arctocyonidae	Loxolophus	priscus
Fossilworks	J. Alroy		Periptychidae	Oxyacodon	priscilla
Fossilworks	J. Alroy		Periptychidae	Periptychus	coarctatus
Fossilworks	J. Alroy	Condylarthra	Hyopsodontidae	Protoselene	sp.
Fossilworks	J. Alroy		Periptychidae	Periptychus	coarctatus
Fossilworks	J. Alroy	Multituberculata	Neoplagiaulacidae	Mesodma	ambigua
Fossilworks	J. Alroy	Multituberculata	Neoplagiaulacidae	Mesodma	garfieldensis
Fossilworks	J. Alroy	Multituberculata	Taeniolabididae	Valenopsalis	joyneri
Fossilworks	J. Alroy		Arctocyonidae	Protungulatum	donnae
Fossilworks	J. Alroy		Arctocyonidae	Protungulatum	gorgun
Fossilworks	J. Alroy		Periptychidae	Mithrandir	gillianus
Fossilworks	J. Alroy		Periptychidae	Oxyacodon	agapetillus
Fossilworks	J. Alroy		Periptychidae	Conacodon	delphae
Fossilworks	J. Alroy		Periptychidae	Ectoconus	sp.
Fossilworks	J. Alroy	Acreodi		Oxyclaenus	cuspidatus
Fossilworks	J. Alroy		Periptychidae	Mithrandir	gillianus
Fossilworks	J. Alroy		Periptychidae	Conacodon	cophater
Fossilworks	J. Alroy	Multituberculata	Ptilodontidae	Ptilodus	tsosiensis
Fossilworks	J. Alroy		Periptychidae	Mithrandir	gillianus
Fossilworks	J. Alroy		Periptychidae	Mimatuta	sp.
Fossilworks	J. Alroy		Periptychidae	Mithrandir	gillianus
Fossilworks	J. Alroy		Periptychidae	Conacodon	cophater
Fossilworks	J. Alroy		Arctocyonidae	Loxolophus	hyattianus
Fossilworks	J. Alroy		Periptychidae	Mithrandir	gillianus
Fossilworks	J. Alroy	Multituberculata	Neoplagiaulacidae	Ectypodus	sp.
Fossilworks	J. Alroy	Multituberculata	Ptilodontidae	Ptilodus	tsosiensis
Fossilworks	J. Alroy		Cimolestidae	Cimolestes	sp.
Fossilworks	J. Alroy		Cimolestidae	Procerberus	sp.
Fossilworks	J. Alroy	Acreodi		Oxyclaenus	cuspidatus
Fossilworks	J. Alroy	Acreodi		Oxyclaenus	sp.
Fossilworks	J. Alroy		Arctocyonidae	Baioconodon	denverensis
Fossilworks	J. Alroy	Multituberculata	Ptilodontidae	Ptilodus	sp.
Fossilworks	J. Alroy	Multituberculata	Neoplagiaulacidae	Ectypodus	sp.
Fossilworks	J. Alroy		Arctocyonidae	Loxolophus	hyattianus
Fossilworks	J. Alroy		Periptychidae	Mithrandir	gillianus
Fossilworks	J. Alroy		Periptychidae	Oxyacodon	agapetillus
Fossilworks	J. Alroy	Acreodi	Triisodontidae	Eoconodon	sp.
Fossilworks	J. Alroy	Multituberculata	Ptilodontidae	Ptilodus	tsosiensis
Fossilworks	J. Alroy		Periptychidae	Periptychus	coarctatus
Fossilworks	J. Alroy		Periptychidae	Oxyacodon	apiculatus
Fossilworks	J. Alroy	Multituberculata	Taeniolabididae	Taeniolabis	taoensis
Fossilworks	J. Alroy		Periptychidae	Ectoconus	ditrigonus
Fossilworks	J. Alroy		Periptychidae	Ectoconus	symbolus
Fossilworks	J. Alroy		Periptychidae	Anisonchus	athelas
Fossilworks	J. Alroy		Periptychidae	Anisonchus	oligistus
Fossilworks	J. Alroy		Periptychidae	Oxyacodon	ferronensis
Fossilworks	J. Alroy		Arctocyonidae	Loxolophus	pentacus
Fossilworks	J. Alroy	Multituberculata	Taeniolabididae	Valenopsalis	joyneri
Fossilworks	J. Alroy		Arctocyonidae	Protungulatum	donnae
Fossilworks	J. Alroy	Multituberculata	Neoplagiaulacidae	Mesodma	sp.
Fossilworks	J. Alroy	Multituberculata	Taeniolabididae	Taeniolabis	lamberti
Fossilworks	J. Alroy	Multituberculata	Neoplagiaulacidae	Xyronomys	sp.
Fossilworks	J. Alroy	Multituberculata	Microcosmodontidae	Microcosmodon	harleyi
Fossilworks	J. Alroy		Leptictidae	Prodiacodon	crustulum
Fossilworks	J. Alroy		Periptychidae	Oxyacodon	ferronensis
Fossilworks	J. Alroy		Arctocyonidae	Desmatoclaenus	sp.
Fossilworks	J. Alroy		Periptychidae	Ectoconus	ditrigonus
Fossilworks	J. Alroy		Arctocyonidae	Loxolophus	sp.
Fossilworks	J. Alroy		Periptychidae	Anisonchus	athelas
Fossilworks	J. Alroy	Multituberculata	Eucosmodontidae	Stygimys	kuszmauli
Fossilworks	J. Alroy		Cimolestidae	Procerberus	formicarum
Fossilworks	J. Alroy		Periptychidae	Mimatuta	sp.
Fossilworks	J. Alroy		Cimolestidae	Procerberus	formicarum
Fossilworks	J. Alroy		Arctocyonidae	Protungulatum	donnae
Fossilworks	J. Alroy		Arctocyonidae	Protungulatum	gorgun
Fossilworks	J. Alroy		Arctocyonidae	Protungulatum	sp.
Fossilworks	J. Alroy		Arctocyonidae	Oxyprimus	erikseni
Fossilworks	J. Alroy		Arctocyonidae	Baioconodon	nordicus
Fossilworks	J. Alroy		Periptychidae	Mimatuta	morgoth
Fossilworks	J. Alroy	Multituberculata	Neoplagiaulacidae	Mesodma	garfieldensis
Fossilworks	J. Alroy		Cimolestidae	Procerberus	formicarum
Fossilworks	J. Alroy		Arctocyonidae	Baioconodon	engdahli
Fossilworks	J. Alroy		Arctocyonidae	Oxyprimus	erikseni
Fossilworks	J. Alroy		Periptychidae	Mimatuta	morgoth
Fossilworks	J. Alroy	Multituberculata	Neoplagiaulacidae	Neoplagiaulax	kremnus
Fossilworks	J. Alroy	Multituberculata	Neoplagiaulacidae	Neoplagiaulax	sp.
Fossilworks	J. Alroy		Arctocyonidae	Baioconodon	nordicus
Fossilworks	J. Alroy		Arctocyonidae	Carcinodon	sp.
Fossilworks	J. Alroy		Periptychidae	Oxyacodon	ferronensis
Fossilworks	J. Alroy		Periptychidae	Tinuviel	eurydice
Fossilworks	J. Alroy		Arctocyonidae	Baioconodon	nordicus
Fossilworks	J. Alroy		Arctocyonidae	Loxolophus	schizophrenus
Fossilworks	J. Alroy		Arctocyonidae	Loxolophus	sp.
Fossilworks	J. Alroy	Acreodi		Oxyclaenus	sp.
Fossilworks	J. Alroy		Arctocyonidae	Carcinodon	sp.
Fossilworks	J. Alroy	Acreodi	Triisodontidae	Eoconodon	nidhoggi
Fossilworks	J. Alroy		Periptychidae	Oxyacodon	ferronensis
Fossilworks	J. Alroy		Periptychidae	Oxyacodon	apiculatus
Fossilworks	J. Alroy		Periptychidae	Tinuviel	eurydice
Fossilworks	J. Alroy			Onychodectes	tisonensis
Fossilworks	J. Alroy		Periptychidae	Periptychus	coarctatus
Fossilworks	J. Alroy	Multituberculata	Eucosmodontidae	Stygimys	sp.
Fossilworks	J. Alroy		Periptychidae	Ectoconus	symbolus
Fossilworks	J. Alroy		Periptychidae	Ectoconus	sp.
Fossilworks	J. Alroy	Multituberculata	Eucosmodontidae	Stygimys	kuszmauli
Fossilworks	J. Alroy		Arctocyonidae	Protungulatum	donnae
Fossilworks	J. Alroy		Periptychidae	Mimatuta	morgoth
Fossilworks	J. Alroy		Arctocyonidae	Oxyprimus	erikseni
Fossilworks	J. Alroy		Periptychidae	Periptychus	coarctatus
Fossilworks	J. Alroy	Multituberculata	Neoplagiaulacidae	Mesodma	sp.
Fossilworks	J. Alroy	Multituberculata	Eucosmodontidae	Stygimys	kuszmauli
Fossilworks	J. Alroy	Multituberculata	Eucosmodontidae	Stygimys	gratus
Fossilworks	J. Alroy	Multituberculata	Taeniolabididae	Valenopsalis	joyneri
Fossilworks	J. Alroy		Cimolestidae	Procerberus	formicarum
Fossilworks	J. Alroy		Arctocyonidae	Protungulatum	donnae
Fossilworks	J. Alroy		Periptychidae	Mimatuta	morgoth
Fossilworks	J. Alroy		Periptychidae	Mimatuta	sp.
Fossilworks	J. Alroy		Arctocyonidae	Oxyprimus	erikseni
Fossilworks	J. Alroy	Multituberculata	Eucosmodontidae	Stygimys	kuszmauli
Fossilworks	J. Alroy		Arctocyonidae	Protungulatum	donnae
Fossilworks	J. Alroy	Multituberculata	Neoplagiaulacidae	Mesodma	sp.
Fossilworks	J. Alroy	Multituberculata	Eucosmodontidae	Stygimys	kuszmauli
Fossilworks	J. Alroy	Multituberculata	Eucosmodontidae	Stygimys	gratus
Fossilworks	J. Alroy	Multituberculata		Cimexomys	minor
Fossilworks	J. Alroy		Cimolestidae	Procerberus	formicarum
Fossilworks	J. Alroy		Arctocyonidae	Protungulatum	donnae
Fossilworks	J. Alroy		Arctocyonidae	Protungulatum	gorgun
Fossilworks	J. Alroy		Periptychidae	Mimatuta	morgoth
Fossilworks	J. Alroy		Arctocyonidae	Oxyprimus	erikseni
Fossilworks	J. Alroy		Arctocyonidae	Protungulatum	gorgun
Fossilworks	J. Alroy	Multituberculata	Eucosmodontidae	Stygimys	kuszmauli
Fossilworks	J. Alroy	Multituberculata	Taeniolabididae	Valenopsalis	joyneri
Fossilworks	J. Alroy	Multituberculata		Cimexomys	minor
Fossilworks	J. Alroy		Cimolestidae	Procerberus	formicarum
Fossilworks	J. Alroy		Arctocyonidae	Protungulatum	donnae
Fossilworks	J. Alroy		Arctocyonidae	Oxyprimus	erikseni
Fossilworks	J. Alroy		Periptychidae	Mimatuta	sp.
Fossilworks	J. Alroy	Multituberculata	Eucosmodontidae	Stygimys	kuszmauli
Fossilworks	J. Alroy		Arctocyonidae	Protungulatum	gorgun
Fossilworks	J. Alroy	Multituberculata	Eucosmodontidae	Stygimys	kuszmauli
Fossilworks	J. Alroy	Multituberculata	Neoplagiaulacidae	Mesodma	sp.
Fossilworks	J. Alroy		Cimolestidae	Procerberus	sp.
Fossilworks	J. Alroy		Periptychidae	Mimatuta	sp.
Fossilworks	J. Alroy	Multituberculata	Ptilodontidae	Kimbetohia	campi
Fossilworks	J. Alroy	Multituberculata	Neoplagiaulacidae	Mesodma	thompsoni
Fossilworks	J. Alroy	Multituberculata	Neoplagiaulacidae	Neoplagiaulax	macintyrei
Fossilworks	J. Alroy	Multituberculata	Neoplagiaulacidae	Parectypodus	vanvaleni
Fossilworks	J. Alroy	Multituberculata	Ptilodontidae	Ptilodus	tsosiensis
Fossilworks	J. Alroy	Multituberculata	Taeniolabididae	Catopsalis	foliatus
Fossilworks	J. Alroy			Thylacodon	pusillus
Fossilworks	J. Alroy			Peradectes	sp.
Fossilworks	J. Alroy		Cimolestidae	Puercolestes	simpsoni
Fossilworks	J. Alroy			Onychodectes	tisonensis
Fossilworks	J. Alroy			Wortmania	otariidens
Fossilworks	J. Alroy	Acreodi	Triisodontidae	Eoconodon	sp.
Fossilworks	J. Alroy	Acreodi	Triisodontidae	Eoconodon	gaudrianus
Fossilworks	J. Alroy	Acreodi	Triisodontidae	Eoconodon	coryphaeus
Fossilworks	J. Alroy	Acreodi		Oxyclaenus	cuspidatus
Fossilworks	J. Alroy		Arctocyonidae	Chriacus	simplex
Fossilworks	J. Alroy		Arctocyonidae	Loxolophus	kimbetovius
Fossilworks	J. Alroy	Condylarthra	Mioclaenidae	Bomburia	priscus
Fossilworks	J. Alroy		Periptychidae	Oxyacodon	apiculatus
Fossilworks	J. Alroy		Periptychidae	Oxyacodon	priscilla
Fossilworks	J. Alroy		Periptychidae	Escatepos	campi
Fossilworks	J. Alroy		Periptychidae	Conacodon	cophater
Fossilworks	J. Alroy		Periptychidae	Haploconus	entoconus
Fossilworks	J. Alroy		Periptychidae	Conacodon	kohlbergeri
Fossilworks	J. Alroy		Periptychidae	Hemithlaeus	kowalevskianus
Fossilworks	J. Alroy		Periptychidae	Ectoconus	ditrigonus
Fossilworks	J. Alroy		Periptychidae	Periptychus	coarctatus
Fossilworks	J. Alroy	Condylarthra	Mioclaenidae	Bomburia	priscus
Fossilworks	J. Alroy	Condylarthra	Hyopsodontidae	Choeroclaenus	turgidunculus
Fossilworks	J. Alroy	Condylarthra	Mioclaenidae	Tiznatzinia	vanderhoofi
Fossilworks	J. Alroy	Condylarthra	Hyopsodontidae	Bubogonia	bombadili
Fossilworks	J. Alroy		Periptychidae	Mimatuta	minuial
Fossilworks	J. Alroy		Periptychidae	Mimatuta	minuial
Fossilworks	J. Alroy	Multituberculata	Neoplagiaulacidae	Mesodma	sp.
Fossilworks	J. Alroy	Multituberculata	Eucosmodontidae	Stygimys	kuszmauli
Fossilworks	J. Alroy	Multituberculata	Eucosmodontidae	Stygimys	gratus
Fossilworks	J. Alroy	Multituberculata		Cimexomys	minor
Fossilworks	J. Alroy		Arctocyonidae	Protungulatum	gorgun
Fossilworks	J. Alroy		Periptychidae	Mimatuta	morgoth
Fossilworks	J. Alroy		Periptychidae	Mimatuta	sp.
Fossilworks	J. Alroy		Arctocyonidae	Carcinodon	aquilonius
Fossilworks	J. Alroy	Multituberculata	Neoplagiaulacidae	Mesodma	sp.
Fossilworks	J. Alroy		Periptychidae	Oxyacodon	priscilla
Fossilworks	J. Alroy		Arctocyonidae	Protungulatum	sp.
Fossilworks	J. Alroy	Multituberculata	Neoplagiaulacidae	Parectypodus	sp.
Fossilworks	J. Alroy	Multituberculata	Neoplagiaulacidae	Mesodma	formosa
Fossilworks	J. Alroy	Multituberculata	Neoplagiaulacidae	Mesodma	ambigua
Fossilworks	J. Alroy	Multituberculata	Ptilodontidae	Kimbetohia	sp.
Fossilworks	J. Alroy	Multituberculata	Ptilodontidae	Ptilodus	tsosiensis
Fossilworks	J. Alroy	Multituberculata		Cimexomys	minor
Fossilworks	J. Alroy		Leptictidae	Palaeictops	sp.
Fossilworks	J. Alroy		Cimolestidae	Gelastops	sp.
Fossilworks	J. Alroy		Palaeoryctidae	Pararyctes	sp.
Fossilworks	J. Alroy		Leptictidae	Prodiacodon	crustulum
Fossilworks	J. Alroy		Pentacodontidae	Aphronorus	sp.
Fossilworks	J. Alroy		Nyctitheriidae	Leptacodon	proserpinae
Fossilworks	J. Alroy	Primates		Purgatorius	unio
Fossilworks	J. Alroy	Acreodi		Oxyclaenus	pugnax
Fossilworks	J. Alroy	Macroscelidea	Apheliscidae	Haplaletes	andakupensis
Fossilworks	J. Alroy		Periptychidae	Anisonchus	oligistus
Fossilworks	J. Alroy		Periptychidae	Tinuviel	eurydice
Fossilworks	J. Alroy		Periptychidae	Mimatuta	sp.
Fossilworks	J. Alroy		Arctocyonidae	Oxyprimus	erikseni
Fossilworks	J. Alroy	Multituberculata	Ptilodontidae	Ptilodus	tsosiensis
Fossilworks	J. Alroy	Multituberculata	Neoplagiaulacidae	Mesodma	formosa
Fossilworks	J. Alroy	Multituberculata	Neoplagiaulacidae	Ectypodus	sp.
Fossilworks	J. Alroy	Multituberculata	Neoplagiaulacidae	Parectypodus	armstrongi
Fossilworks	J. Alroy	Multituberculata	Neoplagiaulacidae	Parectypodus	sp.
Fossilworks	J. Alroy	Multituberculata	Neoplagiaulacidae	Neoplagiaulax	kremnus
Fossilworks	J. Alroy	Multituberculata	Neoplagiaulacidae	Xyronomys	sp.
Fossilworks	J. Alroy	Multituberculata	Microcosmodontidae	Microcosmodon	arcuatus
Fossilworks	J. Alroy	Multituberculata	Eucosmodontidae	Stygimys	camptorhiza
Fossilworks	J. Alroy	Multituberculata		Cimexomys	minor
Fossilworks	J. Alroy			Ravenictis	krausei
Fossilworks	J. Alroy		Arctocyonidae	Carcinodon	aquilonius
Fossilworks	J. Alroy	Acreodi		Oxyclaenus	corax
Fossilworks	J. Alroy		Arctocyonidae	Loxolophus	schizophrenus
Fossilworks	J. Alroy		Arctocyonidae	Baioconodon	denverensis
Fossilworks	J. Alroy	Acreodi	Triisodontidae	Eoconodon	sp.
Fossilworks	J. Alroy		Periptychidae	Anisonchus	oligistus
Fossilworks	J. Alroy		Periptychidae	Oxyacodon	agapetillus
Fossilworks	J. Alroy	Condylarthra	Hyopsodontidae	Bubogonia	saskia
Fossilworks	J. Alroy	Condylarthra	Hyopsodontidae	Litaletes	sp.
Fossilworks	J. Alroy	Macroscelidea	Apheliscidae	Litomylus	orthronepius
Fossilworks	J. Alroy		Cimolestidae	Puercolestes	simpsoni
Fossilworks	J. Alroy		Cimolestidae	Procerberus	sp.
Fossilworks	J. Alroy		Palaeoryctidae	Palaeoryctes	sp.
Fossilworks	J. Alroy		Leptictidae	Prodiacodon	sp.
Fossilworks	J. Alroy	Condylarthra	Chriacidae	Prothryptacodon	albertensis
Fossilworks	J. Alroy		Arctocyonidae	Protungulatum	sp.
Fossilworks	J. Alroy		Periptychidae	Mimatuta	sp.
Fossilworks	J. Alroy	Multituberculata	Neoplagiaulacidae	Mesodma	sp.
Fossilworks	J. Alroy	Multituberculata	Eucosmodontidae	Stygimys	kuszmauli
Fossilworks	J. Alroy	Multituberculata	Eucosmodontidae	Stygimys	gratus
Fossilworks	J. Alroy		Arctocyonidae	Protungulatum	donnae
Fossilworks	J. Alroy		Periptychidae	Mimatuta	morgoth
Fossilworks	J. Alroy		Periptychidae	Mimatuta	sp.
Fossilworks	J. Alroy	Multituberculata	Neoplagiaulacidae	Mesodma	sp.
Fossilworks	J. Alroy	Multituberculata	Eucosmodontidae	Stygimys	kuszmauli
Fossilworks	J. Alroy	Multituberculata	Eucosmodontidae	Stygimys	gratus
Fossilworks	J. Alroy		Cimolestidae	Procerberus	formicarum
Fossilworks	J. Alroy	Multituberculata	Neoplagiaulacidae	Mesodma	sp.
Fossilworks	J. Alroy	Multituberculata	Eucosmodontidae	Stygimys	kuszmauli
Fossilworks	J. Alroy	Multituberculata	Eucosmodontidae	Stygimys	gratus
Fossilworks	J. Alroy	Multituberculata		Cimexomys	minor
Fossilworks	J. Alroy	Multituberculata	Taeniolabididae	Catopsalis	sp.
Fossilworks	J. Alroy		Cimolestidae	Procerberus	formicarum
Fossilworks	J. Alroy		Periptychidae	Mimatuta	sp.
Fossilworks	J. Alroy		Arctocyonidae	Oxyprimus	erikseni
Fossilworks	J. Alroy		Cimolestidae	Procerberus	andesiticus
Fossilworks	J. Alroy		Cimolestidae	Procerberus	grandis
Fossilworks	J. Alroy		Arctocyonidae	Baioconodon	denverensis
Fossilworks	J. Alroy	Multituberculata	Neoplagiaulacidae	Mesodma	sp.
Fossilworks	J. Alroy	Multituberculata	Eucosmodontidae	Stygimys	kuszmauli
Fossilworks	J. Alroy	Multituberculata	Taeniolabididae	Catopsalis	sp.
Fossilworks	J. Alroy	Multituberculata	Neoplagiaulacidae	Mesodma	sp.
Fossilworks	J. Alroy	Multituberculata	Eucosmodontidae	Stygimys	kuszmauli
Fossilworks	J. Alroy	Multituberculata	Eucosmodontidae	Stygimys	gratus
Fossilworks	J. Alroy	Multituberculata		Cimexomys	minor
Fossilworks	J. Alroy	Multituberculata	Taeniolabididae	Catopsalis	sp.
Fossilworks	J. Alroy	Multituberculata	Taeniolabididae	Valenopsalis	joyneri
Fossilworks	J. Alroy		Cimolestidae	Procerberus	formicarum
Fossilworks	J. Alroy		Arctocyonidae	Protungulatum	gorgun
Fossilworks	J. Alroy		Periptychidae	Mimatuta	sp.
Fossilworks	J. Alroy		Arctocyonidae	Oxyprimus	erikseni
Fossilworks	J. Alroy	Multituberculata	Neoplagiaulacidae	Mesodma	sp.
Fossilworks	J. Alroy	Multituberculata	Eucosmodontidae	Stygimys	kuszmauli
Fossilworks	J. Alroy	Multituberculata	Eucosmodontidae	Stygimys	gratus
Fossilworks	J. Alroy	Multituberculata		Cimexomys	minor
Fossilworks	J. Alroy		Cimolestidae	Procerberus	formicarum
Fossilworks	J. Alroy		Arctocyonidae	Protungulatum	donnae
Fossilworks	J. Alroy		Periptychidae	Mimatuta	morgoth
Fossilworks	J. Alroy		Periptychidae	Mimatuta	minuial
Fossilworks	J. Alroy		Periptychidae	Mimatuta	sp.
Fossilworks	J. Alroy		Arctocyonidae	Oxyprimus	erikseni
Fossilworks	J. Alroy	Multituberculata	Eucosmodontidae	Stygimys	kuszmauli
Fossilworks	J. Alroy		Arctocyonidae	Protungulatum	donnae
Fossilworks	J. Alroy	Multituberculata	Neoplagiaulacidae	Mesodma	sp.
Fossilworks	J. Alroy	Multituberculata	Eucosmodontidae	Stygimys	kuszmauli
Fossilworks	J. Alroy		Arctocyonidae	Protungulatum	donnae
Fossilworks	J. Alroy		Arctocyonidae	Protungulatum	gorgun
Fossilworks	J. Alroy		Periptychidae	Mimatuta	sp.
Fossilworks	J. Alroy		Arctocyonidae	Oxyprimus	erikseni
Fossilworks	J. Alroy	Multituberculata	Eucosmodontidae	Stygimys	kuszmauli
Fossilworks	J. Alroy		Arctocyonidae	Protungulatum	gorgun
Fossilworks	J. Alroy		Periptychidae	Mimatuta	morgoth
Fossilworks	J. Alroy	Multituberculata	Taeniolabididae	Taeniolabis	taoensis
Fossilworks	J. Alroy	Multituberculata	Neoplagiaulacidae	Mesodma	sp.
Fossilworks	J. Alroy	Multituberculata	Eucosmodontidae	Stygimys	kuszmauli
Fossilworks	J. Alroy	Multituberculata	Taeniolabididae	Catopsalis	alexanderi
Fossilworks	J. Alroy		Arctocyonidae	Protungulatum	donnae
Fossilworks	J. Alroy		Arctocyonidae	Protungulatum	gorgun
Fossilworks	J. Alroy		Periptychidae	Mimatuta	sp.
Fossilworks	J. Alroy		Arctocyonidae	Oxyprimus	erikseni
Fossilworks	J. Alroy	Multituberculata	Neoplagiaulacidae	Mesodma	sp.
Fossilworks	J. Alroy	Multituberculata	Eucosmodontidae	Stygimys	kuszmauli
Fossilworks	J. Alroy	Multituberculata	Eucosmodontidae	Stygimys	gratus
Fossilworks	J. Alroy	Multituberculata	Taeniolabididae	Catopsalis	sp.
Fossilworks	J. Alroy		Cimolestidae	Procerberus	formicarum
Fossilworks	J. Alroy		Arctocyonidae	Protungulatum	donnae
Fossilworks	J. Alroy		Arctocyonidae	Protungulatum	gorgun
Fossilworks	J. Alroy		Periptychidae	Mimatuta	sp.
Fossilworks	J. Alroy		Arctocyonidae	Oxyprimus	erikseni
Fossilworks	J. Alroy	Multituberculata	Neoplagiaulacidae	Mesodma	sp.
Fossilworks	J. Alroy	Multituberculata	Eucosmodontidae	Stygimys	kuszmauli
Fossilworks	J. Alroy		Cimolestidae	Procerberus	formicarum
Fossilworks	J. Alroy		Arctocyonidae	Protungulatum	donnae
Fossilworks	J. Alroy		Periptychidae	Mimatuta	minuial
Fossilworks	J. Alroy		Arctocyonidae	Oxyprimus	erikseni
Fossilworks	J. Alroy	Multituberculata	Neoplagiaulacidae	Mesodma	sp.
Fossilworks	J. Alroy	Multituberculata	Eucosmodontidae	Stygimys	kuszmauli
Fossilworks	J. Alroy	Multituberculata	Eucosmodontidae	Stygimys	gratus
Fossilworks	J. Alroy	Multituberculata		Cimexomys	minor
Fossilworks	J. Alroy	Multituberculata	Taeniolabididae	Catopsalis	alexanderi
Fossilworks	J. Alroy		Cimolestidae	Procerberus	formicarum
Fossilworks	J. Alroy		Arctocyonidae	Protungulatum	donnae
Fossilworks	J. Alroy		Arctocyonidae	Protungulatum	gorgun
Fossilworks	J. Alroy		Periptychidae	Mimatuta	morgoth
Fossilworks	J. Alroy		Periptychidae	Mimatuta	sp.
Fossilworks	J. Alroy	Multituberculata	Neoplagiaulacidae	Mesodma	sp.
Fossilworks	J. Alroy	Multituberculata	Eucosmodontidae	Stygimys	kuszmauli
Fossilworks	J. Alroy	Multituberculata	Eucosmodontidae	Stygimys	gratus
Fossilworks	J. Alroy	Multituberculata		Cimexomys	minor
Fossilworks	J. Alroy		Cimolestidae	Procerberus	formicarum
Fossilworks	J. Alroy		Arctocyonidae	Protungulatum	donnae
Fossilworks	J. Alroy		Arctocyonidae	Protungulatum	gorgun
Fossilworks	J. Alroy		Periptychidae	Mimatuta	morgoth
Fossilworks	J. Alroy		Periptychidae	Mimatuta	minuial
Fossilworks	J. Alroy		Periptychidae	Mimatuta	sp.
Fossilworks	J. Alroy		Arctocyonidae	Oxyprimus	erikseni
Fossilworks	J. Alroy		Periptychidae	Mimatuta	sp.
Fossilworks	J. Alroy	Multituberculata	Taeniolabididae	Taeniolabis	sp.
Fossilworks	J. Alroy	Proteutheria	Pantolestidae	Propalaeosinopa	sp.
Fossilworks	J. Alroy			Onychodectes	tisonensis
Fossilworks	J. Alroy		Periptychidae	Ectoconus	symbolus
Fossilworks	J. Alroy		Periptychidae	Anisonchus	oligistus
Fossilworks	J. Alroy		Periptychidae	Anisonchus	athelas
Fossilworks	J. Alroy		Periptychidae	Oxyacodon	marshater
Fossilworks	J. Alroy		Arctocyonidae	Desmatoclaenus	hermaeus
Fossilworks	J. Alroy	Acreodi	Triisodontidae	Goniacodon	hiawathae
Fossilworks	J. Alroy		Arctocyonidae	Loxolophus	sp.
Fossilworks	J. Alroy	Acreodi		Oxyclaenus	sp.
Fossilworks	J. Alroy	Macroscelidea	Apheliscidae	Haplaletes	andakupensis
Fossilworks	J. Alroy		Arctocyonidae	Chriacus	simplex
Fossilworks	J. Alroy	Acreodi	Triisodontidae	Eoconodon	sp.
Fossilworks	J. Alroy		Arctocyonidae	Loxolophus	hyattianus
[truncated: 57,374 more rows]
