# Supplementary material for: Contradicting habitat type-extinction risk relationships between living and fossil amphibians
Source: R Soc Open Sci. 2017 May 10;4(5):170051. doi: 10.1098/rsos.170051 (PMC5451811; doi:10.1098/rsos.170051)
Supplement: R code and data files (Tietje and Rödel 2017) [file rsos170051supp4.tar › Foote_Sepkoski_1999_fig1.csv]

Taxon	Genus preservation 103	Genus preservation 107	Living families
Cephalopoda	0.9011	0.8467	0.1962
Malacostraca	0.3325	0.1969	0.1908
Anthozoa	0.4916	0.4001	0.3214
Porifera	0.3959	0.4661	0.4904
Crinoidea	0.362	0.3736	0.5004
Gastropoda	0.5511	0.4139	0.5821
Asterozoa	NA	0.2562	0.569
Osteichthyes	0.1536	0.2852	0.6293
Bryozoa	0.7386	0.6818	0.7401
Ostracoda	0.5396	0.5058	0.8233
Echinoidea	0.6532	0.5648	0.8988
Brachiopoda	0.955	1	0.998
Bivalvia	0.5213	0.4534	0.9501
Chondrichthyes	0.1428	0.0789	0.9487
Polychaeta	NA	0.0554	0.3607
