# Supplementary material for: Contradicting habitat type-extinction risk relationships between living and fossil amphibians
Source: R Soc Open Sci. 2017 May 10;4(5):170051. doi: 10.1098/rsos.170051 (PMC5451811; doi:10.1098/rsos.170051)
Supplement: R code and data files (Tietje and Rödel 2017) [file rsos170051supp4.tar › ASW_taxonomy_specieslist.csv]

ASW Order	ASW Family	ASW Subfamily	ASW Genus	ASW Species
Anura	Allophrynidae		Allophryne	Allophryne relicta
Anura	Allophrynidae		Allophryne	Allophryne resplendens
Anura	Allophrynidae		Allophryne	Allophryne ruthveni
Anura	Alsodidae		Alsodes	Alsodes australis
Anura	Alsodidae		Alsodes	Alsodes barrioi
Anura	Alsodidae		Alsodes	Alsodes cantillanensis
Anura	Alsodidae		Alsodes	Alsodes coppingeri
Anura	Alsodidae		Alsodes	Alsodes gargola
Anura	Alsodidae		Alsodes	Alsodes hugoi
Anura	Alsodidae		Alsodes	Alsodes igneus
Anura	Alsodidae		Alsodes	Alsodes kaweshkari
Anura	Alsodidae		Alsodes	Alsodes montanus
Anura	Alsodidae		Alsodes	Alsodes monticola
Anura	Alsodidae		Alsodes	Alsodes neuquensis
Anura	Alsodidae		Alsodes	Alsodes nodosus
Anura	Alsodidae		Alsodes	Alsodes norae
Anura	Alsodidae		Alsodes	Alsodes pehuenche
Anura	Alsodidae		Alsodes	Alsodes tumultuosus
Anura	Alsodidae		Alsodes	Alsodes valdiviensis
Anura	Alsodidae		Alsodes	Alsodes vanzolinii
Anura	Alsodidae		Alsodes	Alsodes verrucosus
Anura	Alsodidae		Alsodes	Alsodes vittatus
Anura	Alsodidae		Eupsophus	Eupsophus altor
Anura	Alsodidae		Eupsophus	Eupsophus calcaratus
Anura	Alsodidae		Eupsophus	Eupsophus contulmoensis
Anura	Alsodidae		Eupsophus	Eupsophus emiliopugini
Anura	Alsodidae		Eupsophus	Eupsophus insularis
Anura	Alsodidae		Eupsophus	Eupsophus migueli
Anura	Alsodidae		Eupsophus	Eupsophus nahuelbutensis
Anura	Alsodidae		Eupsophus	Eupsophus roseus
Anura	Alsodidae		Eupsophus	Eupsophus septentrionalis
Anura	Alsodidae		Eupsophus	Eupsophus vertebralis
Anura	Alsodidae		Limnomedusa	Limnomedusa macroglossa
Anura	Alytidae		Alytes	Alytes cisternasii
Anura	Alytidae		Alytes	Alytes dickhilleni
Anura	Alytidae		Alytes	Alytes maurus
Anura	Alytidae		Alytes	Alytes muletensis
Anura	Alytidae		Alytes	Alytes obstetricans
Anura	Alytidae		Discoglossus	Discoglossus galganoi
Anura	Alytidae		Discoglossus	Discoglossus jeanneae
Anura	Alytidae		Discoglossus	Discoglossus montalentii
Anura	Alytidae		Discoglossus	Discoglossus pictus
Anura	Alytidae		Discoglossus	Discoglossus sardus
Anura	Alytidae		Discoglossus	Discoglossus scovazzi
Anura	Alytidae		Latonia	Latonia nigriventer
Anura	Aromobatidae	Allobatinae	Allobates	Allobates alessandroi
Anura	Aromobatidae	Allobatinae	Allobates	Allobates algorei
Anura	Aromobatidae	Allobatinae	Allobates	Allobates amissibilis
Anura	Aromobatidae	Allobatinae	Allobates	Allobates bromelicola
Anura	Aromobatidae	Allobatinae	Allobates	Allobates brunneus
Anura	Aromobatidae	Allobatinae	Allobates	Allobates caeruleodactylus
Anura	Aromobatidae	Allobatinae	Allobates	Allobates caribe
Anura	Aromobatidae	Allobatinae	Allobates	Allobates cepedai
Anura	Aromobatidae	Allobatinae	Allobates	Allobates chalcopis
Anura	Aromobatidae	Allobatinae	Allobates	Allobates conspicuus
Anura	Aromobatidae	Allobatinae	Allobates	Allobates crombiei
Anura	Aromobatidae	Allobatinae	Allobates	Allobates femoralis
Anura	Aromobatidae	Allobatinae	Allobates	Allobates flaviventris
Anura	Aromobatidae	Allobatinae	Allobates	Allobates fratisenescus
Anura	Aromobatidae	Allobatinae	Allobates	Allobates fuscellus
Anura	Aromobatidae	Allobatinae	Allobates	Allobates gasconi
Anura	Aromobatidae	Allobatinae	Allobates	Allobates goianus
Anura	Aromobatidae	Allobatinae	Allobates	Allobates granti
Anura	Aromobatidae	Allobatinae	Allobates	Allobates grillisimilis
Anura	Aromobatidae	Allobatinae	Allobates	Allobates hodli
Anura	Aromobatidae	Allobatinae	Allobates	Allobates humilis
Anura	Aromobatidae	Allobatinae	Allobates	Allobates ignotus
Anura	Aromobatidae	Allobatinae	Allobates	Allobates insperatus
Anura	Aromobatidae	Allobatinae	Allobates	Allobates juanii
Anura	Aromobatidae	Allobatinae	Allobates	Allobates kingsburyi
Anura	Aromobatidae	Allobatinae	Allobates	Allobates magnussoni
Anura	Aromobatidae	Allobatinae	Allobates	Allobates mandelorum
Anura	Aromobatidae	Allobatinae	Allobates	Allobates marchesianus
Anura	Aromobatidae	Allobatinae	Allobates	Allobates masniger
Anura	Aromobatidae	Allobatinae	Allobates	Allobates mcdiarmidi
Anura	Aromobatidae	Allobatinae	Allobates	Allobates melanolaemus
Anura	Aromobatidae	Allobatinae	Allobates	Allobates myersi
Anura	Aromobatidae	Allobatinae	Allobates	Allobates nidicola
Anura	Aromobatidae	Allobatinae	Allobates	Allobates niputidea
Anura	Aromobatidae	Allobatinae	Allobates	Allobates olfersioides
Anura	Aromobatidae	Allobatinae	Allobates	Allobates ornatus
Anura	Aromobatidae	Allobatinae	Allobates	Allobates paleovarzensis
Anura	Aromobatidae	Allobatinae	Allobates	Allobates picachos
Anura	Aromobatidae	Allobatinae	Allobates	Allobates pittieri
Anura	Aromobatidae	Allobatinae	Allobates	Allobates ranoides
Anura	Aromobatidae	Allobatinae	Allobates	Allobates sanmartini
Anura	Aromobatidae	Allobatinae	Allobates	Allobates subfolionidificans
Anura	Aromobatidae	Allobatinae	Allobates	Allobates sumtuosus
Anura	Aromobatidae	Allobatinae	Allobates	Allobates talamancae
Anura	Aromobatidae	Allobatinae	Allobates	Allobates tapajos
Anura	Aromobatidae	Allobatinae	Allobates	Allobates trilineatus
Anura	Aromobatidae	Allobatinae	Allobates	Allobates undulatus
Anura	Aromobatidae	Allobatinae	Allobates	Allobates vanzolinius
Anura	Aromobatidae	Allobatinae	Allobates	Allobates wayuu
Anura	Aromobatidae	Allobatinae	Allobates	Allobates zaparo
Anura	Aromobatidae	Anomaloglossinae	Anomaloglossus	Anomaloglossus apiau
Anura	Aromobatidae	Anomaloglossinae	Anomaloglossus	Anomaloglossus astralogaster
Anura	Aromobatidae	Anomaloglossinae	Anomaloglossus	Anomaloglossus atopoglossus
Anura	Aromobatidae	Anomaloglossinae	Anomaloglossus	Anomaloglossus ayarzaguenai
Anura	Aromobatidae	Anomaloglossinae	Anomaloglossus	Anomaloglossus baeobatrachus
Anura	Aromobatidae	Anomaloglossinae	Anomaloglossus	Anomaloglossus beebei
Anura	Aromobatidae	Anomaloglossinae	Anomaloglossus	Anomaloglossus breweri
Anura	Aromobatidae	Anomaloglossinae	Anomaloglossus	Anomaloglossus confusus
Anura	Aromobatidae	Anomaloglossinae	Anomaloglossus	Anomaloglossus degranvillei
Anura	Aromobatidae	Anomaloglossinae	Anomaloglossus	Anomaloglossus guanayensis
Anura	Aromobatidae	Anomaloglossinae	Anomaloglossus	Anomaloglossus isthminus
Anura	Aromobatidae	Anomaloglossinae	Anomaloglossus	Anomaloglossus kaiei
Anura	Aromobatidae	Anomaloglossinae	Anomaloglossus	Anomaloglossus lacrimosus
Anura	Aromobatidae	Anomaloglossinae	Anomaloglossus	Anomaloglossus leopardus
Anura	Aromobatidae	Anomaloglossinae	Anomaloglossus	Anomaloglossus megacephalus
Anura	Aromobatidae	Anomaloglossinae	Anomaloglossus	Anomaloglossus moffetti
Anura	Aromobatidae	Anomaloglossinae	Anomaloglossus	Anomaloglossus murisipanensis
Anura	Aromobatidae	Anomaloglossinae	Anomaloglossus	Anomaloglossus parimae
Anura	Aromobatidae	Anomaloglossinae	Anomaloglossus	Anomaloglossus parkerae
Anura	Aromobatidae	Anomaloglossinae	Anomaloglossus	Anomaloglossus praderioi
Anura	Aromobatidae	Anomaloglossinae	Anomaloglossus	Anomaloglossus roraima
Anura	Aromobatidae	Anomaloglossinae	Anomaloglossus	Anomaloglossus rufulus
Anura	Aromobatidae	Anomaloglossinae	Anomaloglossus	Anomaloglossus shrevei
Anura	Aromobatidae	Anomaloglossinae	Anomaloglossus	Anomaloglossus stepheni
Anura	Aromobatidae	Anomaloglossinae	Anomaloglossus	Anomaloglossus surinamensis
Anura	Aromobatidae	Anomaloglossinae	Anomaloglossus	Anomaloglossus tamacuarensis
Anura	Aromobatidae	Anomaloglossinae	Anomaloglossus	Anomaloglossus tepequem
Anura	Aromobatidae	Anomaloglossinae	Anomaloglossus	Anomaloglossus tepuyensis
Anura	Aromobatidae	Anomaloglossinae	Anomaloglossus	Anomaloglossus triunfo
Anura	Aromobatidae	Anomaloglossinae	Anomaloglossus	Anomaloglossus verbeeksnyderorum
Anura	Aromobatidae	Anomaloglossinae	Anomaloglossus	Anomaloglossus wothuja
Anura	Aromobatidae	Anomaloglossinae	Rheobates	Rheobates palmatus
Anura	Aromobatidae	Anomaloglossinae	Rheobates	Rheobates pseudopalmatus
Anura	Aromobatidae	Aromobatinae	Aromobates	Aromobates alboguttatus
Anura	Aromobatidae	Aromobatinae	Aromobates	Aromobates cannatellai
Anura	Aromobatidae	Aromobatinae	Aromobates	Aromobates capurinensis
Anura	Aromobatidae	Aromobatinae	Aromobates	Aromobates duranti
Anura	Aromobatidae	Aromobatinae	Aromobates	Aromobates ericksonae
Anura	Aromobatidae	Aromobatinae	Aromobates	Aromobates haydeeae
Anura	Aromobatidae	Aromobatinae	Aromobates	Aromobates leopardalis
Anura	Aromobatidae	Aromobatinae	Aromobates	Aromobates mayorgai
Anura	Aromobatidae	Aromobatinae	Aromobates	Aromobates meridensis
Anura	Aromobatidae	Aromobatinae	Aromobates	Aromobates molinarii
Anura	Aromobatidae	Aromobatinae	Aromobates	Aromobates nocturnus
Anura	Aromobatidae	Aromobatinae	Aromobates	Aromobates ornatissimus
Anura	Aromobatidae	Aromobatinae	Aromobates	Aromobates orostoma
Anura	Aromobatidae	Aromobatinae	Aromobates	Aromobates saltuensis
Anura	Aromobatidae	Aromobatinae	Aromobates	Aromobates serranus
Anura	Aromobatidae	Aromobatinae	Aromobates	Aromobates tokuko
Anura	Aromobatidae	Aromobatinae	Aromobates	Aromobates walterarpi
Anura	Aromobatidae	Aromobatinae	Aromobates	Aromobates zippeli
Anura	Aromobatidae	Aromobatinae	Mannophryne	Mannophryne caquetio
Anura	Aromobatidae	Aromobatinae	Mannophryne	Mannophryne collaris
Anura	Aromobatidae	Aromobatinae	Mannophryne	Mannophryne cordilleriana
Anura	Aromobatidae	Aromobatinae	Mannophryne	Mannophryne herminae
Anura	Aromobatidae	Aromobatinae	Mannophryne	Mannophryne lamarcai
Anura	Aromobatidae	Aromobatinae	Mannophryne	Mannophryne larandina
Anura	Aromobatidae	Aromobatinae	Mannophryne	Mannophryne leonardoi
Anura	Aromobatidae	Aromobatinae	Mannophryne	Mannophryne neblina
Anura	Aromobatidae	Aromobatinae	Mannophryne	Mannophryne oblitterata
Anura	Aromobatidae	Aromobatinae	Mannophryne	Mannophryne olmonae
Anura	Aromobatidae	Aromobatinae	Mannophryne	Mannophryne orellana
Anura	Aromobatidae	Aromobatinae	Mannophryne	Mannophryne riveroi
Anura	Aromobatidae	Aromobatinae	Mannophryne	Mannophryne speeri
Anura	Aromobatidae	Aromobatinae	Mannophryne	Mannophryne trinitatis
Anura	Aromobatidae	Aromobatinae	Mannophryne	Mannophryne trujillensis
Anura	Aromobatidae	Aromobatinae	Mannophryne	Mannophryne urticans
Anura	Aromobatidae	Aromobatinae	Mannophryne	Mannophryne venezuelensis
Anura	Aromobatidae	Aromobatinae	Mannophryne	Mannophryne vulcano
Anura	Aromobatidae	Aromobatinae	Mannophryne	Mannophryne yustizi
Anura	Aromobatidae			"Prostherapis" dunni
Anura	Arthroleptidae	Arthroleptinae	Arthroleptis	Arthroleptis adelphus
Anura	Arthroleptidae	Arthroleptinae	Arthroleptis	Arthroleptis adolfifriederici
Anura	Arthroleptidae	Arthroleptinae	Arthroleptis	Arthroleptis affinis
Anura	Arthroleptidae	Arthroleptinae	Arthroleptis	Arthroleptis anotis
Anura	Arthroleptidae	Arthroleptinae	Arthroleptis	Arthroleptis aureoli
Anura	Arthroleptidae	Arthroleptinae	Arthroleptis	Arthroleptis bioko
Anura	Arthroleptidae	Arthroleptinae	Arthroleptis	Arthroleptis bivittatus
Anura	Arthroleptidae	Arthroleptinae	Arthroleptis	Arthroleptis brevipes
Anura	Arthroleptidae	Arthroleptinae	Arthroleptis	Arthroleptis carquejai
Anura	Arthroleptidae	Arthroleptinae	Arthroleptis	Arthroleptis crusculum
Anura	Arthroleptidae	Arthroleptinae	Arthroleptis	Arthroleptis fichika
Anura	Arthroleptidae	Arthroleptinae	Arthroleptis	Arthroleptis formosus
Anura	Arthroleptidae	Arthroleptinae	Arthroleptis	Arthroleptis francei
Anura	Arthroleptidae	Arthroleptinae	Arthroleptis	Arthroleptis hematogaster
Anura	Arthroleptidae	Arthroleptinae	Arthroleptis	Arthroleptis kidogo
Anura	Arthroleptidae	Arthroleptinae	Arthroleptis	Arthroleptis krokosua
Anura	Arthroleptidae	Arthroleptinae	Arthroleptis	Arthroleptis kutogundua
Anura	Arthroleptidae	Arthroleptinae	Arthroleptis	Arthroleptis lameerei
Anura	Arthroleptidae	Arthroleptinae	Arthroleptis	Arthroleptis langeri
Anura	Arthroleptidae	Arthroleptinae	Arthroleptis	Arthroleptis loveridgei
Anura	Arthroleptidae	Arthroleptinae	Arthroleptis	Arthroleptis mossoensis
Anura	Arthroleptidae	Arthroleptinae	Arthroleptis	Arthroleptis nguruensis
Anura	Arthroleptidae	Arthroleptinae	Arthroleptis	Arthroleptis nikeae
Anura	Arthroleptidae	Arthroleptinae	Arthroleptis	Arthroleptis nimbaensis
Anura	Arthroleptidae	Arthroleptinae	Arthroleptis	Arthroleptis nlonakoensis
Anura	Arthroleptidae	Arthroleptinae	Arthroleptis	Arthroleptis palava
Anura	Arthroleptidae	Arthroleptinae	Arthroleptis	Arthroleptis perreti
Anura	Arthroleptidae	Arthroleptinae	Arthroleptis	Arthroleptis phrynoides
Anura	Arthroleptidae	Arthroleptinae	Arthroleptis	Arthroleptis poecilonotus
Anura	Arthroleptidae	Arthroleptinae	Arthroleptis	Arthroleptis pyrrhoscelis
Anura	Arthroleptidae	Arthroleptinae	Arthroleptis	Arthroleptis reichei
Anura	Arthroleptidae	Arthroleptinae	Arthroleptis	Arthroleptis schubotzi
Anura	Arthroleptidae	Arthroleptinae	Arthroleptis	Arthroleptis spinalis
Anura	Arthroleptidae	Arthroleptinae	Arthroleptis	Arthroleptis stenodactylus
Anura	Arthroleptidae	Arthroleptinae	Arthroleptis	Arthroleptis stridens
Anura	Arthroleptidae	Arthroleptinae	Arthroleptis	Arthroleptis sylvaticus
Anura	Arthroleptidae	Arthroleptinae	Arthroleptis	Arthroleptis taeniatus
Anura	Arthroleptidae	Arthroleptinae	Arthroleptis	Arthroleptis tanneri
Anura	Arthroleptidae	Arthroleptinae	Arthroleptis	Arthroleptis troglodytes
Anura	Arthroleptidae	Arthroleptinae	Arthroleptis	Arthroleptis tuberosus
Anura	Arthroleptidae	Arthroleptinae	Arthroleptis	Arthroleptis variabilis
Anura	Arthroleptidae	Arthroleptinae	Arthroleptis	Arthroleptis vercammeni
Anura	Arthroleptidae	Arthroleptinae	Arthroleptis	Arthroleptis wahlbergii
Anura	Arthroleptidae	Arthroleptinae	Arthroleptis	Arthroleptis xenochirus
Anura	Arthroleptidae	Arthroleptinae	Arthroleptis	Arthroleptis xenodactyloides
Anura	Arthroleptidae	Arthroleptinae	Arthroleptis	Arthroleptis xenodactylus
Anura	Arthroleptidae	Arthroleptinae	Arthroleptis	Arthroleptis zimmeri
Anura	Arthroleptidae	Arthroleptinae	Cardioglossa	Cardioglossa alsco
Anura	Arthroleptidae	Arthroleptinae	Cardioglossa	Cardioglossa annulata
Anura	Arthroleptidae	Arthroleptinae	Cardioglossa	Cardioglossa congolia
Anura	Arthroleptidae	Arthroleptinae	Cardioglossa	Cardioglossa cyaneospila
Anura	Arthroleptidae	Arthroleptinae	Cardioglossa	Cardioglossa elegans
Anura	Arthroleptidae	Arthroleptinae	Cardioglossa	Cardioglossa escalerae
Anura	Arthroleptidae	Arthroleptinae	Cardioglossa	Cardioglossa gracilis
Anura	Arthroleptidae	Arthroleptinae	Cardioglossa	Cardioglossa gratiosa
Anura	Arthroleptidae	Arthroleptinae	Cardioglossa	Cardioglossa inornata
Anura	Arthroleptidae	Arthroleptinae	Cardioglossa	Cardioglossa leucomystax
Anura	Arthroleptidae	Arthroleptinae	Cardioglossa	Cardioglossa manengouba
Anura	Arthroleptidae	Arthroleptinae	Cardioglossa	Cardioglossa melanogaster
Anura	Arthroleptidae	Arthroleptinae	Cardioglossa	Cardioglossa nigromaculata
Anura	Arthroleptidae	Arthroleptinae	Cardioglossa	Cardioglossa occidentalis
Anura	Arthroleptidae	Arthroleptinae	Cardioglossa	Cardioglossa oreas
Anura	Arthroleptidae	Arthroleptinae	Cardioglossa	Cardioglossa pulchra
Anura	Arthroleptidae	Arthroleptinae	Cardioglossa	Cardioglossa schioetzi
Anura	Arthroleptidae	Arthroleptinae	Cardioglossa	Cardioglossa trifasciata
Anura	Arthroleptidae	Arthroleptinae	Cardioglossa	Cardioglossa venusta
Anura	Arthroleptidae	Astylosterninae	Astylosternus	Astylosternus batesi
Anura	Arthroleptidae	Astylosterninae	Astylosternus	Astylosternus diadematus
Anura	Arthroleptidae	Astylosterninae	Astylosternus	Astylosternus fallax
Anura	Arthroleptidae	Astylosterninae	Astylosternus	Astylosternus laticephalus
Anura	Arthroleptidae	Astylosterninae	Astylosternus	Astylosternus laurenti
Anura	Arthroleptidae	Astylosterninae	Astylosternus	Astylosternus montanus
Anura	Arthroleptidae	Astylosterninae	Astylosternus	Astylosternus nganhanus
Anura	Arthroleptidae	Astylosterninae	Astylosternus	Astylosternus occidentalis
Anura	Arthroleptidae	Astylosterninae	Astylosternus	Astylosternus perreti
Anura	Arthroleptidae	Astylosterninae	Astylosternus	Astylosternus ranoides
Anura	Arthroleptidae	Astylosterninae	Astylosternus	Astylosternus rheophilus
Anura	Arthroleptidae	Astylosterninae	Astylosternus	Astylosternus schioetzi
Anura	Arthroleptidae	Astylosterninae	Leptodactylodon	Leptodactylodon albiventris
Anura	Arthroleptidae	Astylosterninae	Leptodactylodon	Leptodactylodon axillaris
Anura	Arthroleptidae	Astylosterninae	Leptodactylodon	Leptodactylodon bicolor
Anura	Arthroleptidae	Astylosterninae	Leptodactylodon	Leptodactylodon blanci
Anura	Arthroleptidae	Astylosterninae	Leptodactylodon	Leptodactylodon boulengeri
Anura	Arthroleptidae	Astylosterninae	Leptodactylodon	Leptodactylodon bueanus
Anura	Arthroleptidae	Astylosterninae	Leptodactylodon	Leptodactylodon erythrogaster
Anura	Arthroleptidae	Astylosterninae	Leptodactylodon	Leptodactylodon mertensi
Anura	Arthroleptidae	Astylosterninae	Leptodactylodon	Leptodactylodon ornatus
Anura	Arthroleptidae	Astylosterninae	Leptodactylodon	Leptodactylodon ovatus
Anura	Arthroleptidae	Astylosterninae	Leptodactylodon	Leptodactylodon perreti
Anura	Arthroleptidae	Astylosterninae	Leptodactylodon	Leptodactylodon polyacanthus
Anura	Arthroleptidae	Astylosterninae	Leptodactylodon	Leptodactylodon stevarti
Anura	Arthroleptidae	Astylosterninae	Leptodactylodon	Leptodactylodon ventrimarmoratus
Anura	Arthroleptidae	Astylosterninae	Leptodactylodon	Leptodactylodon wildi
Anura	Arthroleptidae	Astylosterninae	Nyctibates	Nyctibates corrugatus
Anura	Arthroleptidae	Astylosterninae	Scotobleps	Scotobleps gabonicus
Anura	Arthroleptidae	Astylosterninae	Trichobatrachus	Trichobatrachus robustus
Anura	Arthroleptidae	Leptopelinae	Leptopelis	Leptopelis anchietae
Anura	Arthroleptidae	Leptopelinae	Leptopelis	Leptopelis anebos
Anura	Arthroleptidae	Leptopelinae	Leptopelis	Leptopelis argenteus
Anura	Arthroleptidae	Leptopelinae	Leptopelis	Leptopelis aubryi
Anura	Arthroleptidae	Leptopelinae	Leptopelis	Leptopelis aubryioides
Anura	Arthroleptidae	Leptopelinae	Leptopelis	Leptopelis bequaerti
Anura	Arthroleptidae	Leptopelinae	Leptopelis	Leptopelis bocagii
Anura	Arthroleptidae	Leptopelinae	Leptopelis	Leptopelis boulengeri
Anura	Arthroleptidae	Leptopelinae	Leptopelis	Leptopelis brevipes
Anura	Arthroleptidae	Leptopelinae	Leptopelis	Leptopelis brevirostris
Anura	Arthroleptidae	Leptopelinae	Leptopelis	Leptopelis bufonides
Anura	Arthroleptidae	Leptopelinae	Leptopelis	Leptopelis calcaratus
Anura	Arthroleptidae	Leptopelinae	Leptopelis	Leptopelis christyi
Anura	Arthroleptidae	Leptopelinae	Leptopelis	Leptopelis concolor
Anura	Arthroleptidae	Leptopelinae	Leptopelis	Leptopelis crystallinoron
Anura	Arthroleptidae	Leptopelinae	Leptopelis	Leptopelis cynnamomeus
Anura	Arthroleptidae	Leptopelinae	Leptopelis	Leptopelis fenestratus
Anura	Arthroleptidae	Leptopelinae	Leptopelis	Leptopelis fiziensis
Anura	Arthroleptidae	Leptopelinae	Leptopelis	Leptopelis flavomaculatus
Anura	Arthroleptidae	Leptopelinae	Leptopelis	Leptopelis gramineus
Anura	Arthroleptidae	Leptopelinae	Leptopelis	Leptopelis grandiceps
Anura	Arthroleptidae	Leptopelinae	Leptopelis	Leptopelis jordani
Anura	Arthroleptidae	Leptopelinae	Leptopelis	Leptopelis karissimbensis
Anura	Arthroleptidae	Leptopelinae	Leptopelis	Leptopelis kivuensis
Anura	Arthroleptidae	Leptopelinae	Leptopelis	Leptopelis lebeaui
Anura	Arthroleptidae	Leptopelinae	Leptopelis	Leptopelis mackayi
Anura	Arthroleptidae	Leptopelinae	Leptopelis	Leptopelis macrotis
Anura	Arthroleptidae	Leptopelinae	Leptopelis	Leptopelis marginatus
Anura	Arthroleptidae	Leptopelinae	Leptopelis	Leptopelis millsoni
Anura	Arthroleptidae	Leptopelinae	Leptopelis	Leptopelis modestus
Anura	Arthroleptidae	Leptopelinae	Leptopelis	Leptopelis mossambicus
Anura	Arthroleptidae	Leptopelinae	Leptopelis	Leptopelis mtoewaate
Anura	Arthroleptidae	Leptopelinae	Leptopelis	Leptopelis natalensis
Anura	Arthroleptidae	Leptopelinae	Leptopelis	Leptopelis nordequatorialis
Anura	Arthroleptidae	Leptopelinae	Leptopelis	Leptopelis notatus
Anura	Arthroleptidae	Leptopelinae	Leptopelis	Leptopelis occidentalis
Anura	Arthroleptidae	Leptopelinae	Leptopelis	Leptopelis ocellatus
Anura	Arthroleptidae	Leptopelinae	Leptopelis	Leptopelis oryi
Anura	Arthroleptidae	Leptopelinae	Leptopelis	Leptopelis palmatus
Anura	Arthroleptidae	Leptopelinae	Leptopelis	Leptopelis parbocagii
Anura	Arthroleptidae	Leptopelinae	Leptopelis	Leptopelis parkeri
Anura	Arthroleptidae	Leptopelinae	Leptopelis	Leptopelis parvus
Anura	Arthroleptidae	Leptopelinae	Leptopelis	Leptopelis ragazzii
Anura	Arthroleptidae	Leptopelinae	Leptopelis	Leptopelis rufus
Anura	Arthroleptidae	Leptopelinae	Leptopelis	Leptopelis spiritusnoctis
Anura	Arthroleptidae	Leptopelinae	Leptopelis	Leptopelis susanae
Anura	Arthroleptidae	Leptopelinae	Leptopelis	Leptopelis uluguruensis
Anura	Arthroleptidae	Leptopelinae	Leptopelis	Leptopelis vannutellii
Anura	Arthroleptidae	Leptopelinae	Leptopelis	Leptopelis vermiculatus
Anura	Arthroleptidae	Leptopelinae	Leptopelis	Leptopelis viridis
Anura	Arthroleptidae	Leptopelinae	Leptopelis	Leptopelis xenodactylus
Anura	Arthroleptidae	Leptopelinae	Leptopelis	Leptopelis yaldeni
Anura	Arthroleptidae	Leptopelinae	Leptopelis	Leptopelis zebra
Anura	Ascaphidae		Ascaphus	Ascaphus montanus
Anura	Ascaphidae		Ascaphus	Ascaphus truei
Anura	Batrachylidae		Atelognathus	Atelognathus ceii
Anura	Batrachylidae		Atelognathus	Atelognathus nitoi
Anura	Batrachylidae		Atelognathus	Atelognathus patagonicus
Anura	Batrachylidae		Atelognathus	Atelognathus praebasalticus
Anura	Batrachylidae		Atelognathus	Atelognathus reverberii
Anura	Batrachylidae		Atelognathus	Atelognathus salai
Anura	Batrachylidae		Atelognathus	Atelognathus solitarius
Anura	Batrachylidae		Batrachyla	Batrachyla antartandica
Anura	Batrachylidae		Batrachyla	Batrachyla fitzroya
Anura	Batrachylidae		Batrachyla	Batrachyla leptopus
Anura	Batrachylidae		Batrachyla	Batrachyla nibaldoi
Anura	Batrachylidae		Batrachyla	Batrachyla taeniata
Anura	Batrachylidae		Chaltenobatrachus	Chaltenobatrachus grandisonae
Anura	Batrachylidae		Hylorina	Hylorina sylvatica
Anura	Bombinatoridae		Barbourula	Barbourula busuangensis
Anura	Bombinatoridae		Barbourula	Barbourula kalimantanensis
Anura	Bombinatoridae		Bombina	Bombina bombina
Anura	Bombinatoridae		Bombina	Bombina maxima
Anura	Bombinatoridae		Bombina	Bombina microdeladigitora
Anura	Bombinatoridae		Bombina	Bombina orientalis
Anura	Bombinatoridae		Bombina	Bombina variegata
Anura	Brachycephalidae		Brachycephalus	Brachycephalus alipioi
Anura	Brachycephalidae		Brachycephalus	Brachycephalus atelopoide
Anura	Brachycephalidae		Brachycephalus	Brachycephalus auroguttatus
Anura	Brachycephalidae		Brachycephalus	Brachycephalus boticario
Anura	Brachycephalidae		Brachycephalus	Brachycephalus brunneus
Anura	Brachycephalidae		Brachycephalus	Brachycephalus bufonoides
Anura	Brachycephalidae		Brachycephalus	Brachycephalus crispus
Anura	Brachycephalidae		Brachycephalus	Brachycephalus didactylus
Anura	Brachycephalidae		Brachycephalus	Brachycephalus ephippium
Anura	Brachycephalidae		Brachycephalus	Brachycephalus ferruginus
Anura	Brachycephalidae		Brachycephalus	Brachycephalus fuscolineatus
Anura	Brachycephalidae		Brachycephalus	Brachycephalus garbeanus
Anura	Brachycephalidae		Brachycephalus	Brachycephalus guarani
Anura	Brachycephalidae		Brachycephalus	Brachycephalus hermogenesi
Anura	Brachycephalidae		Brachycephalus	Brachycephalus izecksohni
Anura	Brachycephalidae		Brachycephalus	Brachycephalus leopardus
Anura	Brachycephalidae		Brachycephalus	Brachycephalus margaritatus
Anura	Brachycephalidae		Brachycephalus	Brachycephalus mariaeterezae
Anura	Brachycephalidae		Brachycephalus	Brachycephalus nodoterga
Anura	Brachycephalidae		Brachycephalus	Brachycephalus olivaceus
Anura	Brachycephalidae		Brachycephalus	Brachycephalus pernix
Anura	Brachycephalidae		Brachycephalus	Brachycephalus pitanga
Anura	Brachycephalidae		Brachycephalus	Brachycephalus pombali
Anura	Brachycephalidae		Brachycephalus	Brachycephalus pulex
Anura	Brachycephalidae		Brachycephalus	Brachycephalus quiririensis
Anura	Brachycephalidae		Brachycephalus	Brachycephalus toby
Anura	Brachycephalidae		Brachycephalus	Brachycephalus tridactylus
Anura	Brachycephalidae		Brachycephalus	Brachycephalus verrucosus
Anura	Brachycephalidae		Brachycephalus	Brachycephalus vertebralis
Anura	Brachycephalidae		Ischnocnema	Ischnocnema abdita
Anura	Brachycephalidae		Ischnocnema	Ischnocnema bolbodactyla
Anura	Brachycephalidae		Ischnocnema	Ischnocnema concolor
Anura	Brachycephalidae		Ischnocnema	Ischnocnema epipeda
Anura	Brachycephalidae		Ischnocnema	Ischnocnema erythromera
Anura	Brachycephalidae		Ischnocnema	Ischnocnema gehrti
Anura	Brachycephalidae		Ischnocnema	Ischnocnema gualteri
Anura	Brachycephalidae		Ischnocnema	Ischnocnema guentheri
Anura	Brachycephalidae		Ischnocnema	Ischnocnema henselii
Anura	Brachycephalidae		Ischnocnema	Ischnocnema hoehnei
Anura	Brachycephalidae		Ischnocnema	Ischnocnema holti
Anura	Brachycephalidae		Ischnocnema	Ischnocnema izecksohni
Anura	Brachycephalidae		Ischnocnema	Ischnocnema juipoca
Anura	Brachycephalidae		Ischnocnema	Ischnocnema karst
Anura	Brachycephalidae		Ischnocnema	Ischnocnema lactea
Anura	Brachycephalidae		Ischnocnema	Ischnocnema manezinho
Anura	Brachycephalidae		Ischnocnema	Ischnocnema melanopygia
Anura	Brachycephalidae		Ischnocnema	Ischnocnema nanahallux
Anura	Brachycephalidae		Ischnocnema	Ischnocnema nasuta
Anura	Brachycephalidae		Ischnocnema	Ischnocnema nigriventris
Anura	Brachycephalidae		Ischnocnema	Ischnocnema octavioi
Anura	Brachycephalidae		Ischnocnema	Ischnocnema oea
Anura	Brachycephalidae		Ischnocnema	Ischnocnema paranaensis
Anura	Brachycephalidae		Ischnocnema	Ischnocnema parva
Anura	Brachycephalidae		Ischnocnema	Ischnocnema penaxavantinho
Anura	Brachycephalidae		Ischnocnema	Ischnocnema pusilla
Anura	Brachycephalidae		Ischnocnema	Ischnocnema randorum
Anura	Brachycephalidae		Ischnocnema	Ischnocnema sambaqui
Anura	Brachycephalidae		Ischnocnema	Ischnocnema spanios
Anura	Brachycephalidae		Ischnocnema	Ischnocnema surda
Anura	Brachycephalidae		Ischnocnema	Ischnocnema venancioi
Anura	Brachycephalidae		Ischnocnema	Ischnocnema verrucosa
Anura	Brachycephalidae		Ischnocnema	Ischnocnema vizottoi
Anura	Brevicipitidae		Balebreviceps	Balebreviceps hillmani
Anura	Brevicipitidae		Breviceps	Breviceps acutirostris
Anura	Brevicipitidae		Breviceps	Breviceps adspersus
Anura	Brevicipitidae		Breviceps	Breviceps bagginsi
Anura	Brevicipitidae		Breviceps	Breviceps branchi
Anura	Brevicipitidae		Breviceps	Breviceps fichus
Anura	Brevicipitidae		Breviceps	Breviceps fuscus
Anura	Brevicipitidae		Breviceps	Breviceps gibbosus
Anura	Brevicipitidae		Breviceps	Breviceps macrops
Anura	Brevicipitidae		Breviceps	Breviceps montanus
Anura	Brevicipitidae		Breviceps	Breviceps mossambicus
Anura	Brevicipitidae		Breviceps	Breviceps namaquensis
Anura	Brevicipitidae		Breviceps	Breviceps poweri
Anura	Brevicipitidae		Breviceps	Breviceps rosei
Anura	Brevicipitidae		Breviceps	Breviceps sopranus
Anura	Brevicipitidae		Breviceps	Breviceps sylvestris
Anura	Brevicipitidae		Breviceps	Breviceps verrucosus
Anura	Brevicipitidae		Callulina	Callulina dawida
Anura	Brevicipitidae		Callulina	Callulina hanseni
Anura	Brevicipitidae		Callulina	Callulina kanga
Anura	Brevicipitidae		Callulina	Callulina kisiwamsitu
Anura	Brevicipitidae		Callulina	Callulina kreffti
Anura	Brevicipitidae		Callulina	Callulina laphami
Anura	Brevicipitidae		Callulina	Callulina meteora
Anura	Brevicipitidae		Callulina	Callulina shengena
Anura	Brevicipitidae		Callulina	Callulina stanleyi
Anura	Brevicipitidae		Probreviceps	Probreviceps durirostris
Anura	Brevicipitidae		Probreviceps	Probreviceps loveridgei
Anura	Brevicipitidae		Probreviceps	Probreviceps macrodactylus
Anura	Brevicipitidae		Probreviceps	Probreviceps rhodesianus
Anura	Brevicipitidae		Probreviceps	Probreviceps rungwensis
Anura	Brevicipitidae		Probreviceps	Probreviceps uluguruensis
Anura	Brevicipitidae		Spelaeophryne	Spelaeophryne methneri
Anura	Bufonidae		Adenomus	Adenomus kandianus
Anura	Bufonidae		Adenomus	Adenomus kelaartii
Anura	Bufonidae		Altiphrynoides	Altiphrynoides malcolmi
Anura	Bufonidae		Altiphrynoides	Altiphrynoides osgoodi
Anura	Bufonidae		Amazophrynella	Amazophrynella amazonicola
Anura	Bufonidae		Amazophrynella	Amazophrynella bokermanni
Anura	Bufonidae		Amazophrynella	Amazophrynella manaos
Anura	Bufonidae		Amazophrynella	Amazophrynella matses
Anura	Bufonidae		Amazophrynella	Amazophrynella minuta
Anura	Bufonidae		Amazophrynella	Amazophrynella vote
Anura	Bufonidae		Amietophrynus	Amietophrynus arabicus
Anura	Bufonidae		Amietophrynus	Amietophrynus asmarae
Anura	Bufonidae		Amietophrynus	Amietophrynus blanfordii
Anura	Bufonidae		Amietophrynus	Amietophrynus brauni
Anura	Bufonidae		Amietophrynus	Amietophrynus buchneri
Anura	Bufonidae		Amietophrynus	Amietophrynus camerunensis
Anura	Bufonidae		Amietophrynus	Amietophrynus channingi
Anura	Bufonidae		Amietophrynus	Amietophrynus chudeaui
Anura	Bufonidae		Amietophrynus	Amietophrynus cristiglans
Anura	Bufonidae		Amietophrynus	Amietophrynus danielae
Anura	Bufonidae		Amietophrynus	Amietophrynus djohongensis
Anura	Bufonidae		Amietophrynus	Amietophrynus dodsoni
Anura	Bufonidae		Amietophrynus	Amietophrynus fuliginatus
Anura	Bufonidae		Amietophrynus	Amietophrynus funereus
Anura	Bufonidae		Amietophrynus	Amietophrynus garmani
Anura	Bufonidae		Amietophrynus	Amietophrynus gracilipes
Anura	Bufonidae		Amietophrynus	Amietophrynus gutturalis
Anura	Bufonidae		Amietophrynus	Amietophrynus kassasii
Anura	Bufonidae		Amietophrynus	Amietophrynus kerinyagae
Anura	Bufonidae		Amietophrynus	Amietophrynus kisoloensis
Anura	Bufonidae		Amietophrynus	Amietophrynus langanoensis
Anura	Bufonidae		Amietophrynus	Amietophrynus latifrons
Anura	Bufonidae		Amietophrynus	Amietophrynus lemairii
Anura	Bufonidae		Amietophrynus	Amietophrynus maculatus
Anura	Bufonidae		Amietophrynus	Amietophrynus mauritanicus
Anura	Bufonidae		Amietophrynus	Amietophrynus pantherinus
Anura	Bufonidae		Amietophrynus	Amietophrynus pardalis
Anura	Bufonidae		Amietophrynus	Amietophrynus pentoni
Anura	Bufonidae		Amietophrynus	Amietophrynus perreti
Anura	Bufonidae		Amietophrynus	Amietophrynus poweri
Anura	Bufonidae		Amietophrynus	Amietophrynus rangeri
Anura	Bufonidae		Amietophrynus	Amietophrynus reesi
Anura	Bufonidae		Amietophrynus	Amietophrynus regularis
Anura	Bufonidae		Amietophrynus	Amietophrynus steindachneri
Anura	Bufonidae		Amietophrynus	Amietophrynus superciliaris
Anura	Bufonidae		Amietophrynus	Amietophrynus taiensis
Anura	Bufonidae		Amietophrynus	Amietophrynus tihamicus
Anura	Bufonidae		Amietophrynus	Amietophrynus togoensis
Anura	Bufonidae		Amietophrynus	Amietophrynus tuberosus
Anura	Bufonidae		Amietophrynus	Amietophrynus turkanae
Anura	Bufonidae		Amietophrynus	Amietophrynus urunguensis
Anura	Bufonidae		Amietophrynus	Amietophrynus villiersi
Anura	Bufonidae		Amietophrynus	Amietophrynus vittatus
Anura	Bufonidae		Amietophrynus	Amietophrynus xeros
Anura	Bufonidae		Anaxyrus	Anaxyrus americanus
Anura	Bufonidae		Anaxyrus	Anaxyrus baxteri
Anura	Bufonidae		Anaxyrus	Anaxyrus boreas
Anura	Bufonidae		Anaxyrus	Anaxyrus californicus
Anura	Bufonidae		Anaxyrus	Anaxyrus canorus
Anura	Bufonidae		Anaxyrus	Anaxyrus cognatus
Anura	Bufonidae		Anaxyrus	Anaxyrus compactilis
Anura	Bufonidae		Anaxyrus	Anaxyrus debilis
Anura	Bufonidae		Anaxyrus	Anaxyrus exsul
Anura	Bufonidae		Anaxyrus	Anaxyrus fowleri
Anura	Bufonidae		Anaxyrus	Anaxyrus hemiophrys
Anura	Bufonidae		Anaxyrus	Anaxyrus houstonensis
Anura	Bufonidae		Anaxyrus	Anaxyrus kelloggi
Anura	Bufonidae		Anaxyrus	Anaxyrus mexicanus
Anura	Bufonidae		Anaxyrus	Anaxyrus microscaphus
Anura	Bufonidae		Anaxyrus	Anaxyrus nelsoni
Anura	Bufonidae		Anaxyrus	Anaxyrus punctatus
Anura	Bufonidae		Anaxyrus	Anaxyrus quercicus
Anura	Bufonidae		Anaxyrus	Anaxyrus retiformis
Anura	Bufonidae		Anaxyrus	Anaxyrus speciosus
Anura	Bufonidae		Anaxyrus	Anaxyrus terrestris
Anura	Bufonidae		Anaxyrus	Anaxyrus woodhousii
Anura	Bufonidae		Ansonia	Ansonia albomaculata
Anura	Bufonidae		Ansonia	Ansonia echinata
Anura	Bufonidae		Ansonia	Ansonia endauensis
Anura	Bufonidae		Ansonia	Ansonia fuliginea
Anura	Bufonidae		Ansonia	Ansonia glandulosa
Anura	Bufonidae		Ansonia	Ansonia guibei
Anura	Bufonidae		Ansonia	Ansonia hanitschi
Anura	Bufonidae		Ansonia	Ansonia inthanon
Anura	Bufonidae		Ansonia	Ansonia jeetsukumarani
Anura	Bufonidae		Ansonia	Ansonia kraensis
Anura	Bufonidae		Ansonia	Ansonia latidisca
Anura	Bufonidae		Ansonia	Ansonia latiffi
Anura	Bufonidae		Ansonia	Ansonia latirostra
Anura	Bufonidae		Ansonia	Ansonia leptopus
Anura	Bufonidae		Ansonia	Ansonia longidigita
Anura	Bufonidae		Ansonia	Ansonia lumut
Anura	Bufonidae		Ansonia	Ansonia malayana
Anura	Bufonidae		Ansonia	Ansonia mcgregori
Anura	Bufonidae		Ansonia	Ansonia minuta
Anura	Bufonidae		Ansonia	Ansonia muelleri
Anura	Bufonidae		Ansonia	Ansonia penangensis
Anura	Bufonidae		Ansonia	Ansonia platysoma
Anura	Bufonidae		Ansonia	Ansonia siamensis
Anura	Bufonidae		Ansonia	Ansonia spinulifer
Anura	Bufonidae		Ansonia	Ansonia thinthinae
Anura	Bufonidae		Ansonia	Ansonia tiomanica
Anura	Bufonidae		Ansonia	Ansonia torrentis
Anura	Bufonidae		Ansonia	Ansonia vidua
Anura	Bufonidae		Atelopus	Atelopus andinus
Anura	Bufonidae		Atelopus	Atelopus angelito
Anura	Bufonidae		Atelopus	Atelopus ardila
Anura	Bufonidae		Atelopus	Atelopus arsyecue
Anura	Bufonidae		Atelopus	Atelopus arthuri
Anura	Bufonidae		Atelopus	Atelopus balios
Anura	Bufonidae		Atelopus	Atelopus barbotini
Anura	Bufonidae		Atelopus	Atelopus bomolochos
Anura	Bufonidae		Atelopus	Atelopus boulengeri
Anura	Bufonidae		Atelopus	Atelopus carauta
Anura	Bufonidae		Atelopus	Atelopus carbonerensis
Anura	Bufonidae		Atelopus	Atelopus carrikeri
Anura	Bufonidae		Atelopus	Atelopus certus
Anura	Bufonidae		Atelopus	Atelopus chiriquiensis
Anura	Bufonidae		Atelopus	Atelopus chirripoensis
Anura	Bufonidae		Atelopus	Atelopus chocoensis
Anura	Bufonidae		Atelopus	Atelopus chrysocorallus
Anura	Bufonidae		Atelopus	Atelopus coynei
Anura	Bufonidae		Atelopus	Atelopus cruciger
Anura	Bufonidae		Atelopus	Atelopus dimorphus
Anura	Bufonidae		Atelopus	Atelopus ebenoides
Anura	Bufonidae		Atelopus	Atelopus elegans
Anura	Bufonidae		Atelopus	Atelopus epikeisthos
Anura	Bufonidae		Atelopus	Atelopus erythropus
Anura	Bufonidae		Atelopus	Atelopus eusebianus
Anura	Bufonidae		Atelopus	Atelopus eusebiodiazi
Anura	Bufonidae		Atelopus	Atelopus exiguus
Anura	Bufonidae		Atelopus	Atelopus famelicus
Anura	Bufonidae		Atelopus	Atelopus farci
Anura	Bufonidae		Atelopus	Atelopus flavescens
Anura	Bufonidae		Atelopus	Atelopus franciscus
Anura	Bufonidae		Atelopus	Atelopus galactogaster
Anura	Bufonidae		Atelopus	Atelopus gigas
Anura	Bufonidae		Atelopus	Atelopus glyphus
Anura	Bufonidae		Atelopus	Atelopus guanujo
Anura	Bufonidae		Atelopus	Atelopus guitarraensis
Anura	Bufonidae		Atelopus	Atelopus halihelos
Anura	Bufonidae		Atelopus	Atelopus hoogmoedi
Anura	Bufonidae		Atelopus	Atelopus ignescens
Anura	Bufonidae		Atelopus	Atelopus laetissimus
Anura	Bufonidae		Atelopus	Atelopus limosus
Anura	Bufonidae		Atelopus	Atelopus loettersi
Anura	Bufonidae		Atelopus	Atelopus longibrachius
Anura	Bufonidae		Atelopus	Atelopus longirostris
Anura	Bufonidae		Atelopus	Atelopus lozanoi
Anura	Bufonidae		Atelopus	Atelopus lynchi
Anura	Bufonidae		Atelopus	Atelopus mandingues
Anura	Bufonidae		Atelopus	Atelopus marinkellei
Anura	Bufonidae		Atelopus	Atelopus mindoensis
Anura	Bufonidae		Atelopus	Atelopus minutulus
Anura	Bufonidae		Atelopus	Atelopus mittermeieri
Anura	Bufonidae		Atelopus	Atelopus monohernandezii
Anura	Bufonidae		Atelopus	Atelopus mucubajiensis
Anura	Bufonidae		Atelopus	Atelopus muisca
Anura	Bufonidae		Atelopus	Atelopus nahumae
Anura	Bufonidae		Atelopus	Atelopus nanay
Anura	Bufonidae		Atelopus	Atelopus nepiozomus
Anura	Bufonidae		Atelopus	Atelopus nicefori
Anura	Bufonidae		Atelopus	Atelopus nocturnus
Anura	Bufonidae		Atelopus	Atelopus onorei
Anura	Bufonidae		Atelopus	Atelopus orcesi
Anura	Bufonidae		Atelopus	Atelopus oxapampae
Anura	Bufonidae		Atelopus	Atelopus oxyrhynchus
Anura	Bufonidae		Atelopus	Atelopus pachydermus
Anura	Bufonidae		Atelopus	Atelopus palmatus
Anura	Bufonidae		Atelopus	Atelopus pastuso
Anura	Bufonidae		Atelopus	Atelopus patazensis
Anura	Bufonidae		Atelopus	Atelopus pedimarmoratus
Anura	Bufonidae		Atelopus	Atelopus peruensis
Anura	Bufonidae		Atelopus	Atelopus petersi
Anura	Bufonidae		Atelopus	Atelopus petriruizi
Anura	Bufonidae		Atelopus	Atelopus pictiventris
Anura	Bufonidae		Atelopus	Atelopus pinangoi
Anura	Bufonidae		Atelopus	Atelopus planispina
Anura	Bufonidae		Atelopus	Atelopus podocarpus
Anura	Bufonidae		Atelopus	Atelopus pulcher
Anura	Bufonidae		Atelopus	Atelopus pyrodactylus
Anura	Bufonidae		Atelopus	Atelopus quimbaya
Anura	Bufonidae		Atelopus	Atelopus reticulatus
Anura	Bufonidae		Atelopus	Atelopus sanjosei
Anura	Bufonidae		Atelopus	Atelopus seminiferus
Anura	Bufonidae		Atelopus	Atelopus senex
Anura	Bufonidae		Atelopus	Atelopus sernai
Anura	Bufonidae		Atelopus	Atelopus simulatus
Anura	Bufonidae		Atelopus	Atelopus siranus
Anura	Bufonidae		Atelopus	Atelopus sonsonensis
Anura	Bufonidae		Atelopus	Atelopus sorianoi
Anura	Bufonidae		Atelopus	Atelopus spumarius
Anura	Bufonidae		Atelopus	Atelopus spurrelli
Anura	Bufonidae		Atelopus	Atelopus subornatus
Anura	Bufonidae		Atelopus	Atelopus tamaense
Anura	Bufonidae		Atelopus	Atelopus tricolor
Anura	Bufonidae		Atelopus	Atelopus varius
Anura	Bufonidae		Atelopus	Atelopus vogli
Anura	Bufonidae		Atelopus	Atelopus walkeri
Anura	Bufonidae		Atelopus	Atelopus zeteki
Anura	Bufonidae		Barbarophryne	Barbarophryne brongersmai
Anura	Bufonidae		Bufo	Bufo ailaoanus
Anura	Bufonidae		Bufo	Bufo aspinius
Anura	Bufonidae		Bufo	Bufo bankorensis
Anura	Bufonidae		Bufo	Bufo bufo
Anura	Bufonidae		Bufo	Bufo cryptotympanicus
Anura	Bufonidae		Bufo	Bufo eichwaldi
Anura	Bufonidae		Bufo	Bufo gargarizans
Anura	Bufonidae		Bufo	Bufo japonicus
Anura	Bufonidae		Bufo	Bufo luchunnicus
Anura	Bufonidae		Bufo	Bufo menglianus
Anura	Bufonidae		Bufo	Bufo pageoti
Anura	Bufonidae		Bufo	Bufo spinosus
Anura	Bufonidae		Bufo	Bufo stejnegeri
Anura	Bufonidae		Bufo	Bufo torrenticola
Anura	Bufonidae		Bufo	Bufo tuberculatus
Anura	Bufonidae		Bufo	Bufo tuberospinius
Anura	Bufonidae		Bufo	Bufo verrucosissimus
Anura	Bufonidae		Bufoides	Bufoides meghalayanus
Anura	Bufonidae		Bufotes	Bufotes balearicus
Anura	Bufonidae		Bufotes	Bufotes boulengeri
Anura	Bufonidae		Bufotes	Bufotes latastii
Anura	Bufonidae		Bufotes	Bufotes luristanicus
Anura	Bufonidae		Bufotes	Bufotes oblongus
Anura	Bufonidae		Bufotes	Bufotes pewzowi
Anura	Bufonidae		Bufotes	Bufotes pseudoraddei
Anura	Bufonidae		Bufotes	Bufotes siculus
Anura	Bufonidae		Bufotes	Bufotes surdus
Anura	Bufonidae		Bufotes	Bufotes turanensis
Anura	Bufonidae		Bufotes	Bufotes variabilis
Anura	Bufonidae		Bufotes	Bufotes viridis
Anura	Bufonidae		Bufotes	Bufotes zamdaensis
Anura	Bufonidae		Bufotes	Bufotes zugmayeri
Anura	Bufonidae		Capensibufo	Capensibufo rosei
Anura	Bufonidae		Capensibufo	Capensibufo tradouwi
Anura	Bufonidae		Churamiti	Churamiti maridadi
Anura	Bufonidae		Dendrophryniscus	Dendrophryniscus berthalutzae
Anura	Bufonidae		Dendrophryniscus	Dendrophryniscus brevipollicatus
Anura	Bufonidae		Dendrophryniscus	Dendrophryniscus carvalhoi
Anura	Bufonidae		Dendrophryniscus	Dendrophryniscus krausae
Anura	Bufonidae		Dendrophryniscus	Dendrophryniscus leucomystax
Anura	Bufonidae		Dendrophryniscus	Dendrophryniscus oreites
Anura	Bufonidae		Dendrophryniscus	Dendrophryniscus organensis
Anura	Bufonidae		Dendrophryniscus	Dendrophryniscus proboscideus
Anura	Bufonidae		Dendrophryniscus	Dendrophryniscus skuki
Anura	Bufonidae		Dendrophryniscus	Dendrophryniscus stawiarskyi
Anura	Bufonidae		Didynamipus	Didynamipus sjostedti
Anura	Bufonidae		Duttaphrynus	Duttaphrynus atukoralei
Anura	Bufonidae		Duttaphrynus	Duttaphrynus beddomii
Anura	Bufonidae		Duttaphrynus	Duttaphrynus brevirostris
Anura	Bufonidae		Duttaphrynus	Duttaphrynus chandai
Anura	Bufonidae		Duttaphrynus	Duttaphrynus crocus
Anura	Bufonidae		Duttaphrynus	Duttaphrynus dhufarensis
Anura	Bufonidae		Duttaphrynus	Duttaphrynus himalayanus
Anura	Bufonidae		Duttaphrynus	Duttaphrynus hololius
Anura	Bufonidae		Duttaphrynus	Duttaphrynus kiphirensis
Anura	Bufonidae		Duttaphrynus	Duttaphrynus kotagamai
Anura	Bufonidae		Duttaphrynus	Duttaphrynus mamitensis
Anura	Bufonidae		Duttaphrynus	Duttaphrynus manipurensis
Anura	Bufonidae		Duttaphrynus	Duttaphrynus melanostictus
Anura	Bufonidae		Duttaphrynus	Duttaphrynus microtympanum
Anura	Bufonidae		Duttaphrynus	Duttaphrynus mizoramensis
Anura	Bufonidae		Duttaphrynus	Duttaphrynus nagalandensis
Anura	Bufonidae		Duttaphrynus	Duttaphrynus noellerti
Anura	Bufonidae		Duttaphrynus	Duttaphrynus olivaceus
Anura	Bufonidae		Duttaphrynus	Duttaphrynus parietalis
Anura	Bufonidae		Duttaphrynus	Duttaphrynus scaber
Anura	Bufonidae		Duttaphrynus	Duttaphrynus silentvalleyensis
Anura	Bufonidae		Duttaphrynus	Duttaphrynus stomaticus
Anura	Bufonidae		Duttaphrynus	Duttaphrynus stuarti
Anura	Bufonidae		Duttaphrynus	Duttaphrynus sumatranus
Anura	Bufonidae		Duttaphrynus	Duttaphrynus totol
Anura	Bufonidae		Duttaphrynus	Duttaphrynus valhallae
Anura	Bufonidae		Duttaphrynus	Duttaphrynus wokhaensis
Anura	Bufonidae		Epidalea	Epidalea calamita
Anura	Bufonidae		Frostius	Frostius erythrophthalmus
Anura	Bufonidae		Frostius	Frostius pernambucensis
Anura	Bufonidae		Ghatophryne	Ghatophryne ornata
Anura	Bufonidae		Ghatophryne	Ghatophryne rubigina
Anura	Bufonidae		Incilius	Incilius alvarius
Anura	Bufonidae		Incilius	Incilius aucoinae
Anura	Bufonidae		Incilius	Incilius aurarius
Anura	Bufonidae		Incilius	Incilius bocourti
Anura	Bufonidae		Incilius	Incilius campbelli
Anura	Bufonidae		Incilius	Incilius canaliferus
Anura	Bufonidae		Incilius	Incilius cavifrons
Anura	Bufonidae		Incilius	Incilius chompipe
Anura	Bufonidae		Incilius	Incilius coccifer
Anura	Bufonidae		Incilius	Incilius coniferus
Anura	Bufonidae		Incilius	Incilius cristatus
Anura	Bufonidae		Incilius	Incilius cycladen
Anura	Bufonidae		Incilius	Incilius epioticus
Anura	Bufonidae		Incilius	Incilius fastidiosus
Anura	Bufonidae		Incilius	Incilius gemmifer
Anura	Bufonidae		Incilius	Incilius guanacaste
Anura	Bufonidae		Incilius	Incilius holdridgei
Anura	Bufonidae		Incilius	Incilius ibarrai
Anura	Bufonidae		Incilius	Incilius intermedius
Anura	Bufonidae		Incilius	Incilius karenlipsae
Anura	Bufonidae		Incilius	Incilius leucomyos
Anura	Bufonidae		Incilius	Incilius luetkenii
Anura	Bufonidae		Incilius	Incilius macrocristatus
Anura	Bufonidae		Incilius	Incilius majordomus
Anura	Bufonidae		Incilius	Incilius marmoreus
Anura	Bufonidae		Incilius	Incilius mazatlanensis
Anura	Bufonidae		Incilius	Incilius mccoyi
Anura	Bufonidae		Incilius	Incilius melanochlorus
Anura	Bufonidae		Incilius	Incilius nebulifer
Anura	Bufonidae		Incilius	Incilius occidentalis
Anura	Bufonidae		Incilius	Incilius periglenes
Anura	Bufonidae		Incilius	Incilius peripatetes
Anura	Bufonidae		Incilius	Incilius perplexus
Anura	Bufonidae		Incilius	Incilius pisinnus
Anura	Bufonidae		Incilius	Incilius porteri
Anura	Bufonidae		Incilius	Incilius signifer
Anura	Bufonidae		Incilius	Incilius spiculatus
Anura	Bufonidae		Incilius	Incilius tacanensis
Anura	Bufonidae		Incilius	Incilius tutelarius
Anura	Bufonidae		Incilius	Incilius valliceps
Anura	Bufonidae		Ingerophrynus	Ingerophrynus biporcatus
Anura	Bufonidae		Ingerophrynus	Ingerophrynus celebensis
Anura	Bufonidae		Ingerophrynus	Ingerophrynus claviger
Anura	Bufonidae		Ingerophrynus	Ingerophrynus divergens
Anura	Bufonidae		Ingerophrynus	Ingerophrynus galeatus
Anura	Bufonidae		Ingerophrynus	Ingerophrynus gollum
Anura	Bufonidae		Ingerophrynus	Ingerophrynus kumquat
Anura	Bufonidae		Ingerophrynus	Ingerophrynus ledongensis
Anura	Bufonidae		Ingerophrynus	Ingerophrynus macrotis
Anura	Bufonidae		Ingerophrynus	Ingerophrynus parvus
Anura	Bufonidae		Ingerophrynus	Ingerophrynus philippinicus
Anura	Bufonidae		Ingerophrynus	Ingerophrynus quadriporcatus
Anura	Bufonidae		Laurentophryne	Laurentophryne parkeri
Anura	Bufonidae		Leptophryne	Leptophryne borbonica
Anura	Bufonidae		Leptophryne	Leptophryne cruentata
Anura	Bufonidae		Melanophryniscus	Melanophryniscus admirabilis
Anura	Bufonidae		Melanophryniscus	Melanophryniscus alipioi
Anura	Bufonidae		Melanophryniscus	Melanophryniscus atroluteus
Anura	Bufonidae		Melanophryniscus	Melanophryniscus cambaraensis
Anura	Bufonidae		Melanophryniscus	Melanophryniscus cupreuscapularis
Anura	Bufonidae		Melanophryniscus	Melanophryniscus devincenzii
Anura	Bufonidae		Melanophryniscus	Melanophryniscus dorsalis
Anura	Bufonidae		Melanophryniscus	Melanophryniscus estebani
Anura	Bufonidae		Melanophryniscus	Melanophryniscus fulvoguttatus
Anura	Bufonidae		Melanophryniscus	Melanophryniscus klappenbachi
Anura	Bufonidae		Melanophryniscus	Melanophryniscus krauczuki
Anura	Bufonidae		Melanophryniscus	Melanophryniscus langonei
Anura	Bufonidae		Melanophryniscus	Melanophryniscus macrogranulosus
Anura	Bufonidae		Melanophryniscus	Melanophryniscus montevidensis
Anura	Bufonidae		Melanophryniscus	Melanophryniscus moreirae
Anura	Bufonidae		Melanophryniscus	Melanophryniscus pachyrhynus
Anura	Bufonidae		Melanophryniscus	Melanophryniscus paraguayensis
Anura	Bufonidae		Melanophryniscus	Melanophryniscus peritus
Anura	Bufonidae		Melanophryniscus	Melanophryniscus rubriventris
Anura	Bufonidae		Melanophryniscus	Melanophryniscus sanmartini
Anura	Bufonidae		Melanophryniscus	Melanophryniscus setiba
Anura	Bufonidae		Melanophryniscus	Melanophryniscus simplex
Anura	Bufonidae		Melanophryniscus	Melanophryniscus spectabilis
Anura	Bufonidae		Melanophryniscus	Melanophryniscus stelzneri
Anura	Bufonidae		Melanophryniscus	Melanophryniscus tumifrons
Anura	Bufonidae		Melanophryniscus	Melanophryniscus vilavelhensis
Anura	Bufonidae		Mertensophryne	Mertensophryne anotis
Anura	Bufonidae		Mertensophryne	Mertensophryne howelli
Anura	Bufonidae		Mertensophryne	Mertensophryne lindneri
Anura	Bufonidae		Mertensophryne	Mertensophryne lonnbergi
Anura	Bufonidae		Mertensophryne	Mertensophryne loveridgei
Anura	Bufonidae		Mertensophryne	Mertensophryne melanopleura
Anura	Bufonidae		Mertensophryne	Mertensophryne micranotis
Anura	Bufonidae		Mertensophryne	Mertensophryne mocquardi
Anura	Bufonidae		Mertensophryne	Mertensophryne nairobiensis
Anura	Bufonidae		Mertensophryne	Mertensophryne nyikae
Anura	Bufonidae		Mertensophryne	Mertensophryne schmidti
Anura	Bufonidae		Mertensophryne	Mertensophryne taitana
Anura	Bufonidae		Mertensophryne	Mertensophryne usambarae
Anura	Bufonidae		Mertensophryne	Mertensophryne uzunguensis
Anura	Bufonidae		Metaphryniscus	Metaphryniscus sosai
Anura	Bufonidae		Nannophryne	Nannophryne apolobambica
Anura	Bufonidae		Nannophryne	Nannophryne cophotis
Anura	Bufonidae		Nannophryne	Nannophryne corynetes
Anura	Bufonidae		Nannophryne	Nannophryne variegata
Anura	Bufonidae		Nectophryne	Nectophryne afra
Anura	Bufonidae		Nectophryne	Nectophryne batesii
Anura	Bufonidae		Nectophrynoides	Nectophrynoides asperginis
Anura	Bufonidae		Nectophrynoides	Nectophrynoides cryptus
Anura	Bufonidae		Nectophrynoides	Nectophrynoides frontierei
Anura	Bufonidae		Nectophrynoides	Nectophrynoides laevis
Anura	Bufonidae		Nectophrynoides	Nectophrynoides laticeps
Anura	Bufonidae		Nectophrynoides	Nectophrynoides minutus
Anura	Bufonidae		Nectophrynoides	Nectophrynoides paulae
Anura	Bufonidae		Nectophrynoides	Nectophrynoides poyntoni
Anura	Bufonidae		Nectophrynoides	Nectophrynoides pseudotornieri
Anura	Bufonidae		Nectophrynoides	Nectophrynoides tornieri
Anura	Bufonidae		Nectophrynoides	Nectophrynoides vestergaardi
Anura	Bufonidae		Nectophrynoides	Nectophrynoides viviparus
Anura	Bufonidae		Nectophrynoides	Nectophrynoides wendyae
Anura	Bufonidae		Nimbaphrynoides	Nimbaphrynoides occidentalis
Anura	Bufonidae		Oreophrynella	Oreophrynella cryptica
Anura	Bufonidae		Oreophrynella	Oreophrynella dendronastes
Anura	Bufonidae		Oreophrynella	Oreophrynella huberi
Anura	Bufonidae		Oreophrynella	Oreophrynella macconnelli
Anura	Bufonidae		Oreophrynella	Oreophrynella nigra
Anura	Bufonidae		Oreophrynella	Oreophrynella quelchii
Anura	Bufonidae		Oreophrynella	Oreophrynella seegobini
Anura	Bufonidae		Oreophrynella	Oreophrynella vasquezi
Anura	Bufonidae		Oreophrynella	Oreophrynella weiassipuensis
Anura	Bufonidae		Osornophryne	Osornophryne angel
Anura	Bufonidae		Osornophryne	Osornophryne antisana
Anura	Bufonidae		Osornophryne	Osornophryne bufoniformis
Anura	Bufonidae		Osornophryne	Osornophryne cofanorum
Anura	Bufonidae		Osornophryne	Osornophryne guacamayo
Anura	Bufonidae		Osornophryne	Osornophryne occidentalis
Anura	Bufonidae		Osornophryne	Osornophryne percrassa
Anura	Bufonidae		Osornophryne	Osornophryne puruanta
Anura	Bufonidae		Osornophryne	Osornophryne simpsoni
Anura	Bufonidae		Osornophryne	Osornophryne sumacoensis
Anura	Bufonidae		Osornophryne	Osornophryne talipes
Anura	Bufonidae		Parapelophryne	Parapelophryne scalpta
Anura	Bufonidae		Pedostibes	Pedostibes everetti
Anura	Bufonidae		Pedostibes	Pedostibes hosii
Anura	Bufonidae		Pedostibes	Pedostibes kempi
Anura	Bufonidae		Pedostibes	Pedostibes rugosus
Anura	Bufonidae		Pedostibes	Pedostibes tuberculosus
Anura	Bufonidae		Pelophryne	Pelophryne albotaeniata
Anura	Bufonidae		Pelophryne	Pelophryne api
Anura	Bufonidae		Pelophryne	Pelophryne brevipes
Anura	Bufonidae		Pelophryne	Pelophryne guentheri
Anura	Bufonidae		Pelophryne	Pelophryne lighti
Anura	Bufonidae		Pelophryne	Pelophryne linanitensis
Anura	Bufonidae		Pelophryne	Pelophryne misera
Anura	Bufonidae		Pelophryne	Pelophryne murudensis
Anura	Bufonidae		Pelophryne	Pelophryne rhopophilia
Anura	Bufonidae		Pelophryne	Pelophryne saravacensis
Anura	Bufonidae		Pelophryne	Pelophryne signata
Anura	Bufonidae		Peltophryne	Peltophryne cataulaciceps
Anura	Bufonidae		Peltophryne	Peltophryne empusa
Anura	Bufonidae		Peltophryne	Peltophryne florentinoi
Anura	Bufonidae		Peltophryne	Peltophryne fluviatica
Anura	Bufonidae		Peltophryne	Peltophryne fracta
Anura	Bufonidae		Peltophryne	Peltophryne fustiger
Anura	Bufonidae		Peltophryne	Peltophryne guentheri
Anura	Bufonidae		Peltophryne	Peltophryne gundlachi
Anura	Bufonidae		Peltophryne	Peltophryne lemur
Anura	Bufonidae		Peltophryne	Peltophryne longinasus
Anura	Bufonidae		Peltophryne	Peltophryne peltocephala
Anura	Bufonidae		Peltophryne	Peltophryne taladai
Anura	Bufonidae		Phrynoidis	Phrynoidis asper
Anura	Bufonidae		Phrynoidis	Phrynoidis juxtasper
Anura	Bufonidae		Poyntonophrynus	Poyntonophrynus beiranus
Anura	Bufonidae		Poyntonophrynus	Poyntonophrynus damaranus
Anura	Bufonidae		Poyntonophrynus	Poyntonophrynus dombensis
Anura	Bufonidae		Poyntonophrynus	Poyntonophrynus fenoulheti
Anura	Bufonidae		Poyntonophrynus	Poyntonophrynus grandisonae
Anura	Bufonidae		Poyntonophrynus	Poyntonophrynus hoeschi
Anura	Bufonidae		Poyntonophrynus	Poyntonophrynus kavangensis
Anura	Bufonidae		Poyntonophrynus	Poyntonophrynus lughensis
Anura	Bufonidae		Poyntonophrynus	Poyntonophrynus parkeri
Anura	Bufonidae		Poyntonophrynus	Poyntonophrynus vertebralis
Anura	Bufonidae		Pseudobufo	Pseudobufo subasper
Anura	Bufonidae		Rhaebo	Rhaebo andinophrynoides
Anura	Bufonidae		Rhaebo	Rhaebo atelopoides
Anura	Bufonidae		Rhaebo	Rhaebo blombergi
Anura	Bufonidae		Rhaebo	Rhaebo caeruleostictus
Anura	Bufonidae		Rhaebo	Rhaebo colomai
Anura	Bufonidae		Rhaebo	Rhaebo ecuadorensis
Anura	Bufonidae		Rhaebo	Rhaebo glaberrimus
Anura	Bufonidae		Rhaebo	Rhaebo guttatus
Anura	Bufonidae		Rhaebo	Rhaebo haematiticus
Anura	Bufonidae		Rhaebo	Rhaebo hypomelas
Anura	Bufonidae		Rhaebo	Rhaebo lynchi
Anura	Bufonidae		Rhaebo	Rhaebo nasicus
Anura	Bufonidae		Rhaebo	Rhaebo olallai
Anura	Bufonidae		Rhinella	Rhinella abei
Anura	Bufonidae		Rhinella	Rhinella achalensis
Anura	Bufonidae		Rhinella	Rhinella achavali
Anura	Bufonidae		Rhinella	Rhinella acrolopha
Anura	Bufonidae		Rhinella	Rhinella acutirostris
Anura	Bufonidae		Rhinella	Rhinella alata
Anura	Bufonidae		Rhinella	Rhinella amabilis
Anura	Bufonidae		Rhinella	Rhinella amboroensis
Anura	Bufonidae		Rhinella	Rhinella arborescandens
Anura	Bufonidae		Rhinella	Rhinella arenarum
Anura	Bufonidae		Rhinella	Rhinella arequipensis
Anura	Bufonidae		Rhinella	Rhinella arunco
Anura	Bufonidae		Rhinella	Rhinella atacamensis
Anura	Bufonidae		Rhinella	Rhinella azarai
Anura	Bufonidae		Rhinella	Rhinella bergi
Anura	Bufonidae		Rhinella	Rhinella bernardoi
Anura	Bufonidae		Rhinella	Rhinella casconi
Anura	Bufonidae		Rhinella	Rhinella castaneotica
Anura	Bufonidae		Rhinella	Rhinella centralis
Anura	Bufonidae		Rhinella	Rhinella ceratophrys
Anura	Bufonidae		Rhinella	Rhinella cerradensis
Anura	Bufonidae		Rhinella	Rhinella chavin
Anura	Bufonidae		Rhinella	Rhinella chrysophora
Anura	Bufonidae		Rhinella	Rhinella cristinae
Anura	Bufonidae		Rhinella	Rhinella crucifer
Anura	Bufonidae		Rhinella	Rhinella dapsilis
Anura	Bufonidae		Rhinella	Rhinella diptycha
Anura	Bufonidae		Rhinella	Rhinella dorbignyi
Anura	Bufonidae		Rhinella	Rhinella fernandezae
Anura	Bufonidae		Rhinella	Rhinella festae
Anura	Bufonidae		Rhinella	Rhinella fissipes
Anura	Bufonidae		Rhinella	Rhinella gallardoi
Anura	Bufonidae		Rhinella	Rhinella gildae
Anura	Bufonidae		Rhinella	Rhinella gnustae
Anura	Bufonidae		Rhinella	Rhinella granulosa
Anura	Bufonidae		Rhinella	Rhinella henseli
Anura	Bufonidae		Rhinella	Rhinella hoogmoedi
Anura	Bufonidae		Rhinella	Rhinella humboldti
Anura	Bufonidae		Rhinella	Rhinella icterica
Anura	Bufonidae		Rhinella	Rhinella inca
Anura	Bufonidae		Rhinella	Rhinella inopina
Anura	Bufonidae		Rhinella	Rhinella iserni
Anura	Bufonidae		Rhinella	Rhinella jimi
Anura	Bufonidae		Rhinella	Rhinella justinianoi
Anura	Bufonidae		Rhinella	Rhinella leptoscelis
Anura	Bufonidae		Rhinella	Rhinella lescurei
Anura	Bufonidae		Rhinella	Rhinella limensis
Anura	Bufonidae		Rhinella	Rhinella lindae
Anura	Bufonidae		Rhinella	Rhinella macrorhina
Anura	Bufonidae		Rhinella	Rhinella magnussoni
Anura	Bufonidae		Rhinella	Rhinella major
Anura	Bufonidae		Rhinella	Rhinella manu
Anura	Bufonidae		Rhinella	Rhinella margaritifera
Anura	Bufonidae		Rhinella	Rhinella marina
Anura	Bufonidae		Rhinella	Rhinella martyi
Anura	Bufonidae		Rhinella	Rhinella merianae
Anura	Bufonidae		Rhinella	Rhinella mirandaribeiroi
Anura	Bufonidae		Rhinella	Rhinella multiverrucosa
Anura	Bufonidae		Rhinella	Rhinella nattereri
Anura	Bufonidae		Rhinella	Rhinella nesiotes
Anura	Bufonidae		Rhinella	Rhinella nicefori
Anura	Bufonidae		Rhinella	Rhinella ocellata
Anura	Bufonidae		Rhinella	Rhinella ornata
Anura	Bufonidae		Rhinella	Rhinella paraguas
Anura	Bufonidae		Rhinella	Rhinella paraguayensis
Anura	Bufonidae		Rhinella	Rhinella poeppigii
Anura	Bufonidae		Rhinella	Rhinella proboscidea
Anura	Bufonidae		Rhinella	Rhinella pygmaea
Anura	Bufonidae		Rhinella	Rhinella quechua
Anura	Bufonidae		Rhinella	Rhinella roqueana
Anura	Bufonidae		Rhinella	Rhinella rostrata
Anura	Bufonidae		Rhinella	Rhinella rubescens
Anura	Bufonidae		Rhinella	Rhinella rubropunctata
Anura	Bufonidae		Rhinella	Rhinella ruizi
Anura	Bufonidae		Rhinella	Rhinella rumbolli
Anura	Bufonidae		Rhinella	Rhinella schneideri
Anura	Bufonidae		Rhinella	Rhinella scitula
Anura	Bufonidae		Rhinella	Rhinella sclerocephala
Anura	Bufonidae		Rhinella	Rhinella sebbeni
Anura	Bufonidae		Rhinella	Rhinella spinulosa
Anura	Bufonidae		Rhinella	Rhinella stanlaii
Anura	Bufonidae		Rhinella	Rhinella sternosignata
Anura	Bufonidae		Rhinella	Rhinella tacana
Anura	Bufonidae		Rhinella	Rhinella tenrec
Anura	Bufonidae		Rhinella	Rhinella truebae
Anura	Bufonidae		Rhinella	Rhinella vellardi
Anura	Bufonidae		Rhinella	Rhinella veraguensis
Anura	Bufonidae		Rhinella	Rhinella veredas
Anura	Bufonidae		Rhinella	Rhinella yanachaga
Anura	Bufonidae		Rhinella	Rhinella yunga
Anura	Bufonidae		Sabahphrynus	Sabahphrynus maculatus
Anura	Bufonidae		Schismaderma	Schismaderma carens
Anura	Bufonidae		Strauchbufo	Strauchbufo raddei
Anura	Bufonidae		Truebella	Truebella skoptes
Anura	Bufonidae		Truebella	Truebella tothastes
Anura	Bufonidae		Vandijkophrynus	Vandijkophrynus amatolicus
Anura	Bufonidae		Vandijkophrynus	Vandijkophrynus angusticeps
Anura	Bufonidae		Vandijkophrynus	Vandijkophrynus gariepensis
Anura	Bufonidae		Vandijkophrynus	Vandijkophrynus inyangae
Anura	Bufonidae		Vandijkophrynus	Vandijkophrynus robinsoni
Anura	Bufonidae		Werneria	Werneria bambutensis
Anura	Bufonidae		Werneria	Werneria iboundji
Anura	Bufonidae		Werneria	Werneria mertensiana
Anura	Bufonidae		Werneria	Werneria preussi
Anura	Bufonidae		Werneria	Werneria submontana
Anura	Bufonidae		Werneria	Werneria tandyi
Anura	Bufonidae		Wolterstorffina	Wolterstorffina chirioi
Anura	Bufonidae		Wolterstorffina	Wolterstorffina mirei
Anura	Bufonidae		Wolterstorffina	Wolterstorffina parvipalmata
Anura	Bufonidae		Xanthophryne	Xanthophryne koynayensis
Anura	Bufonidae		Xanthophryne	Xanthophryne tigerina
Anura	Bufonidae			"Bufo" hadramautinus
Anura	Bufonidae			"Bufo" scorteccii
Anura	Calyptocephalellidae		Calyptocephalella	Calyptocephalella gayi
Anura	Calyptocephalellidae		Telmatobufo	Telmatobufo australis
Anura	Calyptocephalellidae		Telmatobufo	Telmatobufo bullocki
Anura	Calyptocephalellidae		Telmatobufo	Telmatobufo ignotus
Anura	Calyptocephalellidae		Telmatobufo	Telmatobufo venustus
Anura	Centrolenidae	Centroleninae	Centrolene	Centrolene altitudinale
Anura	Centrolenidae	Centroleninae	Centrolene	Centrolene antioquiense
Anura	Centrolenidae	Centroleninae	Centrolene	Centrolene bacatum
Anura	Centrolenidae	Centroleninae	Centrolene	Centrolene ballux
Anura	Centrolenidae	Centroleninae	Centrolene	Centrolene buckleyi
Anura	Centrolenidae	Centroleninae	Centrolene	Centrolene charapita
Anura	Centrolenidae	Centroleninae	Centrolene	Centrolene condor
Anura	Centrolenidae	Centroleninae	Centrolene	Centrolene daidaleum
Anura	Centrolenidae	Centroleninae	Centrolene	Centrolene geckoideum
Anura	Centrolenidae	Centroleninae	Centrolene	Centrolene gemmatum
Anura	Centrolenidae	Centroleninae	Centrolene	Centrolene heloderma
Anura	Centrolenidae	Centroleninae	Centrolene	Centrolene hesperium
Anura	Centrolenidae	Centroleninae	Centrolene	Centrolene huilense
Anura	Centrolenidae	Centroleninae	Centrolene	Centrolene hybrida
Anura	Centrolenidae	Centroleninae	Centrolene	Centrolene lemniscatum
Anura	Centrolenidae	Centroleninae	Centrolene	Centrolene lynchi
Anura	Centrolenidae	Centroleninae	Centrolene	Centrolene muelleri
Anura	Centrolenidae	Centroleninae	Centrolene	Centrolene notostictum
Anura	Centrolenidae	Centroleninae	Centrolene	Centrolene paezorum
Anura	Centrolenidae	Centroleninae	Centrolene	Centrolene peristictum
Anura	Centrolenidae	Centroleninae	Centrolene	Centrolene pipilatum
Anura	Centrolenidae	Centroleninae	Centrolene	Centrolene sabini
Anura	Centrolenidae	Centroleninae	Centrolene	Centrolene sanchezi
Anura	Centrolenidae	Centroleninae	Centrolene	Centrolene savagei
Anura	Centrolenidae	Centroleninae	Centrolene	Centrolene scirtetes
Anura	Centrolenidae	Centroleninae	Centrolene	Centrolene solitaria
Anura	Centrolenidae	Centroleninae	Centrolene	Centrolene venezuelense
Anura	Centrolenidae	Centroleninae	Chimerella	Chimerella corleone
Anura	Centrolenidae	Centroleninae	Chimerella	Chimerella mariaelenae
Anura	Centrolenidae	Centroleninae	Cochranella	Cochranella erminea
Anura	Centrolenidae	Centroleninae	Cochranella	Cochranella euknemos
Anura	Centrolenidae	Centroleninae	Cochranella	Cochranella granulosa
Anura	Centrolenidae	Centroleninae	Cochranella	Cochranella guayasamini
Anura	Centrolenidae	Centroleninae	Cochranella	Cochranella litoralis
Anura	Centrolenidae	Centroleninae	Cochranella	Cochranella mache
Anura	Centrolenidae	Centroleninae	Cochranella	Cochranella nola
Anura	Centrolenidae	Centroleninae	Cochranella	Cochranella phryxa
Anura	Centrolenidae	Centroleninae	Cochranella	Cochranella resplendens
Anura	Centrolenidae	Centroleninae	Espadarana	Espadarana andina
Anura	Centrolenidae	Centroleninae	Espadarana	Espadarana audax
Anura	Centrolenidae	Centroleninae	Espadarana	Espadarana callistomma
Anura	Centrolenidae	Centroleninae	Espadarana	Espadarana durrellorum
Anura	Centrolenidae	Centroleninae	Espadarana	Espadarana prosoblepon
Anura	Centrolenidae	Centroleninae	Nymphargus	Nymphargus anomalus
Anura	Centrolenidae	Centroleninae	Nymphargus	Nymphargus armatus
Anura	Centrolenidae	Centroleninae	Nymphargus	Nymphargus bejaranoi
Anura	Centrolenidae	Centroleninae	Nymphargus	Nymphargus buenaventura
Anura	Centrolenidae	Centroleninae	Nymphargus	Nymphargus cariticommatus
Anura	Centrolenidae	Centroleninae	Nymphargus	Nymphargus chami
Anura	Centrolenidae	Centroleninae	Nymphargus	Nymphargus chancas
Anura	Centrolenidae	Centroleninae	Nymphargus	Nymphargus cochranae
Anura	Centrolenidae	Centroleninae	Nymphargus	Nymphargus cristinae
Anura	Centrolenidae	Centroleninae	Nymphargus	Nymphargus garciae
Anura	Centrolenidae	Centroleninae	Nymphargus	Nymphargus grandisonae
Anura	Centrolenidae	Centroleninae	Nymphargus	Nymphargus griffithsi
Anura	Centrolenidae	Centroleninae	Nymphargus	Nymphargus ignotus
Anura	Centrolenidae	Centroleninae	Nymphargus	Nymphargus lasgralarias
Anura	Centrolenidae	Centroleninae	Nymphargus	Nymphargus laurae
Anura	Centrolenidae	Centroleninae	Nymphargus	Nymphargus luminosus
Anura	Centrolenidae	Centroleninae	Nymphargus	Nymphargus luteopunctatus
Anura	Centrolenidae	Centroleninae	Nymphargus	Nymphargus mariae
Anura	Centrolenidae	Centroleninae	Nymphargus	Nymphargus megacheirus
Anura	Centrolenidae	Centroleninae	Nymphargus	Nymphargus mixomaculatus
Anura	Centrolenidae	Centroleninae	Nymphargus	Nymphargus nephelophila
Anura	Centrolenidae	Centroleninae	Nymphargus	Nymphargus ocellatus
Anura	Centrolenidae	Centroleninae	Nymphargus	Nymphargus oreonympha
Anura	Centrolenidae	Centroleninae	Nymphargus	Nymphargus phenax
Anura	Centrolenidae	Centroleninae	Nymphargus	Nymphargus pluvialis
Anura	Centrolenidae	Centroleninae	Nymphargus	Nymphargus posadae
Anura	Centrolenidae	Centroleninae	Nymphargus	Nymphargus prasinus
Anura	Centrolenidae	Centroleninae	Nymphargus	Nymphargus rosada
Anura	Centrolenidae	Centroleninae	Nymphargus	Nymphargus ruizi
Anura	Centrolenidae	Centroleninae	Nymphargus	Nymphargus siren
Anura	Centrolenidae	Centroleninae	Nymphargus	Nymphargus spilotus
Anura	Centrolenidae	Centroleninae	Nymphargus	Nymphargus sucre
Anura	Centrolenidae	Centroleninae	Nymphargus	Nymphargus truebae
Anura	Centrolenidae	Centroleninae	Nymphargus	Nymphargus vicenteruedai
Anura	Centrolenidae	Centroleninae	Nymphargus	Nymphargus wileyi
Anura	Centrolenidae	Centroleninae	Rulyrana	Rulyrana adiazeta
Anura	Centrolenidae	Centroleninae	Rulyrana	Rulyrana flavopunctata
Anura	Centrolenidae	Centroleninae	Rulyrana	Rulyrana mcdiarmidi
Anura	Centrolenidae	Centroleninae	Rulyrana	Rulyrana saxiscandens
Anura	Centrolenidae	Centroleninae	Rulyrana	Rulyrana spiculata
Anura	Centrolenidae	Centroleninae	Rulyrana	Rulyrana susatamai
Anura	Centrolenidae	Centroleninae	Sachatamia	Sachatamia albomaculata
Anura	Centrolenidae	Centroleninae	Sachatamia	Sachatamia ilex
Anura	Centrolenidae	Centroleninae	Sachatamia	Sachatamia orejuela
Anura	Centrolenidae	Centroleninae	Sachatamia	Sachatamia punctulata
Anura	Centrolenidae	Centroleninae	Teratohyla	Teratohyla adenocheira
Anura	Centrolenidae	Centroleninae	Teratohyla	Teratohyla amelie
Anura	Centrolenidae	Centroleninae	Teratohyla	Teratohyla midas
Anura	Centrolenidae	Centroleninae	Teratohyla	Teratohyla pulverata
Anura	Centrolenidae	Centroleninae	Teratohyla	Teratohyla spinosa
Anura	Centrolenidae	Centroleninae	Vitreorana	Vitreorana antisthenesi
Anura	Centrolenidae	Centroleninae	Vitreorana	Vitreorana baliomma
Anura	Centrolenidae	Centroleninae	Vitreorana	Vitreorana castroviejoi
Anura	Centrolenidae	Centroleninae	Vitreorana	Vitreorana eurygnatha
Anura	Centrolenidae	Centroleninae	Vitreorana	Vitreorana gorzulae
Anura	Centrolenidae	Centroleninae	Vitreorana	Vitreorana helenae
Anura	Centrolenidae	Centroleninae	Vitreorana	Vitreorana parvula
Anura	Centrolenidae	Centroleninae	Vitreorana	Vitreorana ritae
Anura	Centrolenidae	Centroleninae	Vitreorana	Vitreorana uranoscopa
Anura	Centrolenidae	Centroleninae		"Centrolene" acanthidiocephalum
Anura	Centrolenidae	Centroleninae		"Centrolene" azulae
Anura	Centrolenidae	Centroleninae		"Centrolene" guanacarum
Anura	Centrolenidae	Centroleninae		"Centrolene" medemi
Anura	Centrolenidae	Centroleninae		"Centrolene" petrophilum
Anura	Centrolenidae	Centroleninae		"Centrolene" quindianum
Anura	Centrolenidae	Centroleninae		"Centrolene" robledoi
Anura	Centrolenidae	Centroleninae		"Cochranella" balionota
Anura	Centrolenidae	Centroleninae		"Cochranella" duidaeana
Anura	Centrolenidae	Centroleninae		"Cochranella" euhystrix
Anura	Centrolenidae	Centroleninae		"Cochranella" geijskesi
Anura	Centrolenidae	Centroleninae		"Cochranella" megista
Anura	Centrolenidae	Centroleninae		"Cochranella" ramirezi
Anura	Centrolenidae	Centroleninae		"Cochranella" riveroi
Anura	Centrolenidae	Centroleninae		"Cochranella" xanthocheridia
Anura	Centrolenidae	Hyalinobatrachinae	Celsiella	Celsiella revocata
Anura	Centrolenidae	Hyalinobatrachinae	Celsiella	Celsiella vozmedianoi
Anura	Centrolenidae	Hyalinobatrachinae	Hyalinobatrachium	Hyalinobatrachium anachoretus
Anura	Centrolenidae	Hyalinobatrachinae	Hyalinobatrachium	Hyalinobatrachium aureoguttatum
Anura	Centrolenidae	Hyalinobatrachinae	Hyalinobatrachium	Hyalinobatrachium bergeri
Anura	Centrolenidae	Hyalinobatrachinae	Hyalinobatrachium	Hyalinobatrachium cappellei
Anura	Centrolenidae	Hyalinobatrachinae	Hyalinobatrachium	Hyalinobatrachium carlesvilai
Anura	Centrolenidae	Hyalinobatrachinae	Hyalinobatrachium	Hyalinobatrachium chirripoi
Anura	Centrolenidae	Hyalinobatrachinae	Hyalinobatrachium	Hyalinobatrachium colymbiphyllum
Anura	Centrolenidae	Hyalinobatrachinae	Hyalinobatrachium	Hyalinobatrachium dianae
Anura	Centrolenidae	Hyalinobatrachinae	Hyalinobatrachium	Hyalinobatrachium duranti
Anura	Centrolenidae	Hyalinobatrachinae	Hyalinobatrachium	Hyalinobatrachium esmeralda
Anura	Centrolenidae	Hyalinobatrachinae	Hyalinobatrachium	Hyalinobatrachium fleischmanni
Anura	Centrolenidae	Hyalinobatrachinae	Hyalinobatrachium	Hyalinobatrachium fragile
Anura	Centrolenidae	Hyalinobatrachinae	Hyalinobatrachium	Hyalinobatrachium guairarepanense
Anura	Centrolenidae	Hyalinobatrachinae	Hyalinobatrachium	Hyalinobatrachium iaspidiense
Anura	Centrolenidae	Hyalinobatrachinae	Hyalinobatrachium	Hyalinobatrachium ibama
Anura	Centrolenidae	Hyalinobatrachinae	Hyalinobatrachium	Hyalinobatrachium kawense
Anura	Centrolenidae	Hyalinobatrachinae	Hyalinobatrachium	Hyalinobatrachium mesai
Anura	Centrolenidae	Hyalinobatrachinae	Hyalinobatrachium	Hyalinobatrachium mondolfii
Anura	Centrolenidae	Hyalinobatrachinae	Hyalinobatrachium	Hyalinobatrachium munozorum
Anura	Centrolenidae	Hyalinobatrachinae	Hyalinobatrachium	Hyalinobatrachium orientale
Anura	Centrolenidae	Hyalinobatrachinae	Hyalinobatrachium	Hyalinobatrachium orocostale
Anura	Centrolenidae	Hyalinobatrachinae	Hyalinobatrachium	Hyalinobatrachium pallidum
Anura	Centrolenidae	Hyalinobatrachinae	Hyalinobatrachium	Hyalinobatrachium pellucidum
Anura	Centrolenidae	Hyalinobatrachinae	Hyalinobatrachium	Hyalinobatrachium ruedai
Anura	Centrolenidae	Hyalinobatrachinae	Hyalinobatrachium	Hyalinobatrachium talamancae
Anura	Centrolenidae	Hyalinobatrachinae	Hyalinobatrachium	Hyalinobatrachium tatayoi
Anura	Centrolenidae	Hyalinobatrachinae	Hyalinobatrachium	Hyalinobatrachium taylori
Anura	Centrolenidae	Hyalinobatrachinae	Hyalinobatrachium	Hyalinobatrachium tricolor
Anura	Centrolenidae	Hyalinobatrachinae	Hyalinobatrachium	Hyalinobatrachium valerioi
Anura	Centrolenidae	Hyalinobatrachinae	Hyalinobatrachium	Hyalinobatrachium vireovittatum
Anura	Centrolenidae		Ikakogi	Ikakogi tayrona
Anura	Ceratobatrachidae	Alcalinae	Alcalus	Alcalus baluensis
Anura	Ceratobatrachidae	Alcalinae	Alcalus	Alcalus mariae
Anura	Ceratobatrachidae	Alcalinae	Alcalus	Alcalus rajae
Anura	Ceratobatrachidae	Alcalinae	Alcalus	Alcalus sariba
Anura	Ceratobatrachidae	Ceratobatrachinae	Cornufer	Cornufer acrochordus
Anura	Ceratobatrachidae	Ceratobatrachinae	Cornufer	Cornufer aculeodactylus
Anura	Ceratobatrachidae	Ceratobatrachinae	Cornufer	Cornufer adiastolus
Anura	Ceratobatrachidae	Ceratobatrachinae	Cornufer	Cornufer admiraltiensis
Anura	Ceratobatrachidae	Ceratobatrachinae	Cornufer	Cornufer akarithymus
Anura	Ceratobatrachidae	Ceratobatrachinae	Cornufer	Cornufer batantae
Anura	Ceratobatrachidae	Ceratobatrachinae	Cornufer	Cornufer bimaculatus
Anura	Ceratobatrachidae	Ceratobatrachinae	Cornufer	Cornufer boulengeri
Anura	Ceratobatrachidae	Ceratobatrachinae	Cornufer	Cornufer browni
Anura	Ceratobatrachidae	Ceratobatrachinae	Cornufer	Cornufer bufoniformis
Anura	Ceratobatrachidae	Ceratobatrachinae	Cornufer	Cornufer bufonulus
Anura	Ceratobatrachidae	Ceratobatrachinae	Cornufer	Cornufer caesiops
Anura	Ceratobatrachidae	Ceratobatrachinae	Cornufer	Cornufer cheesmanae
Anura	Ceratobatrachidae	Ceratobatrachinae	Cornufer	Cornufer citrinospilus
Anura	Ceratobatrachidae	Ceratobatrachinae	Cornufer	Cornufer cryptotis
Anura	Ceratobatrachidae	Ceratobatrachinae	Cornufer	Cornufer custos
Anura	Ceratobatrachidae	Ceratobatrachinae	Cornufer	Cornufer desticans
Anura	Ceratobatrachidae	Ceratobatrachinae	Cornufer	Cornufer elegans
Anura	Ceratobatrachidae	Ceratobatrachinae	Cornufer	Cornufer gigas
Anura	Ceratobatrachidae	Ceratobatrachinae	Cornufer	Cornufer gilliardi
Anura	Ceratobatrachidae	Ceratobatrachinae	Cornufer	Cornufer guentheri
Anura	Ceratobatrachidae	Ceratobatrachinae	Cornufer	Cornufer guppyi
Anura	Ceratobatrachidae	Ceratobatrachinae	Cornufer	Cornufer hedigeri
Anura	Ceratobatrachidae	Ceratobatrachinae	Cornufer	Cornufer heffernani
Anura	Ceratobatrachidae	Ceratobatrachinae	Cornufer	Cornufer latro
Anura	Ceratobatrachidae	Ceratobatrachinae	Cornufer	Cornufer macrops
Anura	Ceratobatrachidae	Ceratobatrachinae	Cornufer	Cornufer macrosceles
Anura	Ceratobatrachidae	Ceratobatrachinae	Cornufer	Cornufer magnus
Anura	Ceratobatrachidae	Ceratobatrachinae	Cornufer	Cornufer malukuna
Anura	Ceratobatrachidae	Ceratobatrachinae	Cornufer	Cornufer mamusiorum
Anura	Ceratobatrachidae	Ceratobatrachinae	Cornufer	Cornufer manus
Anura	Ceratobatrachidae	Ceratobatrachinae	Cornufer	Cornufer mediodiscus
Anura	Ceratobatrachidae	Ceratobatrachinae	Cornufer	Cornufer mimicus
Anura	Ceratobatrachidae	Ceratobatrachinae	Cornufer	Cornufer minutus
Anura	Ceratobatrachidae	Ceratobatrachinae	Cornufer	Cornufer montanus
Anura	Ceratobatrachidae	Ceratobatrachinae	Cornufer	Cornufer myersi
Anura	Ceratobatrachidae	Ceratobatrachinae	Cornufer	Cornufer nakanaiorum
Anura	Ceratobatrachidae	Ceratobatrachinae	Cornufer	Cornufer neckeri
Anura	Ceratobatrachidae	Ceratobatrachinae	Cornufer	Cornufer nexipus
Anura	Ceratobatrachidae	Ceratobatrachinae	Cornufer	Cornufer opisthodon
Anura	Ceratobatrachidae	Ceratobatrachinae	Cornufer	Cornufer paepkei
Anura	Ceratobatrachidae	Ceratobatrachinae	Cornufer	Cornufer papuensis
Anura	Ceratobatrachidae	Ceratobatrachinae	Cornufer	Cornufer parilis
Anura	Ceratobatrachidae	Ceratobatrachinae	Cornufer	Cornufer parkeri
Anura	Ceratobatrachidae	Ceratobatrachinae	Cornufer	Cornufer pelewensis
Anura	Ceratobatrachidae	Ceratobatrachinae	Cornufer	Cornufer punctatus
Anura	Ceratobatrachidae	Ceratobatrachinae	Cornufer	Cornufer schmidti
Anura	Ceratobatrachidae	Ceratobatrachinae	Cornufer	Cornufer solomonis
Anura	Ceratobatrachidae	Ceratobatrachinae	Cornufer	Cornufer sulcatus
Anura	Ceratobatrachidae	Ceratobatrachinae	Cornufer	Cornufer trossulus
Anura	Ceratobatrachidae	Ceratobatrachinae	Cornufer	Cornufer vertebralis
Anura	Ceratobatrachidae	Ceratobatrachinae	Cornufer	Cornufer vitianus
Anura	Ceratobatrachidae	Ceratobatrachinae	Cornufer	Cornufer vitiensis
Anura	Ceratobatrachidae	Ceratobatrachinae	Cornufer	Cornufer vogti
Anura	Ceratobatrachidae	Ceratobatrachinae	Cornufer	Cornufer weberi
Anura	Ceratobatrachidae	Ceratobatrachinae	Cornufer	Cornufer wolfi
Anura	Ceratobatrachidae	Ceratobatrachinae	Cornufer	Cornufer wuenscheorum
Anura	Ceratobatrachidae	Ceratobatrachinae	Platymantis	Platymantis banahao
Anura	Ceratobatrachidae	Ceratobatrachinae	Platymantis	Platymantis bayani
Anura	Ceratobatrachidae	Ceratobatrachinae	Platymantis	Platymantis biak
Anura	Ceratobatrachidae	Ceratobatrachinae	Platymantis	Platymantis cagayanensis
Anura	Ceratobatrachidae	Ceratobatrachinae	Platymantis	Platymantis cornutus
Anura	Ceratobatrachidae	Ceratobatrachinae	Platymantis	Platymantis corrugatus
Anura	Ceratobatrachidae	Ceratobatrachinae	Platymantis	Platymantis diesmosi
Anura	Ceratobatrachidae	Ceratobatrachinae	Platymantis	Platymantis dorsalis
Anura	Ceratobatrachidae	Ceratobatrachinae	Platymantis	Platymantis guentheri
Anura	Ceratobatrachidae	Ceratobatrachinae	Platymantis	Platymantis hazelae
Anura	Ceratobatrachidae	Ceratobatrachinae	Platymantis	Platymantis indeprensus
Anura	Ceratobatrachidae	Ceratobatrachinae	Platymantis	Platymantis insulatus
Anura	Ceratobatrachidae	Ceratobatrachinae	Platymantis	Platymantis isarog
Anura	Ceratobatrachidae	Ceratobatrachinae	Platymantis	Platymantis lawtoni
Anura	Ceratobatrachidae	Ceratobatrachinae	Platymantis	Platymantis levigatus
Anura	Ceratobatrachidae	Ceratobatrachinae	Platymantis	Platymantis luzonensis
Anura	Ceratobatrachidae	Ceratobatrachinae	Platymantis	Platymantis mimulus
Anura	Ceratobatrachidae	Ceratobatrachinae	Platymantis	Platymantis montanus
Anura	Ceratobatrachidae	Ceratobatrachinae	Platymantis	Platymantis naomii
Anura	Ceratobatrachidae	Ceratobatrachinae	Platymantis	Platymantis negrosensis
Anura	Ceratobatrachidae	Ceratobatrachinae	Platymantis	Platymantis paengi
Anura	Ceratobatrachidae	Ceratobatrachinae	Platymantis	Platymantis panayensis
Anura	Ceratobatrachidae	Ceratobatrachinae	Platymantis	Platymantis polillensis
Anura	Ceratobatrachidae	Ceratobatrachinae	Platymantis	Platymantis pseudodorsalis
Anura	Ceratobatrachidae	Ceratobatrachinae	Platymantis	Platymantis pygmaeus
Anura	Ceratobatrachidae	Ceratobatrachinae	Platymantis	Platymantis rabori
Anura	Ceratobatrachidae	Ceratobatrachinae	Platymantis	Platymantis sierramadrensis
Anura	Ceratobatrachidae	Ceratobatrachinae	Platymantis	Platymantis spelaeus
Anura	Ceratobatrachidae	Ceratobatrachinae	Platymantis	Platymantis subterrestris
Anura	Ceratobatrachidae	Ceratobatrachinae	Platymantis	Platymantis taylori
Anura	Ceratophryidae		Ceratophrys	Ceratophrys aurita
Anura	Ceratophryidae		Ceratophrys	Ceratophrys calcarata
Anura	Ceratophryidae		Ceratophrys	Ceratophrys cornuta
Anura	Ceratophryidae		Ceratophrys	Ceratophrys cranwelli
Anura	Ceratophryidae		Ceratophrys	Ceratophrys joazeirensis
Anura	Ceratophryidae		Ceratophrys	Ceratophrys ornata
Anura	Ceratophryidae		Ceratophrys	Ceratophrys stolzmanni
Anura	Ceratophryidae		Ceratophrys	Ceratophrys testudo
Anura	Ceratophryidae		Chacophrys	Chacophrys pierottii
Anura	Ceratophryidae		Lepidobatrachus	Lepidobatrachus asper
Anura	Ceratophryidae		Lepidobatrachus	Lepidobatrachus laevis
Anura	Ceratophryidae		Lepidobatrachus	Lepidobatrachus llanensis
Anura	Conrauidae		Conraua	Conraua alleni
Anura	Conrauidae		Conraua	Conraua beccarii
Anura	Conrauidae		Conraua	Conraua crassipes
Anura	Conrauidae		Conraua	Conraua derooi
Anura	Conrauidae		Conraua	Conraua goliath
Anura	Conrauidae		Conraua	Conraua robusta
Anura	Craugastoridae	Ceuthomantinae	Ceuthomantis	Ceuthomantis aracamuni
Anura	Craugastoridae	Ceuthomantinae	Ceuthomantis	Ceuthomantis cavernibardus
Anura	Craugastoridae	Ceuthomantinae	Ceuthomantis	Ceuthomantis duellmani
Anura	Craugastoridae	Ceuthomantinae	Ceuthomantis	Ceuthomantis smaragdinus
Anura	Craugastoridae	Ceuthomantinae	Dischidodactylus	Dischidodactylus colonnelloi
Anura	Craugastoridae	Ceuthomantinae	Dischidodactylus	Dischidodactylus duidensis
Anura	Craugastoridae	Ceuthomantinae	Pristimantis	Pristimantis aaptus
Anura	Craugastoridae	Ceuthomantinae	Pristimantis	Pristimantis abakapa
Anura	Craugastoridae	Ceuthomantinae	Pristimantis	Pristimantis academicus
Anura	Craugastoridae	Ceuthomantinae	Pristimantis	Pristimantis acatallelus
Anura	Craugastoridae	Ceuthomantinae	Pristimantis	Pristimantis acerus
Anura	Craugastoridae	Ceuthomantinae	Pristimantis	Pristimantis achatinus
Anura	Craugastoridae	Ceuthomantinae	Pristimantis	Pristimantis actinolaimus
Anura	Craugastoridae	Ceuthomantinae	Pristimantis	Pristimantis actites
Anura	Craugastoridae	Ceuthomantinae	Pristimantis	Pristimantis acuminatus
Anura	Craugastoridae	Ceuthomantinae	Pristimantis	Pristimantis acutirostris
Anura	Craugastoridae	Ceuthomantinae	Pristimantis	Pristimantis adiastolus
Anura	Craugastoridae	Ceuthomantinae	Pristimantis	Pristimantis adnus
Anura	Craugastoridae	Ceuthomantinae	Pristimantis	Pristimantis aemulatus
Anura	Craugastoridae	Ceuthomantinae	Pristimantis	Pristimantis affinis
Anura	Craugastoridae	Ceuthomantinae	Pristimantis	Pristimantis alalocophus
Anura	Craugastoridae	Ceuthomantinae	Pristimantis	Pristimantis albericoi
Anura	Craugastoridae	Ceuthomantinae	Pristimantis	Pristimantis albertus
Anura	Craugastoridae	Ceuthomantinae	Pristimantis	Pristimantis almendarizi
Anura	Craugastoridae	Ceuthomantinae	Pristimantis	Pristimantis altae
Anura	Craugastoridae	Ceuthomantinae	Pristimantis	Pristimantis altamazonicus
Anura	Craugastoridae	Ceuthomantinae	Pristimantis	Pristimantis altamnis
Anura	Craugastoridae	Ceuthomantinae	Pristimantis	Pristimantis ameliae
Anura	Craugastoridae	Ceuthomantinae	Pristimantis	Pristimantis amydrotus
Anura	Craugastoridae	Ceuthomantinae	Pristimantis	Pristimantis andinognomus
Anura	Craugastoridae	Ceuthomantinae	Pristimantis	Pristimantis anemerus
Anura	Craugastoridae	Ceuthomantinae	Pristimantis	Pristimantis angustilineatus
Anura	Craugastoridae	Ceuthomantinae	Pristimantis	Pristimantis aniptopalmatus
Anura	Craugastoridae	Ceuthomantinae	Pristimantis	Pristimantis anolirex
Anura	Craugastoridae	Ceuthomantinae	Pristimantis	Pristimantis anotis
Anura	Craugastoridae	Ceuthomantinae	Pristimantis	Pristimantis apiculatus
Anura	Craugastoridae	Ceuthomantinae	Pristimantis	Pristimantis appendiculatus
Anura	Craugastoridae	Ceuthomantinae	Pristimantis	Pristimantis aquilonaris
Anura	Craugastoridae	Ceuthomantinae	Pristimantis	Pristimantis ardalonychus
Anura	Craugastoridae	Ceuthomantinae	Pristimantis	Pristimantis ardyae
Anura	Craugastoridae	Ceuthomantinae	Pristimantis	Pristimantis atrabracus
Anura	Craugastoridae	Ceuthomantinae	Pristimantis	Pristimantis atratus
Anura	Craugastoridae	Ceuthomantinae	Pristimantis	Pristimantis aurantiguttatus
Anura	Craugastoridae	Ceuthomantinae	Pristimantis	Pristimantis aureolineatus
Anura	Craugastoridae	Ceuthomantinae	Pristimantis	Pristimantis aureoventris
Anura	Craugastoridae	Ceuthomantinae	Pristimantis	Pristimantis auricarens
Anura	Craugastoridae	Ceuthomantinae	Pristimantis	Pristimantis avicuporum
Anura	Craugastoridae	Ceuthomantinae	Pristimantis	Pristimantis avius
Anura	Craugastoridae	Ceuthomantinae	Pristimantis	Pristimantis bacchus
Anura	Craugastoridae	Ceuthomantinae	Pristimantis	Pristimantis baiotis
Anura	Craugastoridae	Ceuthomantinae	Pristimantis	Pristimantis balionotus
Anura	Craugastoridae	Ceuthomantinae	Pristimantis	Pristimantis bambu
Anura	Craugastoridae	Ceuthomantinae	Pristimantis	Pristimantis baryecuus
Anura	Craugastoridae	Ceuthomantinae	Pristimantis	Pristimantis batrachites
Anura	Craugastoridae	Ceuthomantinae	Pristimantis	Pristimantis bearsei
Anura	Craugastoridae	Ceuthomantinae	Pristimantis	Pristimantis bellae
Anura	Craugastoridae	Ceuthomantinae	Pristimantis	Pristimantis bellator
Anura	Craugastoridae	Ceuthomantinae	Pristimantis	Pristimantis bellona
Anura	Craugastoridae	Ceuthomantinae	Pristimantis	Pristimantis bernali
Anura	Craugastoridae	Ceuthomantinae	Pristimantis	Pristimantis bicantus
Anura	Craugastoridae	Ceuthomantinae	Pristimantis	Pristimantis bicolor
Anura	Craugastoridae	Ceuthomantinae	Pristimantis	Pristimantis bicumulus
Anura	Craugastoridae	Ceuthomantinae	Pristimantis	Pristimantis bipunctatus
Anura	Craugastoridae	Ceuthomantinae	Pristimantis	Pristimantis boconoensis
Anura	Craugastoridae	Ceuthomantinae	Pristimantis	Pristimantis bogotensis
Anura	Craugastoridae	Ceuthomantinae	Pristimantis	Pristimantis boulengeri
Anura	Craugastoridae	Ceuthomantinae	Pristimantis	Pristimantis brevifrons
Anura	Craugastoridae	Ceuthomantinae	Pristimantis	Pristimantis briceni
Anura	Craugastoridae	Ceuthomantinae	Pristimantis	Pristimantis bromeliaceus
Anura	Craugastoridae	Ceuthomantinae	Pristimantis	Pristimantis buccinator
Anura	Craugastoridae	Ceuthomantinae	Pristimantis	Pristimantis buckleyi
Anura	Craugastoridae	Ceuthomantinae	Pristimantis	Pristimantis bustamante
Anura	Craugastoridae	Ceuthomantinae	Pristimantis	Pristimantis cabrerai
Anura	Craugastoridae	Ceuthomantinae	Pristimantis	Pristimantis cacao
Anura	Craugastoridae	Ceuthomantinae	Pristimantis	Pristimantis caeruleonotus
Anura	Craugastoridae	Ceuthomantinae	Pristimantis	Pristimantis cajamarcensis
Anura	Craugastoridae	Ceuthomantinae	Pristimantis	Pristimantis calcaratus
Anura	Craugastoridae	Ceuthomantinae	Pristimantis	Pristimantis calcarulatus
Anura	Craugastoridae	Ceuthomantinae	Pristimantis	Pristimantis cantitans
Anura	Craugastoridae	Ceuthomantinae	Pristimantis	Pristimantis capitonis
Anura	Craugastoridae	Ceuthomantinae	Pristimantis	Pristimantis caprifer
Anura	Craugastoridae	Ceuthomantinae	Pristimantis	Pristimantis carlosceroni
Anura	Craugastoridae	Ceuthomantinae	Pristimantis	Pristimantis carlossanchezi
Anura	Craugastoridae	Ceuthomantinae	Pristimantis	Pristimantis carmelitae
Anura	Craugastoridae	Ceuthomantinae	Pristimantis	Pristimantis carranguerorum
Anura	Craugastoridae	Ceuthomantinae	Pristimantis	Pristimantis carvalhoi
Anura	Craugastoridae	Ceuthomantinae	Pristimantis	Pristimantis caryophyllaceus
Anura	Craugastoridae	Ceuthomantinae	Pristimantis	Pristimantis celator
Anura	Craugastoridae	Ceuthomantinae	Pristimantis	Pristimantis cerasinus
Anura	Craugastoridae	Ceuthomantinae	Pristimantis	Pristimantis ceuthospilus
Anura	Craugastoridae	Ceuthomantinae	Pristimantis	Pristimantis chalceus
Anura	Craugastoridae	Ceuthomantinae	Pristimantis	Pristimantis charlottevillensis
Anura	Craugastoridae	Ceuthomantinae	Pristimantis	Pristimantis chiastonotus
Anura	Craugastoridae	Ceuthomantinae	Pristimantis	Pristimantis chimu
Anura	Craugastoridae	Ceuthomantinae	Pristimantis	Pristimantis chloronotus
Anura	Craugastoridae	Ceuthomantinae	Pristimantis	Pristimantis chrysops
Anura	Craugastoridae	Ceuthomantinae	Pristimantis	Pristimantis citriogaster
Anura	Craugastoridae	Ceuthomantinae	Pristimantis	Pristimantis colodactylus
Anura	Craugastoridae	Ceuthomantinae	Pristimantis	Pristimantis colomai
Anura	Craugastoridae	Ceuthomantinae	Pristimantis	Pristimantis colonensis
Anura	Craugastoridae	Ceuthomantinae	Pristimantis	Pristimantis colostichos
Anura	Craugastoridae	Ceuthomantinae	Pristimantis	Pristimantis condor
Anura	Craugastoridae	Ceuthomantinae	Pristimantis	Pristimantis conservatio
Anura	Craugastoridae	Ceuthomantinae	Pristimantis	Pristimantis conspicillatus
Anura	Craugastoridae	Ceuthomantinae	Pristimantis	Pristimantis cordovae
Anura	Craugastoridae	Ceuthomantinae	Pristimantis	Pristimantis corniger
Anura	Craugastoridae	Ceuthomantinae	Pristimantis	Pristimantis coronatus
Anura	Craugastoridae	Ceuthomantinae	Pristimantis	Pristimantis corrugatus
Anura	Craugastoridae	Ceuthomantinae	Pristimantis	Pristimantis cosnipatae
Anura	Craugastoridae	Ceuthomantinae	Pristimantis	Pristimantis cremnobates
Anura	Craugastoridae	Ceuthomantinae	Pristimantis	Pristimantis crenunguis
Anura	Craugastoridae	Ceuthomantinae	Pristimantis	Pristimantis cristinae
Anura	Craugastoridae	Ceuthomantinae	Pristimantis	Pristimantis croceoinguinis
Anura	Craugastoridae	Ceuthomantinae	Pristimantis	Pristimantis crucifer
Anura	Craugastoridae	Ceuthomantinae	Pristimantis	Pristimantis cruciocularis
Anura	Craugastoridae	Ceuthomantinae	Pristimantis	Pristimantis cruentus
Anura	Craugastoridae	Ceuthomantinae	Pristimantis	Pristimantis cryophilius
Anura	Craugastoridae	Ceuthomantinae	Pristimantis	Pristimantis cryptomelas
Anura	Craugastoridae	Ceuthomantinae	Pristimantis	Pristimantis cuentasi
Anura	Craugastoridae	Ceuthomantinae	Pristimantis	Pristimantis culatensis
Anura	Craugastoridae	Ceuthomantinae	Pristimantis	Pristimantis cuneirostris
Anura	Craugastoridae	Ceuthomantinae	Pristimantis	Pristimantis curtipes
Anura	Craugastoridae	Ceuthomantinae	Pristimantis	Pristimantis danae
Anura	Craugastoridae	Ceuthomantinae	Pristimantis	Pristimantis degener
Anura	Craugastoridae	Ceuthomantinae	Pristimantis	Pristimantis deinops
Anura	Craugastoridae	Ceuthomantinae	Pristimantis	Pristimantis delicatus
Anura	Craugastoridae	Ceuthomantinae	Pristimantis	Pristimantis delius
Anura	Craugastoridae	Ceuthomantinae	Pristimantis	Pristimantis dendrobatoides
Anura	Craugastoridae	Ceuthomantinae	Pristimantis	Pristimantis devillei
Anura	Craugastoridae	Ceuthomantinae	Pristimantis	Pristimantis deyi
Anura	Craugastoridae	Ceuthomantinae	Pristimantis	Pristimantis diadematus
Anura	Craugastoridae	Ceuthomantinae	Pristimantis	Pristimantis diaphonus
Anura	Craugastoridae	Ceuthomantinae	Pristimantis	Pristimantis diogenes
Anura	Craugastoridae	Ceuthomantinae	Pristimantis	Pristimantis dissimulatus
Anura	Craugastoridae	Ceuthomantinae	Pristimantis	Pristimantis divnae
Anura	Craugastoridae	Ceuthomantinae	Pristimantis	Pristimantis dorsopictus
Anura	Craugastoridae	Ceuthomantinae	Pristimantis	Pristimantis duellmani
Anura	Craugastoridae	Ceuthomantinae	Pristimantis	Pristimantis duende
Anura	Craugastoridae	Ceuthomantinae	Pristimantis	Pristimantis dundeei
Anura	Craugastoridae	Ceuthomantinae	Pristimantis	Pristimantis educatoris
Anura	Craugastoridae	Ceuthomantinae	Pristimantis	Pristimantis elegans
Anura	Craugastoridae	Ceuthomantinae	Pristimantis	Pristimantis epacrus
Anura	Craugastoridae	Ceuthomantinae	Pristimantis	Pristimantis eremitus
Anura	Craugastoridae	Ceuthomantinae	Pristimantis	Pristimantis eriphus
Anura	Craugastoridae	Ceuthomantinae	Pristimantis	Pristimantis ernesti
Anura	Craugastoridae	Ceuthomantinae	Pristimantis	Pristimantis erythropleura
Anura	Craugastoridae	Ceuthomantinae	Pristimantis	Pristimantis esmeraldas
Anura	Craugastoridae	Ceuthomantinae	Pristimantis	Pristimantis espedeus
Anura	Craugastoridae	Ceuthomantinae	Pristimantis	Pristimantis eugeniae
Anura	Craugastoridae	Ceuthomantinae	Pristimantis	Pristimantis euphronides
Anura	Craugastoridae	Ceuthomantinae	Pristimantis	Pristimantis eurydactylus
Anura	Craugastoridae	Ceuthomantinae	Pristimantis	Pristimantis exoristus
Anura	Craugastoridae	Ceuthomantinae	Pristimantis	Pristimantis factiosus
Anura	Craugastoridae	Ceuthomantinae	Pristimantis	Pristimantis fallax
Anura	Craugastoridae	Ceuthomantinae	Pristimantis	Pristimantis farisorum
Anura	Craugastoridae	Ceuthomantinae	Pristimantis	Pristimantis fasciatus
Anura	Craugastoridae	Ceuthomantinae	Pristimantis	Pristimantis fenestratus
Anura	Craugastoridae	Ceuthomantinae	Pristimantis	Pristimantis festae
Anura	Craugastoridae	Ceuthomantinae	Pristimantis	Pristimantis fetosus
Anura	Craugastoridae	Ceuthomantinae	Pristimantis	Pristimantis flabellidiscus
Anura	Craugastoridae	Ceuthomantinae	Pristimantis	Pristimantis flavobracatus
Anura	Craugastoridae	Ceuthomantinae	Pristimantis	Pristimantis floridus
Anura	Craugastoridae	Ceuthomantinae	Pristimantis	Pristimantis frater
Anura	Craugastoridae	Ceuthomantinae	Pristimantis	Pristimantis gagliardoi
Anura	Craugastoridae	Ceuthomantinae	Pristimantis	Pristimantis gaigei
Anura	Craugastoridae	Ceuthomantinae	Pristimantis	Pristimantis galdi
Anura	Craugastoridae	Ceuthomantinae	Pristimantis	Pristimantis ganonotus
Anura	Craugastoridae	Ceuthomantinae	Pristimantis	Pristimantis geminus
Anura	Craugastoridae	Ceuthomantinae	Pristimantis	Pristimantis gentryi
Anura	Craugastoridae	Ceuthomantinae	Pristimantis	Pristimantis ginesi
Anura	Craugastoridae	Ceuthomantinae	Pristimantis	Pristimantis gladiator
Anura	Craugastoridae	Ceuthomantinae	Pristimantis	Pristimantis glandulosus
Anura	Craugastoridae	Ceuthomantinae	Pristimantis	Pristimantis gracilis
Anura	Craugastoridae	Ceuthomantinae	Pristimantis	Pristimantis grandiceps
Anura	Craugastoridae	Ceuthomantinae	Pristimantis	Pristimantis gryllus
Anura	Craugastoridae	Ceuthomantinae	Pristimantis	Pristimantis guaiquinimensis
Anura	Craugastoridae	Ceuthomantinae	Pristimantis	Pristimantis gualacenio
Anura	Craugastoridae	Ceuthomantinae	Pristimantis	Pristimantis gutturalis
Anura	Craugastoridae	Ceuthomantinae	Pristimantis	Pristimantis hamiotae
Anura	Craugastoridae	Ceuthomantinae	Pristimantis	Pristimantis hectus
Anura	Craugastoridae	Ceuthomantinae	Pristimantis	Pristimantis helvolus
Anura	Craugastoridae	Ceuthomantinae	Pristimantis	Pristimantis hernandezi
Anura	Craugastoridae	Ceuthomantinae	Pristimantis	Pristimantis hoogmoedi
Anura	Craugastoridae	Ceuthomantinae	Pristimantis	Pristimantis huicundo
Anura	Craugastoridae	Ceuthomantinae	Pristimantis	Pristimantis hybotragus
Anura	Craugastoridae	Ceuthomantinae	Pristimantis	Pristimantis ignicolor
Anura	Craugastoridae	Ceuthomantinae	Pristimantis	Pristimantis illotus
Anura	Craugastoridae	Ceuthomantinae	Pristimantis	Pristimantis imitatrix
Anura	Craugastoridae	Ceuthomantinae	Pristimantis	Pristimantis imthurni
Anura	Craugastoridae	Ceuthomantinae	Pristimantis	Pristimantis incanus
Anura	Craugastoridae	Ceuthomantinae	Pristimantis	Pristimantis incertus
Anura	Craugastoridae	Ceuthomantinae	Pristimantis	Pristimantis incomptus
Anura	Craugastoridae	Ceuthomantinae	Pristimantis	Pristimantis infraguttatus
Anura	Craugastoridae	Ceuthomantinae	Pristimantis	Pristimantis inguinalis
Anura	Craugastoridae	Ceuthomantinae	Pristimantis	Pristimantis insignitus
Anura	Craugastoridae	Ceuthomantinae	Pristimantis	Pristimantis inusitatus
Anura	Craugastoridae	Ceuthomantinae	Pristimantis	Pristimantis ixalus
Anura	Craugastoridae	Ceuthomantinae	Pristimantis	Pristimantis jabonensis
Anura	Craugastoridae	Ceuthomantinae	Pristimantis	Pristimantis jaguensis
Anura	Craugastoridae	Ceuthomantinae	Pristimantis	Pristimantis jaimei
Anura	Craugastoridae	Ceuthomantinae	Pristimantis	Pristimantis jamescameroni
Anura	Craugastoridae	Ceuthomantinae	Pristimantis	Pristimantis jester
Anura	Craugastoridae	Ceuthomantinae	Pristimantis	Pristimantis johannesdei
Anura	Craugastoridae	Ceuthomantinae	Pristimantis	Pristimantis jorgevelosai
Anura	Craugastoridae	Ceuthomantinae	Pristimantis	Pristimantis juanchoi
Anura	Craugastoridae	Ceuthomantinae	Pristimantis	Pristimantis jubatus
Anura	Craugastoridae	Ceuthomantinae	Pristimantis	Pristimantis kareliae
Anura	Craugastoridae	Ceuthomantinae	Pristimantis	Pristimantis katoptroides
Anura	Craugastoridae	Ceuthomantinae	Pristimantis	Pristimantis kelephus
Anura	Craugastoridae	Ceuthomantinae	Pristimantis	Pristimantis kichwarum
Anura	Craugastoridae	Ceuthomantinae	Pristimantis	Pristimantis kirklandi
Anura	Craugastoridae	Ceuthomantinae	Pristimantis	Pristimantis koehleri
Anura	Craugastoridae	Ceuthomantinae	Pristimantis	Pristimantis labiosus
Anura	Craugastoridae	Ceuthomantinae	Pristimantis	Pristimantis lacrimosus
Anura	Craugastoridae	Ceuthomantinae	Pristimantis	Pristimantis lancinii
Anura	Craugastoridae	Ceuthomantinae	Pristimantis	Pristimantis lanthanites
Anura	Craugastoridae	Ceuthomantinae	Pristimantis	Pristimantis lasalleorum
Anura	Craugastoridae	Ceuthomantinae	Pristimantis	Pristimantis lassoalcalai
Anura	Craugastoridae	Ceuthomantinae	Pristimantis	Pristimantis latericius
Anura	Craugastoridae	Ceuthomantinae	Pristimantis	Pristimantis laticlavius
Anura	Craugastoridae	Ceuthomantinae	Pristimantis	Pristimantis latidiscus
Anura	Craugastoridae	Ceuthomantinae	Pristimantis	Pristimantis lemur
Anura	Craugastoridae	Ceuthomantinae	Pristimantis	Pristimantis leoni
Anura	Craugastoridae	Ceuthomantinae	Pristimantis	Pristimantis leptolophus
Anura	Craugastoridae	Ceuthomantinae	Pristimantis	Pristimantis leucopus
Anura	Craugastoridae	Ceuthomantinae	Pristimantis	Pristimantis leucorrhinus
Anura	Craugastoridae	Ceuthomantinae	Pristimantis	Pristimantis librarius
Anura	Craugastoridae	Ceuthomantinae	Pristimantis	Pristimantis lichenoides
Anura	Craugastoridae	Ceuthomantinae	Pristimantis	Pristimantis lindae
Anura	Craugastoridae	Ceuthomantinae	Pristimantis	Pristimantis lirellus
Anura	Craugastoridae	Ceuthomantinae	Pristimantis	Pristimantis lividus
Anura	Craugastoridae	Ceuthomantinae	Pristimantis	Pristimantis llojsintuta
Anura	Craugastoridae	Ceuthomantinae	Pristimantis	Pristimantis longicorpus
Anura	Craugastoridae	Ceuthomantinae	Pristimantis	Pristimantis loujosti
Anura	Craugastoridae	Ceuthomantinae	Pristimantis	Pristimantis loustes
Anura	Craugastoridae	Ceuthomantinae	Pristimantis	Pristimantis lucasi
Anura	Craugastoridae	Ceuthomantinae	Pristimantis	Pristimantis lucidosignatus
Anura	Craugastoridae	Ceuthomantinae	Pristimantis	Pristimantis luscombei
Anura	Craugastoridae	Ceuthomantinae	Pristimantis	Pristimantis luteolateralis
Anura	Craugastoridae	Ceuthomantinae	Pristimantis	Pristimantis lutitus
Anura	Craugastoridae	Ceuthomantinae	Pristimantis	Pristimantis lymani
Anura	Craugastoridae	Ceuthomantinae	Pristimantis	Pristimantis lynchi
Anura	Craugastoridae	Ceuthomantinae	Pristimantis	Pristimantis lythrodes
Anura	Craugastoridae	Ceuthomantinae	Pristimantis	Pristimantis maculosus
Anura	Craugastoridae	Ceuthomantinae	Pristimantis	Pristimantis malkini
Anura	Craugastoridae	Ceuthomantinae	Pristimantis	Pristimantis marahuaka
Anura	Craugastoridae	Ceuthomantinae	Pristimantis	Pristimantis marcoreyesi
Anura	Craugastoridae	Ceuthomantinae	Pristimantis	Pristimantis mariaelenae
Anura	Craugastoridae	Ceuthomantinae	Pristimantis	Pristimantis marmoratus
Anura	Craugastoridae	Ceuthomantinae	Pristimantis	Pristimantis mars
Anura	Craugastoridae	Ceuthomantinae	Pristimantis	Pristimantis martiae
Anura	Craugastoridae	Ceuthomantinae	Pristimantis	Pristimantis matidiktyo
Anura	Craugastoridae	Ceuthomantinae	Pristimantis	Pristimantis mazar
Anura	Craugastoridae	Ceuthomantinae	Pristimantis	Pristimantis medemi
Anura	Craugastoridae	Ceuthomantinae	Pristimantis	Pristimantis megalops
Anura	Craugastoridae	Ceuthomantinae	Pristimantis	Pristimantis melanogaster
Anura	Craugastoridae	Ceuthomantinae	Pristimantis	Pristimantis melanoproctus
Anura	Craugastoridae	Ceuthomantinae	Pristimantis	Pristimantis memorans
Anura	Craugastoridae	Ceuthomantinae	Pristimantis	Pristimantis mendax
Anura	Craugastoridae	Ceuthomantinae	Pristimantis	Pristimantis meridionalis
Anura	Craugastoridae	Ceuthomantinae	Pristimantis	Pristimantis merostictus
Anura	Craugastoridae	Ceuthomantinae	Pristimantis	Pristimantis metabates
Anura	Craugastoridae	Ceuthomantinae	Pristimantis	Pristimantis miktos
Anura	Craugastoridae	Ceuthomantinae	Pristimantis	Pristimantis mindo
Anura	Craugastoridae	Ceuthomantinae	Pristimantis	Pristimantis minimus
Anura	Craugastoridae	Ceuthomantinae	Pristimantis	Pristimantis minutulus
Anura	Craugastoridae	Ceuthomantinae	Pristimantis	Pristimantis miyatai
Anura	Craugastoridae	Ceuthomantinae	Pristimantis	Pristimantis mnionaetes
Anura	Craugastoridae	Ceuthomantinae	Pristimantis	Pristimantis modipeplus
Anura	Craugastoridae	Ceuthomantinae	Pristimantis	Pristimantis molybrignus
Anura	Craugastoridae	Ceuthomantinae	Pristimantis	Pristimantis mondolfii
Anura	Craugastoridae	Ceuthomantinae	Pristimantis	Pristimantis moro
Anura	Craugastoridae	Ceuthomantinae	Pristimantis	Pristimantis muchimuk
Anura	Craugastoridae	Ceuthomantinae	Pristimantis	Pristimantis munozi
Anura	Craugastoridae	Ceuthomantinae	Pristimantis	Pristimantis muricatus
Anura	Craugastoridae	Ceuthomantinae	Pristimantis	Pristimantis muscosus
Anura	Craugastoridae	Ceuthomantinae	Pristimantis	Pristimantis museosus
Anura	Craugastoridae	Ceuthomantinae	Pristimantis	Pristimantis mutabilis
Anura	Craugastoridae	Ceuthomantinae	Pristimantis	Pristimantis myersi
Anura	Craugastoridae	Ceuthomantinae	Pristimantis	Pristimantis myops
Anura	Craugastoridae	Ceuthomantinae	Pristimantis	Pristimantis nebulosus
Anura	Craugastoridae	Ceuthomantinae	Pristimantis	Pristimantis nephophilus
Anura	Craugastoridae	Ceuthomantinae	Pristimantis	Pristimantis nervicus
Anura	Craugastoridae	Ceuthomantinae	Pristimantis	Pristimantis nicefori
Anura	Craugastoridae	Ceuthomantinae	Pristimantis	Pristimantis nigrogriseus
Anura	Craugastoridae	Ceuthomantinae	Pristimantis	Pristimantis nubisilva
Anura	Craugastoridae	Ceuthomantinae	Pristimantis	Pristimantis nyctophylax
Anura	Craugastoridae	Ceuthomantinae	Pristimantis	Pristimantis obmutescens
Anura	Craugastoridae	Ceuthomantinae	Pristimantis	Pristimantis ocellatus
Anura	Craugastoridae	Ceuthomantinae	Pristimantis	Pristimantis ockendeni
Anura	Craugastoridae	Ceuthomantinae	Pristimantis	Pristimantis ocreatus
Anura	Craugastoridae	Ceuthomantinae	Pristimantis	Pristimantis olivaceus
Anura	Craugastoridae	Ceuthomantinae	Pristimantis	Pristimantis onorei
Anura	Craugastoridae	Ceuthomantinae	Pristimantis	Pristimantis orcesi
Anura	Craugastoridae	Ceuthomantinae	Pristimantis	Pristimantis orcus
Anura	Craugastoridae	Ceuthomantinae	Pristimantis	Pristimantis orestes
Anura	Craugastoridae	Ceuthomantinae	Pristimantis	Pristimantis ornatissimus
Anura	Craugastoridae	Ceuthomantinae	Pristimantis	Pristimantis ornatus
Anura	Craugastoridae	Ceuthomantinae	Pristimantis	Pristimantis orpacobates
Anura	Craugastoridae	Ceuthomantinae	Pristimantis	Pristimantis orphnolaimus
Anura	Craugastoridae	Ceuthomantinae	Pristimantis	Pristimantis ortizi
Anura	Craugastoridae	Ceuthomantinae	Pristimantis	Pristimantis padiali
Anura	Craugastoridae	Ceuthomantinae	Pristimantis	Pristimantis padrecarlosi
Anura	Craugastoridae	Ceuthomantinae	Pristimantis	Pristimantis paisa
Anura	Craugastoridae	Ceuthomantinae	Pristimantis	Pristimantis palmeri
Anura	Craugastoridae	Ceuthomantinae	Pristimantis	Pristimantis paquishae
Anura	Craugastoridae	Ceuthomantinae	Pristimantis	Pristimantis paramerus
Anura	Craugastoridae	Ceuthomantinae	Pristimantis	Pristimantis pardalinus
Anura	Craugastoridae	Ceuthomantinae	Pristimantis	Pristimantis pardalis
Anura	Craugastoridae	Ceuthomantinae	Pristimantis	Pristimantis parectatus
Anura	Craugastoridae	Ceuthomantinae	Pristimantis	Pristimantis pariagnomus
Anura	Craugastoridae	Ceuthomantinae	Pristimantis	Pristimantis parvillus
Anura	Craugastoridae	Ceuthomantinae	Pristimantis	Pristimantis pastazensis
Anura	Craugastoridae	Ceuthomantinae	Pristimantis	Pristimantis pataikos
Anura	Craugastoridae	Ceuthomantinae	Pristimantis	Pristimantis paulodutrai
Anura	Craugastoridae	Ceuthomantinae	Pristimantis	Pristimantis paululus
Anura	Craugastoridae	Ceuthomantinae	Pristimantis	Pristimantis pecki
Anura	Craugastoridae	Ceuthomantinae	Pristimantis	Pristimantis pedimontanus
Anura	Craugastoridae	Ceuthomantinae	Pristimantis	Pristimantis penelopus
Anura	Craugastoridae	Ceuthomantinae	Pristimantis	Pristimantis peraticus
Anura	Craugastoridae	Ceuthomantinae	Pristimantis	Pristimantis percnopterus
Anura	Craugastoridae	Ceuthomantinae	Pristimantis	Pristimantis percultus
Anura	Craugastoridae	Ceuthomantinae	Pristimantis	Pristimantis permixtus
Anura	Craugastoridae	Ceuthomantinae	Pristimantis	Pristimantis peruvianus
Anura	Craugastoridae	Ceuthomantinae	Pristimantis	Pristimantis petersi
Anura	Craugastoridae	Ceuthomantinae	Pristimantis	Pristimantis petrobardus
Anura	Craugastoridae	Ceuthomantinae	Pristimantis	Pristimantis phalaroinguinis
Anura	Craugastoridae	Ceuthomantinae	Pristimantis	Pristimantis phalarus
Anura	Craugastoridae	Ceuthomantinae	Pristimantis	Pristimantis pharangobates
Anura	Craugastoridae	Ceuthomantinae	Pristimantis	Pristimantis philipi
Anura	Craugastoridae	Ceuthomantinae	Pristimantis	Pristimantis phoxocephalus
Anura	Craugastoridae	Ceuthomantinae	Pristimantis	Pristimantis phragmipleuron
Anura	Craugastoridae	Ceuthomantinae	Pristimantis	Pristimantis piceus
Anura	Craugastoridae	Ceuthomantinae	Pristimantis	Pristimantis pinguis
Anura	Craugastoridae	Ceuthomantinae	Pristimantis	Pristimantis pirrensis
Anura	Craugastoridae	Ceuthomantinae	Pristimantis	Pristimantis platychilus
Anura	Craugastoridae	Ceuthomantinae	Pristimantis	Pristimantis platydactylus
Anura	Craugastoridae	Ceuthomantinae	Pristimantis	Pristimantis pleurostriatus
Anura	Craugastoridae	Ceuthomantinae	Pristimantis	Pristimantis polemistes
Anura	Craugastoridae	Ceuthomantinae	Pristimantis	Pristimantis polychrus
Anura	Craugastoridae	Ceuthomantinae	Pristimantis	Pristimantis prolatus
Anura	Craugastoridae	Ceuthomantinae	Pristimantis	Pristimantis proserpens
Anura	Craugastoridae	Ceuthomantinae	Pristimantis	Pristimantis pruinatus
Anura	Craugastoridae	Ceuthomantinae	Pristimantis	Pristimantis pseudoacuminatus
Anura	Craugastoridae	Ceuthomantinae	Pristimantis	Pristimantis pteridophilus
Anura	Craugastoridae	Ceuthomantinae	Pristimantis	Pristimantis ptochus
Anura	Craugastoridae	Ceuthomantinae	Pristimantis	Pristimantis pugnax
Anura	Craugastoridae	Ceuthomantinae	Pristimantis	Pristimantis pulvinatus
Anura	Craugastoridae	Ceuthomantinae	Pristimantis	Pristimantis punzan
Anura	Craugastoridae	Ceuthomantinae	Pristimantis	Pristimantis puruscafeum
Anura	Craugastoridae	Ceuthomantinae	Pristimantis	Pristimantis pycnodermis
Anura	Craugastoridae	Ceuthomantinae	Pristimantis	Pristimantis pyrrhomerus
Anura	Craugastoridae	Ceuthomantinae	Pristimantis	Pristimantis quantus
Anura	Craugastoridae	Ceuthomantinae	Pristimantis	Pristimantis quaquaversus
Anura	Craugastoridae	Ceuthomantinae	Pristimantis	Pristimantis quicato
Anura	Craugastoridae	Ceuthomantinae	Pristimantis	Pristimantis quinquagesimus
Anura	Craugastoridae	Ceuthomantinae	Pristimantis	Pristimantis racemus
Anura	Craugastoridae	Ceuthomantinae	Pristimantis	Pristimantis ramagii
Anura	Craugastoridae	Ceuthomantinae	Pristimantis	Pristimantis reclusas
Anura	Craugastoridae	Ceuthomantinae	Pristimantis	Pristimantis reichlei
Anura	Craugastoridae	Ceuthomantinae	Pristimantis	Pristimantis renjiforum
Anura	Craugastoridae	Ceuthomantinae	Pristimantis	Pristimantis repens
Anura	Craugastoridae	Ceuthomantinae	Pristimantis	Pristimantis restrepoi
Anura	Craugastoridae	Ceuthomantinae	Pristimantis	Pristimantis reticulatus
Anura	Craugastoridae	Ceuthomantinae	Pristimantis	Pristimantis rhabdocnemus
Anura	Craugastoridae	Ceuthomantinae	Pristimantis	Pristimantis rhabdolaemus
Anura	Craugastoridae	Ceuthomantinae	Pristimantis	Pristimantis rhigophilus
Anura	Craugastoridae	Ceuthomantinae	Pristimantis	Pristimantis rhodoplichus
Anura	Craugastoridae	Ceuthomantinae	Pristimantis	Pristimantis rhodostichus
Anura	Craugastoridae	Ceuthomantinae	Pristimantis	Pristimantis ridens
Anura	Craugastoridae	Ceuthomantinae	Pristimantis	Pristimantis rivasi
Anura	Craugastoridae	Ceuthomantinae	Pristimantis	Pristimantis riveroi
Anura	Craugastoridae	Ceuthomantinae	Pristimantis	Pristimantis riveti
Anura	Craugastoridae	Ceuthomantinae	Pristimantis	Pristimantis romanorum
Anura	Craugastoridae	Ceuthomantinae	Pristimantis	Pristimantis roni
Anura	Craugastoridae	Ceuthomantinae	Pristimantis	Pristimantis rosadoi
Anura	Craugastoridae	Ceuthomantinae	Pristimantis	Pristimantis roseus
Anura	Craugastoridae	Ceuthomantinae	Pristimantis	Pristimantis royi
Anura	Craugastoridae	Ceuthomantinae	Pristimantis	Pristimantis rozei
Anura	Craugastoridae	Ceuthomantinae	Pristimantis	Pristimantis rubicundus
Anura	Craugastoridae	Ceuthomantinae	Pristimantis	Pristimantis ruedai
Anura	Craugastoridae	Ceuthomantinae	Pristimantis	Pristimantis rufioculis
Anura	Craugastoridae	Ceuthomantinae	Pristimantis	Pristimantis rufoviridis
Anura	Craugastoridae	Ceuthomantinae	Pristimantis	Pristimantis ruidus
Anura	Craugastoridae	Ceuthomantinae	Pristimantis	Pristimantis ruthveni
Anura	Craugastoridae	Ceuthomantinae	Pristimantis	Pristimantis sagittulus
Anura	Craugastoridae	Ceuthomantinae	Pristimantis	Pristimantis salaputium
Anura	Craugastoridae	Ceuthomantinae	Pristimantis	Pristimantis saltissimus
Anura	Craugastoridae	Ceuthomantinae	Pristimantis	Pristimantis samaipatae
Anura	Craugastoridae	Ceuthomantinae	Pristimantis	Pristimantis sanctaemartae
Anura	Craugastoridae	Ceuthomantinae	Pristimantis	Pristimantis sanguineus
Anura	Craugastoridae	Ceuthomantinae	Pristimantis	Pristimantis sarisarinama
Anura	Craugastoridae	Ceuthomantinae	Pristimantis	Pristimantis satagius
Anura	Craugastoridae	Ceuthomantinae	Pristimantis	Pristimantis savagei
Anura	Craugastoridae	Ceuthomantinae	Pristimantis	Pristimantis schultei
Anura	Craugastoridae	Ceuthomantinae	Pristimantis	Pristimantis scitulus
Anura	Craugastoridae	Ceuthomantinae	Pristimantis	Pristimantis scoloblepharus
Anura	Craugastoridae	Ceuthomantinae	Pristimantis	Pristimantis scolodiscus
Anura	Craugastoridae	Ceuthomantinae	Pristimantis	Pristimantis scopaeus
Anura	Craugastoridae	Ceuthomantinae	Pristimantis	Pristimantis seorsus
Anura	Craugastoridae	Ceuthomantinae	Pristimantis	Pristimantis serendipitus
Anura	Craugastoridae	Ceuthomantinae	Pristimantis	Pristimantis shrevei
Anura	Craugastoridae	Ceuthomantinae	Pristimantis	Pristimantis signifer
Anura	Craugastoridae	Ceuthomantinae	Pristimantis	Pristimantis silverstonei
Anura	Craugastoridae	Ceuthomantinae	Pristimantis	Pristimantis simonbolivari
Anura	Craugastoridae	Ceuthomantinae	Pristimantis	Pristimantis simonsii
Anura	Craugastoridae	Ceuthomantinae	Pristimantis	Pristimantis simoteriscus
Anura	Craugastoridae	Ceuthomantinae	Pristimantis	Pristimantis simoterus
Anura	Craugastoridae	Ceuthomantinae	Pristimantis	Pristimantis siopelus
Anura	Craugastoridae	Ceuthomantinae	Pristimantis	Pristimantis sirnigeli
Anura	Craugastoridae	Ceuthomantinae	Pristimantis	Pristimantis skydmainos
Anura	Craugastoridae	Ceuthomantinae	Pristimantis	Pristimantis sobetes
Anura	Craugastoridae	Ceuthomantinae	Pristimantis	Pristimantis spectabilis
Anura	Craugastoridae	Ceuthomantinae	Pristimantis	Pristimantis spilogaster
Anura	Craugastoridae	Ceuthomantinae	Pristimantis	Pristimantis spinosus
Anura	Craugastoridae	Ceuthomantinae	Pristimantis	Pristimantis stenodiscus
Anura	Craugastoridae	Ceuthomantinae	Pristimantis	Pristimantis sternothylax
Anura	Craugastoridae	Ceuthomantinae	Pristimantis	Pristimantis stictoboubonus
Anura	Craugastoridae	Ceuthomantinae	Pristimantis	Pristimantis stictogaster
Anura	Craugastoridae	Ceuthomantinae	Pristimantis	Pristimantis stipa
Anura	Craugastoridae	Ceuthomantinae	Pristimantis	Pristimantis subsigillatus
Anura	Craugastoridae	Ceuthomantinae	Pristimantis	Pristimantis suetus
Anura	Craugastoridae	Ceuthomantinae	Pristimantis	Pristimantis sulculus
Anura	Craugastoridae	Ceuthomantinae	Pristimantis	Pristimantis supernatis
Anura	Craugastoridae	Ceuthomantinae	Pristimantis	Pristimantis surdus
Anura	Craugastoridae	Ceuthomantinae	Pristimantis	Pristimantis susaguae
Anura	Craugastoridae	Ceuthomantinae	Pristimantis	Pristimantis taciturnus
Anura	Craugastoridae	Ceuthomantinae	Pristimantis	Pristimantis taeniatus
Anura	Craugastoridae	Ceuthomantinae	Pristimantis	Pristimantis tamsitti
Anura	Craugastoridae	Ceuthomantinae	Pristimantis	Pristimantis tantanti
Anura	Craugastoridae	Ceuthomantinae	Pristimantis	Pristimantis tanyrhynchus
Anura	Craugastoridae	Ceuthomantinae	Pristimantis	Pristimantis tayrona
Anura	Craugastoridae	Ceuthomantinae	Pristimantis	Pristimantis telefericus
Anura	Craugastoridae	Ceuthomantinae	Pristimantis	Pristimantis tenebrionis
Anura	Craugastoridae	Ceuthomantinae	Pristimantis	Pristimantis terraebolivaris
Anura	Craugastoridae	Ceuthomantinae	Pristimantis	Pristimantis thectopternus
Anura	Craugastoridae	Ceuthomantinae	Pristimantis	Pristimantis thyellus
Anura	Craugastoridae	Ceuthomantinae	Pristimantis	Pristimantis thymalopsoides
Anura	Craugastoridae	Ceuthomantinae	Pristimantis	Pristimantis thymelensis
Anura	Craugastoridae	Ceuthomantinae	Pristimantis	Pristimantis tinajillas
Anura	Craugastoridae	Ceuthomantinae	Pristimantis	Pristimantis toftae
Anura	Craugastoridae	Ceuthomantinae	Pristimantis	Pristimantis torrenticola
Anura	Craugastoridae	Ceuthomantinae	Pristimantis	Pristimantis trachyblepharis
Anura	Craugastoridae	Ceuthomantinae	Pristimantis	Pristimantis tribulosus
Anura	Craugastoridae	Ceuthomantinae	Pristimantis	Pristimantis truebae
Anura	Craugastoridae	Ceuthomantinae	Pristimantis	Pristimantis tubernasus
Anura	Craugastoridae	Ceuthomantinae	Pristimantis	Pristimantis tungurahua
Anura	Craugastoridae	Ceuthomantinae	Pristimantis	Pristimantis turik
Anura	Craugastoridae	Ceuthomantinae	Pristimantis	Pristimantis turpinorum
Anura	Craugastoridae	Ceuthomantinae	Pristimantis	Pristimantis turumiquirensis
Anura	Craugastoridae	Ceuthomantinae	Pristimantis	Pristimantis uisae
Anura	Craugastoridae	Ceuthomantinae	Pristimantis	Pristimantis unistrigatus
Anura	Craugastoridae	Ceuthomantinae	Pristimantis	Pristimantis uranobates
Anura	Craugastoridae	Ceuthomantinae	Pristimantis	Pristimantis urichi
Anura	Craugastoridae	Ceuthomantinae	Pristimantis	Pristimantis vanadise
Anura	Craugastoridae	Ceuthomantinae	Pristimantis	Pristimantis variabilis
Anura	Craugastoridae	Ceuthomantinae	Pristimantis	Pristimantis veletis
Anura	Craugastoridae	Ceuthomantinae	Pristimantis	Pristimantis ventrigranulosus
Anura	Craugastoridae	Ceuthomantinae	Pristimantis	Pristimantis ventriguttatus
Anura	Craugastoridae	Ceuthomantinae	Pristimantis	Pristimantis ventrimarmoratus
Anura	Craugastoridae	Ceuthomantinae	Pristimantis	Pristimantis verecundus
Anura	Craugastoridae	Ceuthomantinae	Pristimantis	Pristimantis versicolor
Anura	Craugastoridae	Ceuthomantinae	Pristimantis	Pristimantis vertebralis
Anura	Craugastoridae	Ceuthomantinae	Pristimantis	Pristimantis vicarius
Anura	Craugastoridae	Ceuthomantinae	Pristimantis	Pristimantis vidua
Anura	Craugastoridae	Ceuthomantinae	Pristimantis	Pristimantis viejas
Anura	Craugastoridae	Ceuthomantinae	Pristimantis	Pristimantis vilarsi
Anura	Craugastoridae	Ceuthomantinae	Pristimantis	Pristimantis vilcabambae
Anura	Craugastoridae	Ceuthomantinae	Pristimantis	Pristimantis vinhai
Anura	Craugastoridae	Ceuthomantinae	Pristimantis	Pristimantis viridicans
Anura	Craugastoridae	Ceuthomantinae	Pristimantis	Pristimantis viridis
Anura	Craugastoridae	Ceuthomantinae	Pristimantis	Pristimantis w-nigrum
Anura	Craugastoridae	Ceuthomantinae	Pristimantis	Pristimantis wagteri
Anura	Craugastoridae	Ceuthomantinae	Pristimantis	Pristimantis walkeri
Anura	Craugastoridae	Ceuthomantinae	Pristimantis	Pristimantis waoranii
Anura	Craugastoridae	Ceuthomantinae	Pristimantis	Pristimantis wiensi
Anura	Craugastoridae	Ceuthomantinae	Pristimantis	Pristimantis xeniolum
Anura	Craugastoridae	Ceuthomantinae	Pristimantis	Pristimantis xestus
Anura	Craugastoridae	Ceuthomantinae	Pristimantis	Pristimantis xylochobates
Anura	Craugastoridae	Ceuthomantinae	Pristimantis	Pristimantis yaviensis
Anura	Craugastoridae	Ceuthomantinae	Pristimantis	Pristimantis yukpa
Anura	Craugastoridae	Ceuthomantinae	Pristimantis	Pristimantis yumbo
Anura	Craugastoridae	Ceuthomantinae	Pristimantis	Pristimantis yuruaniensis
Anura	Craugastoridae	Ceuthomantinae	Pristimantis	Pristimantis yustizi
Anura	Craugastoridae	Ceuthomantinae	Pristimantis	Pristimantis zeuctotylus
Anura	Craugastoridae	Ceuthomantinae	Pristimantis	Pristimantis zimmermanae
Anura	Craugastoridae	Ceuthomantinae	Pristimantis	Pristimantis zoilae
Anura	Craugastoridae	Ceuthomantinae	Pristimantis	Pristimantis zophus
Anura	Craugastoridae	Ceuthomantinae	Tachiramantis	Tachiramantis douglasi
Anura	Craugastoridae	Ceuthomantinae	Tachiramantis	Tachiramantis lentiginosus
Anura	Craugastoridae	Ceuthomantinae	Tachiramantis	Tachiramantis prolixodiscus
Anura	Craugastoridae	Ceuthomantinae	Yunganastes	Yunganastes ashkapara
Anura	Craugastoridae	Ceuthomantinae	Yunganastes	Yunganastes bisignatus
Anura	Craugastoridae	Ceuthomantinae	Yunganastes	Yunganastes fraudator
Anura	Craugastoridae	Ceuthomantinae	Yunganastes	Yunganastes mercedesae
Anura	Craugastoridae	Ceuthomantinae	Yunganastes	Yunganastes pluvicanorus
Anura	Craugastoridae	Craugastorinae	Craugastor	Craugastor adamastus
Anura	Craugastoridae	Craugastorinae	Craugastor	Craugastor alfredi
Anura	Craugastoridae	Craugastorinae	Craugastor	Craugastor amniscola
Anura	Craugastoridae	Craugastorinae	Craugastor	Craugastor anciano
Anura	Craugastoridae	Craugastorinae	Craugastor	Craugastor andi
Anura	Craugastoridae	Craugastorinae	Craugastor	Craugastor angelicus
Anura	Craugastoridae	Craugastorinae	Craugastor	Craugastor aphanus
Anura	Craugastoridae	Craugastorinae	Craugastor	Craugastor augusti
Anura	Craugastoridae	Craugastorinae	Craugastor	Craugastor aurilegulus
Anura	Craugastoridae	Craugastorinae	Craugastor	Craugastor azueroensis
Anura	Craugastoridae	Craugastorinae	Craugastor	Craugastor batrachylus
Anura	Craugastoridae	Craugastorinae	Craugastor	Craugastor berkenbuschii
Anura	Craugastoridae	Craugastorinae	Craugastor	Craugastor bocourti
Anura	Craugastoridae	Craugastorinae	Craugastor	Craugastor bransfordii
Anura	Craugastoridae	Craugastorinae	Craugastor	Craugastor brocchi
Anura	Craugastoridae	Craugastorinae	Craugastor	Craugastor campbelli
Anura	Craugastoridae	Craugastorinae	Craugastor	Craugastor catalinae
Anura	Craugastoridae	Craugastorinae	Craugastor	Craugastor chac
Anura	Craugastoridae	Craugastorinae	Craugastor	Craugastor charadra
Anura	Craugastoridae	Craugastorinae	Craugastor	Craugastor chingopetaca
Anura	Craugastoridae	Craugastorinae	Craugastor	Craugastor chrysozetetes
Anura	Craugastoridae	Craugastorinae	Craugastor	Craugastor coffeus
Anura	Craugastoridae	Craugastorinae	Craugastor	Craugastor crassidigitus
Anura	Craugastoridae	Craugastorinae	Craugastor	Craugastor cruzi
Anura	Craugastoridae	Craugastorinae	Craugastor	Craugastor cuaquero
Anura	Craugastoridae	Craugastorinae	Craugastor	Craugastor cyanochthebius
Anura	Craugastoridae	Craugastorinae	Craugastor	Craugastor daryi
Anura	Craugastoridae	Craugastorinae	Craugastor	Craugastor decoratus
Anura	Craugastoridae	Craugastorinae	Craugastor	Craugastor emcelae
Anura	Craugastoridae	Craugastorinae	Craugastor	Craugastor emleni
Anura	Craugastoridae	Craugastorinae	Craugastor	Craugastor epochthidius
Anura	Craugastoridae	Craugastorinae	Craugastor	Craugastor escoces
Anura	Craugastoridae	Craugastorinae	Craugastor	Craugastor evanesco
Anura	Craugastoridae	Craugastorinae	Craugastor	Craugastor fecundus
Anura	Craugastoridae	Craugastorinae	Craugastor	Craugastor fitzingeri
Anura	Craugastoridae	Craugastorinae	Craugastor	Craugastor fleischmanni
Anura	Craugastoridae	Craugastorinae	Craugastor	Craugastor galacticorhinus
Anura	Craugastoridae	Craugastorinae	Craugastor	Craugastor glaucus
Anura	Craugastoridae	Craugastorinae	Craugastor	Craugastor gollmeri
Anura	Craugastoridae	Craugastorinae	Craugastor	Craugastor greggi
Anura	Craugastoridae	Craugastorinae	Craugastor	Craugastor guerreroensis
Anura	Craugastoridae	Craugastorinae	Craugastor	Craugastor gulosus
Anura	Craugastoridae	Craugastorinae	Craugastor	Craugastor hobartsmithi
Anura	Craugastoridae	Craugastorinae	Craugastor	Craugastor inachus
Anura	Craugastoridae	Craugastorinae	Craugastor	Craugastor jota
Anura	Craugastoridae	Craugastorinae	Craugastor	Craugastor laevissimus
Anura	Craugastoridae	Craugastorinae	Craugastor	Craugastor laticeps
Anura	Craugastoridae	Craugastorinae	Craugastor	Craugastor lauraster
Anura	Craugastoridae	Craugastorinae	Craugastor	Craugastor lineatus
Anura	Craugastoridae	Craugastorinae	Craugastor	Craugastor loki
Anura	Craugastoridae	Craugastorinae	Craugastor	Craugastor longirostris
Anura	Craugastoridae	Craugastorinae	Craugastor	Craugastor matudai
Anura	Craugastoridae	Craugastorinae	Craugastor	Craugastor megacephalus
Anura	Craugastoridae	Craugastorinae	Craugastor	Craugastor megalotympanum
Anura	Craugastoridae	Craugastorinae	Craugastor	Craugastor melanostictus
Anura	Craugastoridae	Craugastorinae	Craugastor	Craugastor merendonensis
Anura	Craugastoridae	Craugastorinae	Craugastor	Craugastor mexicanus
Anura	Craugastoridae	Craugastorinae	Craugastor	Craugastor milesi
Anura	Craugastoridae	Craugastorinae	Craugastor	Craugastor mimus
Anura	Craugastoridae	Craugastorinae	Craugastor	Craugastor monnichorum
Anura	Craugastoridae	Craugastorinae	Craugastor	Craugastor montanus
Anura	Craugastoridae	Craugastorinae	Craugastor	Craugastor myllomyllon
Anura	Craugastoridae	Craugastorinae	Craugastor	Craugastor nefrens
Anura	Craugastoridae	Craugastorinae	Craugastor	Craugastor noblei
Anura	Craugastoridae	Craugastorinae	Craugastor	Craugastor obesus
Anura	Craugastoridae	Craugastorinae	Craugastor	Craugastor occidentalis
Anura	Craugastoridae	Craugastorinae	Craugastor	Craugastor olanchano
Anura	Craugastoridae	Craugastorinae	Craugastor	Craugastor omiltemanus
Anura	Craugastoridae	Craugastorinae	Craugastor	Craugastor omoaensis
Anura	Craugastoridae	Craugastorinae	Craugastor	Craugastor opimus
Anura	Craugastoridae	Craugastorinae	Craugastor	Craugastor palenque
Anura	Craugastoridae	Craugastorinae	Craugastor	Craugastor pechorum
Anura	Craugastoridae	Craugastorinae	Craugastor	Craugastor pelorus
Anura	Craugastoridae	Craugastorinae	Craugastor	Craugastor persimilis
Anura	Craugastoridae	Craugastorinae	Craugastor	Craugastor phasma
Anura	Craugastoridae	Craugastorinae	Craugastor	Craugastor podiciferus
Anura	Craugastoridae	Craugastorinae	Craugastor	Craugastor polymniae
Anura	Craugastoridae	Craugastorinae	Craugastor	Craugastor polyptychus
Anura	Craugastoridae	Craugastorinae	Craugastor	Craugastor pozo
Anura	Craugastoridae	Craugastorinae	Craugastor	Craugastor psephosypharus
Anura	Craugastoridae	Craugastorinae	Craugastor	Craugastor punctariolus
Anura	Craugastoridae	Craugastorinae	Craugastor	Craugastor pygmaeus
Anura	Craugastoridae	Craugastorinae	Craugastor	Craugastor raniformis
Anura	Craugastoridae	Craugastorinae	Craugastor	Craugastor ranoides
Anura	Craugastoridae	Craugastorinae	Craugastor	Craugastor rayo
Anura	Craugastoridae	Craugastorinae	Craugastor	Craugastor rhodopis
Anura	Craugastoridae	Craugastorinae	Craugastor	Craugastor rhyacobatrachus
Anura	Craugastoridae	Craugastorinae	Craugastor	Craugastor rivulus
Anura	Craugastoridae	Craugastorinae	Craugastor	Craugastor rostralis
Anura	Craugastoridae	Craugastorinae	Craugastor	Craugastor rugosus
Anura	Craugastoridae	Craugastorinae	Craugastor	Craugastor rugulosus
Anura	Craugastoridae	Craugastorinae	Craugastor	Craugastor rupinius
Anura	Craugastoridae	Craugastorinae	Craugastor	Craugastor sabrinus
Anura	Craugastoridae	Craugastorinae	Craugastor	Craugastor saltator
Anura	Craugastoridae	Craugastorinae	Craugastor	Craugastor saltuarius
Anura	Craugastoridae	Craugastorinae	Craugastor	Craugastor sandersoni
Anura	Craugastoridae	Craugastorinae	Craugastor	Craugastor silvicola
Anura	Craugastoridae	Craugastorinae	Craugastor	Craugastor spatulatus
Anura	Craugastoridae	Craugastorinae	Craugastor	Craugastor stadelmani
Anura	Craugastoridae	Craugastorinae	Craugastor	Craugastor stejnegerianus
Anura	Craugastoridae	Craugastorinae	Craugastor	Craugastor stuarti
Anura	Craugastoridae	Craugastorinae	Craugastor	Craugastor tabasarae
Anura	Craugastoridae	Craugastorinae	Craugastor	Craugastor talamancae
Anura	Craugastoridae	Craugastorinae	Craugastor	Craugastor tarahumaraensis
Anura	Craugastoridae	Craugastorinae	Craugastor	Craugastor taurus
Anura	Craugastoridae	Craugastorinae	Craugastor	Craugastor taylori
Anura	Craugastoridae	Craugastorinae	Craugastor	Craugastor trachydermus
Anura	Craugastoridae	Craugastorinae	Craugastor	Craugastor underwoodi
Anura	Craugastoridae	Craugastorinae	Craugastor	Craugastor uno
Anura	Craugastoridae	Craugastorinae	Craugastor	Craugastor vocalis
Anura	Craugastoridae	Craugastorinae	Craugastor	Craugastor vulcani
Anura	Craugastoridae	Craugastorinae	Craugastor	Craugastor xucanebi
Anura	Craugastoridae	Craugastorinae	Craugastor	Craugastor yucatanensis
Anura	Craugastoridae	Craugastorinae	Haddadus	Haddadus aramunha
Anura	Craugastoridae	Craugastorinae	Haddadus	Haddadus binotatus
Anura	Craugastoridae	Craugastorinae	Haddadus	Haddadus plicifer
Anura	Craugastoridae	Craugastorinae	Strabomantis	Strabomantis anatipes
Anura	Craugastoridae	Craugastorinae	Strabomantis	Strabomantis anomalus
Anura	Craugastoridae	Craugastorinae	Strabomantis	Strabomantis biporcatus
Anura	Craugastoridae	Craugastorinae	Strabomantis	Strabomantis bufoniformis
Anura	Craugastoridae	Craugastorinae	Strabomantis	Strabomantis cadenai
Anura	Craugastoridae	Craugastorinae	Strabomantis	Strabomantis cerastes
Anura	Craugastoridae	Craugastorinae	Strabomantis	Strabomantis cheiroplethus
Anura	Craugastoridae	Craugastorinae	Strabomantis	Strabomantis cornutus
Anura	Craugastoridae	Craugastorinae	Strabomantis	Strabomantis helonotus
Anura	Craugastoridae	Craugastorinae	Strabomantis	Strabomantis ingeri
Anura	Craugastoridae	Craugastorinae	Strabomantis	Strabomantis laticorpus
Anura	Craugastoridae	Craugastorinae	Strabomantis	Strabomantis necerus
Anura	Craugastoridae	Craugastorinae	Strabomantis	Strabomantis necopinus
Anura	Craugastoridae	Craugastorinae	Strabomantis	Strabomantis ruizi
Anura	Craugastoridae	Craugastorinae	Strabomantis	Strabomantis sulcatus
Anura	Craugastoridae	Craugastorinae	Strabomantis	Strabomantis zygodactylus
Anura	Craugastoridae	Holoadeninae	Barycholos	Barycholos pulcher
Anura	Craugastoridae	Holoadeninae	Barycholos	Barycholos ternetzi
Anura	Craugastoridae	Holoadeninae	Bryophryne	Bryophryne abramalagae
Anura	Craugastoridae	Holoadeninae	Bryophryne	Bryophryne bakersfield
Anura	Craugastoridae	Holoadeninae	Bryophryne	Bryophryne bustamantei
Anura	Craugastoridae	Holoadeninae	Bryophryne	Bryophryne cophites
Anura	Craugastoridae	Holoadeninae	Bryophryne	Bryophryne flammiventris
Anura	Craugastoridae	Holoadeninae	Bryophryne	Bryophryne gymnotis
Anura	Craugastoridae	Holoadeninae	Bryophryne	Bryophryne hanssaueri
Anura	Craugastoridae	Holoadeninae	Bryophryne	Bryophryne nubilosus
Anura	Craugastoridae	Holoadeninae	Bryophryne	Bryophryne zonalis
Anura	Craugastoridae	Holoadeninae	Euparkerella	Euparkerella brasiliensis
Anura	Craugastoridae	Holoadeninae	Euparkerella	Euparkerella cochranae
Anura	Craugastoridae	Holoadeninae	Euparkerella	Euparkerella cryptica
Anura	Craugastoridae	Holoadeninae	Euparkerella	Euparkerella robusta
Anura	Craugastoridae	Holoadeninae	Euparkerella	Euparkerella tridactyla
Anura	Craugastoridae	Holoadeninae	Holoaden	Holoaden bradei
Anura	Craugastoridae	Holoadeninae	Holoaden	Holoaden luederwaldti
Anura	Craugastoridae	Holoadeninae	Holoaden	Holoaden pholeter
Anura	Craugastoridae	Holoadeninae	Holoaden	Holoaden suarezi
Anura	Craugastoridae	Holoadeninae	Hypodactylus	Hypodactylus adercus
Anura	Craugastoridae	Holoadeninae	Hypodactylus	Hypodactylus araiodactylus
Anura	Craugastoridae	Holoadeninae	Hypodactylus	Hypodactylus babax
Anura	Craugastoridae	Holoadeninae	Hypodactylus	Hypodactylus brunneus
Anura	Craugastoridae	Holoadeninae	Hypodactylus	Hypodactylus dolops
Anura	Craugastoridae	Holoadeninae	Hypodactylus	Hypodactylus elassodiscus
Anura	Craugastoridae	Holoadeninae	Hypodactylus	Hypodactylus fallaciosus
Anura	Craugastoridae	Holoadeninae	Hypodactylus	Hypodactylus latens
Anura	Craugastoridae	Holoadeninae	Hypodactylus	Hypodactylus lucida
Anura	Craugastoridae	Holoadeninae	Hypodactylus	Hypodactylus mantipus
Anura	Craugastoridae	Holoadeninae	Hypodactylus	Hypodactylus nigrovittatus
Anura	Craugastoridae	Holoadeninae	Hypodactylus	Hypodactylus peraccai
Anura	Craugastoridae	Holoadeninae	Lynchius	Lynchius flavomaculatus
Anura	Craugastoridae	Holoadeninae	Lynchius	Lynchius nebulanastes
Anura	Craugastoridae	Holoadeninae	Lynchius	Lynchius parkeri
Anura	Craugastoridae	Holoadeninae	Lynchius	Lynchius simmonsi
Anura	Craugastoridae	Holoadeninae	Niceforonia	Niceforonia adenobrachia
Anura	Craugastoridae	Holoadeninae	Niceforonia	Niceforonia columbiana
Anura	Craugastoridae	Holoadeninae	Niceforonia	Niceforonia nana
Anura	Craugastoridae	Holoadeninae	Noblella	Noblella carrascoicola
Anura	Craugastoridae	Holoadeninae	Noblella	Noblella coloma
Anura	Craugastoridae	Holoadeninae	Noblella	Noblella duellmani
Anura	Craugastoridae	Holoadeninae	Noblella	Noblella heyeri
Anura	Craugastoridae	Holoadeninae	Noblella	Noblella lochites
Anura	Craugastoridae	Holoadeninae	Noblella	Noblella lynchi
Anura	Craugastoridae	Holoadeninae	Noblella	Noblella madreselva
Anura	Craugastoridae	Holoadeninae	Noblella	Noblella myrmecoides
Anura	Craugastoridae	Holoadeninae	Noblella	Noblella personina
Anura	Craugastoridae	Holoadeninae	Noblella	Noblella peruviana
Anura	Craugastoridae	Holoadeninae	Noblella	Noblella pygmaea
Anura	Craugastoridae	Holoadeninae	Noblella	Noblella ritarasquinae
Anura	Craugastoridae	Holoadeninae	Oreobates	Oreobates amarakaeri
Anura	Craugastoridae	Holoadeninae	Oreobates	Oreobates ayacucho
Anura	Craugastoridae	Holoadeninae	Oreobates	Oreobates barituensis
Anura	Craugastoridae	Holoadeninae	Oreobates	Oreobates berdemenos
Anura	Craugastoridae	Holoadeninae	Oreobates	Oreobates choristolemma
Anura	Craugastoridae	Holoadeninae	Oreobates	Oreobates crepitans
Anura	Craugastoridae	Holoadeninae	Oreobates	Oreobates cruralis
Anura	Craugastoridae	Holoadeninae	Oreobates	Oreobates discoidalis
Anura	Craugastoridae	Holoadeninae	Oreobates	Oreobates gemcare
Anura	Craugastoridae	Holoadeninae	Oreobates	Oreobates granulosus
Anura	Craugastoridae	Holoadeninae	Oreobates	Oreobates heterodactylus
Anura	Craugastoridae	Holoadeninae	Oreobates	Oreobates ibischi
Anura	Craugastoridae	Holoadeninae	Oreobates	Oreobates lehri
Anura	Craugastoridae	Holoadeninae	Oreobates	Oreobates lundbergi
Anura	Craugastoridae	Holoadeninae	Oreobates	Oreobates machiguenga
Anura	Craugastoridae	Holoadeninae	Oreobates	Oreobates madidi
Anura	Craugastoridae	Holoadeninae	Oreobates	Oreobates pereger
Anura	Craugastoridae	Holoadeninae	Oreobates	Oreobates quixensis
Anura	Craugastoridae	Holoadeninae	Oreobates	Oreobates remotus
Anura	Craugastoridae	Holoadeninae	Oreobates	Oreobates sanctaecrucis
Anura	Craugastoridae	Holoadeninae	Oreobates	Oreobates sanderi
Anura	Craugastoridae	Holoadeninae	Oreobates	Oreobates saxatilis
Anura	Craugastoridae	Holoadeninae	Oreobates	Oreobates zongoensis
Anura	Craugastoridae	Holoadeninae	Phrynopus	Phrynopus auriculatus
Anura	Craugastoridae	Holoadeninae	Phrynopus	Phrynopus badius
Anura	Craugastoridae	Holoadeninae	Phrynopus	Phrynopus barthlenae
Anura	Craugastoridae	Holoadeninae	Phrynopus	Phrynopus bracki
Anura	Craugastoridae	Holoadeninae	Phrynopus	Phrynopus bufoides
Anura	Craugastoridae	Holoadeninae	Phrynopus	Phrynopus chaparroi
Anura	Craugastoridae	Holoadeninae	Phrynopus	Phrynopus curator
Anura	Craugastoridae	Holoadeninae	Phrynopus	Phrynopus dagmarae
Anura	Craugastoridae	Holoadeninae	Phrynopus	Phrynopus heimorum
Anura	Craugastoridae	Holoadeninae	Phrynopus	Phrynopus horstpauli
Anura	Craugastoridae	Holoadeninae	Phrynopus	Phrynopus interstinctus
Anura	Craugastoridae	Holoadeninae	Phrynopus	Phrynopus juninensis
Anura	Craugastoridae	Holoadeninae	Phrynopus	Phrynopus kauneorum
Anura	Craugastoridae	Holoadeninae	Phrynopus	Phrynopus kotosh
Anura	Craugastoridae	Holoadeninae	Phrynopus	Phrynopus lechriorhynchus
Anura	Craugastoridae	Holoadeninae	Phrynopus	Phrynopus miroslawae
Anura	Craugastoridae	Holoadeninae	Phrynopus	Phrynopus montium
[truncated: 5,433 more rows]
