# Supplementary material for: Contradicting habitat type-extinction risk relationships between living and fossil amphibians
Source: R Soc Open Sci. 2017 May 10;4(5):170051. doi: 10.1098/rsos.170051 (PMC5451811; doi:10.1098/rsos.170051)
Supplement: R code and data files (Tietje and Rödel 2017) [file rsos170051supp4.tar › amphibia_taxonlist_pbdb.csv]

collection.authorizer	license	occurrence.genus_name	occurrence.species_name
E. Fara	CC BY	Cretasalia	tsybini
E. Fara	CC BY	Gobiates	leptocolaptus
E. Fara	CC BY	Gobiates	khermeentsavi
A. Behrensmeyer	CC BY	Ramonellus	longispinus
E. Fara	CC BY	Enneabatrachus	hechti
E. Fara	CC BY	Eobatrachus	agilis
E. Fara	CC BY	Comonecturoides	marshi
E. Fara	CC BY	Noterpeton	bolivianum
J. Alroy	CC BY	Diplocaulus	sp.
E. Fara	CC BY	Eopelobates	grandis
J. Alroy	CC BY	Spea	alexanderi
E. Fara	CC BY	Lisserpeton	bairdi
E. Fara	CC BY	Habrosaurus	dilatus
E. Fara	CC BY	Opisthotriton	kayi
E. Fara	CC BY	Scapherpeton	tectum
E. Fara	CC BY	Prodesmodon	copei
E. Fara	CC BY	Proamphiuma	cretacea
E. Fara	CC BY	Scotiophryne	pustulosa
E. Fara	CC BY	Barbourula	sp.
E. Fara	CC BY	Prodesmodon	copei
J. Alroy	CC BY	Rana	sp.
J. Alroy	CC BY	Batrachosauroides	gotoi
J. Alroy	CC BY	Chrysotriton	tiheni
A. Behrensmeyer	CC BY	Bufo	mauritanicus
A. Behrensmeyer	CC BY	Discoglossus	pictus
A. Behrensmeyer	CC BY	Bufo	maritanicus
A. Behrensmeyer	CC BY	Bufo	spinosus
A. Behrensmeyer	CC BY	Pelophylax	ridibunda
A. Behrensmeyer	CC BY	Xenopus	sp.
A. Behrensmeyer	CC BY	Xenopus	sp.
A. Behrensmeyer	CC BY	Scapherpeton	tectum
A. Behrensmeyer	CC BY	Scapherpeton	tectum
A. Behrensmeyer	CC BY	Diplocaulus	sp.
A. Behrensmeyer	CC BY	Diplocaulus	sp.
A. Behrensmeyer	CC BY	Thoraciliacus	rostriceps
A. Behrensmeyer	CC BY	Cordicephalus	gracilis
A. Behrensmeyer	CC BY	Cordicephalus	gracilis
J. Alroy	CC BY	Bufo	pliocompactilis
J. Alroy	CC BY	Bufo	woodhousei
J. Alroy	CC BY	Bufo	sp.
J. Alroy	CC BY	Scaphiopus	sp.
J. Alroy	CC BY	Rana	sp.
J. Alroy	CC BY	Hyla	sp.
J. Alroy	CC BY	Nezpercius	dodsoni
J. Alroy	CC BY	Nezpercius	dodsoni
J. Alroy	CC BY	Albanerpeton	nexuosus
J. Alroy	CC BY	Albanerpeton	nexuosus
J. Alroy	CC BY	Albanerpeton	cifellii
J. Alroy	CC BY	Scapherpeton	sp.
J. Alroy	CC BY	Siren	intermedia
J. Alroy	CC BY	Notophthalmus	viridescens
J. Alroy	CC BY	Ambystoma	maculatum
J. Alroy	CC BY	Bufo	sp.
J. Alroy	CC BY	Pseudacris	ornata
J. Alroy	CC BY	Rana	catesbiana
J. Alroy	CC BY	Carrolla	craddocki
J. Alroy	CC BY	Batrachosauroides	sp.
J. Alroy	CC BY	Opisthotriton	sp.
J. Alroy	CC BY	Andrias	matthewi
J. Alroy	CC BY	Siren	sp.
J. Alroy	CC BY	Ambystoma	minshalli
J. Alroy	CC BY	Scaphiopus	wardorum
J. Alroy	CC BY	Bufo	hibbardi
J. Alroy	CC BY	Bufo	valentinensis
J. Alroy	CC BY	Bufo	kuhrei
J. Alroy	CC BY	Acris	crepitans
J. Alroy	CC BY	Pseudacris	clarki
J. Alroy	CC BY	Pseudacris	nordensis
J. Alroy	CC BY	Hyla	gratiosa
J. Alroy	CC BY	Hyla	squirella
J. Alroy	CC BY	Ambystoma	minshalli
J. Alroy	CC BY	Bufo	valentinensis
J. Alroy	CC BY	Hyla	sp.
J. Alroy	CC BY	Rana	sp.
J. Alroy	CC BY	Bufo	hibbardi
J. Alroy	CC BY	Rana	sp.
J. Alroy	CC BY	Andrias	matthewi
J. Alroy	CC BY	Andrias	matthewi
J. Alroy	CC BY	Andrias	matthewi
J. Alroy	CC BY	Rana	catesbeiana
J. Alroy	CC BY	Rana	sp.
J. Alroy	CC BY	Bufo	sp.
J. Alroy	CC BY	Cymatorhiza	kittsi
J. Alroy	CC BY	Ambystoma	minshalli
J. Alroy	CC BY	Rana	sp.
J. Alroy	CC BY	Rana	pipiens
J. Alroy	CC BY	Siren	sp.
J. Alroy	CC BY	Bufo	terrestris
J. Alroy	CC BY	Rana	sp.
J. Alroy	CC BY	Batrachosauroides	sp.
J. Alroy	CC BY	Opisthotriton	kayi
J. Alroy	CC BY	Scapherpeton	tectum
J. Alroy	CC BY	Habrosaurus	dilatus
J. Alroy	CC BY	Ambystoma	minshalli
J. Alroy	CC BY	Ambystoma	priscum
J. Alroy	CC BY	Ambystoma	sp.
J. Alroy	CC BY	Pseudacris	sp.
J. Alroy	CC BY	Rana	sp.
J. Alroy	CC BY	Ambystoma	minshalli
J. Alroy	CC BY	Hyla	sp.
J. Alroy	CC BY	Pseudacris	clarki
J. Alroy	CC BY	Ambystoma	minshalli
J. Alroy	CC BY	Scaphiopus	sp.
J. Alroy	CC BY	Bufo	sp.
J. Alroy	CC BY	Rana	sp.
J. Alroy	CC BY	Ambystoma	minshalli
J. Alroy	CC BY	Hyla	sp.
J. Alroy	CC BY	Bufo	pliocompactilis
J. Alroy	CC BY	Bufo	hibbardi
J. Alroy	CC BY	Bufo	sp.
J. Alroy	CC BY	Rana	sp.
J. Alroy	CC BY	Hyla	sp.
J. Alroy	CC BY	Bufo	holmani
J. Alroy	CC BY	Bufo	sp.
J. Alroy	CC BY	Scaphiopus	wardorum
J. Alroy	CC BY	Scaphiopus	sp.
J. Alroy	CC BY	Rana	sp.
J. Alroy	CC BY	Rana	catesbeiana
J. Alroy	CC BY	Hyla	sp.
J. Alroy	CC BY	Bufo	holmani
J. Alroy	CC BY	Bufo	sp.
J. Alroy	CC BY	Rana	sp.
J. Alroy	CC BY	Scaphiopus	sp.
J. Alroy	CC BY	Rana	sp.
J. Alroy	CC BY	Rana	catesbeiana
J. Alroy	CC BY	Hyla	sp.
J. Alroy	CC BY	Ambystoma	sp.
J. Alroy	CC BY	Acris	sp.
J. Alroy	CC BY	Pseudacris	clarki
J. Alroy	CC BY	Hyla	gratiosa
J. Alroy	CC BY	Hyla	sp.
J. Alroy	CC BY	Bufo	cognatus
J. Alroy	CC BY	Bufo	marinus
J. Alroy	CC BY	Bufo	pliocompactilis
J. Alroy	CC BY	Rana	areolata
J. Alroy	CC BY	Rana	sp.
J. Alroy	CC BY	Ambystoma	maculatum
J. Alroy	CC BY	Ambystoma	tigrinum
J. Alroy	CC BY	Bufo	hibbardi
J. Alroy	CC BY	Hyla	cinerea
J. Alroy	CC BY	Hyla	squirella
J. Alroy	CC BY	Rana	pipiens
J. Alroy	CC BY	Bufo	cognatus
J. Alroy	CC BY	Bufo	repentinus
J. Alroy	CC BY	Bufo	rexroadensis
J. Alroy	CC BY	Bufo	spongifrons
J. Alroy	CC BY	Rana	sp.
J. Alroy	CC BY	Ambystoma	tigrinum
J. Alroy	CC BY	Bufo	cognatus
J. Alroy	CC BY	Bufo	repentinus
J. Alroy	CC BY	Rana	sp.
J. Alroy	CC BY	Rana	catesbeiana
J. Alroy	CC BY	Rana	sylvatica
J. Alroy	CC BY	Ambystoma	maculatum
J. Alroy	CC BY	Ambystoma	tigrinum
J. Alroy	CC BY	Cymatorhiza	kittsi
J. Alroy	CC BY	Batrachosauroides	dissimulans
J. Alroy	CC BY	Siren	miotexana
J. Alroy	CC BY	Amphiuma	antica
J. Alroy	CC BY	Siren	miotexana
J. Alroy	CC BY	Notophthalmus	slaughteri
J. Alroy	CC BY	Hyla	miocenica
J. Alroy	CC BY	Rana	pipiens
J. Alroy	CC BY	Siren	miotexana
J. Alroy	CC BY	Rana	sp.
J. Alroy	CC BY	Rana	pipiens
J. Alroy	CC BY	Ambystoma	minshalli
J. Alroy	CC BY	Spea	bombifrons
J. Alroy	CC BY	Bufo	valentinensis
J. Alroy	CC BY	Bufo	hibbardi
J. Alroy	CC BY	Rana	sp.
J. Alroy	CC BY	Batrachosauroides	dissimulans
J. Alroy	CC BY	Opisthotriton	kayi
J. Alroy	CC BY	Opisthotriton	gidleyi
J. Alroy	CC BY	Scapherpeton	tectum
J. Alroy	CC BY	Habrosaurus	dilatus
J. Alroy	CC BY	Prosiren	elinorae
J. Alroy	CC BY	Prosiren	elinorae
J. Alroy	CC BY	Prosiren	elinorae
J. Alroy	CC BY	Prosiren	elinorae
J. Alroy	CC BY	Prosiren	elinorae
J. Alroy	CC BY	Prosiren	elinorae
J. Alroy	CC BY	Siren	sp.
J. Alroy	CC BY	Rana	sp.
J. Alroy	CC BY	Rana	sp.
J. Alroy	CC BY	Siren	lacertina
J. Alroy	CC BY	Ambystoma	priscum
J. Alroy	CC BY	Pseudacris	nordensis
J. Alroy	CC BY	Ambystoma	tigrinum
J. Alroy	CC BY	Spea	bombifrons
J. Alroy	CC BY	Rana	sp.
J. Alroy	CC BY	Ambystoma	tigrinum
J. Alroy	CC BY	Spea	bombifrons
J. Alroy	CC BY	Ambystoma	tigrinum
J. Alroy	CC BY	Spea	bombifrons
J. Alroy	CC BY	Bufo	sp.
J. Alroy	CC BY	Bufo	cognatus
J. Alroy	CC BY	Ambystoma	tigrinum
J. Alroy	CC BY	Spea	bombifrons
J. Alroy	CC BY	Bufo	sp.
J. Alroy	CC BY	Bufo	douglassi
J. Alroy	CC BY	Ambystoma	tigrinum
J. Alroy	CC BY	Spea	bombifrons
J. Alroy	CC BY	Rana	sp.
J. Alroy	CC BY	Ambystoma	tigrinum
J. Alroy	CC BY	Ambystoma	tigrinum
J. Alroy	CC BY	Rana	sp.
J. Alroy	CC BY	Ambystoma	tigrinum
J. Alroy	CC BY	Spea	bombifrons
J. Alroy	CC BY	Ambystoma	tigrinum
J. Alroy	CC BY	Spea	bombifrons
J. Alroy	CC BY	Rana	sp.
J. Alroy	CC BY	Rana	catesbeiana
J. Alroy	CC BY	Bufo	sp.
J. Alroy	CC BY	Bufo	cognatus
J. Alroy	CC BY	Ambystoma	tigrinum
J. Alroy	CC BY	Spea	bombifrons
J. Alroy	CC BY	Rana	sp.
J. Alroy	CC BY	Rana	catesbeiana
J. Alroy	CC BY	Bufo	sp.
J. Alroy	CC BY	Bufo	cognatus
J. Alroy	CC BY	Bufo	woodhousei
J. Alroy	CC BY	Ambystoma	tigrinum
J. Alroy	CC BY	Pseudacris	triseriata
J. Alroy	CC BY	Spea	bombifrons
J. Alroy	CC BY	Rana	sp.
J. Alroy	CC BY	Rana	catesbeiana
J. Alroy	CC BY	Bufo	sp.
J. Alroy	CC BY	Bufo	cognatus
J. Alroy	CC BY	Bufo	woodhousei
J. Alroy	CC BY	Ambystoma	tigrinum
J. Alroy	CC BY	Spea	bombifrons
J. Alroy	CC BY	Rana	sp.
J. Alroy	CC BY	Rana	catesbeiana
J. Alroy	CC BY	Bufo	sp.
J. Alroy	CC BY	Bufo	cognatus
J. Alroy	CC BY	Bufo	woodhousei
J. Alroy	CC BY	Ambystoma	tigrinum
J. Alroy	CC BY	Rana	sp.
J. Alroy	CC BY	Ambystoma	tigrinum
J. Alroy	CC BY	Rana	sp.
J. Alroy	CC BY	Bufo	cognatus
J. Alroy	CC BY	Ambystoma	tigrinum
J. Alroy	CC BY	Ambystoma	tigrinum
J. Alroy	CC BY	Ambystoma	tigrinum
J. Alroy	CC BY	Ambystoma	tigrinum
J. Alroy	CC BY	Rana	sp.
J. Alroy	CC BY	Ambystoma	tigrinum
J. Alroy	CC BY	Rana	sp.
J. Alroy	CC BY	Ambystoma	tigrinum
J. Alroy	CC BY	Ambystoma	tigrinum
J. Alroy	CC BY	Ambystoma	tigrinum
J. Alroy	CC BY	Spea	bombifrons
J. Alroy	CC BY	Spea	bombifrons
J. Alroy	CC BY	Ambystoma	tigrinum
J. Alroy	CC BY	Ambystoma	tigrinum
J. Alroy	CC BY	Rana	sp.
J. Alroy	CC BY	Ambystoma	tigrinum
J. Alroy	CC BY	Spea	bombifrons
J. Alroy	CC BY	Ambystoma	tigrinum
J. Alroy	CC BY	Ambystoma	tigrinum
J. Alroy	CC BY	Ambystoma	tigrinum
J. Alroy	CC BY	Rana	sp.
J. Alroy	CC BY	Rana	sp.
J. Alroy	CC BY	Ambystoma	tigrinum
J. Alroy	CC BY	Rana	sp.
J. Alroy	CC BY	Ambystoma	tigrinum
J. Alroy	CC BY	Ambystoma	tigrinum
J. Alroy	CC BY	Rana	sp.
J. Alroy	CC BY	Ambystoma	tigrinum
J. Alroy	CC BY	Rana	sp.
J. Alroy	CC BY	Ambystoma	tigrinum
J. Alroy	CC BY	Ambystoma	tigrinum
J. Alroy	CC BY	Rana	sp.
J. Alroy	CC BY	Pseudobradypus	sp.
J. Alroy	CC BY	Scapherpeton	tectum
J. Alroy	CC BY	Lisserpeton	bairdi
J. Alroy	CC BY	Opisthotriton	kayi
J. Alroy	CC BY	Scapherpeton	tectum
J. Alroy	CC BY	Opisthotriton	kayi
J. Alroy	CC BY	Amphiuma	jepseni
J. Alroy	CC BY	Eorhinophrynus	sp.
J. Alroy	CC BY	Scapherpeton	tectum
J. Alroy	CC BY	Eorhinophrynus	sp.
M. Carrano	CC BY	Jeholotriton	paradoxus
J. Alroy	CC BY	Bufo	sp.
J. Alroy	CC BY	Litoria	ewingi
J. Alroy	CC BY	Limnodynastes	tasmaniensis
J. Alroy	CC BY	Limnodynastes	dumerili
J. Alroy	CC BY	Ranidella	signifera
J. Alroy	CC BY	Geocrinia	laevis
J. Alroy	CC BY	Cardiocephalus	sternbergi
J. Alroy	CC BY	Diplocaulus	sp.
J. Alroy	CC BY	Diplocaulus	magnicornis
J. Alroy	CC BY	Diplocaulus	magnicornis
J. Alroy	CC BY	Lysorophus	sp.
J. Alroy	CC BY	Cardiocephalus	sternbergi
J. Alroy	CC BY	Pariotichus	brachyops
J. Alroy	CC BY	Ostodolepis	brevispinatus
J. Alroy	CC BY	Diplocaulus	sp.
J. Alroy	CC BY	Diplocaulus	sp.
J. Alroy	CC BY	Diplocaulus	sp.
J. Alroy	CC BY	Diplocaulus	magnicornis
J. Alroy	CC BY	Diplocaulus	magnicornis
J. Alroy	CC BY	Lysorophus	sp.
J. Alroy	CC BY	Diplocaulus	sp.
J. Alroy	CC BY	Lysorophus	sp.
J. Alroy	CC BY	Diplocaulus	copei
J. Alroy	CC BY	Diplocaulus	sp.
J. Alroy	CC BY	Diplocaulus	sp.
J. Alroy	CC BY	Lysorophus	sp.
J. Alroy	CC BY	Diplocaulus	sp.
J. Alroy	CC BY	Pariotichus	brachyops
J. Alroy	CC BY	Leiocephalikon	problematicum
J. Alroy	CC BY	Discoglossus	sp.
J. Alroy	CC BY	Eopelobates	sp.
J. Alroy	CC BY	Pelobates	fuscus
J. Alroy	CC BY	Pliobatrachus	langhae
J. Alroy	CC BY	Bufo	tarloi
J. Alroy	CC BY	Bufo	sp.
J. Alroy	CC BY	Rana	sp.
J. Alroy	CC BY	Pelobates	fuscus
J. Alroy	CC BY	Pliobatrachus	langhae
J. Alroy	CC BY	Bufo	sp.
J. Alroy	CC BY	Rana	sp.
J. Alroy	CC BY	Rana	sp.
J. Alroy	CC BY	Bufo	sp.
J. Alroy	CC BY	Rana	sp.
A. Turner	CC BY	Bufo	bufo
M. Carrano	CC BY	Amphiuma	means
M. Carrano	CC BY	Siren	lacertina
J. Alroy	CC BY	Opisthotriton	kayi
J. Alroy	CC BY	Scapherpeton	tectum
J. Alroy	CC BY	Opisthotriton	kayi
J. Alroy	CC BY	Scapherpeton	tectum
J. Alroy	CC BY	Opisthotriton	kayi
J. Alroy	CC BY	Scapherpeton	tectum
J. Alroy	CC BY	Opisthotriton	kayi
J. Alroy	CC BY	Scapherpeton	tectum
J. Alroy	CC BY	Opisthotriton	kayi
J. Alroy	CC BY	Scapherpeton	tectum
J. Alroy	CC BY	Opisthotriton	kayi
J. Alroy	CC BY	Scapherpeton	tectum
J. Alroy	CC BY	Scapherpeton	tectum
J. Alroy	CC BY	Scapherpeton	tectum
J. Alroy	CC BY	Scapherpeton	tectum
J. Alroy	CC BY	Opisthotriton	kayi
J. Alroy	CC BY	Scapherpeton	tectum
J. Alroy	CC BY	Opisthotriton	kayi
J. Alroy	CC BY	Scapherpeton	tectum
J. Alroy	CC BY	Opisthotriton	kayi
J. Alroy	CC BY	Scapherpeton	tectum
A. Turner	CC BY	Pelobates	sp.
A. Turner	CC BY	Bufo	viridis
A. Turner	CC BY	Rana	sp.
J. Alroy	CC BY	Opisthotriton	kayi
J. Alroy	CC BY	Scapherpeton	tectum
J. Alroy	CC BY	Opisthotriton	kayi
J. Alroy	CC BY	Scapherpeton	tectum
J. Head	CC BY	Eopelobates	anthracinus
J. Alroy	CC BY	Bufo	campi
A. Turner	CC BY	Alytes	sp.
A. Turner	CC BY	Bufo	regularis
A. Turner	CC BY	Bufo	bufo
A. Turner	CC BY	Rana	sp.
J. Alroy	CC BY	Bufo	bufo
J. Alroy	CC BY	Pelobates	fuscus
A. Turner	CC BY	Salamandra	sp.
A. Turner	CC BY	Pelobates	sp.
A. Turner	CC BY	Bufo	bufo
A. Turner	CC BY	Bufo	calamita
A. Turner	CC BY	Rana	temporaria
A. Turner	CC BY	Rana	sp.
M. Carrano	CC BY	Scapherpeton	sp.
A. Turner	CC BY	Triturus	sp.
A. Turner	CC BY	Salamandra	sp.
A. Turner	CC BY	Bufo	sp.
A. Turner	CC BY	Bufo	sp.
A. Turner	CC BY	Rana	sp.
A. Behrensmeyer	CC BY	Xenopus	sp.
A. Behrensmeyer	CC BY	Rana	sp.
A. Turner	CC BY	Bufo	viridis
A. Turner	CC BY	Bufo	sp.
A. Turner	CC BY	Rana	sp.
A. Turner	CC BY	Pliobatrachus	langhae
A. Turner	CC BY	Bufo	stylaris
A. Turner	CC BY	Rana	sp.
A. Turner	CC BY	Rana	sp.
A. Turner	CC BY	Bufo	sp.
A. Turner	CC BY	Pelobates	fuscus
A. Turner	CC BY	Pliobatrachus	langhae
A. Turner	CC BY	Bombina	sp.
A. Turner	CC BY	Bufo	viridis
A. Turner	CC BY	Rana	villanyensis
A. Turner	CC BY	Rana	temporaria
A. Turner	CC BY	Rana	sp.
A. Turner	CC BY	Bufo	sp.
A. Turner	CC BY	Pelobates	fuscus
A. Turner	CC BY	Pelobates	fuscus
A. Turner	CC BY	Pelobates	fuscus
A. Turner	CC BY	Bufo	sp.
A. Turner	CC BY	Pelobates	fuscus
A. Turner	CC BY	Rana	sp.
A. Turner	CC BY	Pelobates	fuscus
A. Turner	CC BY	Bombina	sp.
A. Turner	CC BY	Rana	sp.
A. Turner	CC BY	Bufo	sp.
A. Turner	CC BY	Pelobates	fuscus
A. Turner	CC BY	Bombina	sp.
A. Turner	CC BY	Bufo	sp.
A. Turner	CC BY	Pelobates	fuscus
A. Turner	CC BY	Salamandra	salamandra
A. Turner	CC BY	Triturus	sp.
A. Turner	CC BY	Bufo	sp.
A. Turner	CC BY	Rana	sp.
A. Turner	CC BY	Bufo	sp.
A. Turner	CC BY	Bufo	sp.
A. Turner	CC BY	Rana	sp.
M. Carrano	CC BY	Bufo	sp.
J. Alroy	CC BY	Scotiophryne	pustulosa
J. Alroy	CC BY	Prodesmodon	copei
J. Alroy	CC BY	Eopelobates	sp.
J. Alroy	CC BY	Prodesmodon	copei
J. Alroy	CC BY	Opisthotriton	kayi
J. Alroy	CC BY	Prodesmodon	copei
J. Alroy	CC BY	Pelobates	fuscus
J. Alroy	CC BY	Ambystoma	tigrinum
J. Alroy	CC BY	Bufo	cognatus
J. Alroy	CC BY	Ambystoma	tigrinum
J. Alroy	CC BY	Scaphiopus	sp.
J. Alroy	CC BY	Bufo	woodhousei
J. Alroy	CC BY	Rana	sp.
J. Alroy	CC BY	Gobiates	leptocolaptus
J. Alroy	CC BY	Bufo	praevius
M. Uhen	CC BY	Ambystoma	tigrinum
M. Uhen	CC BY	Plethodon	glutinosus
M. Uhen	CC BY	Pseudotriton	ruber
M. Uhen	CC BY	Bufo	americanus
M. Uhen	CC BY	Hyla	crucifer
M. Uhen	CC BY	Rana	pipiens
J. Head	CC BY	Thaumastosaurus	sulcatus
M. Carrano	CC BY	Czatkobatrachus	polonicus
M. Carrano	CC BY	Kababisha	humarensis
M. Carrano	CC BY	Kababisha	sudanensis
M. Carrano	CC BY	Marmorerpeton	kermacki
M. Carrano	CC BY	Marmorerpeton	freemani
J. Alroy	CC BY	Megalotriton	sp.
J. Alroy	CC BY	Albionbatrachus	wightensis
A. Turner	CC BY	Bufo	sp.
A. Turner	CC BY	Bufo	viridis
A. Turner	CC BY	Rana	sp.
A. Turner	CC BY	Rana	sp.
A. Turner	CC BY	Latonia	seyfriedi
A. Turner	CC BY	Rana	sp.
A. Turner	CC BY	Latonia	seyfriedi
A. Turner	CC BY	Latonia	seyfriedi
A. Turner	CC BY	Bufo	sp.
A. Turner	CC BY	Pliobatrachus	sp.
A. Turner	CC BY	Bufo	bufo
A. Turner	CC BY	Rana	temporaria
A. Turner	CC BY	Rana	arvalis
A. Turner	CC BY	Rana	sp.
A. Turner	CC BY	Rana	basaltica
A. Turner	CC BY	Bufo	linchuensis
A. Turner	CC BY	Procynops	miocenicus
A. Turner	CC BY	Rana	sp.
A. Turner	CC BY	Rana	sp.
E. Fara	CC BY	Gobiates	leptocolaptus
A. Turner	CC BY	Bufo	sp.
A. Turner	CC BY	Rana	temporaria
E. Fara	CC BY	Salamandra	sansaniensis
E. Fara	CC BY	Pelodytes	sp.
J. Hunter	CC BY	Eopelobates	hinschei
J. Hunter	CC BY	Rana	carbonicola
J. Hunter	CC BY	Palaeoproteus	klatti
J. Hunter	CC BY	Tylototriton	weigelti
M. Carrano	CC BY	Xenopus	sp.
M. Carrano	CC BY	Opisthotriton	kayi
M. Carrano	CC BY	Scapherpeton	tectum
M. Carrano	CC BY	Opisthotriton	kayi
M. Carrano	CC BY	Opisthotriton	kayi
M. Carrano	CC BY	Scapherpeton	tectum
M. Carrano	CC BY	Opisthotriton	kayi
M. Carrano	CC BY	Scapherpeton	tectum
M. Carrano	CC BY	Scapherpeton	tectum
M. Carrano	CC BY	Scapherpeton	tectum
M. Carrano	CC BY	Habrosaurus	dilatus
M. Carrano	CC BY	Opisthotriton	kayi
M. Carrano	CC BY	Scapherpeton	tectum
M. Carrano	CC BY	Opisthotriton	kayi
M. Carrano	CC BY	Scapherpeton	tectum
M. Carrano	CC BY	Scapherpeton	tectum
M. Carrano	CC BY	Opisthotriton	kayi
M. Carrano	CC BY	Scapherpeton	tectum
M. Carrano	CC BY	Scapherpeton	tectum
J. Alroy	CC BY	Opisthotriton	kayi
J. Alroy	CC BY	Scapherpeton	tectum
J. Alroy	CC BY	Habrosaurus	dilatus
M. Carrano	CC BY	Scapherpeton	tectum
M. Carrano	CC BY	Scapherpeton	tectum
M. Carrano	CC BY	Scapherpeton	tectum
M. Carrano	CC BY	Opisthotriton	kayi
M. Carrano	CC BY	Scapherpeton	tectum
M. Carrano	CC BY	Habrosaurus	dilatus
M. Carrano	CC BY	Scapherpeton	tectum
J. Alroy	CC BY	Scapherpeton	tectum
J. Alroy	CC BY	Opisthotriton	kayi
J. Alroy	CC BY	Scapherpeton	tectum
J. Alroy	CC BY	Opisthotriton	kayi
J. Alroy	CC BY	Scapherpeton	tectum
J. Alroy	CC BY	Opisthotriton	kayi
J. Alroy	CC BY	Scapherpeton	tectum
J. Alroy	CC BY	Opisthotriton	kayi
J. Alroy	CC BY	Scapherpeton	tectum
J. Alroy	CC BY	Opisthotriton	kayi
J. Alroy	CC BY	Scapherpeton	tectum
J. Alroy	CC BY	Opisthotriton	kayi
M. Carrano	CC BY	Scapherpeton	tectum
M. Carrano	CC BY	Scapherpeton	tectum
M. Carrano	CC BY	Opisthotriton	kayi
M. Carrano	CC BY	Albanerpeton	sp.
M. Carrano	CC BY	Scapherpeton	tectum
M. Carrano	CC BY	Opisthotriton	kayi
M. Carrano	CC BY	Scapherpeton	tectum
M. Carrano	CC BY	Opisthotriton	kayi
M. Carrano	CC BY	Scapherpeton	tectum
M. Carrano	CC BY	Opisthotriton	kayi
M. Carrano	CC BY	Albanerpeton	sp.
M. Carrano	CC BY	Scapherpeton	tectum
M. Carrano	CC BY	Opisthotriton	kayi
M. Carrano	CC BY	Albanerpeton	gracilis
M. Carrano	CC BY	Scapherpeton	tectum
M. Carrano	CC BY	Opisthotriton	kayi
M. Carrano	CC BY	Albanerpeton	gracilis
M. Carrano	CC BY	Scapherpeton	tectum
M. Carrano	CC BY	Opisthotriton	kayi
M. Carrano	CC BY	Albanerpeton	sp.
M. Carrano	CC BY	Scapherpeton	tectum
M. Carrano	CC BY	Opisthotriton	kayi
M. Carrano	CC BY	Scapherpeton	tectum
M. Carrano	CC BY	Opisthotriton	kayi
M. Carrano	CC BY	Albanerpeton	sp.
J. Alroy	CC BY	Piceoerpeton	willwoodense
M. Carrano	CC BY	Scapherpeton	tectum
M. Carrano	CC BY	Scapherpeton	tectum
M. Carrano	CC BY	Opisthotriton	kayi
M. Carrano	CC BY	Albanerpeton	sp.
M. Carrano	CC BY	Scapherpeton	tectum
M. Carrano	CC BY	Opisthotriton	kayi
M. Carrano	CC BY	Albanerpeton	sp.
M. Carrano	CC BY	Scapherpeton	tectum
M. Carrano	CC BY	Opisthotriton	kayi
M. Carrano	CC BY	Albanerpeton	sp.
M. Carrano	CC BY	Scapherpeton	tectum
M. Carrano	CC BY	Opisthotriton	kayi
M. Carrano	CC BY	Albanerpeton	sp.
J. Alroy	CC BY	Habrosaurus	dilatus
J. Alroy	CC BY	Opisthotriton	kayi
J. Alroy	CC BY	Scapherpeton	tectum
J. Alroy	CC BY	Lisserpeton	bairdi
J. Alroy	CC BY	Prodesmodon	copei
J. Alroy	CC BY	Prodesmodon	copei
J. Alroy	CC BY	Habrosaurus	dilatus
J. Alroy	CC BY	Opisthotriton	kayi
J. Alroy	CC BY	Scapherpeton	tectum
J. Alroy	CC BY	Lisserpeton	bairdi
J. Alroy	CC BY	Prodesmodon	copei
J. Alroy	CC BY	Scotiophryne	sp.
M. Carrano	CC BY	Scapherpeton	tectum
M. Carrano	CC BY	Opisthotriton	kayi
M. Carrano	CC BY	Albanerpeton	sp.
M. Carrano	CC BY	Scapherpeton	tectum
M. Carrano	CC BY	Opisthotriton	kayi
M. Carrano	CC BY	Albanerpeton	gracilis
M. Carrano	CC BY	Scapherpeton	tectum
M. Carrano	CC BY	Opisthotriton	kayi
M. Carrano	CC BY	Albanerpeton	sp.
M. Carrano	CC BY	Scapherpeton	tectum
M. Carrano	CC BY	Opisthotriton	kayi
M. Carrano	CC BY	Scapherpeton	tectum
M. Carrano	CC BY	Opisthotriton	kayi
M. Carrano	CC BY	Albanerpeton	sp.
M. Carrano	CC BY	Scapherpeton	tectum
M. Carrano	CC BY	Opisthotriton	kayi
M. Carrano	CC BY	Albanerpeton	gracilis
J. Alroy	CC BY	Habrosaurus	sp.
J. Alroy	CC BY	Prodesmodon	copei
J. Alroy	CC BY	Andrias	scheuchzeri
J. Alroy	CC BY	Chelotriton	paradoxus
J. Alroy	CC BY	Salamandra	sp.
J. Alroy	CC BY	Latonia	seyfriedi
J. Alroy	CC BY	Pelobates	sp.
E. Fara	CC BY	Eopelobates	sp.
E. Fara	CC BY	Megalotriton	sp.
E. Fara	CC BY	Eopelobates	sp.
E. Fara	CC BY	Eopelobates	sp.
E. Fara	CC BY	Pelodytes	sp.
E. Fara	CC BY	Megalotriton	sp.
E. Fara	CC BY	Eopelobates	sp.
R. Whatley	CC BY	Scapherpeton	tectum
R. Whatley	CC BY	Opisthotriton	kayi
J. Alroy	CC BY	Rana	sp.
R. Whatley	CC BY	Scapherpeton	tectum
R. Whatley	CC BY	Opisthotriton	kayi
R. Whatley	CC BY	Scapherpeton	tectum
R. Whatley	CC BY	Opisthotriton	kayi
R. Whatley	CC BY	Scapherpeton	tectum
R. Whatley	CC BY	Opisthotriton	kayi
R. Whatley	CC BY	Scapherpeton	tectum
R. Whatley	CC BY	Opisthotriton	kayi
R. Whatley	CC BY	Scapherpeton	tectum
R. Whatley	CC BY	Opisthotriton	kayi
R. Whatley	CC BY	Scapherpeton	tectum
R. Whatley	CC BY	Opisthotriton	kayi
R. Whatley	CC BY	Scapherpeton	tectum
R. Whatley	CC BY	Opisthotriton	kayi
R. Whatley	CC BY	Scapherpeton	tectum
R. Whatley	CC BY	Opisthotriton	kayi
R. Whatley	CC BY	Scapherpeton	tectum
R. Whatley	CC BY	Opisthotriton	kayi
A. Behrensmeyer	CC BY	Opisthotriton	kayi
A. Behrensmeyer	CC BY	Opisthotriton	kayi
A. Behrensmeyer	CC BY	Scapherpeton	tectum
A. Behrensmeyer	CC BY	Opisthotriton	kayi
A. Behrensmeyer	CC BY	Scapherpeton	tectum
A. Behrensmeyer	CC BY	Opisthotriton	kayi
J. Alroy	CC BY	Eopelobates	sp.
J. Alroy	CC BY	Scapherpeton	tectum
J. Alroy	CC BY	Habrosaurus	dilatus
J. Alroy	CC BY	Prodesmodon	copei
J. Alroy	CC BY	Lisserpeton	bairdi
J. Alroy	CC BY	Scapherpeton	tectum
J. Alroy	CC BY	Opisthotriton	sp.
J. Alroy	CC BY	Lisserpeton	atlantes
J. Alroy	CC BY	Scapherpeton	tectum
J. Alroy	CC BY	Habrosaurus	sp.
J. Alroy	CC BY	Scapherpeton	sp.
J. Alroy	CC BY	Habrosaurus	dilatus
J. Alroy	CC BY	Lisserpeton	bairdi
J. Alroy	CC BY	Opisthotriton	kayi
J. Alroy	CC BY	Prodesmodon	copei
J. Alroy	CC BY	Scapherpeton	tectum
J. Head	CC BY	Albanerpeton	sp.
J. Head	CC BY	Eodiscoglossus	sp.
J. Head	CC BY	Paradiscoglossus	sp.
J. Alroy	CC BY	Habrosaurus	dilatus
J. Alroy	CC BY	Opisthotriton	kayi
J. Alroy	CC BY	Prodesmodon	copei
J. Alroy	CC BY	Prodesmodon	copei
J. Alroy	CC BY	Scapherpeton	tectum
J. Alroy	CC BY	Prodesmodon	copei
J. Alroy	CC BY	Scapherpeton	tectum
J. Alroy	CC BY	Opisthotriton	kayi
J. Alroy	CC BY	Habrosaurus	dilatus
J. Alroy	CC BY	Scapherpeton	tectum
J. Alroy	CC BY	Scapherpeton	tectum
J. Alroy	CC BY	Habrosaurus	dilatus
J. Alroy	CC BY	Opisthotriton	kayi
J. Alroy	CC BY	Scapherpeton	tectum
J. Alroy	CC BY	Scapherpeton	tectum
J. Alroy	CC BY	Habrosaurus	dilatus
J. Alroy	CC BY	Opisthotriton	kayi
J. Alroy	CC BY	Prodesmodon	copei
J. Alroy	CC BY	Scapherpeton	tectum
J. Alroy	CC BY	Opisthotriton	kayi
J. Alroy	CC BY	Scapherpeton	tectum
J. Alroy	CC BY	Scapherpeton	tectum
J. Alroy	CC BY	Habrosaurus	sp.
J. Alroy	CC BY	Habrosaurus	dilatus
J. Alroy	CC BY	Lisserpeton	bairdi
J. Alroy	CC BY	Opisthotriton	kayi
J. Alroy	CC BY	Scapherpeton	tectum
J. Alroy	CC BY	Scotiophryne	sp.
J. Alroy	CC BY	Scapherpeton	tectum
J. Alroy	CC BY	Scapherpeton	sp.
J. Alroy	CC BY	Opisthotriton	sp.
J. Alroy	CC BY	Scapherpeton	tectum
J. Alroy	CC BY	Habrosaurus	dilatus
J. Alroy	CC BY	Opisthotriton	kayi
J. Alroy	CC BY	Scapherpeton	tectum
J. Alroy	CC BY	Prodesmodon	copei
J. Alroy	CC BY	Prodesmodon	copei
J. Alroy	CC BY	Scotiophryne	sp.
J. Alroy	CC BY	Scapherpeton	tectum
J. Alroy	CC BY	Scapherpeton	tectum
J. Alroy	CC BY	Opisthotriton	sp.
J. Alroy	CC BY	Habrosaurus	dilatus
J. Alroy	CC BY	Prodesmodon	copei
J. Alroy	CC BY	Opisthotriton	kayi
J. Alroy	CC BY	Scapherpeton	tectum
J. Alroy	CC BY	Opisthotriton	kayi
J. Alroy	CC BY	Habrosaurus	dilatus
J. Alroy	CC BY	Scapherpeton	tectum
J. Alroy	CC BY	Scapherpeton	tectum
A. Turner	CC BY	Rana	esculenta
A. Turner	CC BY	Rana	esculenta
J. Alroy	CC BY	Scapherpeton	tectum
J. Alroy	CC BY	Habrosaurus	dilatus
J. Alroy	CC BY	Opisthotriton	kayi
J. Alroy	CC BY	Scapherpeton	tectum
J. Alroy	CC BY	Scapherpeton	tectum
J. Alroy	CC BY	Scapherpeton	tectum
J. Alroy	CC BY	Prodesmodon	copei
J. Alroy	CC BY	Habrosaurus	dilatus
J. Alroy	CC BY	Prodesmodon	copei
J. Alroy	CC BY	Prodesmodon	copei
J. Alroy	CC BY	Scapherpeton	tectum
J. Alroy	CC BY	Lisserpeton	sp.
A. Turner	CC BY	Triturus	sp.
A. Turner	CC BY	Rana	sp.
A. Turner	CC BY	Bufo	viridis
A. Turner	CC BY	Triturus	vulgaris
A. Turner	CC BY	Rana	arvalis
A. Turner	CC BY	Rana	temporaria
A. Turner	CC BY	Rana	esculenta
A. Turner	CC BY	Bufo	bufo
J. Alroy	CC BY	Eophractus	casamayorensis
A. Hendy	CC BY	Rana	arvalis
A. Hendy	CC BY	Rana	sp.
A. Turner	CC BY	Salamandra	sp.
A. Turner	CC BY	Triturus	sp.
A. Turner	CC BY	Discoglossus	giganteus
A. Turner	CC BY	Pelobates	sp.
A. Turner	CC BY	Bufo	bufo
A. Turner	CC BY	Bufo	viridis
A. Turner	CC BY	Hyla	arborea
A. Turner	CC BY	Rana	esculenta
A. Turner	CC BY	Rana	latastei
J. Alroy	CC BY	Opisthotriton	sp.
J. Alroy	CC BY	Scapherpeton	sp.
M. Uhen	CC BY	Salamandra	sansaniensis
A. Turner	CC BY	Discoglossus	sardus
A. Turner	CC BY	Discoglossus	sardus
A. Turner	CC BY	Bufo	viridis
A. Turner	CC BY	Discoglossus	sardus
A. Turner	CC BY	Discoglossus	sardus
A. Turner	CC BY	Bufo	viridis
A. Turner	CC BY	Hyla	arborea
A. Turner	CC BY	Bufo	viridis
A. Turner	CC BY	Hyla	sp.
J. Alroy	CC BY	Opisthotriton	sp.
M. Carrano	CC BY	Enneabatrachus	sp.
J. Alroy	CC BY	Ambystoma	tiheni
J. Alroy	CC BY	Rhinophrynus	canadensis
J. Alroy	CC BY	Scaphiopus	skinneri
J. Alroy	CC BY	Hyla	swanstoni
J. Alroy	CC BY	Spea	neuter
J. Alroy	CC BY	Piceoerpeton	willwoodense
J. Alroy	CC BY	Scapherpeton	sp.
J. Alroy	CC BY	Scapherpeton	tectum
J. Alroy	CC BY	Lisserpeton	bairdi
J. Alroy	CC BY	Opisthotriton	kayi
J. Alroy	CC BY	Habrosaurus	dilatus
J. Alroy	CC BY	Lisserpeton	bairdi
J. Alroy	CC BY	Piceoerpeton	willwoodense
J. Alroy	CC BY	Opisthotriton	kayi
J. Alroy	CC BY	Siren	sp.
M. Carrano	CC BY	Kiyatriton	leshchinskiyi
J. Alroy	CC BY	Albanerpeton	arthridion
J. Alroy	CC BY	Scapherpeton	tectum
J. Alroy	CC BY	Habrosaurus	dilatus
J. Alroy	CC BY	Scapherpeton	tectum
J. Alroy	CC BY	Lisserpeton	bairdi
J. Alroy	CC BY	Scapherpeton	sp.
J. Alroy	CC BY	Opisthotriton	sp.
J. Alroy	CC BY	Scapherpeton	sp.
J. Alroy	CC BY	Lisserpeton	sp.
J. Alroy	CC BY	Eorhinophrynus	septentrionalis
J. Alroy	CC BY	Scapherpeton	tectum
J. Alroy	CC BY	Lisserpeton	bairdi
J. Alroy	CC BY	Opisthotriton	kayi
J. Alroy	CC BY	Prodesmodon	copei
M. Carrano	CC BY	Opisthotriton	sp.
J. Alroy	CC BY	Hyla	sp.
J. Alroy	CC BY	Bufo	sp.
J. Alroy	CC BY	Hyla	sp.
J. Alroy	CC BY	Hyla	sp.
J. Alroy	CC BY	Bufo	sp.
J. Alroy	CC BY	Hyla	sp.
J. Alroy	CC BY	Ambystoma	tigrinum
J. Alroy	CC BY	Ambystoma	tigrinum
J. Alroy	CC BY	Hyla	sp.
J. Alroy	CC BY	Ambystoma	tigrinum
J. Alroy	CC BY	Hyla	sp.
J. Alroy	CC BY	Rana	pipiens
J. Alroy	CC BY	Rana	catesbiana
J. Alroy	CC BY	Bufo	hemiophrys
J. Alroy	CC BY	Ambystoma	tigrinum
J. Alroy	CC BY	Ambystoma	maculatum
J. Alroy	CC BY	Rana	pipiens
J. Alroy	CC BY	Bufo	hemiophrys
J. Alroy	CC BY	Ambystoma	tigrinum
J. Alroy	CC BY	Spea	bombifrons
J. Alroy	CC BY	Bufo	americanus
J. Alroy	CC BY	Rana	pipiens
J. Alroy	CC BY	Rana	sp.
J. Alroy	CC BY	Siren	sp.
J. Alroy	CC BY	Notophthalmus	sp.
J. Alroy	CC BY	Rana	sp.
J. Alroy	CC BY	Bufo	sp.
A. Turner	CC BY	Bufo	linquensis
J. Alroy	CC BY	Habrosaurus	dilatus
J. Alroy	CC BY	Habrosaurus	dilatus
J. Alroy	CC BY	Scapherpeton	tectum
J. Alroy	CC BY	Scapherpeton	tectum
J. Alroy	CC BY	Habrosaurus	dilatus
M. Carrano	CC BY	Marmorerpeton	sp.
M. Carrano	CC BY	Marmorerpeton	sp.
M. Carrano	CC BY	Marmorerpeton	sp.
J. Alroy	CC BY	Habrosaurus	dilatus
M. Carrano	CC BY	Marmorerpeton	sp.
M. Carrano	CC BY	Scapherpeton	tectum
E. Fara	CC BY	Comobatrachus	aenigmaticus
M. Uhen	CC BY	Siren	sp.
M. Carrano	CC BY	Eoscapherpeton	asiaticum
M. Carrano	CC BY	Gobiates	kizylkumensis
M. Carrano	CC BY	Eoscapherpeton	asiaticum
J. Head	CC BY	Salamandra	sp.
M. Carrano	CC BY	Opisthotriton	sp.
M. Carrano	CC BY	Scapherpeton	sp.
M. Carrano	CC BY	Rhadinosteus	parvus
M. Carrano	CC BY	Enneabatrachus	sp.
M. Carrano	CC BY	Scapherpeton	sp.
M. Carrano	CC BY	Marmorerpeton	kermacki
M. Uhen	CC BY	Rana	catesbeiana
M. Uhen	CC BY	Rana	clamitans
M. Uhen	CC BY	Bufo	americanus
C. Bell	CC BY	Bufo	sp.
C. Bell	CC BY	Bufo	sp.
J. Alroy	CC BY	Spea	neuter
M. Carrano	CC BY	Wealdenbatrachus	jucarensis
J. Alroy	CC BY	Bufo	sp.
J. Alroy	CC BY	Rana	sp.
J. Alroy	CC BY	Rana	sp.
J. Alroy	CC BY	Taricha	sp.
M. Carrano	CC BY	Albanerpeton	sp.
M. Carrano	CC BY	Eodiscoglossus	sp.
M. Carrano	CC BY	Albanerpeton	sp.
M. Carrano	CC BY	Albanerpeton	sp.
M. Carrano	CC BY	Eodiscoglossus	sp.
M. Carrano	CC BY	Albanerpeton	sp.
M. Carrano	CC BY	Eodiscoglossus	sp.
M. Carrano	CC BY	Albanerpeton	sp.
M. Carrano	CC BY	Eodiscoglossus	sp.
M. Carrano	CC BY	Albanerpeton	sp.
M. Carrano	CC BY	Albanerpeton	sp.
J. Alroy	CC BY	Llistrofus	pricei
J. Alroy	CC BY	Scaphiopus	sp.
J. Alroy	CC BY	Bufo	sp.
J. Alroy	CC BY	Bufo	pliocompactilis
J. Alroy	CC BY	Rana	sp.
J. Alroy	CC BY	Diplocaulus	primus
J. Alroy	CC BY	Lysorophus	tricarinatus
J. Alroy	CC BY	Cardiocephalus	sternbergi
J. Alroy	CC BY	Hapsidopareion	lepton
J. Alroy	CC BY	Micraroter	erythrogeios
M. Carrano	CC BY	Galverpeton	ibericum
M. Carrano	CC BY	Eodiscoglossus	santonjae
J. Alroy	CC BY	Opisthotriton	kayi
J. Alroy	CC BY	Paradiscoglossus	americanus
J. Alroy	CC BY	Paradiscoglossus	americanus
J. Alroy	CC BY	Scotiophryne	sp.
J. Alroy	CC BY	Theatonius	lancensis
M. Uhen	CC BY	Lechriodus	intergerivus
E. Fara	CC BY	Discoglossus	sp.
E. Fara	CC BY	Alytes	sp.
E. Fara	CC BY	Nukusurus	sp.
M. Carrano	CC BY	Nukusurus	sodalis
E. Fara	CC BY	Bishara	backa
E. Fara	CC BY	Bufo	viridis
E. Fara	CC BY	Discoglossus	sp.
J. Alroy	CC BY	Rana	sp.
J. Alroy	CC BY	Scapherpeton	tectum
J. Alroy	CC BY	Lisserpeton	bairdi
J. Alroy	CC BY	Opisthotriton	kayi
J. Alroy	CC BY	Habrosaurus	dilatus
J. Alroy	CC BY	Scotiophryne	sp.
M. Uhen	CC BY	Andrias	scheuchzeri
M. Uhen	CC BY	Andrias	scheuchzeri
M. Uhen	CC BY	Mioproteus	caucasicus
M. Uhen	CC BY	Andrias	scheuchzeri
M. Uhen	CC BY	Andrias	scheuchzeri
J. Alroy	CC BY	Scapherpeton	tectum
J. Alroy	CC BY	Habrosaurus	dilatus
L. van den Hoek Ostende	CC BY	Andrias	scheuchzeri
L. van den Hoek Ostende	CC BY	Mioproteus	caucasicus
L. van den Hoek Ostende	CC BY	Chelotriton	sp.
L. van den Hoek Ostende	CC BY	Latonia	gigantea
L. van den Hoek Ostende	CC BY	Pelophylax	ridibunda
M. Uhen	CC BY	Bufo	priscus
M. Uhen	CC BY	Bufo	sp.
M. Uhen	CC BY	Eopelobates	bayeri
M. Uhen	CC BY	Eopelobates	sp.
M. Uhen	CC BY	Hyla	sp.
M. Uhen	CC BY	Salamandra	sansaniensis
D. Croft	CC BY	Bufo	marinus
D. Croft	CC BY	Ceratophrys	sp.
D. Croft	CC BY	Bufo	paracnemis
D. Croft	CC BY	Leptodactylus	ocellatus
J. Alroy	CC BY	Rana	sp.
M. Uhen	CC BY	Rana	sp.
J. Alroy	CC BY	Rana	sp.
J. Alroy	CC BY	Eocaecilia	micropodia
J. Alroy	CC BY	Rana	catesbiana
J. Alroy	CC BY	Bufo	sp.
J. Alroy	CC BY	Habrosaurus	dilatus
J. Alroy	CC BY	Bufo	sp.
J. Alroy	CC BY	Amphiuma	sp.
J. Alroy	CC BY	Puertollanopus	omicrodactylus
J. Alroy	CC BY	Xenopus	arabiensis
J. Alroy	CC BY	Eleutherodactylus	sp.
J. Alroy	CC BY	Chelomophrynus	bayi
J. Alroy	CC BY	Habrosaurus	dilatus
J. Alroy	CC BY	Habrosaurus	dilatus
M. Carrano	CC BY	Habrosaurus	dilatus
J. Alroy	CC BY	Habrosaurus	dilatus
J. Alroy	CC BY	Piceoerpeton	willwoodense
J. Alroy	CC BY	Siren	dunni
J. Alroy	CC BY	Cryptobranchus	saskatchewanensis
J. Alroy	CC BY	Andrias	matthewi
J. Alroy	CC BY	Proacris	mintoni
J. Alroy	CC BY	Necturus	krausei
J. Alroy	CC BY	Notophthalmus	crassus
J. Alroy	CC BY	Taricha	miocenica
J. Alroy	CC BY	Batrachosauroides	dissimulans
J. Alroy	CC BY	Ambystoma	tigrinum
J. Alroy	CC BY	Ambystoma	sp.
J. Alroy	CC BY	Plethodon	glutinosus
J. Alroy	CC BY	Scaphiopus	holbrooki
J. Alroy	CC BY	Bufo	terrestris
J. Alroy	CC BY	Gastrophryne	carolinensis
J. Alroy	CC BY	Rana	sp.
J. Alroy	CC BY	Siren	lacertina
J. Alroy	CC BY	Pseudobranchus	robustus
J. Alroy	CC BY	Ambystoma	tigrinum
J. Alroy	CC BY	Notophthalmus	viridescens
J. Alroy	CC BY	Necturus	sp.
J. Alroy	CC BY	Scaphiopus	holbrookii
J. Alroy	CC BY	Gastrophryne	carolinensis
J. Alroy	CC BY	Rana	pipiens
J. Alroy	CC BY	Rana	catesbeiana
J. Alroy	CC BY	Bufo	terrestris
J. Alroy	CC BY	Acris	gryllus
J. Alroy	CC BY	Pseudacris	ornata
J. Alroy	CC BY	Hyla	cinerea
J. Alroy	CC BY	Hyla	gratiosa
J. Alroy	CC BY	Hyla	baderi
J. Alroy	CC BY	Bufo	woodhousei
J. Alroy	CC BY	Rana	pipiens
J. Alroy	CC BY	Acris	sp.
J. Alroy	CC BY	Acris	crepitans
J. Head	CC BY	Bufo	woodhousei
J. Alroy	CC BY	Ambystoma	sp.
J. Alroy	CC BY	Spea	bombifrons
J. Alroy	CC BY	Bufo	woodhousei
J. Alroy	CC BY	Rana	catesbeiana
J. Alroy	CC BY	Rana	pipiens
J. Alroy	CC BY	Spea	sp.
J. Alroy	CC BY	Pseudacris	triseriata
J. Alroy	CC BY	Pseudacris	triseriata
J. Alroy	CC BY	Pseudacris	triseriata
J. Alroy	CC BY	Pseudacris	sp.
J. Alroy	CC BY	Ambystoma	tigrinum
J. Alroy	CC BY	Scaphiopus	sp.
J. Alroy	CC BY	Bufo	sp.
J. Alroy	CC BY	Ambystoma	tigrinum
J. Alroy	CC BY	Eleutherodactylus	augusti
J. Alroy	CC BY	Syrrhophus	marnocki
J. Alroy	CC BY	Bufo	woodhousei
M. Carrano	CC BY	Albanerpeton	sp.
J. Alroy	CC BY	Xenopus	romeri
M. Carrano	CC BY	Albanerpeton	arthridion
J. Alroy	CC BY	Albanerpeton	arthridion
A. Turner	CC BY	Rana	temporaria
A. Turner	CC BY	Triturus	cristatus
A. Turner	CC BY	Bufo	sp.
M. Uhen	CC BY	Rana	temporaria
J. Alroy	CC BY	Bufo	spinulosus
J. Kriwet	CC BY	Scapherpeton	sp.
J. Alroy	CC BY	Beelzebufo	ampinga
M. Carrano	CC BY	Iridotriton	hechti
J. Alroy	CC BY	Ambystoma	tigrinum
J. Alroy	CC BY	Bufo	sp.
J. Mueller	CC BY	Cricotillus	brachydens
J. Mueller	CC BY	Rhynchonkos	stovalli
J. Mueller	CC BY	Lysorophus	tricarinatus
J. Mueller	CC BY	Diplocaulus	primus
J. Alroy	CC BY	Scaphiopus	sp.
J. Alroy	CC BY	Eleutherodactylus	augusti
J. Alroy	CC BY	Bufo	cognatus
J. Alroy	CC BY	Bufo	woodhousei
J. Alroy	CC BY	Rana	pipiens
J. Alroy	CC BY	Rana	sp.
J. Alroy	CC BY	Bufo	sp.
J. Alroy	CC BY	Rana	sp.
M. Carrano	CC BY	Kokartus	honorarius
M. Carrano	CC BY	Kokartus	honorarius
J. Alroy	CC BY	Bufo	sp.
J. Alroy	CC BY	Scaphiopus	sp.
J. Alroy	CC BY	Diplocaulus	recurvatus
M. Carrano	CC BY	Baurubatrachus	pricei
M. Carrano	CC BY	Lehahichnus	coquinaris
M. Carrano	CC BY	Batrachopodiscus	quthingensis
M. Carrano	CC BY	Batrachopodiscus	curvus
M. Carrano	CC BY	Batrachopodiscus	tsanatalani
M. Carrano	CC BY	Amphibiopodiscus	saltator
M. Uhen	CC BY	Ctenerpeton	primum
M. Uhen	CC BY	Cryptobranchus	alleganiensis
M. Uhen	CC BY	Ambystoma	sp.
M. Uhen	CC BY	Ambystoma	maculotum
M. Uhen	CC BY	Desmognathus	sp.
M. Uhen	CC BY	Desmognathus	ochrophaeus
M. Uhen	CC BY	Eurycea	sp.
M. Uhen	CC BY	Plethodon	glutinosus
M. Uhen	CC BY	Bufo	sp.
M. Uhen	CC BY	Bufo	americanus
M. Uhen	CC BY	Bufo	woodhousei
M. Uhen	CC BY	Hyla	gratiosa
M. Uhen	CC BY	Rana	sp.
M. Uhen	CC BY	Rana	pipiens
M. Uhen	CC BY	Rana	catesbeiana
J. Alroy	CC BY	Shomronella	jordanica
J. Alroy	CC BY	Paleoamphiuma	tetradactylum
J. Alroy	CC BY	Eopelobates	anthracinus
H. Wang	CC BY	Singidella	latecostata
J. Alroy	CC BY	Llankibatrachus	truebae
J. Alroy	CC BY	Llankibatrachus	truebae
J. Alroy	CC BY	Eorubeta	nevadensis
J. Hunter	CC BY	Tylototriton	primigenius
J. Alroy	CC BY	Hyla	europaea
J. Mueller	CC BY	Diplocaulus	magnicornis
J. Mueller	CC BY	Crossotelos	annulatus
J. Mueller	CC BY	Lysorophus	tricarinatus
J. Mueller	CC BY	Diplocaulus	sp.
J. Alroy	CC BY	Rana	johnsoni
J. Alroy	CC BY	Piceoerpeton	willwoodense
J. Alroy	CC BY	Piceoerpeton	willwoodense
J. Alroy	CC BY	Piceoerpeton	willwoodense
J. Alroy	CC BY	Piceoerpeton	willwoodense
J. Alroy	CC BY	Piceoerpeton	willwoodense
J. Alroy	CC BY	Piceoerpeton	willwoodense
J. Alroy	CC BY	Piceoerpeton	willwoodense
J. Alroy	CC BY	Opisthotriton	sp.
J. Alroy	CC BY	Scapherpeton	sp.
J. Alroy	CC BY	Cardiocephalus	sternbergi
M. Carrano	CC BY	Chunerpeton	tianyiensis
J. Mueller	CC BY	Crossotelos	annulatus
J. Mueller	CC BY	Diplocaulus	sp.
J. Mueller	CC BY	Phlegethontia	sp.
J. Mueller	CC BY	Lysorophus	tricarinatus
J. Mueller	CC BY	Diplocaulus	sp.
J. Mueller	CC BY	Phlegethontia	sp.
J. Mueller	CC BY	Lysorophus	tricarinatus
J. Mueller	CC BY	Diplocaulus	sp.
J. Alroy	CC BY	Bufo	sp.
J. Alroy	CC BY	Rana	sp.
J. Alroy	CC BY	Taricha	sp.
J. Mueller	CC BY	Phlegethontia	longissima
J. Mueller	CC BY	Microbrachis	pelikani
J. Mueller	CC BY	Batropetes	niederkirchensis
M. Carrano	CC BY	Opisthotriton	kayi
M. Carrano	CC BY	Scapherpeton	tectum
M. Carrano	CC BY	Habrosaurus	dilatus
M. Carrano	CC BY	Prodesmodon	copei
M. Carrano	CC BY	Opisthotriton	kayi
M. Carrano	CC BY	Scapherpeton	tectum
M. Carrano	CC BY	Habrosaurus	dilatus
M. Carrano	CC BY	Prodesmodon	copei
J. Alroy	CC BY	Lysorophus	tricarinatus
J. Alroy	CC BY	Diplocaulus	sp.
J. Alroy	CC BY	Lysorophus	sp.
J. Mueller	CC BY	Diplocaulus	magnicornis
J. Alroy	CC BY	Euryodus	primus
J. Alroy	CC BY	Lisserpeton	bairdi
J. Mueller	CC BY	Archerpeton	anthracos
J. Alroy	CC BY	Diplocaulus	brevirostris
J. Alroy	CC BY	Diplocaulus	magnicornis
J. Alroy	CC BY	Diplocaulus	brevirostris
J. Alroy	CC BY	Diplocaulus	sp.
J. Alroy	CC BY	Diplocaulus	magnicornis
J. Alroy	CC BY	Diplocaulus	magnicornis
J. Alroy	CC BY	Diplocaulus	magnicornis
J. Alroy	CC BY	Amphiuma	sp.
J. Alroy	CC BY	Notophthalmus	sp.
J. Alroy	CC BY	Siren	sp.
J. Alroy	CC BY	Bufo	sp.
J. Alroy	CC BY	Rana	sp.
J. Mueller	CC BY	Diplocaulus	minimus
J. Alroy	CC BY	Scapherpeton	tectum
J. Alroy	CC BY	Opisthotriton	kayi
J. Alroy	CC BY	Scapherpeton	sp.
M. Carrano	CC BY	Scapherpeton	tectum
M. Carrano	CC BY	Habrosaurus	dilatus
J. Mueller	CC BY	Lysorophus	sp.
J. Alroy	CC BY	Pelodosotis	elongatum
J. Alroy	CC BY	Micraroter	erythrogeios
J. Alroy	CC BY	Nannaroter	mckinziei
J. Alroy	CC BY	Diplocaulus	magnicornis
J. Alroy	CC BY	Cardiocephalus	sp.
J. Alroy	CC BY	Limnodynastes	archeri
J. Alroy	CC BY	Australobatrachus	ilius
J. Alroy	CC BY	Litoria	caerulea
J. Alroy	CC BY	Litoria	sp.
J. Alroy	CC BY	Indobatrachus	pusillus
M. Uhen	CC BY	Macropelobates	osborni
J. Alroy	CC BY	Miopelodytes	gilmorei
J. Alroy	CC BY	Prodiscoglossus	vertaizoni
J. Alroy	CC BY	Zaphrissa	eurypelis
A. Behrensmeyer	CC BY	Hylaeobatrachus	croyii
M. Carrano	CC BY	Sunnybatrachus	purbeckensis
M. Carrano	CC BY	Liaoxitriton	daohugouensis
J. Alroy	CC BY	Liaoxitriton	zhongjiani
J. Alroy	CC BY	Regalerpeton	weichangensis
J. Alroy	CC BY	Albanerpeton	arthridion
J. Alroy	CC BY	Sinerpeton	fengshanensis
J. Alroy	CC BY	Laccotriton	subsolanus
M. Carrano	CC BY	Marmorerpeton	sp.
J. Alroy	CC BY	Prosalirus	bitis
J. Alroy	CC BY	Triadobatrachus	massinoti
J. Alroy	CC BY	Rana	pueyoi
J. Alroy	CC BY	Rana	quellembergi
J. Alroy	CC BY	Oligosemia	spinosa
J. Alroy	CC BY	Arariphrynus	placidoi
J. Alroy	CC BY	Eurycephalella	alcinae
J. Alroy	CC BY	Cratia	gracilis
J. Alroy	CC BY	Notobatrachus	degiustoi
M. Carrano	CC BY	Liaobatrachus	beipiaoensis
J. Alroy	CC BY	Wawelia	gerholdi
J. Alroy	CC BY	Eoxenopoides	reuningi
J. Alroy	CC BY	Notobatrachus	reigi
J. Alroy	CC BY	Shelania	pascuali
J. Alroy	CC BY	Shelania	pascuali
J. Alroy	CC BY	Saltenia	ibanezi
J. Mueller	CC BY	Phlegethontia	linearis
J. Mueller	CC BY	Phlegethontia	longissima
J. Mueller	CC BY	Phlegethontia	longissima
J. Alroy	CC BY	Apodops	pricei
J. Mueller	CC BY	Phlegethontia	longissima
J. Mueller	CC BY	Phlegethontia	longissima
J. Mueller	CC BY	Ophiderpeton	swisshelmense
J. Mueller	CC BY	Phlegethontia	phanerhapha
J. Mueller	CC BY	Elfridia	bulbidens
J. Mueller	CC BY	Ptyonius	olisthmonaias
J. Mueller	CC BY	Arizonerpeton	wellsi
J. Alroy	CC BY	Celtedens	megacephalus
M. Carrano	CC BY	Celtedens	megacephalus
J. Alroy	CC BY	Laliostoma	labrosa
J. Alroy	CC BY	Ptychadena	mascareniensis
J. Alroy	CC BY	Scaphiophryne	sp.
J. Alroy	CC BY	Rana	catesbiana
J. Alroy	CC BY	Rana	sp.
M. Carrano	CC BY	Nesovtriton	mynbulakensis
M. Carrano	CC BY	Nesovtriton	mynbulakensis
M. Carrano	CC BY	Nesovtriton	mynbulakensis
J. Alroy	CC BY	Scaphiopus	couchi
J. Alroy	CC BY	Spea	hammondii
J. Alroy	CC BY	Bufo	woodhousei
J. Alroy	CC BY	Bufo	punctatus
J. Alroy	CC BY	Rana	sp.
J. Alroy	CC BY	Eleutherodactylus	johnstonei
J. Alroy	CC BY	Hylerpeton	dawsoni
M. Carrano	CC BY	Albanerpeton	sp.
M. Carrano	CC BY	Scapherpeton	sp.
M. Carrano	CC BY	Opisthotriton	sp.
M. Carrano	CC BY	Scapherpeton	sp.
M. Carrano	CC BY	Opisthotriton	sp.
M. Carrano	CC BY	Apricosiren	sp.
J. Alroy	CC BY	Sunnybatrachus	sp.
J. Alroy	CC BY	Eopelobates	grandis
M. Uhen	CC BY	Bufo	japonicus
M. Uhen	CC BY	Hyla	japonica
M. Uhen	CC BY	Rana	nigromaculata
M. Uhen	CC BY	Rana	rugosa
M. Uhen	CC BY	Rana	ornativentris
M. Uhen	CC BY	Rana	sp.
M. Uhen	CC BY	Rhacophorus	schlegelii
J. Alroy	CC BY	Pangerpeton	sinensis
M. Uhen	CC BY	Bufo	sp.
M. Uhen	CC BY	Hyla	crucifer
M. Uhen	CC BY	Rana	catesbiana
M. Uhen	CC BY	Rana	clamitans
M. Uhen	CC BY	Rana	pipiens
M. Uhen	CC BY	Rana	palustris
M. Uhen	CC BY	Rana	sylvatica
M. Uhen	CC BY	Rana	sp.
M. Uhen	CC BY	Ambystoma	sp.
M. Uhen	CC BY	Bufo	woodhousei
M. Uhen	CC BY	Notophthalmus	viridescens
M. Uhen	CC BY	Rana	pipiens
M. Uhen	CC BY	Bufo	fowleri
M. Uhen	CC BY	Bufo	woodhousi
M. Uhen	CC BY	Cryptobranchus	allegheniensis
M. Uhen	CC BY	Ambystoma	sp.
M. Uhen	CC BY	Desmognathus	sp.
M. Uhen	CC BY	Scaphiopus	holbrooki
M. Uhen	CC BY	Bufo	sp.
M. Uhen	CC BY	Hyla	sp.
M. Uhen	CC BY	Rana	catesbiana
M. Uhen	CC BY	Rana	palustris
M. Uhen	CC BY	Rana	sp.
M. Carrano	CC BY	Celtedens	megacephalus
M. Carrano	CC BY	Albanerpeton	sp.
M. Carrano	CC BY	Paralatonia	transylvanica
M. Carrano	CC BY	Oumtkoutia	anae
M. Carrano	CC BY	Kababisha	sp.
M. Carrano	CC BY	Oumtkoutia	anae
M. Carrano	CC BY	Kababisha	sp.
A. Behrensmeyer	CC BY	Bufo	viridis
A. Behrensmeyer	CC BY	Bufo	sp.
A. Behrensmeyer	CC BY	Hyla	meridionalis
M. Carrano	CC BY	Hatzegobatrachus	grigorescui
M. Carrano	CC BY	Albanerpeton	nexuosus
M. Carrano	CC BY	Paradiscoglossus	sp.
P. Mannion	CC BY	Avitabatrachus	uliana
R. Benson	CC BY	Liaobatrachus	macilentus
M. Carrano	CC BY	Aygroua	anoualensis
J. Alroy	CC BY	Neusibatrachus	wilferti
M. Carrano	CC BY	Horezmia	gracile
E. Fara	CC BY	Horezmia	gracile
M. Carrano	CC BY	Eoscapherpeton	sp. b
M. Carrano	CC BY	Eopelobates	sp.
R. Butler	CC BY	Karaurus	sharovi
M. Carrano	CC BY	Liaobatrachus	grabaui
M. Carrano	CC BY	Liaobatrachus	grabaui
M. Carrano	CC BY	Gobiates	sosedkoi
R. Benson	CC BY	Gobiates	bogatchovi
R. Benson	CC BY	Gobiates	sosedkoi
M. Carrano	CC BY	Gobiates	dzhyrakudukensis
R. Benson	CC BY	Gobiates	dzhyrakudukensis
R. Benson	CC BY	Gobiates	fritschi
M. Carrano	CC BY	Gobiates	tatarinovi
R. Benson	CC BY	Gobiates	spinari
M. Carrano	CC BY	Gobiates	asiaticus
R. Benson	CC BY	Gobiates	asiaticus
M. Carrano	CC BY	Gobiates	kizylkumensis
R. Benson	CC BY	Gobiates	furcatus
R. Benson	CC BY	Gobiates	sp.
R. Benson	CC BY	Gobiates	sp.
R. Benson	CC BY	Gobiates	sp.
M. Carrano	CC BY	Gobiatoides	parvus
R. Benson	CC BY	Gobiatoides	sp.
M. Carrano	CC BY	Kizylkuma	antiqua
R. Benson	CC BY	Kizylkuma	antiqua
M. Carrano	CC BY	Kizylkuma	antiqua
M. Carrano	CC BY	Kizylkuma	sp.
R. Benson	CC BY	Kizylkuma	sp.
M. Carrano	CC BY	Aralobatrachus	robustus
M. Carrano	CC BY	Aralobatrachus	robustus
M. Carrano	CC BY	Aralobatrachus	robustus
R. Benson	CC BY	Aralobatrachus	robustus
M. Carrano	CC BY	Aralobatrachus	sp.
M. Carrano	CC BY	Aralobatrachus	sp.
R. Benson	CC BY	Aralobatrachus	sp.
M. Carrano	CC BY	Saevesoederberghia	egredia
R. Benson	CC BY	Saevesoederberghia	egredia
M. Carrano	CC BY	Procerobatrachus	paulus
R. Benson	CC BY	Estesina	elegans
M. Carrano	CC BY	Estesina	elegans
J. Alroy	CC BY	Palaeoproteus	gallicus
J. Alroy	CC BY	Koalliella	sp.
J. Alroy	CC BY	Salamandra	sp.
J. Alroy	CC BY	Palaeoproteus	gallicus
M. Uhen	CC BY	Palaeoproteus	gallicus
J. Mueller	CC BY	Tambaroter	carrolli
M. Carrano	CC BY	Urupia	monstrosa
M. Uhen	CC BY	Albanerpeton	inexpectatum
J. Alroy	CC BY	Albanerpeton	galaktion
M. Carrano	CC BY	Gobiates	sp.
M. Carrano	CC BY	Eoscapherpeton	superum
M. Carrano	CC BY	Bakonybatrachus	fedori
M. Uhen	CC BY	Cryptobranchus	alleganiensis
J. Alroy	CC BY	Bolterpeton	carrolli
M. Uhen	CC BY	Bufo	sp.
M. Uhen	CC BY	Ambystoma	jeffersonianum
M. Uhen	CC BY	Ambystoma	maculatum
M. Uhen	CC BY	Salamandra	opaca
M. Uhen	CC BY	Bufo	sp.
M. Uhen	CC BY	Rana	sylvatica
M. Uhen	CC BY	Cryptobranchus	alleganiensis
M. Uhen	CC BY	Diploceraspis	burkei
M. Uhen	CC BY	Diploceraspis	sp.
M. Uhen	CC BY	Diploceraspis	sp.
M. Uhen	CC BY	Diploceraspis	sp.
M. Uhen	CC BY	Diploceraspis	burkei
M. Uhen	CC BY	Diploceraspis	sp.
M. Uhen	CC BY	Diploceraspis	sp.
M. Uhen	CC BY	Diploceraspis	sp.
M. Uhen	CC BY	Diploceraspis	sp.
M. Uhen	CC BY	Diploceraspis	sp.
M. Uhen	CC BY	Diploceraspis	sp.
M. Uhen	CC BY	Diploceraspis	sp.
M. Uhen	CC BY	Diploceraspis	sp.
M. Uhen	CC BY	Diploceraspis	sp.
M. Uhen	CC BY	Diploceraspis	sp.
M. Uhen	CC BY	Diploceraspis	sp.
M. Uhen	CC BY	Diploceraspis	sp.
M. Uhen	CC BY	Diploceraspis	sp.
M. Uhen	CC BY	Diploceraspis	sp.
M. Uhen	CC BY	Diploceraspis	sp.
M. Uhen	CC BY	Diploceraspis	sp.
M. Uhen	CC BY	Diploceraspis	sp.
M. Uhen	CC BY	Diploceraspis	sp.
M. Uhen	CC BY	Diploceraspis	sp.
M. Uhen	CC BY	Cryptobranchus	guildayi
M. Uhen	CC BY	Salamandra	opaca
M. Uhen	CC BY	Bufo	americanus
M. Uhen	CC BY	Rana	sylvatica
M. Uhen	CC BY	Rana	pipiens
M. Uhen	CC BY	Cryptobranchus	sp.
M. Uhen	CC BY	Notophthalmus	viridescens
M. Uhen	CC BY	Ambystoma	jeffersonianum
M. Uhen	CC BY	Ambystoma	maculatum
M. Uhen	CC BY	Salamandra	opaca
M. Uhen	CC BY	Ambystoma	tigrinum
M. Uhen	CC BY	Desmognathus	fuscus
M. Uhen	CC BY	Desmognathus	ochrophaeus
M. Uhen	CC BY	Desmognathus	monticola
M. Uhen	CC BY	Gyrinophilus	porphyriticus
M. Uhen	CC BY	Gyrinophilus	sp.
M. Uhen	CC BY	Bufo	americanus
M. Uhen	CC BY	Bufo	woodhousei
M. Uhen	CC BY	Hyla	chrysoscelis
M. Uhen	CC BY	Hyla	crucifer
M. Uhen	CC BY	Rana	catesbeina
M. Uhen	CC BY	Rana	clamitans
M. Uhen	CC BY	Rana	pipiens
M. Uhen	CC BY	Rana	sylvatica
M. Uhen	CC BY	Hyla	crucifer
M. Uhen	CC BY	Hyla	femoralis
M. Uhen	CC BY	Acris	crepitans
M. Uhen	CC BY	Pseudacris	streckeri
M. Uhen	CC BY	Hyla	holmani
J. Alroy	CC BY	Cryptobranchus	guildayi
J. Alroy	CC BY	Ambystoma	maculatum
J. Alroy	CC BY	Salamandra	opaca
J. Alroy	CC BY	Ambystoma	tigrinum
J. Alroy	CC BY	Notophthalmus	viridescens
J. Alroy	CC BY	Plethodon	gultinosus
J. Alroy	CC BY	Gyrinophilus	porphyriticus
J. Alroy	CC BY	Bufo	americanus
J. Alroy	CC BY	Bufo	woodhousei
J. Alroy	CC BY	Hyla	crucifer
J. Alroy	CC BY	Pseudacris	triseriata
J. Alroy	CC BY	Rana	clamitans
J. Alroy	CC BY	Rana	sylvatica
J. Alroy	CC BY	Rana	pipiens
M. Uhen	CC BY	Megamolgophis	agostini
R. Benson	CC BY	Beiyanerpeton	jianpingensis
A. Behrensmeyer	CC BY	Ophiderpeton	kirktonense
M. Carrano	CC BY	Albanerpeton	sp.
M. Carrano	CC BY	Albanerpeton	gracilis
M. Carrano	CC BY	Albanerpeton	gracilis
M. Carrano	CC BY	Albanerpeton	gracilis
J. Alroy	CC BY	Albanerpeton	gracilis
J. Alroy	CC BY	Albanerpeton	gracilis
J. Alroy	CC BY	Albanerpeton	nexuosus
M. Carrano	CC BY	Albanerpeton	nexuosus
J. Alroy	CC BY	Albanerpeton	nexuosus
M. Carrano	CC BY	Albanerpeton	nexuosus
J. Alroy	CC BY	Albanerpeton	nexuosus
M. Carrano	CC BY	Albanerpeton	nexuosus
J. Alroy	CC BY	Albanerpeton	nexuosus
J. Alroy	CC BY	Albanerpeton	nexuosus
M. Carrano	CC BY	Albanerpeton	galaktion
M. Carrano	CC BY	Albanerpeton	galaktion
M. Carrano	CC BY	Albanerpeton	galaktion
M. Carrano	CC BY	Albanerpeton	galaktion
J. Alroy	CC BY	Albanerpeton	galaktion
J. Alroy	CC BY	Albanerpeton	galaktion
P. Mannion	CC BY	Seminobatrachus	boltyschkensis
P. Mannion	CC BY	Seminobatrachus	boltyschkensis
P. Mannion	CC BY	Seminobatrachus	boltyschkensis
P. Mannion	CC BY	Seminobatrachus	boltyschkensis
P. Mannion	CC BY	Seminobatrachus	boltyschkensis
P. Mannion	CC BY	Seminobatrachus	boltyschkensis
P. Mannion	CC BY	Habrosaurus	dilatus
J. Alroy	CC BY	Habrosaurus	dilatus
P. Mannion	CC BY	Habrosaurus	dilatus
R. Butler	CC BY	Wesserpeton	evansae
R. Butler	CC BY	Wesserpeton	evansae
P. Mannion	CC BY	Dicamptodon	antiquus
P. Mannion	CC BY	Saltenia	ibanezi
P. Mannion	CC BY	Saltenia	ibanezi
J. Mueller	CC BY	Mioproteus	caucasicus
J. Mueller	CC BY	Chelotriton	sp.
J. Mueller	CC BY	Salamandra	sansaniensis
J. Mueller	CC BY	Pelophylax	sp.
J. Mueller	CC BY	Latonia	gigantea
J. Mueller	CC BY	Eopelobates	sp.
J. Mueller	CC BY	Pelobates	sp.
J. Mueller	CC BY	Bufo	viridis
J. Alroy	CC BY	Pseudacris	ocularis
M. Carrano	CC BY	Palaeobatrachus	occidentalis
M. Carrano	CC BY	Scapherpeton	sp.
M. Carrano	CC BY	Opisthotriton	sp.
M. Carrano	CC BY	Scapherpeton	sp.
M. Carrano	CC BY	Scapherpeton	sp.
M. Carrano	CC BY	Opisthotriton	sp.
M. Carrano	CC BY	Scapherpeton	sp.
M. Carrano	CC BY	Opisthotriton	sp.
J. Alroy	CC BY	Elkobatrachus	brocki
J. Alroy	CC BY	Spea	neuter
J. Mueller	CC BY	Chelotriton	paradoxus
J. Mueller	CC BY	Carpathotriton	sp.
J. Mueller	CC BY	Lissotriton	sp.
J. Mueller	CC BY	Triturus	marmoratus
J. Mueller	CC BY	Latonia	gigantea
J. Mueller	CC BY	Palaeobatrachus	hiri
J. Mueller	CC BY	Pelobates	sp.
J. Mueller	CC BY	Bufo	viridis
J. Mueller	CC BY	Hyla	arborea
J. Mueller	CC BY	Pelophylax	sp.
J. Mueller	CC BY	Latonia	gigantea
J. Mueller	CC BY	Latonia	gigantea
J. Mueller	CC BY	Latonia	gigantea
J. Mueller	CC BY	Bombina	sp.
J. Mueller	CC BY	Pliobatrachus	langhae
J. Mueller	CC BY	Eopelobates	sp.
J. Mueller	CC BY	Eopelobates	sp.
J. Mueller	CC BY	Eopelobates	sp.
J. Mueller	CC BY	Bufo	bufo
J. Mueller	CC BY	Bufo	bufo
J. Mueller	CC BY	Bufo	viridis
J. Mueller	CC BY	Bufo	viridis
J. Mueller	CC BY	Rana	sp.
J. Mueller	CC BY	Rana	sp.
J. Mueller	CC BY	Rana	sp.
J. Head	CC BY	Chelotriton	pliocenicus
J. Head	CC BY	Triturus	marmoratus
J. Head	CC BY	Rana	sp.
J. Head	CC BY	Salamandra	sansaniensis
J. Head	CC BY	Chelotriton	paradoxus
J. Head	CC BY	Triturus	sp.
M. Uhen	CC BY	Triturus	sp.
A. Turner	CC BY	Discoglossus	sp.
A. Turner	CC BY	Pelobates	cultripes
A. Turner	CC BY	Pelodytes	punctatus
A. Turner	CC BY	Bufo	bufo
A. Turner	CC BY	Bufo	sp.
A. Turner	CC BY	Pelophylax	perezi
J. Alroy	CC BY	Pseudobranchus	robustus
J. Alroy	CC BY	Scaphiopus	holbrookii
J. Alroy	CC BY	Bufo	quercicus
J. Alroy	CC BY	Bufo	terrestris
J. Alroy	CC BY	Gastrophryne	carolinensis
J. Alroy	CC BY	Rana	pipiens
J. Mueller	CC BY	Palaeobatrachus	robustus
J. Mueller	CC BY	Chelotriton	sp.
J. Mueller	CC BY	Triturus	helveticus
J. Mueller	CC BY	Triturus	marmoratus
J. Mueller	CC BY	Triturus	sp.
J. Mueller	CC BY	Latonia	ragei
J. Alroy	CC BY	Latonia	ragei
J. Alroy	CC BY	Pelobates	sp.
J. Alroy	CC BY	Eopelobates	sp.
J. Alroy	CC BY	Pelodytes	sp.
J. Alroy	CC BY	Bufo	priscus
J. Alroy	CC BY	Hyla	sp.
J. Alroy	CC BY	Pelophylax	sp.
J. Alroy	CC BY	Mioproteus	caucasicus
J. Alroy	CC BY	Salamandra	sansaniensis
J. Alroy	CC BY	Chelotriton	paradoxus
J. Alroy	CC BY	Triturus	vulgaris
J. Alroy	CC BY	Triturus	marmoratus
J. Hunter	CC BY	Albanerpeton	inexpectatum
J. Hunter	CC BY	Salamandra	sansaniensis
J. Hunter	CC BY	Chelotriton	sp.
J. Hunter	CC BY	Triturus	vulgaris
J. Hunter	CC BY	Triturus	marmoratus
J. Hunter	CC BY	Latonia	gigantea
J. Hunter	CC BY	Pelobates	fahlbuschi
J. Hunter	CC BY	Eopelobates	sp.
J. Hunter	CC BY	Bufo	viridis
J. Hunter	CC BY	Bufo	sp.
J. Hunter	CC BY	Pelophylax	sp.
M. Carrano	CC BY	Albanerpeton	sp.
M. Carrano	CC BY	Albanerpeton	sp.
M. Carrano	CC BY	Scotiophryne	sp.
M. Carrano	CC BY	Albanerpeton	sp.
R. Benson	CC BY	Piceoerpeton	sp.
J. Alroy	CC BY	Iberobatrachus	angelae
J. Alroy	CC BY	Gracilibatrachus	avallei
M. Carrano	CC BY	Uberabatrachus	carvalhoi
J. Alroy	CC BY	Celtedens	ibericus
J. Mueller	CC BY	Discoglossus	sp.
J. Mueller	CC BY	Salamandrina	sp.
A. Behrensmeyer	CC BY	Hemiprichisaurus	keuperinus
J. Head	CC BY	Notophthalmus	slaughteri
J. Head	CC BY	Hyla	miocenica
J. Head	CC BY	Rana	pipiens
J. Alroy	CC BY	Spea	alexanderi
J. Alroy	CC BY	Bufo	valentinensis
J. Alroy	CC BY	Ambystoma	minshalli
J. Alroy	CC BY	Rana	pipiens
J. Alroy	CC BY	Ambystoma	minshalli
J. Alroy	CC BY	Scaphiopus	wardorum
J. Alroy	CC BY	Spea	bombifrons
J. Alroy	CC BY	Bufo	hibbardi
J. Alroy	CC BY	Bufo	valentinensis
J. Alroy	CC BY	Rana	pipiens
J. Alroy	CC BY	Rana	clamitans
J. Alroy	CC BY	Rana	pipiens
J. Alroy	CC BY	Rana	pipiens
J. Alroy	CC BY	Ambystoma	tigrinum
J. Alroy	CC BY	Spea	bombifrons
J. Alroy	CC BY	Spea	hammondii
J. Alroy	CC BY	Bufo	punctatus
J. Alroy	CC BY	Bufo	woodhousei
J. Alroy	CC BY	Rana	pipiens
J. Head	CC BY	Ambystoma	tigrinum
J. Head	CC BY	Spea	bombifrons
J. Head	CC BY	Bufo	woodhousei
J. Head	CC BY	Pseudacris	triseriata
J. Head	CC BY	Bufo	punctatus
J. Alroy	CC BY	Scaphiopus	sp.
J. Alroy	CC BY	Hyla	sp.
J. Alroy	CC BY	Bufo	sp.
J. Alroy	CC BY	Plethodon	glutinosus
J. Alroy	CC BY	Gastrophryne	carolinensis
J. Alroy	CC BY	Scaphiopus	holbrooki
J. Alroy	CC BY	Rana	pipiens
J. Alroy	CC BY	Rhinophrynus	dorsalis
J. Alroy	CC BY	Syrrhophus	campi
J. Alroy	CC BY	Leptodactylus	labialis
J. Alroy	CC BY	Rana	pipiens
J. Alroy	CC BY	Ambystoma	tigrinum
J. Alroy	CC BY	Bufo	woodhousei
J. Alroy	CC BY	Rana	catesbeiana
J. Alroy	CC BY	Rana	pipiens
J. Alroy	CC BY	Ambystoma	tigrinum
J. Alroy	CC BY	Spea	bombifrons
J. Alroy	CC BY	Bufo	cognatus
J. Alroy	CC BY	Bufo	woodhousei
J. Alroy	CC BY	Bufo	sp.
J. Alroy	CC BY	Rana	pipiens
J. Alroy	CC BY	Ambystoma	tigrinum
J. Alroy	CC BY	Spea	bombifrons
J. Alroy	CC BY	Bufo	woodhousei
J. Alroy	CC BY	Rana	pipiens
J. Alroy	CC BY	Pseudacris	triseriata
J. Alroy	CC BY	Ambystoma	tigrinum
J. Alroy	CC BY	Bufo	cognatus
J. Alroy	CC BY	Bufo	woodhousei
J. Alroy	CC BY	Acris	crepitans
J. Alroy	CC BY	Pseudacris	clarki
J. Alroy	CC BY	Rana	pipiens
J. Alroy	CC BY	Acris	crepitans
J. Alroy	CC BY	Hyla	versicolor
J. Alroy	CC BY	Rana	catesbeiana
J. Alroy	CC BY	Rana	pipiens
J. Alroy	CC BY	Notophthalmus	sp.
J. Alroy	CC BY	Ambystoma	tigrinum
J. Alroy	CC BY	Bufo	sp.
J. Alroy	CC BY	Ambystoma	sp.
J. Alroy	CC BY	Plethodon	glutinosus
J. Alroy	CC BY	Scaphiopus	holbrooki
J. Alroy	CC BY	Hyla	femoralis
J. Alroy	CC BY	Hyla	sp.
J. Alroy	CC BY	Rana	sp.
J. Alroy	CC BY	Gastrophryne	carolinensis
J. Alroy	CC BY	Ambystoma	sp.
J. Alroy	CC BY	Bufo	woodhousei
J. Alroy	CC BY	Acris	crepitans
J. Alroy	CC BY	Rana	pipiens
M. Carrano	CC BY	Kiyatriton	leschinskiyi
P. Mannion	CC BY	Aviturus	exsecratus
P. Mannion	CC BY	Ulanurus	fractus
C. Schweitzer	CC BY	Eleutherodactylus	sp.
M. Carrano	CC BY	Scapherpeton	sp.
P. Mannion	CC BY	Paranecturus	garbanii
P. Mannion	CC BY	Paranecturus	garbanii
P. Mannion	CC BY	Paranecturus	garbanii
P. Mannion	CC BY	Paranecturus	garbanii
P. Mannion	CC BY	Paranecturus	garbanii
P. Mannion	CC BY	Paranecturus	garbanii
P. Mannion	CC BY	Paranecturus	garbanii
P. Mannion	CC BY	Paranecturus	garbanii
M. Carrano	CC BY	Albanerpeton	sp.
M. Carrano	CC BY	Albanerpeton	sp.
M. Carrano	CC BY	Albanerpeton	sp.
J. Alroy	CC BY	Rana	pipiens
P. Mannion	CC BY	Eleutherodactylus	planirostris
L. van den Hoek Ostende	CC BY	Albanerpeton	inexpectatum
L. van den Hoek Ostende	CC BY	Andrias	scheuchzeri
L. van den Hoek Ostende	CC BY	Chioglossa	meini
L. van den Hoek Ostende	CC BY	Triturus	roehrsi
L. van den Hoek Ostende	CC BY	Triturus	sp.
L. van den Hoek Ostende	CC BY	Chelotriton	sp.
L. van den Hoek Ostende	CC BY	Discoglossus	sp.
L. van den Hoek Ostende	CC BY	Palaeobatrachus	sp. 1
L. van den Hoek Ostende	CC BY	Palaeobatrachus	sp. 2
L. van den Hoek Ostende	CC BY	Palaeobatrachus	sp. 3
L. van den Hoek Ostende	CC BY	Rana	sp.
L. van den Hoek Ostende	CC BY	Pelobates	sp.
L. van den Hoek Ostende	CC BY	Eopelobates	sp.
J. Alroy	CC BY	Albanerpeton	nexuosus
J. Alroy	CC BY	Albanerpeton	galaktion
J. Alroy	CC BY	Albanerpeton	nexuosus
J. Alroy	CC BY	Albanerpeton	galaktion
J. Alroy	CC BY	Albanerpeton	nexuosus
J. Alroy	CC BY	Albanerpeton	nexuosus
J. Alroy	CC BY	Albanerpeton	galaktion
J. Alroy	CC BY	Albanerpeton	nexuosus
J. Alroy	CC BY	Albanerpeton	galaktion
J. Alroy	CC BY	Albanerpeton	nexuosus
J. Alroy	CC BY	Albanerpeton	galaktion
E. Fara	CC BY	Albanerpeton	nexuosus
M. Carrano	CC BY	Albanerpeton	nexuosus
M. Carrano	CC BY	Albanerpeton	galaktion
M. Carrano	CC BY	Albanerpeton	gracilis
M. Carrano	CC BY	Albanerpeton	gracilis
M. Carrano	CC BY	Albanerpeton	gracilis
M. Carrano	CC BY	Albanerpeton	gracilis
M. Carrano	CC BY	Albanerpeton	gracilis
M. Carrano	CC BY	Albanerpeton	gracilis
M. Carrano	CC BY	Albanerpeton	gracilis
M. Carrano	CC BY	Albanerpeton	gracilis
J. Alroy	CC BY	Scotiophryne	pustulosa
J. Alroy	CC BY	Scapherpeton	tectum
J. Alroy	CC BY	Opisthotriton	kayi
J. Alroy	CC BY	Prodesmodon	copei
E. Fara	CC BY	Albanerpeton	inexpectatum
M. Carrano	CC BY	Liaobatrachus	beipiaoensis
R. Butler	CC BY	Liaobatrachus	beipiaoensis
M. Carrano	CC BY	Liaobatrachus	macilentus
J. Alroy	CC BY	Habrosaurus	prodilatus
J. Alroy	CC BY	Opisthotriton	kayi
C. Jaramillo	CC BY	Ceratophrys	sp.
C. Jaramillo	CC BY	Ceratophrys	sp.
C. Jaramillo	CC BY	Ceratophrys	ameghinorum
C. Jaramillo	CC BY	Lepidobatrachus	laevis
C. Jaramillo	CC BY	Ceratophrys	ameghinorum
C. Jaramillo	CC BY	Ceratophrys	ameghinorum
C. Jaramillo	CC BY	Lepidobatrachus	laevis
C. Jaramillo	CC BY	Ceratophrys	ameghinorum
M. Clapham	CC BY	Montsechobatrachus	gaudryi
M. Clapham	CC BY	Montsechobatrachus	gaudryi
M. Uhen	CC BY	Bufo	sp.
M. Uhen	CC BY	Rana	sp.
M. Uhen	CC BY	Siren	sp.
M. Uhen	CC BY	Siren	lacertina
M. Uhen	CC BY	Amphiuma	means
P. Mannion	CC BY	Leiopelma	miocaenale
M. Uhen	CC BY	Leiopelma	acricarina
M. Uhen	CC BY	Leiopelma	miocaenale
M. Bell	CC BY	Beelzebufo	ampinga
M. Carrano	CC BY	Beelzebufo	ampinga
M. Carrano	CC BY	Beelzebufo	ampinga
P. Mannion	CC BY	Beelzebufo	ampinga
M. Carrano	CC BY	Beelzebufo	ampinga
P. Mannion	CC BY	Beelzebufo	ampinga
M. Carrano	CC BY	Beelzebufo	ampinga
M. Carrano	CC BY	Beelzebufo	ampinga
M. Carrano	CC BY	Beelzebufo	ampinga
P. Mannion	CC BY	Beelzebufo	ampinga
M. Carrano	CC BY	Beelzebufo	ampinga
P. Mannion	CC BY	Beelzebufo	ampinga
P. Mannion	CC BY	Beelzebufo	ampinga
P. Mannion	CC BY	Beelzebufo	ampinga
P. Mannion	CC BY	Beelzebufo	ampinga
P. Mannion	CC BY	Beelzebufo	ampinga
P. Mannion	CC BY	Beelzebufo	ampinga
P. Mannion	CC BY	Beelzebufo	ampinga
P. Mannion	CC BY	Beelzebufo	ampinga
P. Mannion	CC BY	Beelzebufo	ampinga
P. Mannion	CC BY	Beelzebufo	ampinga
P. Mannion	CC BY	Beelzebufo	ampinga
P. Mannion	CC BY	Beelzebufo	ampinga
P. Mannion	CC BY	Beelzebufo	ampinga
C. Boyd	CC BY	Leptodactylus	sp.
C. Boyd	CC BY	Rana	sp.
C. Boyd	CC BY	Rana	sp.
C. Boyd	CC BY	Rana	sp.
C. Boyd	CC BY	Rana	bucella
C. Boyd	CC BY	Rana	rexroadensis
C. Boyd	CC BY	Rana	rexroadensis
C. Boyd	CC BY	Rana	fayeae
C. Boyd	CC BY	Rana	parvissima
C. Boyd	CC BY	Rana	rexroadensis
C. Boyd	CC BY	Rana	sp.
C. Boyd	CC BY	Spea	diversus
C. Boyd	CC BY	Spea	diversus
C. Boyd	CC BY	Bufo	sp.
J. Alroy	CC BY	Scaphiopus	holbrooki
J. Alroy	CC BY	Rana	sp.
J. Alroy	CC BY	Hyla	goini
R. Butler	CC BY	Chunerpeton	tianyiensis
M. Carrano	CC BY	Chunerpeton	tianyiensis
R. Benson	CC BY	Chunerpeton	tianyiensis
P. Mannion	CC BY	Chunerpeton	tianyiensis
J. Bloch	CC BY	Siren	sp.
J. Bloch	CC BY	Amphiuma	sp.
J. Bloch	CC BY	Scaphiopus	holbrooki
J. Bloch	CC BY	Eleutherodactylus	sp.
J. Bloch	CC BY	Bufo	terrestris
J. Bloch	CC BY	Hyla	sp.
J. Bloch	CC BY	Rana	sp.
P. Mannion	CC BY	Thaumastosaurus	wardi
J. Alroy	CC BY	Thaumastosaurus	wardi
J. Bloch	CC BY	Ambystoma	tigrinum
J. Bloch	CC BY	Scaphiopus	holbrooki
J. Bloch	CC BY	Bufo	terrestris
J. Bloch	CC BY	Bufo	woodhousei
J. Bloch	CC BY	Rana	catesbeiana
J. Bloch	CC BY	Rana	utricularia
J. Alroy	CC BY	Scaphiopus	holbrooki
J. Alroy	CC BY	Bufo	defensor
J. Alroy	CC BY	Hyla	cinerea
J. Alroy	CC BY	Gastrophryne	carolinensis
J. Alroy	CC BY	Rana	capito
J. Alroy	CC BY	Rana	catesbeiana
J. Bloch	CC BY	Amphiuma	means
J. Bloch	CC BY	Siren	lacertina
J. Bloch	CC BY	Rana	grylio
J. Alroy	CC BY	Pseudobranchus	vetustus
J. Alroy	CC BY	Siren	simpsoni
J. Alroy	CC BY	Siren	hesterna
J. Alroy	CC BY	Pseudobranchus	robustus
J. Alroy	CC BY	Siren	lacertina
J. Bloch	CC BY	Siren	lacertina
J. Bloch	CC BY	Siren	lacertina
J. Bloch	CC BY	Siren	lacertina
J. Bloch	CC BY	Siren	lacertina
J. Alroy	CC BY	Siren	lacertina
J. Bloch	CC BY	Pseudobranchus	robustus
J. Bloch	CC BY	Siren	lacertina
J. Alroy	CC BY	Siren	lacertina
J. Bloch	CC BY	Siren	lacertina
J. Alroy	CC BY	Bufo	tiheni
J. Alroy	CC BY	Rana	pipiens
J. Bloch	CC BY	Hyla	barbudensis
M. Carrano	CC BY	Celtedens	sp.
J. Alroy	CC BY	Albanerpeton	inexpectatum
J. Alroy	CC BY	Albanerpeton	inexpectatum
J. Alroy	CC BY	Albanerpeton	inexpectatum
M. Uhen	CC BY	Albanerpeton	inexpectatum
L. van den Hoek Ostende	CC BY	Albanerpeton	inexpectatum
L. van den Hoek Ostende	CC BY	Albanerpeton	inexpectatum
M. Carrano	CC BY	Albanerpeton	inexpectatum
J. Head	CC BY	Albanerpeton	inexpectatum
L. van den Hoek Ostende	CC BY	Albanerpeton	inexpectatum
L. van den Hoek Ostende	CC BY	Albanerpeton	inexpectatum
J. Alroy	CC BY	Albanerpeton	sp.
L. van den Hoek Ostende	CC BY	Albanerpeton	sp.
J. Alroy	CC BY	Albanerpeton	inexpectatum
J. Alroy	CC BY	Albanerpeton	inexpectatum
L. van den Hoek Ostende	CC BY	Albanerpeton	inexpectatum
J. Mueller	CC BY	Albanerpeton	inexpectatum
J. Alroy	CC BY	Albanerpeton	sp.
J. Alroy	CC BY	Albanerpeton	sp.
E. Fara	CC BY	Palaeobatrachus	occidentalis
M. Uhen	CC BY	Ambystoma	sp.
M. Uhen	CC BY	Plethodon	sp.
M. Uhen	CC BY	Desmognathus	sp.
M. Uhen	CC BY	Notophthalmus	sp.
M. Carrano	CC BY	Crossotelos	sp.
M. Clapham	CC BY	Rana	temporaria
M. Uhen	CC BY	Batrachosauroides	sp.
M. Carrano	CC BY	Ctenerpeton	remex
M. Carrano	CC BY	Prodesmodon	sp.
J. Mueller	CC BY	Triturus	sp.
J. Mueller	CC BY	Latonia	gigantea
J. Mueller	CC BY	Palaeobatrachus	sp.
J. Mueller	CC BY	Pelobates	sp.
J. Mueller	CC BY	Hyla	sp.
J. Mueller	CC BY	Rana	esculenta
J. Mueller	CC BY	Triturus	sp.
J. Mueller	CC BY	Latonia	gigantea
J. Mueller	CC BY	Palaeobatrachus	sp.
J. Mueller	CC BY	Pelobates	sp.
J. Mueller	CC BY	Hyla	sp.
J. Mueller	CC BY	Rana	esculenta
J. Mueller	CC BY	Triturus	sp.
J. Mueller	CC BY	Latonia	gigantea
J. Mueller	CC BY	Palaeobatrachus	sp.
J. Mueller	CC BY	Pelobates	sp.
J. Mueller	CC BY	Hyla	sp.
J. Mueller	CC BY	Rana	esculenta
J. Mueller	CC BY	Megalotriton	sp.
J. Mueller	CC BY	Salamandra	sp.
J. Mueller	CC BY	Bufo	bufo
A. Turner	CC BY	Bufo	sp.
A. Turner	CC BY	Rana	sp.
L. van den Hoek Ostende	CC BY	Mioproteus	caucasicus
L. van den Hoek Ostende	CC BY	Chelotriton	sp. type I
L. van den Hoek Ostende	CC BY	Chelotriton	sp. type II
L. van den Hoek Ostende	CC BY	Latonia	gigantea
L. van den Hoek Ostende	CC BY	Bombina	sp.
L. van den Hoek Ostende	CC BY	Palaeobatrachus	sp.
L. van den Hoek Ostende	CC BY	Pelodytes	sp.
L. van den Hoek Ostende	CC BY	Hyla	sp.
L. van den Hoek Ostende	CC BY	Rana	sp.
J. Mueller	CC BY	Parahynobius	sp.
J. Mueller	CC BY	Salamandrina	sp.
J. Mueller	CC BY	Mertensiella	caucasica
J. Mueller	CC BY	Salamandra	salamandra
J. Mueller	CC BY	Lissotriton	rohrsi
J. Mueller	CC BY	Lissotriton	rohrsi
J. Mueller	CC BY	Lissotriton	rohrsi
J. Mueller	CC BY	Lissotriton	rohrsi
J. Mueller	CC BY	Triturus	marmoratus
J. Mueller	CC BY	Latonia	gigantea
J. Mueller	CC BY	Latonia	gigantea
J. Mueller	CC BY	Latonia	gigantea
J. Mueller	CC BY	Latonia	gigantea
J. Mueller	CC BY	Latonia	gigantea
J. Mueller	CC BY	Latonia	gigantea
J. Mueller	CC BY	Latonia	gigantea
J. Mueller	CC BY	Palaeobatrachus	hiri
J. Mueller	CC BY	Palaeobatrachus	hiri
J. Mueller	CC BY	Pelodytes	caucasicus
J. Mueller	CC BY	Pelobates	sanchizi
J. Mueller	CC BY	Pelobates	sanchizi
J. Mueller	CC BY	Pelobates	sanchizi
J. Mueller	CC BY	Pelobates	sanchizi
J. Mueller	CC BY	Pelobates	sanchizi
J. Mueller	CC BY	Bufo	viridis
J. Mueller	CC BY	Bufo	viridis
J. Mueller	CC BY	Hyla	arborea
J. Mueller	CC BY	Hyla	arborea
J. Mueller	CC BY	Hyla	arborea
J. Mueller	CC BY	Hyla	arborea
J. Mueller	CC BY	Hyla	arborea
J. Mueller	CC BY	Pelophylax	sp.
J. Mueller	CC BY	Pelophylax	sp.
J. Mueller	CC BY	Pelophylax	sp.
P. Mannion	CC BY	Kiyatriton	sp.
J. Alroy	CC BY	Eopelobates	sp.
J. Alroy	CC BY	Eopelobates	sp.
J. Alroy	CC BY	Eopelobates	sp.
J. Alroy	CC BY	Eopelobates	sp.
J. Alroy	CC BY	Eodiscoglossus	santonjae
J. Alroy	CC BY	Hylaeobatrachus	sp.
J. Alroy	CC BY	Tyrrellbatrachus	brinkmani
A. Behrensmeyer	CC BY	Tyrrellbatrachus	brinkmani
M. Carrano	CC BY	Tyrrellbatrachus	brinkmani
J. Alroy	CC BY	Hensonbatrachus	kermiti
R. Whatley	CC BY	Hensonbatrachus	kermiti
J. Alroy	CC BY	Hensonbatrachus	kermiti
A. Behrensmeyer	CC BY	Hensonbatrachus	kermiti
R. Whatley	CC BY	Hensonbatrachus	kermiti
R. Whatley	CC BY	Hensonbatrachus	kermiti
P. Mannion	CC BY	Hensonbatrachus	kermiti
P. Mannion	CC BY	Hensonbatrachus	kermiti
P. Mannion	CC BY	Hensonbatrachus	kermiti
M. Carrano	CC BY	Albanerpeton	nexuosus
M. Carrano	CC BY	Albanerpeton	galaktion
J. Mueller	CC BY	Chelotriton	sp.
J. Mueller	CC BY	Pelophylax	sp.
M. Clapham	CC BY	Lethiscus	stocki
J. Mueller	CC BY	Latonia	ragei
M. Uhen	CC BY	Latonia	ragei
M. Clapham	CC BY	Utaherpeton	franklini
J. Head	CC BY	Lechriodus	casca
J. Mueller	CC BY	Latonia	gigantea
J. Mueller	CC BY	Mioproteus	caucasicus
P. Mannion	CC BY	Prospea	holoserisca
M. Pavia	CC BY	Bufo	sp.
M. Pavia	CC BY	Rana	sp.
J. Mueller	CC BY	Bufo	viridis
J. Mueller	CC BY	Bufo	sp.
J. Mueller	CC BY	Rana	sp.
J. Zijlstra	CC BY	Calyptocephalella	sp.
J. Zijlstra	CC BY	Calyptocephalella	sp.
M. Uhen	CC BY	Calyptocephalella	sp.
M. Carrano	CC BY	Eodiscoglossus	sp.
J. Alroy	CC BY	Chelotriton	robustus
J. Alroy	CC BY	Pelobates	decheni
J. Mueller	CC BY	Oestocephalus	amphiuminum
J. Mueller	CC BY	Oestocephalus	granulosum
J. Mueller	CC BY	Crinodon	limnophyes
J. Mueller	CC BY	Sauravus	cambrayi
J. Mueller	CC BY	Diplocaulus	salamandroides
J. Alroy	CC BY	Diplocaulus	parvus
J. Alroy	CC BY	Diplocaulus	recurvatus
J. Mueller	CC BY	Diplocaulus	recurvatus
J. Mueller	CC BY	Diplocaulus	recurvatus
J. Mueller	CC BY	Lysorophus	tricarinatus
J. Mueller	CC BY	Diplocaulus	recurvatus
J. Mueller	CC BY	Diplocaulus	recurvatus
J. Mueller	CC BY	Diplocaulus	recurvatus
R. Butler	CC BY	Lysorophus	tricarinatus
R. Butler	CC BY	Diplocaulus	recurvatus
J. Mueller	CC BY	Pleuroptyx	clavatus
J. Mueller	CC BY	Molgophis	macrurus
J. Mueller	CC BY	Brachydectes	newberryi
J. Mueller	CC BY	Brachydectes	newberryi
J. Alroy	CC BY	Brachydectes	elongatus
J. Mueller	CC BY	Brachydectes	elongatus
J. Alroy	CC BY	Brachydectes	elongatus
J. Mueller	CC BY	Lysorophus	tricarinatus
J. Mueller	CC BY	Saxonerpeton	geinitzi
J. Mueller	CC BY	Ricnodon	copei
J. Mueller	CC BY	Ricnodon	sp.
J. Alroy	CC BY	Euryodus	dalyae
J. Mueller	CC BY	Sparodus	validus
J. Alroy	CC BY	Quasicaecilia	texana
J. Mueller	CC BY	Odonterpeton	triangulare
J. Mueller	CC BY	Sauropleura	pectinata
J. Mueller	CC BY	Sauropleura	bairdi
J. Mueller	CC BY	Sauropleura	scalaris
J. Mueller	CC BY	Scincosaurus	crassus
J. Mueller	CC BY	Tuditanus	punctulatus
J. Alroy	CC BY	Litoria	ewingi
J. Alroy	CC BY	Ranidella	signifera
J. Alroy	CC BY	Limnodynastes	tasmaniensis
J. Alroy	CC BY	Palaeobatrachus	sp.
J. Mueller	CC BY	Hyloplesion	longicostatum
M. Clapham	CC BY	Hyloplesion	longicostatum
J. Mueller	CC BY	Ptyonius	marshii
J. Mueller	CC BY	Ctenerpeton	remex
J. Mueller	CC BY	Diceratosaurus	brevirostris
J. Mueller	CC BY	Oestocephalus	amphiuminum
J. Alroy	CC BY	Brachydectes	elongatus
M. Uhen	CC BY	Lysorophus	dunkardensis
M. Uhen	CC BY	Lysorophus	sp.
J. Mueller	CC BY	Lysorophus	sp.
J. Alroy	CC BY	Lysorophus	tricarinatus
J. Alroy	CC BY	Diplocaulus	magnicornis
J. Alroy	CC BY	Diplocaulus	primus
M. Carrano	CC BY	Notobatrachus	degiustoi
M. Carrano	CC BY	Notobatrachus	degiustoi
P. Barrett	CC BY	Habrosaurus	dilatus
J. Mueller	CC BY	Trachystegos	megalodon
J. Mueller	CC BY	Asaphestera	intermedia
P. Mannion	CC BY	Eopelobates	sp.
M. Clapham	CC BY	Boii	crassidens
M. Clapham	CC BY	Oestocephalus	vicinum
J. Alroy	CC BY	Parrisia	neocesariensis
J. Alroy	CC BY	Parrisia	neocesariensis
J. Alroy	CC BY	Amphiuma	sp.
J. Alroy	CC BY	Spea	bombifrons
J. Alroy	CC BY	Hyla	versicolor
J. Alroy	CC BY	Rana	pipiens
J. Alroy	CC BY	Scaphiopus	sp.
J. Alroy	CC BY	Andrias	matthewi
J. Alroy	CC BY	Bufo	sp.
J. Alroy	CC BY	Scaphiopus	hardeni
J. Alroy	CC BY	Bufo	valentinensis
J. Alroy	CC BY	Scaphiopus	wardorum
J. Alroy	CC BY	Acris	sp.
J. Alroy	CC BY	Pseudacris	sp.
J. Alroy	CC BY	Hyla	sp.
J. Alroy	CC BY	Hyla	sp.
J. Alroy	CC BY	Gobiates	sp.
J. Alroy	CC BY	Gobiates	sp.
J. Alroy	CC BY	Ambystoma	alamosensis
J. Alroy	CC BY	Ambystoma	alamosensis
J. Alroy	CC BY	Ambystoma	alamosensis
J. Alroy	CC BY	Albanerpeton	nexuosus
J. Alroy	CC BY	Valdotriton	gracilis
J. Alroy	CC BY	Cardiocephalus	sternbergi
J. Alroy	CC BY	Apricosiren	ensomi
J. Alroy	CC BY	Sunnybatrachus	purbeckensis
J. Alroy	CC BY	Apricosiren	ensomi
M. Carrano	CC BY	Anoualerpeton	priscus
J. Alroy	CC BY	Eopelobates	sp.
J. Alroy	CC BY	Tyrrellbatrachus	brinkmani
J. Alroy	CC BY	Shelania	laurenti
M. Carrano	CC BY	Albanerpeton	sp.
J. Alroy	CC BY	Opisthotriton	sp.
M. Carrano	CC BY	Anoualerpeton	unicus
J. Alroy	CC BY	Scotiophryne	pustulosa
J. Alroy	CC BY	Palaeobatrachus	occidentalis
E. Fara	CC BY	Eopelobates	sp.
J. Alroy	CC BY	Habrosaurus	sp.
R. Whatley	CC BY	Tyrrellbatrachus	brinkmani
R. Whatley	CC BY	Tyrrellbatrachus	brinkmani
M. Carrano	CC BY	Beelzebufo	ampinga
M. Carrano	CC BY	Hungarobatrachus	szukacsi
M. Carrano	CC BY	Pachycentrata	taqueti
J. Alroy	CC BY	Eopelobates	sp.
J. Alroy	CC BY	Calyptocephalella	canqueli
J. Alroy	CC BY	Eupsophus	sp.
J. Alroy	CC BY	Neoprocoela	edentatus
M. Carrano	CC BY	Rubricacaecilia	monbaroni
M. Carrano	CC BY	Vulcanobatrachus	mandelai
J. Alroy	CC BY	Eopelobates	sp.
J. Alroy	CC BY	Palaeobatrachus	occidentalis
J. Alroy	CC BY	Piceoerpeton	willwoodense
M. Carrano	CC BY	Albanerpeton	sp.
M. Carrano	CC BY	Albanerpeton	sp.
J. Alroy	CC BY	Sillerpeton	permianum
J. Alroy	CC BY	Cardiocephalus	peabodyi
J. Alroy	CC BY	Euryodus	primus
J. Alroy	CC BY	Bolterpeton	sp.
J. Alroy	CC BY	Celtedens	megacephalus
J. Alroy	CC BY	Eopelobates	sp.
J. Alroy	CC BY	Palaeobatrachus	occidentalis
A. Turner	CC BY	Albanerpeton	pannonicus
J. Alroy	CC BY	Pseudacris	triseriata
J. Mueller	CC BY	Pseudophlegethontia	turnbullorum
J. Mueller	CC BY	Diplocaulus	sp.
J. Mueller	CC BY	Diplocaulus	primus
J. Alroy	CC BY	Chunerpeton	tianyiensis
J. Alroy	CC BY	Palaeobatrachus	sp.
P. Mannion	CC BY	Beelzebufo	ampinga
J. Alroy	CC BY	Piceoerpeton	naylori
E. Fara	CC BY	Piceoerpeton	naylori
[truncated: 5 more rows]
