# Supplementary material for: Contradicting habitat type-extinction risk relationships between living and fossil amphibians
Source: R Soc Open Sci. 2017 May 10;4(5):170051. doi: 10.1098/rsos.170051 (PMC5451811; doi:10.1098/rsos.170051)
Supplement: R code and data files (Tietje and Rödel 2017) [file rsos170051supp4.tar › DATA_DESCRIPTION.txt]

# Description for data files


# Tietje_Rodel_analysis.R
The R script containing all analysis.

# geo_calculations.R
R script geographic range calculations.

# gridCellCount.R
R script calculating grid cell counts.

# stages_2014_02.csv
Csv file containing the begin, end, and mid points of each geologic stage, following the International Commission for Stratigraphy v2014/02. Available via www.stratigraphy.org.

# occurrence_data.csv
Csv file with fossil amphibian occurrences. Occurrence data from the Paleobiology Datanbase and fosFARbase. 

# ASW_taxonomy_specieslist.csv
Csv file with a complete list of amphibian species as given in the Amphibian Species of the World Online Reference. (Frost, Darrel R. 2016. Amphibian Species of the World: an Online Reference. Version 6.0. Electronic Database accessible at http://research.amnh.org/herpetology/amphibia/index.html. American Museum of Natural History, New York, USA.)

# Foote_Spekoski_1999_fig1.csv
Csv file including data points extracted from figure 1 in Foote, M., & Sepkoski, J. J. (1999). Absolute measures of the completeness of the fossil record. Nature, 398, 415–417. 

# mammalia_iucn.csv
Csv file including all mammal species and their taxonomy

# mammalia_taxonlist_pbdb.csv
Csv file including a taxonlist with all mammal species that were available in the PbDb at the time of the download.

# amphibia_taxonlist_pbdb.csv
Csv file including a taxonlist with all amphibian species that were available in the PbDb at the time of the download.

# Dubey_Shine_2011_ages_anura.csv
Data on anuran species ages from Dubey, S., & Shine, R. (2011). Geographic variation in the age of temperate-zone reptile and amphibian species : Southern Hemisphere species are older, (July 2010), 96–97.
