# Supplementary material for: Contradicting habitat type-extinction risk relationships between living and fossil amphibians
Source: R Soc Open Sci. 2017 May 10;4(5):170051. doi: 10.1098/rsos.170051 (PMC5451811; doi:10.1098/rsos.170051)
Supplement: R code and data files (Tietje and Rödel 2017) [file rsos170051supp4.tar › Dubey_Shine_2011_ages_anura.csv]

Species	A/S/T	N/S	Latitude	Age	References
Alytes obstetricans	A	N	both	6	I. Mart?nez-Solano, H. A. Goncalves, J. W. Arntzen, M. Garcia-Paris, J. Biogeogr. 31, 603–618 (2004).
Bombina orientalis	A	N	both	1.65	Y. Zheng, J. Fu, S. Li, Mol. Phylogenet. Evol. 52, 70–83 (2009).
Bufo balearicus	A	N	both	1.87	M. Stöck et al., BMC Evol. Biol. 8, 56 (2008).
Bufo boulengeri	A	N	below	1.4	M. Stöck et al., BMC Evol. Biol. 8, 56 (2008).
Bufo calamita	A	N	both	1.81	G. Rowe, D. J. Harris, T. J. C. Beebee, Mol. Phylogenet. Evol. 39, 335-346 (2006).
Bufo siculus	A	N	below	1.12	M. Stöck et al., BMC Evol. Biol. 8, 56 (2008).
Bufo variabilis	A	N	both	0.85	M. Stöck et al., BMC Evol. Biol. 8, 56 (2008).
Bufo viridis	A	N	both	0.99	M. Stöck et al., BMC Evol. Biol. 8, 56 (2008).
Discoglossus galganoi	A	N	both	1	M. Garcia-Paris, E. L. Jockush. J. Zool. London. 248, 209–218 (1999).
Hyla intermedia	A	N	both	2.97	D. Canestrelli, R. Cimmaruta, G. Nascetti, Mol. Ecol. 16, 4808–4821 (2007).
Leptobrachium ailaonicum	A	N	below	8.41	Zhang M et al., 2010. Mol. Phylogenet. Evol. 54, 47–58 (2010).
Rana pipiens	A	N	both	2	E. A. Hoffman, M. S. Blouin. Evolution, 58, 145–159 (2004).
Pelobates fuscus	A	N	above	0.79	C. Eggert et al., Conserv. Genet. 7, 185–195 (2006).
Pelophylax (Rana) nigromaculata	A	N	both	0.92	H. Zhang, J. Yan, G. Zhang, K. Zhou. BMC Evol. Biol., 8, 21 (2008).
Pseudacris cadaverina	A	N	below	0.875	I. C. Phillipsen, A. E. Metcalf. Mol. Phylogenet. Evol. 53, 152–170 (2009).
Pseudacris hypochondriaca	A	N	below	1	E. Recuero, I. Martínez-Solano, G. Parra-Olea, M. García-París, Mol. Phylogenet. Evol. 39, 293–304 (2006).
Rana amamiensis	A	N	below	0.5	M. Matsui, T. Shimada, H. Ota, T. Tanaka-Ueno, Mol. Phylogenet. Evol. 37, 733–742 (2005).
Rana arvalis	A	N	above	1	W. Babik et al., Mol. Ecol. 13, 1469–1480 (2004).
Rana cascadae	A	N	above	4.2	K. J. Monsen, M. S. Blouin, Mol. Ecol. 12, 3275–3286 (2003).
Rana italica	A	N	both	0.36	D. Canestrelli, R. Cimmaruta, G. Nascetti, Mol. Ecol. 17, 3856–3872 (2008).
Rana belowonae	A	N	both	1.33	D. Canestrelli, G. Nascetti, J. Biogeogr. 35, 1923–1936 (2008).
Rana muscosa	A	N	both	2.2	J. R. Macey et al., Mol. Phylogenet. Evol. 19, 131–143 (2001).
Rana temporaria	A	N	above	0.7	J. U. Palo et al., Mol. Ecol. 13, 2631–2644 (2004).
Rana utsunomiyaorum	A	N	below	1.7	M. Matsui, T. Shimada, H. Ota, T. Tanaka-Ueno, Mol. Phylogenet. Evol. 37 733–742 (2005).
Thoropa taophora	A	S	below	3.25	S. W. Fitzpatrick, C. A. Brasileiro, C. F. Haddad, K. R. Zamudio, Mol. Ecol. 18, 2877–2896 (2009).
Xenopus laevis	A	S	below	11.2	B. J. Evans et al., Mol. Phylogenet. Evol. 33, 197–213 (2004).
Arenophryne rotunda	A	S	below	5.63	D. L. Edwards, Mol. Phylogenet. Evol. 45, 494–505 (2007).
Crinia georgiana	A	S	below	1.49	D. L. Edwards, J. D. Roberts, J. S. Keogh, Mol. Ecol. 16, 2782–2796 (2007).
Crinia signifera	A	S	both	8.99	R. Symula, J. S. Keogh, D. Cannatella. Mol. Phylogenet. Evol. 47, 569–580 (2008).
Insuetophrynus acarpicus	A	S	below	0.552	M. A. Méndez et al., J. Herpetol. J., 16, 93–96 (2006).
Litoria aurea	A	S	below	0.2	E. L. Burns, N. D. B. Eldridge, D. M. Crayn, B. A. Houlden, Conserv. Genet. 8, 17–32 (2007).
Litoria pearsoniana	A	S	below	3.5	K. McGuigan, K. McDonald, K. Parris, C. Moritz, Mol. Ecol. 7, 175–186 (1998).
Xenopus gilli	A	S	below	8.5	B. J. Evans et al., Mol. Phylogenet. Evol. 33, 197–213 (2004).
