# Supplementary material for: Contradicting habitat type-extinction risk relationships between living and fossil amphibians
Source: R Soc Open Sci. 2017 May 10;4(5):170051. doi: 10.1098/rsos.170051 (PMC5451811; doi:10.1098/rsos.170051)
Supplement: R code and data files (Tietje and Rödel 2017) [file rsos170051supp4.tar › Tietje_Rodel_analysis.R]

# INFO ####
# Habitat types are referred to as low, medium1, medium2, and high for simplicity in this script. These names correspond to stagnant, low-velocity, medium-velocity, and high-velocity in the paper.

# Script can be compiled to HTML etc. using the "Compile report from R script" function. 


# Load packages -----------------------------------------------------------------
library(ggplot2)
library(readxl)
library(grid)
library(gridExtra)
library(psych)
library(reshape)
library(gsubfn)


# Configs + functions ----------------------------------------------------------
## warnings on/off. if running as a R Markdown file, warnings are not interrupting
oldw <- getOption("warn")
options(warn = -1)

## colours
col3 <- c("#bae4bc","#7bccc4","#43a2ca","#0868ac") 
col_sf <- c(rgb(186,228,188, maxColorValue=255), rgb(8,149,172,255, maxColorValue=255))
col_lh <- c(rgb(224,182,64, maxColorValue=255), rgb(139,147,229, maxColorValue=255))

## functions
capwords <- function(s, strict = FALSE) {
  cap <- function(s) paste(toupper(substring(s, 1, 1)),
                           {s <- substring(s, 2); if(strict) tolower(s) else s},
                           sep = "", collapse = " " )
  sapply(strsplit(s, split = " "), cap, USE.NAMES = !is.null(names(s)))
}

length.unique <- function(x){length(unique(x))}

give.n <- function(x){return(c(y = median(x)*1.05, label = length(x)))}


# Data --------------------------------------------------------------------------
## ICS stratigraphy 2014_02
stg <- read.csv("stages_2014_02.csv") 

## Occurrence data
comb <- read.csv("occurrence_data.csv", na.strings = c("NA", ""))

## Amphibian Species of the World Frost species list from September 2015
frost <- read.csv("ASW_taxonomy_specieslist.csv")

## Foote & Sepkoski figure 1 data for somparisson
fig1 <- read.csv("Foote_Sepkoski_1999_fig1.csv")

## Mammals IUCN download 08 August 2016
mammals <- read.csv("mammalia_iucn.csv")

## Mammals PbDb taxonlist. All species with a fossil record. 
mf <- read.csv("mammalia_taxonlist_pbdb.csv")

## Amphibia PbDb taxonlist. All species with a fossil record.
swfr <- read.csv("amphibia_taxonlist_pbdb.csv")

## Load anuran ages from Dubey&Shine 2011 - Geographic variation in the age of temperate-zone reptile and amphibian species: Southern Hemisphere species are older
age <- read.csv("Dubey_Shine_2011_ages_anura.csv")


## Modifications + checks
comb$ma_range <- round(comb$ma_range)

nrow(comb) # number of occurrences
length(unique(comb$species)) # number of species


# ------------------------------------------------------------------------------
# Quality and completeness -----------------------------------------------------
# ------------------------------------------------------------------------------

## Living taxa with fossil records

frost <- frost[!frost$ASW.Family=="",]
frost <- frost[!frost$ASW.Genus=="",]
frost <- droplevels(frost)

# families with fossil record
fwfr <- levels(frost$ASW.Family)[levels(frost$ASW.Family) %in% levels(factor(comb$family))] 
(prop_living_families <- length(fwfr)/nlevels(frost$ASW.Family))

# genera with fossil record
gwfr <- levels(frost$ASW.Genus)[levels(frost$ASW.Genus) %in% levels(factor(comb$genus))] 
(prop_living_genera <- length(gwfr)/nlevels(frost$ASW.Genus))

# species with fossil record
swfr <- unique(swfr[,c("occurrence.genus_name", "occurrence.species_name")])
swfr <- swfr[swfr$occurrence.species_name!="sp.",]
amsp <- paste(swfr$occurrence.genus_name, swfr$occurrence.species_name, sep=" ")
(table(frost$ASW.Species %in% amsp)/nrow(frost))[[2]] # percentage extant species with fossil record


## Mammals with fossil record:
mammals$Family <- tolower(mammals$Family)
mammals$Family <- capwords(as.character(mammals$Family))

mf <- mf[-grep("sp.", mf$occurrence.species_name),]
mf <- mf[!mf$family_name=="",]
mf <- droplevels(mf)

#m mammal families
mammal_fwfr <- levels(factor(mammals$Family))[which(levels(factor(mammals$Family)) %in% levels(mf$family_name))]
(prop_living_families_mammals <- length(mammal_fwfr)/nlevels(factor(mammals$Family)))

## mammal genera
mammal_gwfr <- levels(factor(mammals$Genus))[which(levels(factor(mammals$Genus)) %in% levels(mf$occurrence.genus_name))]
(prop_living_genera_mammals <- length(mammal_gwfr)/nlevels(factor(mammals$Genus)))

## mammal species
mf2 <- unique(mf[,c("occurrence.genus_name", "occurrence.species_name")])
msp <- paste(mf2$occurrence.genus_name, mf2$occurrence.species_name, sep=" ")
miucn <- unique(paste(mammals$Genus, mammals$Species, sep=" "))
(table(miucn %in% msp)/length(miucn))[[2]] # number of extant species with fossil record


## Preservation_probability based on frequency distribution --------------------
### species
temp <- as.data.frame(table(unique(comb[,c("species", "slice_range")])[,2]))
(pp_geostages <- temp$Freq[2]^2/(temp$Freq[1]*temp$Freq[3])) # preservation prob for species

(freq_dist_species <- ggplot(temp, aes(x=Var1, y=log(Freq, base = exp(1))))+
  geom_bar(stat="identity")+
  scale_x_discrete("Geologic stages")+
  scale_y_continuous("ln Frequency")+
  geom_segment(aes(x=6.55, y=0, xend=7.45, yend=0))+
  geom_segment(aes(x=9.55, y=0, xend=10.45, yend=0))+
  geom_segment(aes(x=11.55, y=0, xend=12.45, yend=0))+
  theme_classic()
)

### genera 
genera <- unique(comb$genus)
genera <- na.omit(genera)
genera <- genera[!genera==""]

##### stratigraphic ranges for genera:
genus.stages <- matrix(ncol=2, nrow=length(genera))
for(i in 1:length(genera)){
  temp <- subset(comb, genus==genera[i])
  genus.stages[i,1] <- genera[i]
  genus.stages[i,2] <- as.numeric(length(seq(max(temp$slice),min(temp$slice))))
}
genus.stages <- as.data.frame(genus.stages)
genus.stages$V2 <- as.numeric(as.character(genus.stages$V2))

# expontential frequency distribution fit
temp.g <- as.data.frame(table(genus.stages$V2))
(pp_geostages_genera <- temp.g$Freq[2]^2/(temp.g$Freq[1]*temp.g$Freq[3])) # preservation prob for genera

(freq_dist_genera <- ggplot(temp.g, aes(x=Var1, y=log(Freq, base = exp(1))))+
  geom_bar(stat="identity")+
  scale_x_discrete("Geologic stages")+
  scale_y_continuous("ln Frequency")+
  geom_segment(aes(x=7.55, y=0, xend=8.45, yend=0))+
  geom_segment(aes(x=9.55, y=0, xend=10.45, yend=0))+
  geom_segment(aes(x=11.55, y=0, xend=12.45, yend=0))+
  geom_segment(aes(x=13.55, y=0, xend=14.45, yend=0))+
  geom_segment(aes(x=20.55, y=0, xend=21.45, yend=0))+
  theme_classic()
)
grid.arrange(freq_dist_species, freq_dist_genera, nrow=2)


# Simple completeness metric ----------------------------------------------------
## species
known <- nrow(unique(comb[,c("species", "slice")]))
knownp <- c()
specs <- unique(comb$species)
for(i in 1:length(specs)){
  temp <- subset(comb, species==specs[i])
  knownp[i] <- unique(temp$slice_range)
}
knownpsum <- sum(knownp)
(SCM_species_all <- known/knownpsum)

### no range end points
singletons <- unique(comb$species[comb$slice_range==1])
fin_nos <- subset(comb, !species%in%singletons)
fin_nos <- droplevels(fin_nos)
known <- c()    
knownp <- c()
specs <- unique(fin_nos$species)
for(i in 1:length(specs)){
  temp <- subset(fin_nos, species==specs[i])
  knownp[i] <- length(seq(max(temp$slice),min(temp$slice)))-2
  known[i] <- nrow(unique(temp[,c("species", "slice")]))-2
}
knownsum <- sum(known)    
knownpsum <- sum(knownp)
(SCM_species_noREP <- knownsum/knownpsum) 


## genera
known <- nrow(unique(comb[c("slice", "genus")]))   
knownp <- c()
genera <- unique(comb$genus)
genera <- na.omit(genera)
for(i in 1:length(genera)){
  temp <- subset(comb, genus==genera[i])
  knownp[i] <- length(seq(max(temp$slice),min(temp$slice)))
}
knownpsum <- sum(knownp)
(SCM_genera_all <- known/knownpsum)

### no range end points
s_genus <- c()
for(i in 1:length(genera)){
  temp <- comb$slice[comb$genus==genera[i]]
  temp <- temp[!is.na(temp)]
  if(max(temp-min(temp))==0){s_genus <- c(s_genus, as.character(genera[i]))}
}

fin_nos <- subset(comb, !genus%in%s_genus)
genera_nos <- genera[!genera%in%s_genus]
known <- c()    
knownp <- c()
for(i in 1:length(genera_nos)){
  temp <- subset(fin_nos, genus==genera_nos[i])
  #print(seq(max(temp$slice),min(temp$slice)))
  knownp[i] <- length(seq(max(temp$slice),min(temp$slice)))-2
  known[i] <- nrow(unique(temp[,c("genus", "slice")]))-2
}
knownsum <- sum(known)    
knownpsum <- sum(knownp)
(SCM_genera_noREP <- knownsum/knownpsum) 


## families
### Cretaceous families for comparison with Fara&Benton2000
unique(comb$family)
comb9 = comb[!comb$family=="incertae sedis",]
comb9 = comb9[!is.na(comb9$family),]
comb9 <- droplevels(comb9)

cret <- c(57:68) # Cretaceous stages
temp <- tapply(comb9$slice, comb9$family, range)

cret_families <- c()
for(i in 1:length(temp)){
  if(any(cret %in% seq(temp[[i]][1], temp[[i]][2])==TRUE)){
    cret_families <- c(cret_families, names(temp[i]))
  }
}
cret_families <- cret_families[!cret_families=="NA"]
fin_cret <- comb[comb$family %in% cret_families,]
fin_cret <- droplevels(fin_cret)
known <- nrow(unique(fin_cret[c("stage", "family")]))   
knownp <- c()
for(i in 1:length(cret_families)){
  temp <- subset(fin_cret, family==cret_families[i])
  knownp[i] <- length(seq(max(temp$slice),min(temp$slice)))
}
knownpsum <- sum(knownp)
(SCM_families_Cretaceous <- known/knownpsum)

#### Cretaceous families without range end points
(singletons <- names(which(table(fin_cret$family)==1)))
known <- c()    
knownp <- c()
for(i in 1:length(cret_families)){
temp <- subset(fin_cret, family==cret_families[i])
knownp[i] <- length(seq(max(temp$slice),min(temp$slice))-2)
known[i] <- nrow(unique(temp[,c("family", "slice")]))-2
}
knownsum <- sum(known)    
knownpsum <- sum(knownp)
(SCM_families_Cretaceous_noREP <- knownsum/knownpsum)


## families
families <- levels(as.factor(comb$family)) ; families <- families[!families=="NA"]
families <- families[!families=="incertae sedis"]
known <- nrow(unique(comb[c("stage", "family")]))   
knownp <- c()
for(i in 1:length(families)){
  temp <- subset(comb, family==families[i])
  knownp[i] <- length(seq(max(temp$slice), min(temp$slice)))
}
plot(table(knownp), xlab="Number of stages", ylab="Counts") #plots lifespans of taxa
knownpsum <- sum(knownp)
(SCM_families_all <- known/knownpsum)

### no range end points
s_family <- c()
for(i in 1:length(genera)){
temp <- comb$slice[comb$family==families[i]]
st <- temp[!is.na(temp)]
if(max(st-min(st))==0){s_family <- c(s_family, families[i])}
}

families_ns <- subset(comb, !family%in%s_family)
known <- c()    
knownp <- c()
families_bigger_one <- unique(families_ns$family)
families_bigger_one <- families_bigger_one[!is.na(families_bigger_one)]
for(i in 1:length(families_bigger_one)){
temp <- subset(families_ns, family==families_bigger_one[i])
knownp[i] <- length(seq(max(temp$slice),min(temp$slice))-2)
known[i] <- nrow(unique(temp[,c("family", "slice")]))-2
}
knownsum <- sum(known)    
knownpsum <- sum(knownp)
(SCM_families_noREP <- knownsum/knownpsum)


# Figure 4B from Fara2000
taxa <- c("Mammals", "Birds", "Reptiles", "Amphibians", "Mammals", "Birds",
"Reptiles", "Amphibians", "Mammals", "Birds", "Reptiles", "Amphibians")
scm <- c(97.7, 77.6, 60.2, 42.8, 85.7, 63.9, 58.4, 39.3, NA, NA, NA,
SCM_families_Cretaceous*100)
year <- c(2000, 2000, 2000, 2000, 1987, 1987, 1987, 1987, 2016,  2016, 2016, 2016)
fig4<-data.frame(taxa,scm,year)
fig4$punkt <- c(rep(NA,11),SCM_families_all*100)

ggplot(fig4, aes(x=year, y=scm, col=taxa))+
  geom_point(size=3)+
  geom_line()+
  scale_color_brewer("", palette="Dark2")+
  scale_x_continuous("Year", breaks=c(1987,2000,2016))+
  scale_y_continuous("SCM")+#, breaks=c(40,45,50,55,60,65,70,75,80,85,90,95,100))+
  geom_point(aes(y=punkt), size=3, pch=1)+
  theme_classic()+
  theme(axis.line.x = element_line(),
      axis.line.y = element_line())


SCM <- c(SCM_species_all, SCM_species_noREP, SCM_genera_all, SCM_genera_noREP, SCM_families_all, SCM_families_noREP, SCM_families_Cretaceous, SCM_families_Cretaceous_noREP)
group <- c("Species", "Species without rep", "Genera", "Genera without rep", "Families", "Families without rep", "Families Cretaceous", "Families Cretaceous without rep")
data.frame(group, SCM)


# Singletons - stage durations --------------------------------------------------
# Check stage lengths
stg <- stg[stg$slice %in% comb$slice,] # subset stages to stages actually containing fossils
stg.length <- abs(apply(stg[,c(4,5)], 1, diff))
psych::describe(stg.length)
shapiro.test(stg.length) # normal distribution?
tab <- data.frame(stg$slice, stg.length)
stage.diversity <- tapply(comb$species, comb$slice, length.unique) # count species per stage
stage.diversity <- as.vector(stage.diversity)
tab <- cbind(tab, stage.diversity)

## Correlation of stage length and stage diversity (species richness). Use spearman for non-normal data.   
cor.test(tab$stg.length, tab$stage.diversity, method="spearman")

## Correlation of stage length and number / proportion of single-interval species        
singletons <- unique(comb$species[comb$slice_range==1]) # find singletons
singleton.stages <- comb$slice[comb$species %in% singletons] # in which stages are singletons?
df.sps <- data.frame(table(singleton.stages))
tab <- merge(tab, df.sps, by.x="stg.slice", by.y="singleton.stages", all=TRUE)
names(tab)[4] <- "nr.singletons"
tab$nr.singletons[which(is.na(tab$nr.singletons))] <- 0 # replace NAs with zeros

cor.test(tab$stg.length, tab$nr.singletons, method="spearman")
cor.test(tab$stg.length, tab$nr.singletons/tab$stage.diversity, method="spearman")


# Singletons - database comparison ----------------------------------------------
## occurrences
comb$database <- is.na(comb$collection_no)  # TRUE=fosfar, FALSE=pbdb
comb$database <- gsubfn(".*", list("FALSE"="pbdb", "TRUE"="fosfar"), as.character(comb$database))
table(comb$strat_range)/nrow(comb)

temp <- table(comb$strat_range, comb$database)
temp[2,1]/sum(temp[,1]) # singleton occurrences in fosfar
temp[2,2]/sum(temp[,2]) # singleton occurrences in pbdb

## species
temp2 <- unique(comb[,c("database", "strat_range", "species")])
table(temp2$strat_range)/nrow(temp2)
temp2 <- table(temp2$strat_range, temp2$database)
temp2[2,1]/sum(temp2[,1]) # single-interval species in fosfar
temp2[2,2]/sum(temp2[,2]) # single-interval species in pbdb


# Lagerstätten ------------------------------------------------------------------
pbdb <- comb[comb$database=="pbdb",] # subset for pbdb data
#table(pbdb$lagerstatten) # how many pbdb occurrences are tagged as lagerstatten
#table(pbdb$lagerstatten)/nrow(pbdb)
pbdb_species <- unique(pbdb[,c("species", "strat_range")])
table(pbdb_species$strat_range)

lagerstatten <- pbdb[pbdb$lagerstatten%in%c("concentrate", "conservation"),
                     c("species", "gp_lat","gp_lng", "stage", "single_occurrence", "strat_range")]
no_lagerstatten <- pbdb[!pbdb$lagerstatten%in%c("concentrate", "conservation"),
                        c("species", "gp_lat","gp_lng", "stage", "single_occurrence", "strat_range")]

## species
lager_species <- unique(lagerstatten[,c("species", "strat_range")])
length(unique(lager_species$species))
no_lager_species <- unique(no_lagerstatten[,c("species", "strat_range")])

table(lager_species$strat_range)/sum(table(lager_species$strat_range))
table(no_lager_species$strat_range)/sum(table(no_lager_species$strat_range))
table(lager_species$strat_range)
table(no_lager_species$strat_range)
### 69% of species found in Lagerstatten are single-interval species, compared to 87% in non-lagerstatten tagged
chisq.test(as.table(rbind(c(11, 52), c(24, 360))))


# Monographic effects -----------------------------------------------------------
# Check how many species share a reference / which reference describes the most occurrences? Check the amount of single-interval species  within these references 
tail(sort(table(pbdb$reference_no)), 20)
refs <- (names(tail(sort(table(comb$reference_no)), 8)))
mono_stat <- comb[comb$reference_no%in%refs,c("species", "strat_range", "single_occurrence")] 
nrow(mono_stat) # number of occurrences from potential monographies

table(mono_stat$strat_range) # number of monography-occurrences from single-interval species
table(mono_stat$single_occurrence) # number of occurrences from single-occurrence species

unique(mono_stat[,c("species", "strat_range")]) # 20% of the included species are single-interval species

# Results not different in fosfar? 
## single-interval occurrences fosfar
table(comb$slice_range[is.na(comb$occurrence_no)]==1)/nrow(comb[is.na(comb$occurrence_no),])
## single-interval occurrences pbdb
table(pbdb$slice_range==1)/nrow(pbdb)


# Specimens completeness --------------------------------------------------------
# Within different habitats
comb$scm_benton[which(comb$scm_benton =="NA")] <- NA
comb$energetic_system[which(comb$energetic_system =="NA")] <- NA
comb$energetic_system <-factor(comb$energetic_system, levels = c("low", "medium 1", "medium 2", "high", "NA"))

scm <- comb[!is.na(comb$energetic_system), ]
ggplot(scm, aes(energetic_system, as.numeric(scm_benton))) +
  geom_boxplot(outlier.colour=NULL, colour=col3, fill=col3) +
  theme_classic()+
  theme(axis.line.x = element_line(), 
        axis.line.y = element_line(),
        axis.ticks.y=element_blank())+
  stat_summary(geom = "crossbar", 
               width=0.65, fatten=2, 
               color="black", 
               fun.data = function(x){return(c(y=median(x), ymin=median(x), ymax=median(x)))})+
  scale_x_discrete("")+
  scale_y_log10("Specimens completeness") +
  coord_flip()

tapply(as.numeric(scm$scm_benton), scm$energetic_system, shapiro.test) # normal distribution?

## table S4
kruskal.test(as.numeric(scm$scm_benton), scm$energetic_system)
pairwise.wilcox.test(as.numeric(scm$scm_benton), scm$energetic_system, p.adjust.method = "fdr")
tapply(as.numeric(scm$scm_benton), scm$energetic_system, psych:::describe, IQR=TRUE, quant=c(.25,.75))

cor.test(as.numeric(scm$scm_benton), as.numeric(scm$energetic_system), method = "spearman")

# Within different orders 
liss <- c("Allocaudata", "Parabatrachia", "Salientia", "Urodela")
#all_temno <- c(liss, "Lepospondyli")
#all_lepo <- c(liss, "Temnospondyli")

scm2 <- scm[!is.na(scm$scm_benton), ]
scm2_liss <- scm2[scm2$order%in%liss,]
scm2_liss <- droplevels(scm2_liss)
scm2_liss$scm_benton <- as.numeric(scm2_liss$scm_benton)
table(scm2_liss$order)

scm2.lepohypo <- scm2[scm2$order!="Temnospondyli",]
scm2.lepohypo$taxon <- rep("All-Temnospondyli", nrow(scm2.lepohypo))
scm2.temnohypo <- scm2[scm2$order!="Lepospondyli",]
scm2.temnohypo$taxon <- rep("All-Lepospondyli", nrow(scm2.temnohypo))
scm2.temno <- scm2[scm2$order=="Temnospondyli",]
scm2.temno$taxon <- rep("Temnospondyli", nrow(scm2.temno))
scm2.lepo <- scm2[scm2$order=="Lepospondyli",]
scm2.lepo$taxon <- rep("Lepospondyli", nrow(scm2.lepo))
scm2_others <- rbind(scm2.lepohypo, scm2.temnohypo, scm2.temno, scm2.lepo)
scm2_others$scm_benton <- as.numeric(scm2_others$scm_benton)
table(scm2_others$taxon)
table(scm2_liss$order)

# table S5
kruskal.test(scm2_liss$scm_benton, factor(scm2_liss$order))
kruskal.test(scm2_others$scm_benton, factor(scm2_others$taxon))
pairwise.wilcox.test(scm2_others$scm_benton, scm2_others$taxon, p.adjust.method = "fdr")
tapply(scm2_others$scm_benton, scm2_others$taxon, psych:::describe, IQR=TRUE, quant=c(.25,.75))

# Within Orders
## Lissamphibia
# orders <- liss
# for(i in 1:length(orders)){
#   print(orders[i])
#   temp <- scm2_liss[scm2_liss$order==orders[i],]
#   if(length(unique(temp$energetic_system))!=1){print(kruskal.test(temp$scm_benton, temp$energetic_system))
#     if(kruskal.test(temp$scm_benton, temp$energetic_system)$p.value<0.05){
#       print(pairwise.wilcox.test(temp$scm_benton, temp$energetic_system, p.adjust.method="fdr"))
#       print(tapply(temp$scm_benton, temp$energetic_system, psych::describe, IQR=TRUE, quant=c(.25, .75)))
#     }
#   }
# }
# 
# ## Others 
# orders <- unique(scm2_others$taxon)
# for(i in 1:length(orders)){
#   print(orders[i])
#   temp <- scm2_others[scm2_others$taxon==orders[i],]
#   if(length(unique(temp$energetic_system))!=1){print(kruskal.test(temp$scm_benton, temp$energetic_system))
#     if(kruskal.test(temp$scm_benton, temp$energetic_system)$p.value<0.05){
#       print(pairwise.wilcox.test(temp$scm_benton, temp$energetic_system, p.adjust.method="fdr"))
#       print(tapply(temp$scm_benton, temp$energetic_system, psych::describe, IQR=TRUE, quant=c(.25, .75)))
#     }
#   }
# }


# -------------------------------------------------------------------------------
# Habitat & duration ------------------------------------------------------------
# -------------------------------------------------------------------------------

# Data cleaning
pbdb$lithology1 <- gsub("\"", "", pbdb$lithology1) # get rid of quotation marks
pbdb$lithology1 <- as.factor(pbdb$lithology1)
pbdb$lithology1[which(pbdb$lithology1=="")] <- NA
pbdb <- droplevels(pbdb)
save(pbdb, file="pbdb.RData")

# Basic info
table(!is.na(pbdb$energetic_system)) # how many occurrences with information?
table(!is.na(pbdb$energetic_system))/nrow(comb) # how many percent from total?

# Clean the lithology data
pbdb <- pbdb[!is.na(pbdb$lithology1),]
pbdb <- pbdb[!pbdb$lithology1 %in% c("not reported", "cave infill", "don`t use", "fissure fill", "NA"),]
pbdb <- droplevels(pbdb)

nrow(pbdb) # number of occurrences
length(unique(pbdb$species)) # number of species with lithology data
table(pbdb$energetic_system)
table(pbdb$energetic_system)/nrow(pbdb)
plot(table(pbdb$lithology1), las=3)
plot(table(pbdb$energetic_system))

tapply(pbdb$species, pbdb$order, length.unique) # how many species per order


# LEVEL 1 --------------------------------------------------------------------------
# Create dataframe for level 1 (stagnant, low-, medium-, and high-velocity), each species only once per habitat category
sre <- unique(pbdb[,c("species", "ma_range", "slice_range", "order", "energetic_system")])
sre <- sre[!is.na(sre$energetic_system),]
sre <- sre[sre$energetic_system!="NA",]
sre <- droplevels(sre)
sre$energetic_system <- factor(sre$energetic_system, levels = c("low", "medium 1", "medium 2", "high")) # reorder levels

## Analysis duration in each habitat category
tapply(sre$ma_range, sre$energetic_system, psych::describe, IQR=TRUE, quant=c(.25,.75))
kruskal.test(sre$ma_range, sre$energetic_system)

pairwise.wilcox.test(sre$ma_range, sre$energetic_system, p.adjust.method="fdr")

#source("subsampling_test.R")


# LEVEL 2 + 3
## assign levels 2  and 3
sre$flosti <- gsubfn(".*", list("high"="lotic", "low"="lentic",  "medium 1"="lotic",
                                "medium 2"="lotic"),
                     as.character(sre$energetic_system))
sre$energetic_system_broad <- gsubfn(".*", list("high"="high", "low"="low",
                                                "medium 1"="low","medium 2"="high"),
                                     as.character(sre$energetic_system))
sre$energetic_system_broad <- as.factor(sre$energetic_system_broad)
sre$flosti <- as.factor(sre$flosti)
#sre <- sre[!sre$energetic_system=="NA",]

# Create dataframes including each species once per category
sreb <- unique(sre[,c("species", "ma_range", "slice_range", "order",
                      "energetic_system_broad")])
sref <- unique(sre[,c("species", "ma_range", "slice_range", "order",
                      "flosti")])

# Rearrange levels 
sreb$energetic_system_broad <- factor(sreb$energetic_system_broad, levels=c("low", "high"))
sref$flosti <- factor(sref$flosti, levels=c("lentic", "lotic"))

# Analysis
tapply(sreb$ma_range, sreb$energetic_system_broad, psych::describe, IQR=TRUE, quant=c(.25,.75))
tapply(sref$ma_range, sref$flosti, psych::describe, IQR=TRUE, quant=c(.25,.75))

kruskal.test(sreb$ma_range, sreb$energetic_system_broad)
kruskal.test(sref$ma_range, sref$flosti)


# Plots duration
level1_box <- ggplot(sre, aes(x=energetic_system, y=ma_range))+
  geom_boxplot(outlier.colour=NULL, colour=col3, fill=col3)+
  theme_classic()+
  theme(axis.line.x = element_line(), 
        axis.line.y = element_line(),
        axis.ticks.y=element_blank())+
  stat_summary(geom = "crossbar", 
               width=0.65, fatten=2, 
               color="black", 
               fun.data = function(x){return(c(y=median(x), ymin=median(x), ymax=median(x)))})+
  scale_x_discrete("Energetic system", labels=c("0.00","", "", ""))+
  scale_y_continuous("Million years")+
  coord_flip()

level2_box <- ggplot(sref, aes(x=flosti, y=ma_range))+
  geom_boxplot(outlier.colour=NULL, colour=col_sf, fill=col_sf)+
  theme_classic()+
  theme(axis.line.x = element_line(), 
        axis.line.y = element_line(),
        axis.ticks.y=element_blank())+
  stat_summary(geom = "crossbar", 
               width=0.65, fatten=2, 
               color="black", 
               fun.data = function(x){return(c(y=median(x), ymin=median(x), ymax=median(x)))})+
  scale_x_discrete("", labels=c("0.00",""))+
  scale_y_continuous("")+
  coord_flip()

level3_box <- ggplot(sreb, aes(x=energetic_system_broad, y=ma_range))+
  geom_boxplot(outlier.colour=NULL, colour=col_lh, fill=col_lh)+
  theme_classic()+
  theme(axis.line.x = element_line(), 
        axis.line.y = element_line(),
        axis.ticks.y=element_blank())+
  stat_summary(geom = "crossbar", 
               width=0.65, fatten=2, 
               color="black", 
               fun.data = function(x){return(c(y=median(x), ymin=median(x), ymax=median(x)))})+
  scale_x_discrete("", labels=c("0.00",""))+
  scale_y_continuous("")+
  coord_flip()


tapply(sreb$ma_range, sreb$energetic_system_broad, describe)
tapply(log(sreb$ma_range), sreb$energetic_system_broad, describe)

b <- 2
den1 <- ggplot(sre, aes(x=ma_range, fill=energetic_system))+
    geom_density(alpha=0.8, bw=b)+
    scale_x_continuous("")+
    scale_fill_manual("", values=col3)+
    theme_classic()+
    theme(legend.justification=c(1,1), legend.position=c(1,1),
          plot.margin=unit(c(0,0,0,0.2), "cm"),
          axis.ticks.x=element_blank(), axis.text.x=element_blank(),
          axis.line.y = element_line())+
  guides(fill = guide_legend(keywidth = 0.7, keyheight = 0.7, reverse=TRUE))

den2 <- ggplot(sref, aes(x=ma_range, fill=flosti))+
  geom_density(alpha=0.8, bw=b)+
  scale_x_continuous("")+
  scale_fill_manual("", values=col_sf)+
  theme_classic()+
  theme(legend.justification=c(1,1), legend.position=c(1,1),
        plot.margin=unit(c(0,0,0,0.2), "cm"),
        axis.ticks.x=element_blank(), axis.text.x=element_blank())+
  guides(fill = guide_legend(keywidth = 0.7, keyheight = 0.7, reverse=TRUE))

den3 <- ggplot(sreb, aes(x=ma_range, fill=energetic_system_broad))+
    geom_density(alpha=0.8, bw=b)+
    scale_fill_manual("", values=col_lh)+
    theme_classic()+
    theme(legend.justification=c(1,1), legend.position=c(1,1),
          plot.margin=unit(c(0,0,0,0.2), "cm"),
          axis.ticks.x=element_blank(), axis.text.x=element_blank())+
  guides(fill = guide_legend(keywidth = 0.7, keyheight = 0.7, reverse=TRUE))

pdf(file="figure3.pdf", width=7, height=4, useDingbats = FALSE)
grid.arrange(den1, den2, den3, level1_box, level2_box, level3_box, ncol=3)
dev.off()


### LITHOLOGY + TAXONOMY ----------------------------------------------------------------
## Groups and durations ##

# Count every species only once!
sre_once <- unique(sre[, c("species", "ma_range", "slice_range", "order")])
sre_once <- sre_once[!is.na(sre_once$order), ]

sre_once$liss <- sre_once$order%in%c("Allocaudata","Parabatrachia","Urodela","Salientia")
sre_once_liss <- sre_once[sre_once$liss==TRUE,]
sre_once_liss <- droplevels(sre_once_liss)


# Plots
liss.durations <- ggplot(sre_once_liss, aes(x=order, y=ma_range)) +
  geom_boxplot(outlier.colour=NULL, colour="#FF9999", fill="#FF9999") +
  theme_classic()+
  theme(#axis.line.x = element_line(), 
        axis.line.y = element_line(),
        axis.ticks=element_blank(),
        axis.text.x=element_blank())+
  stat_summary(geom = "crossbar", 
               width=0.65, fatten=2, 
               color="black", 
               fun.data = function(x){return(c(y=median(x), ymin=median(x), ymax=median(x)))})+
  scale_x_discrete("")+
  scale_y_continuous("") +
  coord_flip()

# Analysis
kruskal.test(sre_once_liss$ma_range, factor(sre_once_liss$order))
pairwise.wilcox.test(sre_once_liss$ma_range, factor(sre_once_liss$order),
                     p.adjust.method = "fdr")
tapply(sre_once$ma_range, sre_once$order, psych:::describe, IQR=TRUE, quant=c(.25, .75))

# Dataset for higher taxa
sre.lepohypo <- sre_once[sre_once$order!="Temnospondyli",]
sre.lepohypo$taxon <- rep("All-Temnospondyli", nrow(sre.lepohypo))
sre.temnohypo <- sre_once[sre_once$order!="Lepospondyli",]
sre.temnohypo$taxon <- rep("All-Lepospondyli", nrow(sre.temnohypo))
sre.temno <- sre_once[sre_once$order=="Temnospondyli",]
sre.temno$taxon <- rep("Temnospondyli", nrow(sre.temno))
sre.lepo <- sre_once[sre_once$order=="Lepospondyli",]
sre.lepo$taxon <- rep("Lepospondyli", nrow(sre.lepo))
sre_once_tax <- rbind(sre.lepohypo, sre.temnohypo, sre.temno, sre.lepo)
table(sre_once_tax$taxon)

others.durations <- ggplot(sre_once_tax, aes(x=taxon, y=ma_range)) +
  geom_boxplot(outlier.colour=NULL, colour="#FF9999", fill="#FF9999") +
  theme_classic()+
  theme(axis.line.x = element_line(), 
        axis.line.y = element_line(),
        axis.ticks.y=element_blank())+
  stat_summary(geom = "crossbar", 
               width=0.65, fatten=2, 
               color="black", 
               fun.data = function(x){return(c(y=median(x), ymin=median(x), ymax=median(x)))})+
  scale_x_discrete("")+
  scale_y_continuous("Million years") +
  coord_flip()

plots <- list(liss.durations, others.durations)
grobs = lapply(plots, ggplotGrob)
g = do.call(gridExtra::rbind.gtable, grobs)
grid.newpage()

#pdf("figure4.pdf", height=3, width=3.5)
grid.draw(g)
#dev.off()

# Analysis
kruskal.test(sre_once_tax$ma_range, factor(sre_once_tax$taxon))
pairwise.wilcox.test(sre_once_tax$ma_range, factor(sre_once_tax$taxon), p.adjust.method="fdr")
tapply(sre_once_tax$ma_range, sre_once_tax$taxon, psych:::describe, IQR=TRUE, quant=c(.25, .75))


## Durations and habitats ---------------------------------------------------------------
## Data preparation
lc.liss <- pbdb[pbdb$order%in%liss,]
lc.liss <- droplevels(lc.liss)
all_temno <- c(liss, "Lepospondyli")
all_lepo <- c(liss, "Temnospondyli")
 
temp1 <- pbdb[pbdb$order%in%all_temno,]
temp1$group <- rep("All-Temnospondyli", nrow(temp1))
temp2 <- pbdb[pbdb$order%in%all_lepo,]
temp2$group <- rep("All-Lepospondyli", nrow(temp2))
temp3 <- pbdb[pbdb$order=="Temnospondyli",]
temp3$group <- rep("Temnospondyli", nrow(temp3))
temp4 <- pbdb[pbdb$order=="Lepospondyli",]
temp4$group <- rep("Lepospondyli", nrow(temp4))
lc.others <- rbind(temp1, temp2, temp3, temp4)
lc.others <- droplevels(lc.others)
 
# Analysis Lissamphibia
## each species once per habitat
temp <- lc.liss
temp <- unique(temp[,c("species", "energetic_system", "order")])
(M1.2 <- table(temp[,c("order", "energetic_system")]))
(M1.2_res <- chisq.test(M1.2))
round(M1.2_res$expected)
round(M1.2/M1.2_res$expected,2)

# Plot Lissamphibia
lc.plot <- ggplot(temp, aes(x=order, fill=energetic_system))+
  geom_bar(position="fill")+
  scale_fill_manual("", values=col3)+
  scale_x_discrete("")+
  scale_y_continuous("")+
  theme_classic()+
  theme(legend.position="top",
        axis.ticks=element_blank(),
        axis.line.y=element_line(),
        axis.text.x=element_blank())+
  coord_flip()+
  guides(fill = guide_legend(keywidth = 0.7, keyheight = 0.7))#, reverse=TRUE))

# Analysis higher groups
temp <- lc.others
temp <- unique(temp[,c("species", "energetic_system", "group")])
M1.2.2 <- table(temp[,c("group", "energetic_system")])
(M1.2.2_res <- chisq.test(M1.2.2))
M1.2.2/M1.2.2_res$expected

# Plot higher groups
temp <- temp[!is.na(temp$energetic_system),]
o.plot <- ggplot(temp, aes(x=group, fill=energetic_system))+
  geom_bar(position="fill")+
  scale_fill_manual("", values=col3)+
  scale_x_discrete("")+
  scale_y_continuous("Frequency")+
  theme_classic()+
  theme(legend.position="none",
        axis.ticks.y=element_blank(),
        axis.line.x=element_line(),
        axis.line.y=element_line())+
  coord_flip()+
  guides(fill = guide_legend(keywidth = 0.7, keyheight = 0.7, reverse=TRUE))

plots <- list(lc.plot, o.plot)
grobs = lapply(plots, ggplotGrob)
g = do.call(gridExtra::rbind.gtable, grobs)
grid.newpage()

#pdf("../../figure5.pdf", height=3, width=3.5)
grid.draw(g)
#dev.off()


# Durations of groups in different habitats -----------------------------------------------

## Level 1
### Lissamphibia

orders <-  liss
for (i in 1:length(orders)) {
  temp <- unique(sre$energetic_system[sre$order == orders[i]])
  temp <- na.omit(temp)
  if (length(temp) == 1) {
    next
  }
  print(orders[i])
  print(kruskal.test(sre$ma_range[sre$order == orders[i]], sre$energetic_system[sre$order == orders[i]]))
  print(tapply(sre$ma_range[sre$order == orders[i]], sre$energetic_system[sre$order == orders[i]], psych::describe, IQR=TRUE, quant=c(.25, .75)))
}

pairwise.wilcox.test(sre$ma_range[sre$order =="Salientia"], sre$energetic_system[sre$order == "Salientia"], p.adjust.method="fdr")


### Higher groups
sre_tax <- sre[!sre$order%in%liss,]
sre_tax$group <- sre_tax$order
a_t <- sre[sre$order!="Temnospondyli",]
a_t$group <- rep("No-Temnospondyli", nrow(a_t))
a_l <- sre[sre$order!="Lepospondyli",]
a_l$group <- rep("No-Lepospondyli", nrow(a_l))
sre_tax <- rbind(sre_tax, a_t, a_l)
sre_tax <- droplevels(sre_tax)
table(sre_tax$group)

groups <-  unique(sre_tax$group)
groups <-  na.omit(groups)
for (i in 1:length(groups)) {
  temp <- unique(sre_tax$energetic_system[sre_tax$group == groups[i]])
  temp <- na.omit(temp)
  if (length(temp) == 1) {
    next
  }
  print(groups[i])
  print(kruskal.test(sre_tax$ma_range[sre_tax$group == groups[i]],
                     sre_tax$energetic_system[sre_tax$group == groups[i]]))
  print(tapply(sre_tax$ma_range[sre_tax$group == groups[i]],
               sre_tax$energetic_system[sre_tax$group == groups[i]], psych::describe,
               IQR=TRUE, quant=c(.25, .75)))
}

pairwise.wilcox.test(sre_tax$ma_range[sre_tax$group =="No-Lepospondyli"], sre_tax$energetic_system[sre_tax$group == "No-Lepospondyli"], p.adjust.method="fdr")
pairwise.wilcox.test(sre_tax$ma_range[sre_tax$group =="No-Temnospondyli"], sre_tax$energetic_system[sre_tax$group == "No-Temnospondyli"], p.adjust.method="fdr")


# Level 2 ---------------------------------------------------------------------------
orders <- liss
for (i in 1:length(orders)) {
  checksum <- unique(sref$flosti[sref$order == orders[i]])
  checksum <- droplevels(checksum)
  if (length(levels(checksum)) == 1) {print(paste("Only one level for", orders[[i]], ". No calculation possible."))
    next
  }
  print(orders[i])
  print(kruskal.test(sref$ma_range[sref$order == orders[i]], sref$flosti[sref$order == orders[i]]))
  print(tapply(sref$ma_range[sref$order == orders[i]], sref$flosti[sref$order == orders[i]],psych::describe, IQR=TRUE, quant=c(.25,.75)))
}

# Others
sref_tax <- unique(sre_tax[,c("species", "ma_range", "slice_range", "group",
                              "flosti")])
groups <-  unique(sref_tax$group)
groups <- na.omit(groups)
for (i in 1:length(groups)) {
  temp <- unique(sref_tax$flosti[sref_tax$group == groups[i]])
  temp <- na.omit(temp)
  if (length(temp) == 1) {
    next
  }
  print(groups[i])
  print(kruskal.test(sref_tax$ma_range[sref_tax$group == groups[i]], sref_tax$flosti[sref_tax$group == groups[i]]))
  print(tapply(sref_tax$ma_range[sref_tax$group == groups[i]], sref_tax$flosti[sref_tax$group == groups[i]],psych::describe, IQR=TRUE, quant=c(.25,.75)))

}


# Level 3 ---------------------------------------------------------------------------
## Lissamphibia
orders <-  unique(sreb$order)
orders <-  liss
for (i in 1:length(orders)) {
  temp <- unique(sreb$energetic_system_broad[sreb$order == orders[i]])
  temp <- na.omit(temp)
  if (length(temp) == 1) {
    next
  }
  print(orders[i])
  print(kruskal.test(sreb$ma_range[sreb$order == orders[i]], 
                     sreb$energetic_system_broad[sreb$order == orders[i]]))
  print(tapply(sreb$ma_range[sreb$order == orders[i]], 
               sreb$energetic_system_broad[sreb$order == orders[i]], 
               psych::describe, IQR=TRUE, quant=c(.25,.75)))
}

## Higher groups
sreb_tax <- unique(sre_tax[,c("species", "ma_range", "slice_range", "group",
                              "energetic_system_broad")])

groups <-  unique(sreb_tax$group)
groups <- na.omit(groups)
for (i in 1:length(groups)) {
  temp <- unique(sreb_tax$energetic_system[sreb_tax$group == groups[i]])
  temp <- na.omit(temp)
  if (length(temp) == 1) {
    next
  }
  print(groups[i])
  print(kruskal.test(sreb_tax$ma_range[sreb_tax$group == groups[i]], sreb_tax$energetic_system_broad[sreb_tax$group == groups[i]]))
  print(tapply(sreb_tax$ma_range[sreb_tax$group == groups[i]], sreb_tax$energetic_system_broad[sreb_tax$group == groups[i]],psych::describe, IQR=TRUE, quant=c(.25,.75)))
}


# LITHOLOGY + GEO RANGE SIZES ------------------------------------------------------------

source("geo_calculations.R")
# produces dataframe "range" and "maxrange" with measures for grid cell counts, latitudinal range and great circel distance
names(maxrange)[1] <-"species"

# Analysis level 1
sre.range <-merge(sre, maxrange)
kruskal.test(sre.range$grid_cells, sre.range$energetic_system)

pairwise.wilcox.test(sre.range$grid_cells, sre.range$energetic_system, 
                     p.adjust.method = "fdr")
tapply(sre.range$grid_cells, sre.range$energetic_system, psych::describe,
       IQR=TRUE, quant=c(.25,.75))

# rearrange levels
sre.range$energetic_system <- factor(sre.range$energetic_system, levels = c("low", "medium 1", "medium 2", "high"))


# Analysis level 2
sref.range <-  merge(sref, maxrange)
kruskal.test(sref.range$grid_cells, sref.range$flosti)

# Analysis level 3
sreb.range <-  merge(sreb, maxrange)
kruskal.test(sreb.range$grid_cells, sreb.range$energetic_system_broad)

tapply(sreb.range$grid_cells, sreb.range$energetic_system_broad, psych::describe,
       IQR=TRUE, quant=c(.25,.75))

# Plots
den1.2 <- ggplot(sre.range, aes(x=grid_cells, fill=energetic_system))+
  geom_density(alpha=0.8, bw=.5)+
  scale_x_continuous("")+
  scale_fill_manual("", values=col3)+
  theme_classic()+
  theme(legend.justification=c(1,1), legend.position=c(1,1),
        plot.margin=unit(c(0,0,0,0.2), "cm"),
        axis.ticks.x=element_blank(), axis.text.x=element_blank(),
        axis.line.y = element_line())+
  guides(fill = guide_legend(keywidth = 0.7, keyheight = 0.7, reverse=TRUE))

ran <- ggplot(sre.range, aes(x=energetic_system, y=grid_cells)) +
  geom_boxplot(outlier.colour=NULL, colour=col3, fill=col3)+
  theme_classic()+
  theme(axis.line.x = element_line(), 
        axis.line.y = element_line(),
        axis.ticks.y=element_blank())+
  stat_summary(geom = "crossbar", 
               width=0.65, fatten=2, 
               color="black", 
               fun.data = function(x){return(c(y=median(x), ymin=median(x), ymax=median(x)))})+
  scale_x_discrete("Energetic system", labels=c("0.00","", "", ""))+
  scale_y_continuous("Geographic range")+
  coord_flip()

den1.2_b <- ggplot(sreb.range, aes(x=grid_cells, fill=energetic_system_broad))+
  geom_density(alpha=0.8, bw=.5)+
  scale_x_continuous("")+
  scale_fill_manual("", values=col_lh)+
  theme_classic()+
  theme(legend.justification=c(1,1), legend.position=c(1,1),
        plot.margin=unit(c(0,0,0,0.2), "cm"),
        axis.ticks.x=element_blank(), axis.text.x=element_blank(),
        axis.line.y = element_line())+
  guides(fill = guide_legend(keywidth = 0.7, keyheight = 0.7, reverse=TRUE))

ran_b <- ggplot(sreb.range, aes(x=energetic_system_broad, y=grid_cells)) +
  geom_boxplot(outlier.colour=NULL, colour=col_lh, fill=col_lh)+
  theme_classic()+
  theme(axis.line.x = element_line(), 
        axis.line.y = element_line(),
        axis.ticks.y=element_blank())+
  stat_summary(geom = "crossbar", 
               width=0.65, fatten=2, 
               color="black", 
               fun.data = function(x){return(c(y=median(x), ymin=median(x), ymax=median(x)))})+
  scale_x_discrete("Energetic system", labels=c("0.00","", "", ""))+
  scale_y_continuous("Geographic range")+
  coord_flip()

#pdf(file="figure6.pdf", width=4.5, height=4, useDingbats = FALSE)
grid.arrange(den1.2, den1.2_b, ran, ran_b, ncol=2)
#dev.off()


#---------------------------------------------------------------------
# Influence geo range size on habitat duration pattern
# LEVEL 1 
## Analysis duration in each habitat category
### categorize geographic ranges once per kmean clustering, once for small (=1) and larger (>1 ranges)
cluster <- kmeans(sre.range$grid_cells, 2)$cluster
sre.range$cluster <- cluster
cluster2 <- as.numeric(sre.range$grid_cells==1)
sre.range$cluster2 <- cluster2
# K means produces too small groups.

# Analysis cluster2
## ranges larger than 1 grid cell:
tapply(sre.range$ma_range[sre.range$cluster2==0], sre.range$energetic_system[sre.range$cluster2==0], 
       psych::describe, IQR=TRUE, quant=c(.25,.75))
kruskal.test(sre.range$ma_range[sre.range$cluster2==0], sre.range$energetic_system[sre.range$cluster2==0])
## ranges == 1 grid cell:
tapply(sre.range$ma_range[sre.range$cluster2==1], sre.range$energetic_system[sre.range$cluster2==1], 
       psych::describe, IQR=TRUE, quant=c(.25,.75))
kruskal.test(sre.range$ma_range[sre.range$cluster2==1], sre.range$energetic_system[sre.range$cluster2==1])
pairwise.wilcox.test(sre.range$ma_range[sre.range$cluster2==1], 
                     sre.range$energetic_system[sre.range$cluster2==1],
                     p.adjust.method = "fdr")

# LEVEL 2 + 3
sref.range <- unique(sre.range[,c("species", "ma_range", "slice_range", "order",
                      "flosti", "cluster", "cluster2")])
sreb.range <- unique(sre.range[,c("species", "ma_range", "slice_range", "order",
                                  "energetic_system_broad", "cluster", "cluster2")])

# Rearrange levels 
sreb.range$energetic_system_broad <- factor(sreb.range$energetic_system_broad, levels=c("low", "high"))
sref.range$flosti <- factor(sref.range$flosti, levels=c("lentic", "lotic"))

# Analysis cluster2 level 2
tapply(sref.range$ma_range[sref.range$cluster2==0], sref.range$flosti[sref.range$cluster2==0], 
       psych::describe, IQR=TRUE, quant=c(.25,.75))
kruskal.test(sref.range$ma_range[sref.range$cluster2==0], sref.range$flosti[sref.range$cluster2==0])

tapply(sref.range$ma_range[sref.range$cluster2==1], sref.range$flosti[sref.range$cluster2==1], 
       psych::describe, IQR=TRUE, quant=c(.25,.75))
kruskal.test(sref.range$ma_range[sref.range$cluster2==1], sref.range$flosti[sref.range$cluster2==1])

# Analysis cluster2 level 3
tapply(sreb.range$ma_range[sreb.range$cluster2==0], sreb.range$energetic_system_broad[sreb.range$cluster2==0], 
       psych::describe, IQR=TRUE, quant=c(.25,.75))
kruskal.test(sreb.range$ma_range[sreb.range$cluster2==0], 
             sreb.range$energetic_system_broad[sreb.range$cluster2==0])
tapply(sreb.range$ma_range[sreb.range$cluster2==1], sreb.range$energetic_system_broad[sreb.range$cluster2==1], 
       psych::describe, IQR=TRUE, quant=c(.25,.75))
kruskal.test(sreb.range$ma_range[sreb.range$cluster2==1], 
             sreb.range$energetic_system_broad[sreb.range$cluster2==1])

# results summarized in supplement table S12


#-----------------------------------------------------------------
# Distribution of single-interval species among habitats

# Plot level 1
sinhab1 <- ggplot(sre, aes(x = energetic_system, fill = slice_range > 1)) + 
  geom_bar(position="fill")+
  theme_classic()+
  coord_flip()+
  scale_fill_discrete("", labels=c("single-interval", "longer"))+
  scale_y_continuous("frequency", breaks=c(0,1))+
  scale_x_discrete("habitat category", labels=c("stagnant", "low-velocity", "medium-velocity", "high-velocity"))+
  theme(axis.line.x = element_line(), 
    axis.line.y = element_line(),
    axis.ticks.y=element_blank(),
    axis.title.x=element_blank(),
    legend.position="none")

# Analysis level 1
pbdb.chi = sre
pbdb.chi$ts = pbdb.chi$slice_range >  1
M02 <-table(pbdb.chi[, c("energetic_system", "ts")])
(M02_res <- chisq.test(M02))
M02 / M02_res$expected

# Plot level 2
sinhab2 <- ggplot(sref, aes(x = flosti, fill = slice_range > 1))+
  geom_bar(position="fill")+
  theme_classic()+
  coord_flip()+
  scale_fill_discrete("", labels=c("single-interval", "longer"))+
  scale_y_continuous("frequency", breaks=c(0,1))+
  scale_x_discrete("habitat category", labels=c("lentic", "lotic"))+
  theme(axis.line.x = element_line(), 
        axis.line.y = element_line(),
        axis.ticks.y=element_blank(),
        axis.title.y=element_blank(),
        legend.position="none")

# Analysis level 2
sref2 = sref
sref2$ts = sref2$slice_range >  1
M_flosti <-  table(sref2[, c("flosti", "ts")])
(M_flosti_res <- chisq.test(M_flosti))
M_flosti /M_flosti_res$expected


# Plot level 3
sinhab3 <- ggplot(sreb, aes(x = energetic_system_broad, fill = slice_range > 1))+
  geom_bar(position="fill")+
  theme_classic()+
  coord_flip()+
  scale_fill_discrete("", labels=c("single-interval", "longer"))+
  scale_y_continuous("frequency", breaks=c(0,1))+
  scale_x_discrete("habitat category")+
  theme(axis.line.x = element_line(), 
        axis.line.y = element_line(),
        axis.ticks.y=element_blank(),
        axis.title=element_blank())

# Analysis level 3
sreb2 = sreb
sreb2$ts = sreb2$slice_range >  1
M022 <-  table(sreb2[, c("energetic_system_broad", "ts")])
(M022_res <- chisq.test(M022))
M022 /M022_res$expected


plots <- list(sinhab1, sinhab2, sinhab3)
grobs = lapply(plots, ggplotGrob)
g = do.call(gridExtra::cbind.gtable, grobs)
grid.newpage()

#pdf("../../figureS2.pdf", height=3, width=7)
grid.draw(g)
#dev.off()


#-----------------------------------------------------------------
# Analysis of duration differences without single-interval species
# LEVEL 1 
## Analysis duration in each habitat category
### remove single interval-species
sre_nosingles <- sre[sre$slice_range>1,]
sre_nosingles <- droplevels(sre_nosingles)
tapply(sre_nosingles$ma_range, sre_nosingles$energetic_system, psych::describe, IQR=TRUE, quant=c(.25,.75))
kruskal.test(sre_nosingles$ma_range, sre_nosingles$energetic_system)
pairwise.wilcox.test(sre_nosingles$ma_range, sre_nosingles$energetic_system, p.adjust.method="fdr")


# LEVEL 2 + 3
## remove single-interval species
sreb_nosingles <- sreb[sreb$slice_range>1,]
sreb_nosingles <- droplevels(sreb_nosingles)

sref_nosingles <- sref[sref$slice_range>1,]
sref_nosingles <- droplevels(sref_nosingles)

# Analysis
tapply(sref_nosingles$ma_range, sref_nosingles$flosti, 
       psych::describe, IQR=TRUE, quant=c(.25,.75))
tapply(sreb_nosingles$ma_range, sreb_nosingles$energetic_system_broad, 
       psych::describe, IQR=TRUE, quant=c(.25,.75))

kruskal.test(sref_nosingles$ma_range, sref_nosingles$flosti)
kruskal.test(sreb_nosingles$ma_range, sreb_nosingles$energetic_system_broad)

# Plots duration
level1_box_nosingles <- ggplot(sre_nosingles, aes(x=energetic_system, y=ma_range))+
  geom_boxplot(outlier.colour=NULL, colour=col3, fill=col3)+
  theme_classic()+
  theme(axis.line.x = element_line(), 
        axis.line.y = element_line(),
        axis.ticks.y=element_blank())+
  stat_summary(geom = "crossbar", 
               width=0.65, fatten=2, 
               color="black", 
               fun.data = function(x){return(c(y=median(x), ymin=median(x), ymax=median(x)))})+
  scale_x_discrete("Energetic system", labels=c("0.00","", "", ""))+
  scale_y_continuous("Million years")+
  coord_flip()

level2_box_nosingles <- ggplot(sref_nosingles, aes(x=flosti, y=ma_range))+
  geom_boxplot(outlier.colour=NULL, colour=col_sf, fill=col_sf)+
  theme_classic()+
  theme(axis.line.x = element_line(), 
        axis.line.y = element_line(),
        axis.ticks.y=element_blank())+
  stat_summary(geom = "crossbar", 
               width=0.65, fatten=2, 
               color="black", 
               fun.data = function(x){return(c(y=median(x), ymin=median(x), ymax=median(x)))})+
  scale_x_discrete("", labels=c("0.00",""))+
  scale_y_continuous("")+
  coord_flip()

level3_box_nosingles <- ggplot(sreb_nosingles, aes(x=energetic_system_broad, y=ma_range))+
  geom_boxplot(outlier.colour=NULL, colour=col_lh, fill=col_lh)+
  theme_classic()+
  theme(axis.line.x = element_line(), 
        axis.line.y = element_line(),
        axis.ticks.y=element_blank())+
  stat_summary(geom = "crossbar", 
               width=0.65, fatten=2, 
               color="black", 
               fun.data = function(x){return(c(y=median(x), ymin=median(x), ymax=median(x)))})+
  scale_x_discrete("", labels=c("0.00",""))+
  scale_y_continuous("")+
  coord_flip()

b <- 2
den1_nosingles <- ggplot(sre_nosingles, aes(x=ma_range, fill=energetic_system))+
  geom_density(alpha=0.8, bw=b)+
  scale_x_continuous("")+
  scale_fill_manual("", values=col3)+
  theme_classic()+
  theme(legend.justification=c(1,1), legend.position=c(1,1),
        plot.margin=unit(c(0,0,0,0.2), "cm"),
        axis.ticks.x=element_blank(), axis.text.x=element_blank(),
        axis.line.y = element_line())+
  guides(fill = guide_legend(keywidth = 0.7, keyheight = 0.7, reverse=TRUE))

den2_nosingles <- ggplot(sref_nosingles, aes(x=ma_range, fill=flosti))+
  geom_density(alpha=0.8, bw=b)+
  scale_x_continuous("")+
  scale_fill_manual("", values=col_sf)+
  theme_classic()+
  theme(legend.justification=c(1,1), legend.position=c(1,1),
        plot.margin=unit(c(0,0,0,0.2), "cm"),
        axis.ticks.x=element_blank(), axis.text.x=element_blank())+
  guides(fill = guide_legend(keywidth = 0.7, keyheight = 0.7, reverse=TRUE))

den3_nosingles <- ggplot(sreb_nosingles, aes(x=ma_range, fill=energetic_system_broad))+
  geom_density(alpha=0.8, bw=b)+
  scale_fill_manual("", values=col_lh)+
  theme_classic()+
  theme(legend.justification=c(1,1), legend.position=c(1,1),
        plot.margin=unit(c(0,0,0,0.2), "cm"),
        axis.ticks.x=element_blank(), axis.text.x=element_blank())+
  guides(fill = guide_legend(keywidth = 0.7, keyheight = 0.7, reverse=TRUE))

#pdf(file="figure3_nosingles.pdf", width=7, height=4, useDingbats = FALSE)
grid.arrange(den1_nosingles, den2_nosingles, den3_nosingles,
             level1_box_nosingles, level2_box_nosingles, level3_box_nosingles, ncol=3)
#dev.off()


# ------------------------------------------------------------------------------------
## END ## ----------------------------------------------------------------------------
# ------------------------------------------------------------------------------------


# Groups over time
ggplot(pbdb, aes(x = ma_mid, fill = order)) +
  geom_histogram(position = "fill", binwidth = 15) +
  theme_classic() #+  geom_rect(aes(xmin= 39, xmax= 44, ymin=0, ymax=300), col= grey)


## Figure 1 supplement
ggplot(fig1, aes(x=Living.families, y=Genus.preservation.103, label=Taxon))+
   geom_linerange(aes(ymin=Genus.preservation.107, ymax=Genus.preservation.103))+
   geom_point(size=2, shape=22, fill="white")+
   geom_point(aes(x=Living.families, y=Genus.preservation.107), size=2, shape=15)+
   geom_point(aes(x=prop_living_families, y=pp_geostages_genera), col="red", size=2, shape=15)+
   theme_classic()+
   theme(axis.line.x = element_line(size=0),
   axis.line.y = element_line(size=0))+
   scale_x_continuous("Proportion of living families with fossil record")+
   scale_y_continuous("Probability of genus preservation per geologic stage")+
   geom_text(vjust = 0, nudge_y = 0.02, size=3)+
   annotate("text", x=prop_living_families, y=pp_geostages_genera+0.03, 
            label = "Amphibia", col="red")

## Species ages amphibia 
hist(age$Age)
shapiro.test(age$Age)
ggplot(age, aes(y=Age, x=N.S))+geom_boxplot()
kruskal.test(age$Age, age$N.S)
psych::describe(age$Age, IQR=TRUE, quant=c(.25, .75))
psych::describe(stg.length[25:81])

length(which(age$Age>=5.6))/nrow(age)


# Reset settings
options(warn = oldw)
