# Supplementary material for: Contradicting habitat type-extinction risk relationships between living and fossil amphibians
Source: R Soc Open Sci. 2017 May 10;4(5):170051. doi: 10.1098/rsos.170051 (PMC5451811; doi:10.1098/rsos.170051)
Supplement: R code and data files (Tietje and Rödel 2017) [file rsos170051supp4.tar › stages_2014_02.csv]

stage	slice	age_mean	age_low	age_high
Nemakit-Daldynian	1	536	542	530
Tommotian	2	525.5	530	521
Atdabanian	3	518.5	521	516
Botomian	4	514.5	516	513
Toyonian	5	511.5	513	510
Middle Cambrian	6	507	513	501
Upper Cambrian	7	494.65	501	488.3
Tremadocian	8	483.65	488.3	479
Floian	9	472.5	479	466
Dapingian-Darriwilian	10	463.45	466	460.9
Caradoc	11	454.95	460.9	449
Ashgill	12	446.35	449	443.7
Rhuddanian-Aeronian	13	439.85	443.7	436
Telychian	14	432.1	436	428.2
Wenlockian	15	426.9	428.2	425.6
Ludlovian-Pridolian	16	422.4	425.6	419.2
Lochkovian	17	415	419.2	410.8
Pragian	18	409.2	410.8	407.6
Emsian	19	400.45	407.6	393.3
Eifelian	20	390.5	393.3	387.7
Givetian	21	385.2	387.7	382.7
Frasnian	22	377.45	382.7	372.2
Famennian	23	365.55	372.2	358.9
Tournaisian	24	352.8	358.9	346.7
Visean	25	338.8	346.7	330.9
Serpukhovian	26	327.05	330.9	323.2
Bashkirian	27	319.2	323.2	315.2
Moscovian	28	311.1	315.2	307
Kasimovian-Gzhelian	29	302.95	307	298.9
Asselian	30	296.95	298.9	295
Sakmarian	31	292.55	295	290.1
Artinskian	32	286.8	290.1	283.5
Kungurian	33	277.9	283.5	272.3
Roadian-Wordian	34	268.7	272.3	265.1
Capitanian	35	262.45	265.1	259.8
Wuchiapingian	36	256.97	259.8	254.14
Changhsingian	37	253.155	254.14	252.17
Induan	38	251.685	252.17	251.2
Olenekian	39	249.2	251.2	247.2
Anisian	40	244.6	247.2	242
Ladinian	41	239.5	242	237
Carnian	42	232	237	227
Norian	43	217.75	227	208.5
Rhaetian	44	204.9	208.5	201.3
Hettangian	45	200.3	201.3	199.3
Sinemurian	46	195.05	199.3	190.8
Pliensbachian	47	186.75	190.8	182.7
Toarcian	48	178.4	182.7	174.1
Aalenian	49	172.2	174.1	170.3
Bajocian	50	169.3	170.3	168.3
Bathonian	51	167.2	168.3	166.1
Callovian	52	164.8	166.1	163.5
Oxfordian	53	160.4	163.5	157.3
Kimmeridgian	54	154.7	157.3	152.1
Tithonian	55	148.55	152.1	145
Berriasian	56	142.4	145	139.8
Valanginian	57	136.35	139.8	132.9
Hauterivian	58	131.15	132.9	129.4
Barremian	59	127.2	129.4	125
Aptian	60	119	125	113
Albian	61	106.75	113	100.5
Cenomanian	62	97.2	100.5	93.9
Turonian	63	91.85	93.9	89.8
Coniacian	64	92.85	89.8	86.3
Santonian	65	86.7	86.3	83.6
Campanian	66	77.85	83.6	72.1
Maastrichtian	67	69.05	72.1	66
Danian	68	63.8	66	61.6
Selandian-Thanetian	69	58.8	61.6	56
Ypresian	70	51.9	56	47.8
Lutetian	71	44.55	47.8	41.3
Bartonian	72	39.65	41.3	38
Priabonian	73	35.95	38	33.9
Rupelian	74	31	33.9	28.1
Chattian	75	25.565	28.1	23.03
Lower Miocene	76	19.5	23.03	15.97
Middle Miocene	77	13.795	15.97	11.62
Upper Miocene	78	8.4765	11.62	5.333
Pliocene	79	3.9565	5.333	2.58
Pleistocene	80	1.29585	2.58	0.0117
Holocene	81	0.00585	0.0117	0
