# Supplementary material for: Contradicting habitat type-extinction risk relationships between living and fossil amphibians
Source: R Soc Open Sci. 2017 May 10;4(5):170051. doi: 10.1098/rsos.170051 (PMC5451811; doi:10.1098/rsos.170051)
Supplement: R code and data files (Tietje and Rödel 2017) [file rsos170051supp4.tar › mammalia_iucn.csv]

Species ID	Kingdom	Phylum	Class	Order	Family	Genus	Species	Authority	Infraspecific rank	Infraspecific name	Infraspecific authority	Stock/subpopulation	Synonyms	Common names (Eng)	Common names (Fre)	Common names (Spa)	Red List status	Red List criteria	Red List criteria version	Year assessed	Population trend	Petitioned
42641	ANIMALIA	CHORDATA	MAMMALIA	RODENTIA	MURIDAE	Abditomys	latidens	(Sanborn, 1952)						Luzon Broad-toothed Rat			DD		3.1	2008	unknown	N
17879	ANIMALIA	CHORDATA	MAMMALIA	RODENTIA	MURIDAE	Abeomelomys	sevia	(Tate & Archbold, 1935)					Melomys sevia|Pogonomelomys sevia	Menzies' Mouse, Menzies's Mouse, Highland Brush Mouse, Papuan Abeomelomys			LC		3.1	2016	unknown	N
16	ANIMALIA	CHORDATA	MAMMALIA	RODENTIA	CRICETIDAE	Abrawayaomys	ruschii	Cunha & Cruz, 1979						Ruschi's Rat			LC		3.1	2008	unknown	N
42656	ANIMALIA	CHORDATA	MAMMALIA	RODENTIA	ABROCOMIDAE	Abrocoma	bennettii	Waterhouse, 1837						Bennett's Chinchilla Rat			LC		3.1	2008	unknown	N
18	ANIMALIA	CHORDATA	MAMMALIA	RODENTIA	ABROCOMIDAE	Abrocoma	boliviensis	Glanz & Anderson, 1990						Bolivian Chinchilla Rat			CR	B1ab(i,ii,iii)	3.1	2008	decreasing	N
136334	ANIMALIA	CHORDATA	MAMMALIA	RODENTIA	ABROCOMIDAE	Abrocoma	budini	Thomas, 1920						Budin's Chinchilla Rat			DD		3.1	2008	unknown	N
42657	ANIMALIA	CHORDATA	MAMMALIA	RODENTIA	ABROCOMIDAE	Abrocoma	cinerea	Thomas, 1919						Ashy Chinchilla Rat			LC		3.1	2008	stable	N
136367	ANIMALIA	CHORDATA	MAMMALIA	RODENTIA	ABROCOMIDAE	Abrocoma	famatina	Thomas, 1920						Famatina Chinchilla Rat			DD		3.1	2008	unknown	N
136525	ANIMALIA	CHORDATA	MAMMALIA	RODENTIA	ABROCOMIDAE	Abrocoma	shistacea	Thomas, 1921						Sierra Del Tontal Chinchilla Rat			DD		3.1	2008	unknown	N
136302	ANIMALIA	CHORDATA	MAMMALIA	RODENTIA	ABROCOMIDAE	Abrocoma	uspallata	Braun & Mares, 2002						Uspallata Chinchilla Rat			DD		3.1	2008	unknown	N
136546	ANIMALIA	CHORDATA	MAMMALIA	RODENTIA	ABROCOMIDAE	Abrocoma	vaccarum	Thomas, 1921						Mendozan Chinchilla Rat			DD		3.1	2008	unknown	N
4803	ANIMALIA	CHORDATA	MAMMALIA	RODENTIA	CRICETIDAE	Abrothrix	andinus	(Philippi, 1858)					Chroeomys andinus	Andean Akodont, Andean Altiplano Mouse, Andean Grass Mouse			LC		3.1	2008	unknown	N
735	ANIMALIA	CHORDATA	MAMMALIA	RODENTIA	CRICETIDAE	Abrothrix	illuteus	Thomas, 1925					Akodon illuteus	Gray Akodont, Gray Grass Mouse			NT		3.1	2008	decreasing	N
4804	ANIMALIA	CHORDATA	MAMMALIA	RODENTIA	CRICETIDAE	Abrothrix	jelskii	(Thomas, 1894)					Chroeomys jelskii	Jelski's Altiplano Mouse, Ornate Akodont, Ornate Grass Mouse			LC		3.1	2008	stable	N
740	ANIMALIA	CHORDATA	MAMMALIA	RODENTIA	CRICETIDAE	Abrothrix	lanosus	(Thomas, 1897)					Akodon lanosus	Woolly Grass Mouse, Woolly Akodont			LC		3.1	2008	stable	N
743	ANIMALIA	CHORDATA	MAMMALIA	RODENTIA	CRICETIDAE	Abrothrix	longipilis	(Waterhouse, 1837)					Akodon longipilis	Long-haired Akodont, Long-haired Grass Mouse			LC		3.1	2008	decreasing	N
751	ANIMALIA	CHORDATA	MAMMALIA	RODENTIA	CRICETIDAE	Abrothrix	olivaceus	(Waterhouse, 1837)					Abrothrix hershkovitzi|Abrothrix markhami|Akodon mansoensis |Akodon olivaceus |Akodon xanthorhinus	Olive Grass Mouse, Olive-coloured Akodont			LC		3.1	2008	stable	N
754	ANIMALIA	CHORDATA	MAMMALIA	RODENTIA	CRICETIDAE	Abrothrix	sanborni	(Osgood, 1943)					Akodon sanborni	Sanborn's Grass Mouse, Sanborn's Akodont			NT		3.1	2008	decreasing	N
137	ANIMALIA	CHORDATA	MAMMALIA	CHIROPTERA	PTEROPODIDAE	Acerodon	celebensis	Peters, 1867						Sulawesi Fruit Bat, Sulawesi Flying Fox, Sulawesi Flying-fox, Sulawesi Acerodon		Zorro Volador De Las Célebes	LC		3.1	2008	unknown	N
138	ANIMALIA	CHORDATA	MAMMALIA	CHIROPTERA	PTEROPODIDAE	Acerodon	humilis	K. Andersen, 1909						Talaud Fruit Bat, Talaud Flying Fox, Talaud Flying-fox, Talaud Acerodon		Zorro Volador De Talaud	EN	B1ab(iii,v)	3.1	2008	decreasing	N
139	ANIMALIA	CHORDATA	MAMMALIA	CHIROPTERA	PTEROPODIDAE	Acerodon	jubatus	(Eschscholtz, 1831)					Acerodon lucifer	Golden-capped Fruit Bat, Golden-crowned Flying Fox		Zorro Volador Filipino	EN	A2cd	3.1	2008	decreasing	N
140	ANIMALIA	CHORDATA	MAMMALIA	CHIROPTERA	PTEROPODIDAE	Acerodon	leucotis	(Sanborn, 1950)						Palawan Fruit Bat, Palawan Flying Fox		Zorro Volador De Calamian	VU	A4cd	3.1	2008	decreasing	N
142	ANIMALIA	CHORDATA	MAMMALIA	CHIROPTERA	PTEROPODIDAE	Acerodon	mackloti	(Temminck, 1837)						Sunda Fruit Bat, Sunda Flying-fox, Sunda Flying Fox		Zorro Volador de Macklot	VU	A3cd	3.1	2016	decreasing	N
219	ANIMALIA	CHORDATA	MAMMALIA	CARNIVORA	FELIDAE	Acinonyx	jubatus	(Schreber, 1775)					Felis jubata	Cheetah, Hunting Leopard	Guépard	Chita, Guepardo	VU	A2acd; C1	3.1	2015	decreasing	N
44936	ANIMALIA	CHORDATA	MAMMALIA	RODENTIA	MURIDAE	Acomys	airensis	Thomas & Hinton, 1921						Western Saharan Spiny Mouse			LC		3.1	2008	stable	N
263	ANIMALIA	CHORDATA	MAMMALIA	RODENTIA	MURIDAE	Acomys	cahirinus	(É. Geoffroy, 1803)					Acomys chudeaui	Cairo Spiny Mouse, Greater Wilfred's Mouse, Northeast African Spiny Mouse			LC		3.1	2008	stable	N
264	ANIMALIA	CHORDATA	MAMMALIA	RODENTIA	MURIDAE	Acomys	cilicicus	Spitzenberger, 1978						Asia Minor Spiny Mouse, Turkish Spiny Mouse			DD		3.1	2008	unknown	N
265	ANIMALIA	CHORDATA	MAMMALIA	RODENTIA	MURIDAE	Acomys	cineraceus	Heuglin, 1877					Acomys cinerasceus	Gray Spiny Mouse, Grey Spiny Mouse			LC		3.1	2008	stable	N
136471	ANIMALIA	CHORDATA	MAMMALIA	RODENTIA	MURIDAE	Acomys	dimidiatus	(Cretzschmar, 1826)					Acomys cahirinus subspecies dimidiatus|Acomys flavidus |Mus dimidiatus	Arabian Spiny Mouse, Eastern Spiny Mouse			LC		3.1	2008	unknown	N
266	ANIMALIA	CHORDATA	MAMMALIA	RODENTIA	MURIDAE	Acomys	ignitus	Dollman, 1910						Fiery Spiny Mouse			LC		3.1	2008	stable	N
44938	ANIMALIA	CHORDATA	MAMMALIA	RODENTIA	MURIDAE	Acomys	johannis	Thomas, 1912						Johan's Spiny Mouse			LC		3.1	2008	stable	N
267	ANIMALIA	CHORDATA	MAMMALIA	RODENTIA	MURIDAE	Acomys	kempi	Dollman, 1911						Kemp's Spiny Mouse			LC		3.1	2008	stable	N
268	ANIMALIA	CHORDATA	MAMMALIA	RODENTIA	MURIDAE	Acomys	louisae	Thomas, 1896						Louise's Spiny Mouse			LC		3.1	2008	stable	N
269	ANIMALIA	CHORDATA	MAMMALIA	RODENTIA	MURIDAE	Acomys	minous	Bate, 1906						Crete Spiny Mouse, Spiny Mouse, Cretan Spiny Mouse	Souris Épineuse De Crete	Ratón Espinoso De Creta	DD		3.1	2008	unknown	N
270	ANIMALIA	CHORDATA	MAMMALIA	RODENTIA	MURIDAE	Acomys	mullah	Thomas, 1904						Mullah Spiny Mouse			LC		3.1	2008	unknown	N
271	ANIMALIA	CHORDATA	MAMMALIA	RODENTIA	MURIDAE	Acomys	nesiotes	Bate, 1903						Cyprus Spiny Mouse			DD		3.1	2008	unknown	N
272	ANIMALIA	CHORDATA	MAMMALIA	RODENTIA	MURIDAE	Acomys	percivali	Dollman, 1911						Percival's Spiny Mouse			LC		3.1	2008	stable	N
273	ANIMALIA	CHORDATA	MAMMALIA	RODENTIA	MURIDAE	Acomys	russatus	(Wagner, 1840)					Acomys lewisi	Golden Spiny Mouse			LC		3.1	2008	unknown	N
44939	ANIMALIA	CHORDATA	MAMMALIA	RODENTIA	MURIDAE	Acomys	seurati	Heim de Balsac, 1936						Seurat's Spiny Mouse			LC		3.1	2008	stable	N
274	ANIMALIA	CHORDATA	MAMMALIA	RODENTIA	MURIDAE	Acomys	spinosissimus	Peters, 1852					Acomys selousi	Spiny Mouse, Southern African Spiny Mouse			LC		3.1	2008	stable	N
275	ANIMALIA	CHORDATA	MAMMALIA	RODENTIA	MURIDAE	Acomys	subspinosus	(Waterhouse, 1838)						Cape Spiny Mouse			LC		3.1	2008	stable	N
276	ANIMALIA	CHORDATA	MAMMALIA	RODENTIA	MURIDAE	Acomys	wilsoni	Thomas, 1892						Wilson's Spiny Mouse			LC		3.1	2008	stable	N
278	ANIMALIA	CHORDATA	MAMMALIA	RODENTIA	OCTODONTIDAE	Aconaemys	fuscus	(Waterhouse, 1842)						Chilean Rock Rat			LC		3.1	2013	unknown	N
136331	ANIMALIA	CHORDATA	MAMMALIA	RODENTIA	OCTODONTIDAE	Aconaemys	porteri	Thomas, 1917						Porter's Rock Rat			DD		3.1	2008	unknown	N
279	ANIMALIA	CHORDATA	MAMMALIA	RODENTIA	OCTODONTIDAE	Aconaemys	sagei	Pearson, 1984						Sage's Rock Rat			DD		3.1	2013	unknown	N
40584	ANIMALIA	CHORDATA	MAMMALIA	DIPROTODONTIA	ACROBATIDAE	Acrobates	pygmaeus	(Shaw, 1794)						Feathertail Glider, Feather-tailed Glider, Pygmy Gliding Possum			LC		3.1	2008	stable	N
512	ANIMALIA	CHORDATA	MAMMALIA	CETARTIODACTYLA	BOVIDAE	Addax	nasomaculatus	(de Blainville, 1816)						Addax	Addax, Antilope Blanche		CR	A2cd; C1+2a(ii)	3.1	2008	decreasing	N
15595	ANIMALIA	CHORDATA	MAMMALIA	RODENTIA	CRICETIDAE	Aegialomys	galapagoensis	(Waterhouse, 1839)					Oryzomys bauri |Oryzomys galapagoensis	Galapagos Rice Rat, Galapagos Oryzomys			VU	D2	3.1	2008	unknown	N
15616	ANIMALIA	CHORDATA	MAMMALIA	RODENTIA	CRICETIDAE	Aegialomys	xanthaeolus	(Thomas, 1894)					Oryzomys xanthaeolus |Oryzomys xantheolus	Yellowish Rice Rat, Yellowish Oryzomys			LC		3.1	2008	stable	N
548	ANIMALIA	CHORDATA	MAMMALIA	RODENTIA	CRICETIDAE	Aepeomys	lugens	(Thomas, 1896)						Olive Montane Mouse, Mérida Aepeomys			LC		3.1	2008	unknown	N
136484	ANIMALIA	CHORDATA	MAMMALIA	RODENTIA	CRICETIDAE	Aepeomys	reigi	Ochoa G., Aguilera, Pacheco & Soriano, 2001						Reig's Aepeomys, Reig's Montane Mouse			VU	B1ab(iii)	3.1	2008	decreasing	N
550	ANIMALIA	CHORDATA	MAMMALIA	CETARTIODACTYLA	BOVIDAE	Aepyceros	melampus	(Lichtenstein, 1812)						Impala, Black-faced Impala, Common Impala	Impala		LC		3.1	2008	stable	N
40558	ANIMALIA	CHORDATA	MAMMALIA	DIPROTODONTIA	POTOROIDAE	Aepyprymnus	rufescens	(Gray, 1837)						Rufous Bettong, Rufous Rat-kangaroo	Kangourou-rat Roussâtre		LC		3.1	2008	unknown	N
555	ANIMALIA	CHORDATA	MAMMALIA	RODENTIA	SCIURIDAE	Aeretes	melanopterus	(Milne-Edwards, 1867)					Pteromys melanopterus	Northern Chinese Flying Squirrel, North Chinese Flying Squirrel, Groove-toothed Flying Squirrel			NT		3.1	2016	decreasing	N
556	ANIMALIA	CHORDATA	MAMMALIA	RODENTIA	SCIURIDAE	Aeromys	tephromelas	(Günther, 1873)					Pteromys tephromelas	Black Flying Squirrel, Large Black Flying Squirrel			DD		3.1	2016	unknown	N
557	ANIMALIA	CHORDATA	MAMMALIA	RODENTIA	SCIURIDAE	Aeromys	thomasi	(Hose, 1900)						Thomas's Flying Squirrel			DD		3.1	2008	unknown	N
136541	ANIMALIA	CHORDATA	MAMMALIA	CHIROPTERA	PTEROPODIDAE	Aethalops	aequalis	G.M. Allen, 1938						Borneo Fruit Bat			LC		3.1	2008	unknown	N
565	ANIMALIA	CHORDATA	MAMMALIA	CHIROPTERA	PTEROPODIDAE	Aethalops	alecto	(Thomas, 1923)						Pygmy Fruit Bat			LC		3.1	2008	unknown	N
568	ANIMALIA	CHORDATA	MAMMALIA	RODENTIA	MURIDAE	Aethomys	bocagei	(Thomas, 1904)						Bocage's Rock Rat, Bocage's Aethomys			LC		3.1	2008	unknown	N
569	ANIMALIA	CHORDATA	MAMMALIA	RODENTIA	MURIDAE	Aethomys	chrysophilus	(de Winton, 1897)						Red Rock Rat, Red Veld Aethomys			LC		3.1	2008	unknown	N
570	ANIMALIA	CHORDATA	MAMMALIA	RODENTIA	MURIDAE	Aethomys	granti	(Wroughton, 1908)					Micaelamys granti	Grant's Rock Rat, Grant's Rock Mouse, Grant's Aethomys			LC		3.1	2008	unknown	N
571	ANIMALIA	CHORDATA	MAMMALIA	RODENTIA	MURIDAE	Aethomys	hindei	(Thomas, 1902)						Hinde's Rock Rat, Hinde's Aethomys			LC		3.1	2008	unknown	N
44990	ANIMALIA	CHORDATA	MAMMALIA	RODENTIA	MURIDAE	Aethomys	ineptus	(Thomas & Wroughton, 1908)						Tete Veld Aethomys, Tete Veld Rock Rat			LC		3.1	2008	unknown	N
572	ANIMALIA	CHORDATA	MAMMALIA	RODENTIA	MURIDAE	Aethomys	kaiseri	(Noack, 1887)						Kaiser's Rock Rat, Kaiser's Aethomys			LC		3.1	2008	unknown	N
573	ANIMALIA	CHORDATA	MAMMALIA	RODENTIA	MURIDAE	Aethomys	namaquensis	(A. Smith, 1834)					Micaelamys namaquensis	Namaqua Rock Rat, Namaqua Aethomys			LC		3.1	2008	stable	N
574	ANIMALIA	CHORDATA	MAMMALIA	RODENTIA	MURIDAE	Aethomys	nyikae	(Thomas, 1897)						Nyika Rock Rat, Nyika Aethomys			LC		3.1	2008	unknown	N
567	ANIMALIA	CHORDATA	MAMMALIA	RODENTIA	MURIDAE	Aethomys	silindensis	Roberts, 1938						Selinda Veld Rat, Seilinda Aethomys, Silinda Rock Rat			DD		3.1	2008	unknown	N
575	ANIMALIA	CHORDATA	MAMMALIA	RODENTIA	MURIDAE	Aethomys	stannarius	(Thomas, 1913)						Tinfields Rock Rat, West African Aethomys			DD		3.1	2008	unknown	N
576	ANIMALIA	CHORDATA	MAMMALIA	RODENTIA	MURIDAE	Aethomys	thomasi	(de Winton, 1897)						Thomas's Rock Rat, Thomas's Aethomys			LC		3.1	2008	unknown	N
712	ANIMALIA	CHORDATA	MAMMALIA	CARNIVORA	URSIDAE	Ailuropoda	melanoleuca	(David, 1869)					Ursus melanoleucus	Giant Panda	Panda géant, Panda	Panda Gigante	EN	C2a(i)	3.1	2008	decreasing	N
136218	ANIMALIA	CHORDATA	MAMMALIA	DIPROTODONTIA	PHALANGERIDAE	Ailurops	melanotis	(Thomas, 1898)						Talaud Bear Cuscus			CR	B1ab(iii,v)	3.1	2008	decreasing	N
40637	ANIMALIA	CHORDATA	MAMMALIA	DIPROTODONTIA	PHALANGERIDAE	Ailurops	ursinus	(Temminck, 1824)					Phalanger ursinus	Bear Cuscus, Sulawesi Bear Cuscus, Bear Phalanger, Sulawesi Bear Phalanger	Grand Couscous De Célèbes		VU	A4bcd	3.1	2008	decreasing	N
714	ANIMALIA	CHORDATA	MAMMALIA	CARNIVORA	AILURIDAE	Ailurus	fulgens	F.G. Cuvier, 1825					Ailurus styani	Red Panda, Lesser Panda, Red Cat-bear	Panda roux, Panda éclatant, Petit panda	Panda Chico, Panda Rojo	EN	A2cde+3cde+4cde	3.1	2015	decreasing	N
723	ANIMALIA	CHORDATA	MAMMALIA	RODENTIA	CRICETIDAE	Akodon	aerosus	Thomas, 1913						Highland Grass Mouse, Yungas Akodont			LC		3.1	2008	stable	N
724	ANIMALIA	CHORDATA	MAMMALIA	RODENTIA	CRICETIDAE	Akodon	affinis	(J.A. Allen, 1912)					Akodon tolimae	Colombian Grass Mouse, Cordillera Occidental Akodont			LC		3.1	2008	stable	N
725	ANIMALIA	CHORDATA	MAMMALIA	RODENTIA	CRICETIDAE	Akodon	albiventer	Thomas, 1897						White-bellied Grass Mouse, White-bellied Akodont			LC		3.1	2008	stable	N
136432	ANIMALIA	CHORDATA	MAMMALIA	RODENTIA	CRICETIDAE	Akodon	aliquantulus	Díaz, Barquez, Braun & Mares, 1999						Diminutive Akodont, Diminutive Grass Mouse			DD		3.1	2008	unknown	N
726	ANIMALIA	CHORDATA	MAMMALIA	RODENTIA	CRICETIDAE	Akodon	azarae	(Fischer, 1829)						Azara's Grass Mouse, Azara's Akodont			LC		3.1	2008	stable	N
728	ANIMALIA	CHORDATA	MAMMALIA	RODENTIA	CRICETIDAE	Akodon	boliviensis	Meyen, 1833						Bolivian Grass Mouse, Bolivian Akodont			LC		3.1	2008	stable	N
729	ANIMALIA	CHORDATA	MAMMALIA	RODENTIA	CRICETIDAE	Akodon	budini	(Thomas, 1918)						Budin's Grass Mouse, Budin's Akodont			LC		3.1	2008	stable	N
730	ANIMALIA	CHORDATA	MAMMALIA	RODENTIA	CRICETIDAE	Akodon	cursor	(Winge, 1887)						Cursor Grass Mouse, Cusorial Akodont			LC		3.1	2008	unknown	N
731	ANIMALIA	CHORDATA	MAMMALIA	RODENTIA	CRICETIDAE	Akodon	dayi	Osgood, 1916						Day's Grass Mouse, Dusky Akodont			LC		3.1	2008	stable	N
732	ANIMALIA	CHORDATA	MAMMALIA	RODENTIA	CRICETIDAE	Akodon	dolores	Thomas, 1916						Córdoba Akodont, Dolorous Grass Mouse			LC		3.1	2008	stable	N
733	ANIMALIA	CHORDATA	MAMMALIA	RODENTIA	CRICETIDAE	Akodon	fumeus	Thomas, 1902						Smoky Grass Mouse, Smoky Akodont			LC		3.1	2008	stable	N
736	ANIMALIA	CHORDATA	MAMMALIA	RODENTIA	CRICETIDAE	Akodon	iniscatus	Thomas, 1919						Intelligent Grass Mouse, Patagonian Akodont			LC		3.1	2008	stable	N
737	ANIMALIA	CHORDATA	MAMMALIA	RODENTIA	CRICETIDAE	Akodon	juninensis	Myers, Patton & Smith, 1990						Junin Grass Mouse, Junín Akodont			LC		3.1	2008	stable	N
739	ANIMALIA	CHORDATA	MAMMALIA	RODENTIA	CRICETIDAE	Akodon	kofordi	Myers & Patton, 1989						Koford's Grass Mouse, Koford's Akodont			LC		3.1	2008	unknown	N
136729	ANIMALIA	CHORDATA	MAMMALIA	RODENTIA	CRICETIDAE	Akodon	leucolimnaeus	Cabrera, 1926						Catamarca Akodont, Catamarca Grass Mouse			DD		3.1	2008	decreasing	N
742	ANIMALIA	CHORDATA	MAMMALIA	RODENTIA	CRICETIDAE	Akodon	lindberghi	Hershkovitz, 1990						Lindbergh's Grass Mouse, Lindbergh's Akodont			DD		3.1	2008	unknown	N
753	ANIMALIA	CHORDATA	MAMMALIA	RODENTIA	CRICETIDAE	Akodon	lutescens	J.A. Allen, 1901					Akodon puer	Altiplano Grass Mouse, Altiplano Akodont			LC		3.1	2008	stable	N
746	ANIMALIA	CHORDATA	MAMMALIA	RODENTIA	CRICETIDAE	Akodon	mimus	(Thomas, 1901)						Thespian Grass Mouse, Hocicudo-like Akodont			LC		3.1	2008	stable	N
747	ANIMALIA	CHORDATA	MAMMALIA	RODENTIA	CRICETIDAE	Akodon	molinae	Contreras, 1968						Molina's Grass Mouse, Molina's Akodont			LC		3.1	2008	decreasing	N
748	ANIMALIA	CHORDATA	MAMMALIA	RODENTIA	CRICETIDAE	Akodon	mollis	Thomas, 1894						Soft Grass Mouse, Soft-furred Akodont			LC		3.1	2008	stable	N
136197	ANIMALIA	CHORDATA	MAMMALIA	RODENTIA	CRICETIDAE	Akodon	montensis	Thomas, 1913						Montane Akodont, Montane Grass Mouse			LC		3.1	2008	decreasing	N
136260	ANIMALIA	CHORDATA	MAMMALIA	RODENTIA	CRICETIDAE	Akodon	mystax	Hershkovitz, 1998						Caparaó Akodont, Caparaó Grass Mouse			DD		3.1	2008	decreasing	N
749	ANIMALIA	CHORDATA	MAMMALIA	RODENTIA	CRICETIDAE	Akodon	neocenus	Thomas, 1919						Neuquén Akodont, Neuquen Grass Mouse			DD		3.1	2008	unknown	N
136408	ANIMALIA	CHORDATA	MAMMALIA	RODENTIA	CRICETIDAE	Akodon	oenos	Braun, Mares & Ojeda, 2000						Monte Akodont, Mendoza Grass Mouse			DD		3.1	2008	decreasing	N
752	ANIMALIA	CHORDATA	MAMMALIA	RODENTIA	CRICETIDAE	Akodon	orophilus	Osgood, 1913						El Dorado Grass Mouse, Utcubamba Akodont			LC		3.1	2008	stable	N
136483	ANIMALIA	CHORDATA	MAMMALIA	RODENTIA	CRICETIDAE	Akodon	paranaensis	Christoff, Fagundes, Sbalqueiro, Mattevi & Yonenaga-Yassuda, 2000						Paraná Akodont, Paraná Grass Mouse			LC		3.1	2008	unknown	N
136676	ANIMALIA	CHORDATA	MAMMALIA	RODENTIA	CRICETIDAE	Akodon	pervalens	Thomas, 1925						Tarija Akodont, Tarija Grass Mouse			DD		3.1	2008	unknown	N
136753	ANIMALIA	CHORDATA	MAMMALIA	RODENTIA	CRICETIDAE	Akodon	philipmyersi	Pardiñas, D'Elia, Cirignoli & Suarez, 2005									DD		3.1	2008	unknown	N
136693	ANIMALIA	CHORDATA	MAMMALIA	RODENTIA	CRICETIDAE	Akodon	reigi	González, Langguth & Oliveira, 1998						Reig's Akodont, Reig's Grass Mouse			LC		3.1	2008	stable	N
755	ANIMALIA	CHORDATA	MAMMALIA	RODENTIA	CRICETIDAE	Akodon	sanctipaulensis	Hershkovitz, 1990						Sao Paulo Grass Mouse, São Paulo Akodont			DD		3.1	2008	unknown	N
756	ANIMALIA	CHORDATA	MAMMALIA	RODENTIA	CRICETIDAE	Akodon	serrensis	Thomas, 1902						Serrado Do Mar Grass Mouse, Serrado Mar Akodont, Serrado Mar Grass Mouse			LC		3.1	2008	unknown	N
757	ANIMALIA	CHORDATA	MAMMALIA	RODENTIA	CRICETIDAE	Akodon	siberiae	Myers & Patton, 1989						Cochabamba Grass Mouse, Cochabamba Akodont			NT		3.1	2008	decreasing	N
758	ANIMALIA	CHORDATA	MAMMALIA	RODENTIA	CRICETIDAE	Akodon	simulator	Thomas, 1916						Gray-bellied Grass Mouse, White-throated Akodont			LC		3.1	2008	stable	N
759	ANIMALIA	CHORDATA	MAMMALIA	RODENTIA	CRICETIDAE	Akodon	spegazzinii	Thomas, 1897						Spegazzini's Grass Mouse, Spegazzini's Akodont			LC		3.1	2008	stable	N
760	ANIMALIA	CHORDATA	MAMMALIA	RODENTIA	CRICETIDAE	Akodon	subfuscus	Osgood, 1944						Puno Grass Mouse, Puno Akodont			LC		3.1	2008	stable	N
761	ANIMALIA	CHORDATA	MAMMALIA	RODENTIA	CRICETIDAE	Akodon	surdus	Thomas, 1917						Silent Grass Mouse, Slate-bellied Akodont			VU	B1ab(i,ii,iii)	3.1	2008	decreasing	N
762	ANIMALIA	CHORDATA	MAMMALIA	RODENTIA	CRICETIDAE	Akodon	sylvanus	Thomas, 1921						Forest Grass Mouse, Woodland Akodont			LC		3.1	2008	stable	N
763	ANIMALIA	CHORDATA	MAMMALIA	RODENTIA	CRICETIDAE	Akodon	toba	Thomas, 1921						Chaco Grass Mouse, Toba Akodont			LC		3.1	2008	stable	N
764	ANIMALIA	CHORDATA	MAMMALIA	RODENTIA	CRICETIDAE	Akodon	torques	(Thomas, 1917)						Cloud Forest Grass Mouse, Cloud Forest Akodont			LC		3.1	2008	stable	N
766	ANIMALIA	CHORDATA	MAMMALIA	RODENTIA	CRICETIDAE	Akodon	varius	Thomas, 1902						Variable Grass Mouse, Variable Akodont			DD		3.1	2008	unknown	N
811	ANIMALIA	CHORDATA	MAMMALIA	CETARTIODACTYLA	BOVIDAE	Alcelaphus	buselaphus	(Pallas, 1766)						Hartebeest	Bubale		LC		3.1	2008	decreasing	N
56003281	ANIMALIA	CHORDATA	MAMMALIA	CETARTIODACTYLA	CERVIDAE	Alces	alces	(Linnaeus, 1758)					Cervus alces	Moose, Elk, Eurasian Moose, European Elk, Eurasian Elk, Siberian Elk	Élan	Alce	LC		3.1	2016	increasing	N
843	ANIMALIA	CHORDATA	MAMMALIA	CHIROPTERA	PTEROPODIDAE	Alionycteris	paucidentata	Kock, 1969						Mindanao Pygmy Fruit Bat			LC		3.1	2016	stable	N
851	ANIMALIA	CHORDATA	MAMMALIA	RODENTIA	DIPODIDAE	Allactaga	balikunica	Hsia & Fang, 1964					Allactaga nataliae	Balikun Jerboa			LC		3.1	2008	unknown	N
852	ANIMALIA	CHORDATA	MAMMALIA	RODENTIA	DIPODIDAE	Allactaga	bullata	Allen, 1925						Gobi Jerboa			LC		3.1	2008	unknown	N
853	ANIMALIA	CHORDATA	MAMMALIA	RODENTIA	DIPODIDAE	Allactaga	elater	(Lichtenstein, 1825)						Small Five-toed Jerboa		Jerboa Cinco-tocado Con La Punta Del Pie Pequeño	LC		3.1	2008	decreasing	N
854	ANIMALIA	CHORDATA	MAMMALIA	RODENTIA	DIPODIDAE	Allactaga	euphratica	Thomas, 1881						Euphrates Jerboa			NT		3.1	2008	decreasing	N
855	ANIMALIA	CHORDATA	MAMMALIA	RODENTIA	DIPODIDAE	Allactaga	firouzi	Womochel, 1978						Iranian Jerboa			DD		3.1	2008	unknown	N
856	ANIMALIA	CHORDATA	MAMMALIA	RODENTIA	DIPODIDAE	Allactaga	hotsoni	Thomas, 1920						Hotson's Five-toed Jerboa, Hotson's Jerboa			LC		3.1	2008	unknown	N
857	ANIMALIA	CHORDATA	MAMMALIA	RODENTIA	DIPODIDAE	Allactaga	major	(Kerr, 1792)					Allactaga jaculus |Allactaga jaculus	Great Jerboa		Gran Jerboa	LC		3.1	2008	decreasing	N
858	ANIMALIA	CHORDATA	MAMMALIA	RODENTIA	DIPODIDAE	Allactaga	severtzovi	Vinogradov, 1925					Alactaga severtzovi subspecies chorezmi	Svertzov's Jerboa			LC		3.1	2008	unknown	N
859	ANIMALIA	CHORDATA	MAMMALIA	RODENTIA	DIPODIDAE	Allactaga	sibirica	(Forster, 1778)					Alactaga salicus |Alactaga suschkini |Allactaga alactaga |Allactaga grisescens |Allactaga mongolica |Allactaga semideserta |Dipus brachyurus |Dipus halticus |Dipus saltator	Siberian Jerboa, Mongolian Five-toed Jerboa			LC		3.1	2008	unknown	N
850	ANIMALIA	CHORDATA	MAMMALIA	RODENTIA	DIPODIDAE	Allactaga	tetradactyla	(Lichtenstein, 1823)						Four-toed Jerboa			VU	B2ab(iii)	3.1	2008	unknown	N
860	ANIMALIA	CHORDATA	MAMMALIA	RODENTIA	DIPODIDAE	Allactaga	vinogradovi	Argyropulo, 1941						Vinogradov's Jerboa			NT		3.1	2008	decreasing	N
136326	ANIMALIA	CHORDATA	MAMMALIA	RODENTIA	DIPODIDAE	Allactaga	williamsi	Thomas, 1897						Williams's Jerboa			LC		3.1	2008	decreasing	N
861	ANIMALIA	CHORDATA	MAMMALIA	RODENTIA	DIPODIDAE	Allactodipus	bobrinskii	Kolesnikov, 1937						Bobrinski's Jerboa			LC		3.1	2008	unknown	N
865	ANIMALIA	CHORDATA	MAMMALIA	PRIMATES	CERCOPITHECIDAE	Allenopithecus	nigroviridis	(Pocock, 1907)					Cercopithecus nigroviridis	Allen's Swamp Monkey, Blackish-green Guenon	Cercopithèque de Allen	Mono de Allen	LC		3.1	2008	unknown	N
868	ANIMALIA	CHORDATA	MAMMALIA	PRIMATES	CHEIROGALEIDAE	Allocebus	trichotis	(Günther, 1875)					Cheirogaleus trichotis	Hairy-eared Dwarf Lemur	Cheirogale Aux Oreilles Poilues, Allocèbe, Chirogale Aux Oreilles Poilues	Lemur Orejipeludo	VU	A2c+3c+4c	3.1	2014	decreasing	N
4220	ANIMALIA	CHORDATA	MAMMALIA	PRIMATES	CERCOPITHECIDAE	Allochrocebus	lhoesti	(P. Sclater, 1899)					Cercopithecus lhoesti	L'Hoest's Monkey, Mountain Monkey, L'Hoest's Guenon	Cercopithèque de L'Hoest	Cercopiteco de L'Hoest	VU	A4cd	3.1	2016	decreasing	N
4227	ANIMALIA	CHORDATA	MAMMALIA	PRIMATES	CERCOPITHECIDAE	Allochrocebus	preussi	(Matschie, 1898)					Cercopithecus preussi	Preuss's Monkey, Preuss's Guenon	Cercopithèque de Preuss	Cercopiteco de Preuss, Mono de Preuss	EN	A2cd	3.1	2016	decreasing	N
4230	ANIMALIA	CHORDATA	MAMMALIA	PRIMATES	CERCOPITHECIDAE	Allochrocebus	solatus	(Harrison, 1988)					Cercopithecus solatus	Sun-tailed Monkey, Sun-tailed Guenon	Cercopithèque à queue de soleil	Cercopiteco de Gabón, Mono del Gabón	VU	B1ab(v)	3.1	2016	unknown	N
42640	ANIMALIA	CHORDATA	MAMMALIA	RODENTIA	CRICETIDAE	Allocricetulus	curtatus	(G.M. Allen, 1925)						Mongolian Hamster			LC		3.1	2008	unknown	N
875	ANIMALIA	CHORDATA	MAMMALIA	RODENTIA	CRICETIDAE	Allocricetulus	eversmanni	(Brandt, 1859)						Eversmann's Hamster			LC		3.1	2008	unknown	N
136486	ANIMALIA	CHORDATA	MAMMALIA	PRIMATES	ATELIDAE	Alouatta	arctoidea	Cabrera, 1940						Ursine Howler Monkey, Ursine Howler		Mono Araguato	LC		3.1	2008	unknown	N
39957	ANIMALIA	CHORDATA	MAMMALIA	PRIMATES	ATELIDAE	Alouatta	belzebul	(Linnaeus, 1766)						Red-handed Howler Monkey, Black and Red Howler, Red-handed Howler, Red-handed Howling Monkey		Guariba-de-mãos-vermelhas	VU	A2cd	3.1	2008	decreasing	N
41545	ANIMALIA	CHORDATA	MAMMALIA	PRIMATES	ATELIDAE	Alouatta	caraya	(Humboldt, 1812)						Black-and-gold Howler Monkey, Black Howling Monkey, Black Howler Monkey, Black Howler		Aullador Negro, Manechi, Manechi Negro	LC		3.1	2008	decreasing	N
43912	ANIMALIA	CHORDATA	MAMMALIA	PRIMATES	ATELIDAE	Alouatta	discolor	(Spix, 1823)						Spix's Red-handed Howler Monkey, Red-handed Howling Monkey, Spix's Red-handed Howler		Guariba-de-mãos-ruivos	VU	A2c	3.1	2008	decreasing	N
39916	ANIMALIA	CHORDATA	MAMMALIA	PRIMATES	ATELIDAE	Alouatta	guariba	(Humboldt, 1812)					Alouatta fusca	Brown Howler, Brown Howling Monkey, Southern Brown Howling Monkey, Brown Howler Monkey	Hurleur Brun	Barbado, Bugio, Guariba	LC		3.1	2008	decreasing	N
40642	ANIMALIA	CHORDATA	MAMMALIA	PRIMATES	ATELIDAE	Alouatta	macconnelli	(Linnaeus, 1766)					Alouatta insulanus |Alouatta seniculus subspecies insulans	Guianan Red Howler Monkey, Trinidad Howling Monkey, Guyanan Red Howler	Singe Hurleur		LC		3.1	2008	unknown	N
136332	ANIMALIA	CHORDATA	MAMMALIA	PRIMATES	ATELIDAE	Alouatta	nigerrima	Lönnberg, 1941						Black Howler Monkey, Amazon Black Howler			LC		3.1	2008	unknown	N
39960	ANIMALIA	CHORDATA	MAMMALIA	PRIMATES	ATELIDAE	Alouatta	palliata	(Gray, 1849)						Mantled Howler Monkey, South Pacific Blackish Howling Monkey, Ecuadorian Mantled Howling Monkey, Mantled Howler		Aullador De La Costa, Mono Aullador, Mono Congo	LC		3.1	2008	unknown	N
914	ANIMALIA	CHORDATA	MAMMALIA	PRIMATES	ATELIDAE	Alouatta	pigra	Lawrence, 1933						Yucatán Black Howler Monkey, Mexican Black Howler Monkey, Guatemalan Black Howler Monkey, Guatemalan Howler, Guatemalan Howling Monkey, Lawrence's Howler Monkey, Guatemalan Black Howler, Black Howling Monkey	Hurleur Du Guatemala	Araguato De Guatemala, Mono Aullador Negro, Saraguato, Saraguato Negro	EN	A4cd	3.1	2008	decreasing	N
41546	ANIMALIA	CHORDATA	MAMMALIA	PRIMATES	ATELIDAE	Alouatta	sara	Elliot, 1910						Bolivian Red Howler Monkey, Bolivian Red Howling Monkey, Bolivian Red Howler		Aullaador Rojo, Aullador Rojo, Manechi, Manechi Colorado	LC		3.1	2008	decreasing	N
918	ANIMALIA	CHORDATA	MAMMALIA	PRIMATES	ATELIDAE	Alouatta	ululata	Elliot, 1912						Maranhão Red-handed Howler Monkey, Red-handed Howling Monkey, Maranhão Red-handed Howler		Guariba-de-mãos-vermelhas	EN	C1	3.1	2008	decreasing	N
948	ANIMALIA	CHORDATA	MAMMALIA	RODENTIA	CRICETIDAE	Alticola	albicaudus	(True, 1894)					Alticola albicauda	White-tailed Mountain Vole			DD		3.1	2008	unknown	N
949	ANIMALIA	CHORDATA	MAMMALIA	RODENTIA	CRICETIDAE	Alticola	argentatus	(Severtzov, 1879)						Silver Mountain Vole			LC		3.1	2008	unknown	N
950	ANIMALIA	CHORDATA	MAMMALIA	RODENTIA	CRICETIDAE	Alticola	barakshin	Bannikov, 1947						Gobi Altai Mountain Vole			LC		3.1	2008	unknown	N
951	ANIMALIA	CHORDATA	MAMMALIA	RODENTIA	CRICETIDAE	Alticola	lemminus	(Miller, 1898)					Eothenomys lemminus	Lemming Vole, Lemming Mountain Vole			LC		3.1	2008	unknown	N
952	ANIMALIA	CHORDATA	MAMMALIA	RODENTIA	CRICETIDAE	Alticola	macrotis	(Radde, 1862)					Alticola altaica |Alticola fetisovi |Alticola macrotis subspecies vicina|Alticola vinogradovi	Large-eared Vole, Large-eared Mountain Vole			LC		3.1	2008	unknown	N
953	ANIMALIA	CHORDATA	MAMMALIA	RODENTIA	CRICETIDAE	Alticola	montosa	(True, 1894)						Central Kashmir Vole, Kashmir Mountain Vole, True's Vole			VU	B2ab(iii)	3.1	2008	decreasing	N
136648	ANIMALIA	CHORDATA	MAMMALIA	RODENTIA	CRICETIDAE	Alticola	olchonensis	Litvinov, 1960					Alticola baicalensis	Olkhon Mountain Vole, Lake Baikal Mountain Vole			DD		3.1	2008	unknown	N
954	ANIMALIA	CHORDATA	MAMMALIA	RODENTIA	CRICETIDAE	Alticola	roylei	Gray, 1842						Royle's Mountain Vole			NT		3.1	2008	decreasing	N
955	ANIMALIA	CHORDATA	MAMMALIA	RODENTIA	CRICETIDAE	Alticola	semicanus	(G.M. Allen, 1924)					Alticola alleni	Mongolian Silver Vole, Mongolian Mountain Vole			LC		3.1	2008	unknown	N
956	ANIMALIA	CHORDATA	MAMMALIA	RODENTIA	CRICETIDAE	Alticola	stoliczkanus	(Blanford, 1875)					Alticola stracheyi	Stoliczka's Mountain Vole			LC		3.1	2008	unknown	N
958	ANIMALIA	CHORDATA	MAMMALIA	RODENTIA	CRICETIDAE	Alticola	strelzowi	(Kastschenko, 1899)					Alticola strelzowi subspecies depressus|Alticola strelzowi subspecies desertorum	Flat-headed Vole, Strelzow's Mountain Vole			LC		3.1	2008	unknown	N
959	ANIMALIA	CHORDATA	MAMMALIA	RODENTIA	CRICETIDAE	Alticola	tuvinicus	Ognev, 1950					Alticola khubsugulensis |Alticola kosogol	Tuva Silver Vole, Tuva Mountain Vole			LC		3.1	2008	unknown	N
62006	ANIMALIA	CHORDATA	MAMMALIA	AFROSORICIDA	CHRYSOCHLORIDAE	Amblysomus	corriae	Thomas, 1905						Fynbos Golden Mole			NT		3.1	2015	unknown	N
41316	ANIMALIA	CHORDATA	MAMMALIA	AFROSORICIDA	CHRYSOCHLORIDAE	Amblysomus	hottentotus	(A. Smith, 1829)					Amblysomus iris	Hottentot Golden Mole, Zulu Golden Mole			LC		3.1	2015	unknown	N
62007	ANIMALIA	CHORDATA	MAMMALIA	AFROSORICIDA	CHRYSOCHLORIDAE	Amblysomus	marleyi	Roberts, 1931						Marley's Golden Mole			EN	B1ab(ii,iii,v)+2ab(ii,iii,v)	3.1	2015	unknown	N
62008	ANIMALIA	CHORDATA	MAMMALIA	AFROSORICIDA	CHRYSOCHLORIDAE	Amblysomus	robustus	Bronner, 2000						Robust Golden Mole			VU	B1ab(iii)	3.1	2015	unknown	N
62009	ANIMALIA	CHORDATA	MAMMALIA	AFROSORICIDA	CHRYSOCHLORIDAE	Amblysomus	septentrionalis	Roberts, 1913						Highveld Golden Mole			NT		3.1	2015	decreasing	N
1137	ANIMALIA	CHORDATA	MAMMALIA	CHIROPTERA	PHYLLOSTOMIDAE	Ametrida	centurio	Gray, 1847						Little White-shouldered Bat			LC		3.1	2008	unknown	N
1140	ANIMALIA	CHORDATA	MAMMALIA	RODENTIA	MURIDAE	Ammodillus	imbellis	(de Winton, 1898)						Ammodile, Somali Gerbil, Walo			DD		3.1	2008	stable	N
1141	ANIMALIA	CHORDATA	MAMMALIA	CETARTIODACTYLA	BOVIDAE	Ammodorcas	clarkei	(Thomas, 1891)						Dibatag, Clarke's Gazelle	Gazelle de Clarke		VU	A2cd	3.1	2008	decreasing	N
42399	ANIMALIA	CHORDATA	MAMMALIA	RODENTIA	SCIURIDAE	Ammospermophilus	harrisii	(Audubon & Bachman, 1854)						Harris's Antelope Squirrel			LC		3.1	2008	unknown	N
42451	ANIMALIA	CHORDATA	MAMMALIA	RODENTIA	SCIURIDAE	Ammospermophilus	interpres	(Merriam, 1890)						Texas Antelope Squirrel			LC		3.1	2008	unknown	N
42452	ANIMALIA	CHORDATA	MAMMALIA	RODENTIA	SCIURIDAE	Ammospermophilus	leucurus	(Merriam, 1889)					Ammospermophilus insularis	White-tailed Antelope Squirrel			LC		3.1	2008	stable	N
1149	ANIMALIA	CHORDATA	MAMMALIA	RODENTIA	SCIURIDAE	Ammospermophilus	nelsoni	(Merriam, 1893)						Nelson's Antelope Squirrel, San Joaquin Antelope Ground Squirrel, San Joaquin Antelope Squirrel			EN	B1ab(iii)	3.1	2008	decreasing	N
1151	ANIMALIA	CHORDATA	MAMMALIA	CETARTIODACTYLA	BOVIDAE	Ammotragus	lervia	(Pallas, 1777)						Aoudad, Uaddan, Barbary Sheep	Mouflon À Manchettes		VU	C1	3.1	2008	decreasing	N
1154	ANIMALIA	CHORDATA	MAMMALIA	CHIROPTERA	FURIPTERIDAE	Amorphochilus	schnablii	Peters, 1877						Smoky Bat, Smokey Bat			VU	A2c	3.1	2015	stable	N
136723	ANIMALIA	CHORDATA	MAMMALIA	RODENTIA	CRICETIDAE	Amphinectomys	savamis	Malygin, 1994						Ucayali Water Rat			DD		3.1	2008	unknown	N
39593	ANIMALIA	CHORDATA	MAMMALIA	SCANDENTIA	TUPAIIDAE	Anathana	ellioti	(Waterhouse, 1850)						Madras Treeshrew, Indian Tree Shrew, Madras Tree Shrew			LC		3.1	2008	decreasing	N
1264	ANIMALIA	CHORDATA	MAMMALIA	RODENTIA	CRICETIDAE	Andalgalomys	olrogi	Williams & Mares, 1978						Olrog's Pericote, Olrog's Chaco Mouse			LC		3.1	2008	unknown	N
1265	ANIMALIA	CHORDATA	MAMMALIA	RODENTIA	CRICETIDAE	Andalgalomys	pearsoni	(Myers, 1977)						Pearson's Chaco Mouse, Pearson's Pericote			LC		3.1	2008	stable	N
1271	ANIMALIA	CHORDATA	MAMMALIA	RODENTIA	CRICETIDAE	Andinomys	edax	Thomas, 1902						Andean Mouse			LC		3.1	2008	stable	N
1307	ANIMALIA	CHORDATA	MAMMALIA	RODENTIA	MURIDAE	Anisomys	imitator	Thomas, 1904						Uneven-toothed Rat, Squirrel-toothed Rat			LC		3.1	2008	stable	N
44857	ANIMALIA	CHORDATA	MAMMALIA	RODENTIA	ANOMALURIDAE	Anomalurus	beecrofti	Fraser, 1853					Anomalurops beecrofti	Beecroft's Scaly-tailed Squirrel, Beecroft's Flying Squirrel	Anamolure De Beecroft, Écureuil Volant De Beecroft		LC		3.1	2008	unknown	N
1550	ANIMALIA	CHORDATA	MAMMALIA	RODENTIA	ANOMALURIDAE	Anomalurus	derbianus	(Gray, 1842)					Anomalurus beldeni |Anomalurus chrysophaenus |Anomalurus cinereus |Anomalurus erythronotus |Anomalurus fraseri |Anomalurus jacksoni |Anomalurus neavei |Anomalurus nigrensis |Anomalurus orientalis |Anomalurus squamicaudus	Lord Derby's Scaly-tailed Squirrel, Derby's Flying Squirrel, Lord Derby's Flying Squirrel	Anamolure De Derby, Ecureuil Volant De Derby, Écureuil Volant De Derby		LC		3.1	2008	unknown	N
1551	ANIMALIA	CHORDATA	MAMMALIA	RODENTIA	ANOMALURIDAE	Anomalurus	pelii	(Schlegel & Müller, 1845)						Pel's Flying Squirrel, Pel's Scaly-tailed Squirrel	Anamolure De Pel, Écureuil Volant De Pel		DD		3.1	2009	unknown	N
1553	ANIMALIA	CHORDATA	MAMMALIA	RODENTIA	ANOMALURIDAE	Anomalurus	pusillus	Thomas, 1887						Dwarf Scaly-tailed Squirrel			LC		3.1	2008	unknown	N
1559	ANIMALIA	CHORDATA	MAMMALIA	RODENTIA	MURIDAE	Anonymomys	mindorensis	Musser, 1981						Mindoro Forest Anonymomys, Mindoro Climbing Rat, Mindoro Rat			DD		3.1	2008	unknown	N
1564	ANIMALIA	CHORDATA	MAMMALIA	RODENTIA	CRICETIDAE	Anotomys	leander	Thomas, 1906						Ecuadoran Ichthyomyine, Ecuador Fish-eating Rat, Aquatic Rat, Fish-eating Rat			VU	B1ab(i,ii,iii,iv)+2ab(i,ii,iii,iv)	3.1	2010	decreasing	N
88108473	ANIMALIA	CHORDATA	MAMMALIA	CHIROPTERA	PHYLLOSTOMIDAE	Anoura	caudifer	(É. Geoffroy Saint-Hilaire, 1818)					Anoura caudifera|Glossophaga caudifer	Tailed Tailless Bat			LC		3.1	2016	unknown	N
1566	ANIMALIA	CHORDATA	MAMMALIA	CHIROPTERA	PHYLLOSTOMIDAE	Anoura	cultrata	Handley, 1960						Handley's Tailless Bat			NT		3.1	2008	decreasing	N
136239	ANIMALIA	CHORDATA	MAMMALIA	CHIROPTERA	PHYLLOSTOMIDAE	Anoura	fistulata	Muchhala, Mena-Valenzuela & Albuja, 2005						Tube-lipped Tailless Bat			DD		3.1	2008	unknown	N
88109511	ANIMALIA	CHORDATA	MAMMALIA	CHIROPTERA	PHYLLOSTOMIDAE	Anoura	geoffroyi	Gray, 1838						Geoffroy's Tailless Bat			LC		3.1	2016	stable	N
1568	ANIMALIA	CHORDATA	MAMMALIA	CHIROPTERA	PHYLLOSTOMIDAE	Anoura	latidens	Handley, 1984						Broad-toothed Tailless Bat			LC		3.1	2015	stable	N
1569	ANIMALIA	CHORDATA	MAMMALIA	CHIROPTERA	PHYLLOSTOMIDAE	Anoura	luismanueli	Molinari, 1994						Luis Manuel's Tailless Bat			LC		3.1	2008	stable	N
136802	ANIMALIA	CHORDATA	MAMMALIA	EULIPOTYPHLA	SORICIDAE	Anourosorex	assamensis	Anderson, 1875						Assam Mole Shrew			LC		3.1	2008	unknown	N
136589	ANIMALIA	CHORDATA	MAMMALIA	EULIPOTYPHLA	SORICIDAE	Anourosorex	schmidi	Petter, 1963						Giant Mole Shrew			DD		3.1	2008	unknown	N
41450	ANIMALIA	CHORDATA	MAMMALIA	EULIPOTYPHLA	SORICIDAE	Anourosorex	squamipes	Milne-Edwards, 1872						Mole-shrew, Chinese Mole Shrew, Chinese Short-tailed Shrew, Mole Shrew, Sichuan Burrowing Shrew			LC		3.1	2008	unknown	N
136257	ANIMALIA	CHORDATA	MAMMALIA	EULIPOTYPHLA	SORICIDAE	Anourosorex	yamashinai	Kuroda, 1935						Taiwanese Mole Shrew			LC		3.1	2016	unknown	N
1581	ANIMALIA	CHORDATA	MAMMALIA	DASYUROMORPHIA	DASYURIDAE	Antechinomys	laniger	(Gould, 1856)						Kultarr			LC		3.1	2008	decreasing	N
136555	ANIMALIA	CHORDATA	MAMMALIA	DASYUROMORPHIA	DASYURIDAE	Antechinus	adustus	(Thomas, 1923)						Rusty Antechinus, Rusty Marsupial Mouse, Tropical Antechinus			LC		3.1	2008	decreasing	N
1590	ANIMALIA	CHORDATA	MAMMALIA	DASYUROMORPHIA	DASYURIDAE	Antechinus	agilis	Dickman, Parnaby, Crowther & King, 1998						Agile Antechinus, Agile Marsupial Mouse, Normanby Antechinus			LC		3.1	2008	unknown	N
40523	ANIMALIA	CHORDATA	MAMMALIA	DASYUROMORPHIA	DASYURIDAE	Antechinus	bellus	(Thomas, 1904)						Fawn Antechinus, Fawn Marsupial Mouse	Souris Marsupiale Jolie		LC		3.1	2008	stable	N
40524	ANIMALIA	CHORDATA	MAMMALIA	DASYUROMORPHIA	DASYURIDAE	Antechinus	flavipes	(Waterhouse, 1838)						Yellow-footed Antechinus, Yellow-footed Marsupial Mouse	Souris marsupiale à pieds jaunes		LC		3.1	2008	stable	N
1583	ANIMALIA	CHORDATA	MAMMALIA	DASYUROMORPHIA	DASYURIDAE	Antechinus	godmani	(Thomas, 1923)						Atherton Antechinus, Godman's Antechinus, Atherton Marsupial Mouse	Souris Marsupiale De Godman		NT		3.1	2008	stable	N
1584	ANIMALIA	CHORDATA	MAMMALIA	DASYUROMORPHIA	DASYURIDAE	Antechinus	leo	Van Dyck, 1980						Cinnamon Antechinus, Iron Range Antechinus, Cinnamon Marsupial Mouse	Souris Marsupiale Cannelle		LC		3.1	2008	stable	N
40525	ANIMALIA	CHORDATA	MAMMALIA	DASYUROMORPHIA	DASYURIDAE	Antechinus	minimus	(É. Geoffroy, 1803)						Swamp Antechinus, Swamp Marsupial Mouse, Little Tasmanian Marsupial-mouse	Souris Marsupiale Des Marais Litoraux		LC		3.1	2008	decreasing	N
40526	ANIMALIA	CHORDATA	MAMMALIA	DASYUROMORPHIA	DASYURIDAE	Antechinus	stuartii	Macleay, 1841						Brown Antechinus, Stuart's Marsupial-mouse, Brown Marsupial Mouse	Souris Marsupiale Brune D´australie		LC		3.1	2008	stable	N
136755	ANIMALIA	CHORDATA	MAMMALIA	DASYUROMORPHIA	DASYURIDAE	Antechinus	subtropicus	Van Dyck & Crowther, 2000						Subtropical Antechinus, Subtropical Marsupial Mouse			LC		3.1	2008	decreasing	N
41508	ANIMALIA	CHORDATA	MAMMALIA	DASYUROMORPHIA	DASYURIDAE	Antechinus	swainsonii	(Waterhouse, 1840)						Dusky Antechinus, Dusky Marsupial Mouse, Swainson's Marsupial-mouse			LC		3.1	2008	unknown	N
1620	ANIMALIA	CHORDATA	MAMMALIA	CHIROPTERA	HIPPOSIDERIDAE	Anthops	ornatus	Thomas, 1888						Solomons Leaf-nosed Bat, Flower-faced Bat			DD		3.1	2008	unknown	N
1676	ANIMALIA	CHORDATA	MAMMALIA	CETARTIODACTYLA	BOVIDAE	Antidorcas	marsupialis	(Zimmermann, 1780)						Springbok			LC		3.1	2008	increasing	N
1677	ANIMALIA	CHORDATA	MAMMALIA	CETARTIODACTYLA	ANTILOCAPRIDAE	Antilocapra	americana	(Ord, 1815)						Pronghorn, American Pronghorn, Mexican Pronghorn	Antilocapre, Antilope Américaine	Berrendo	LC		3.1	2008	stable	N
1681	ANIMALIA	CHORDATA	MAMMALIA	CETARTIODACTYLA	BOVIDAE	Antilope	cervicapra	(Linnaeus, 1758)						Blackbuck	Antilope Cervicapre	Cervicapra	NT		3.1	2008	stable	N
1790	ANIMALIA	CHORDATA	MAMMALIA	CHIROPTERA	VESPERTILIONIDAE	Antrozous	pallidus	(Le Conte, 1856)						Pallid Bat			LC		3.1	2008	stable	N
1793	ANIMALIA	CHORDATA	MAMMALIA	CARNIVORA	MUSTELIDAE	Aonyx	capensis	(Schinz, 1821)						African Clawless Otter, Cape Clawless Otter	Loutre à joues blanches	Nutria Africana, Nutria de Cuello Blanco	NT		3.1	2015	decreasing	N
44166	ANIMALIA	CHORDATA	MAMMALIA	CARNIVORA	MUSTELIDAE	Aonyx	cinereus	(Illiger, 1815)					Amblonyx cinereus|Aonyx cinerea|Lutra cinerea	Asian Small-clawed Otter, Small-clawed Otter, Oriental Small-clawed Otter	Loutre cendrée	Nutria Cenicienta, Nutria Inerme Asiatica	VU	A2acde	3.1	2015	decreasing	N
1794	ANIMALIA	CHORDATA	MAMMALIA	CARNIVORA	MUSTELIDAE	Aonyx	congicus	Lönnberg, 1910						Congo Clawless Otter, Zaire Clawless Otter, Small-clawed Otter, Small-toothed Clawless Otter, Cameroon Clawless Otter	Loutre à joues blanches du Cameroun, Loutre à joues blanches du Congo, Paraonyx tacheté	Nutria Inerme de Camerún	NT		3.1	2015	decreasing	N
41539	ANIMALIA	CHORDATA	MAMMALIA	PRIMATES	AOTIDAE	Aotus	azarae	(Humboldt, 1811)						Azara's Night Monkey		Macaco Da Noite, Cuatro Ojos, Mirikiná, Mono Nocturno	LC		3.1	2008	decreasing	N
39915	ANIMALIA	CHORDATA	MAMMALIA	PRIMATES	AOTIDAE	Aotus	brumbacki	Hershkovitz, 1983					Aotus lemurinus subspecies brumbacki	Brumback's Night Monkey		Mico De Noche Llanero, Mono Nocturno	VU	A2c	3.1	2008	decreasing	N
1807	ANIMALIA	CHORDATA	MAMMALIA	PRIMATES	AOTIDAE	Aotus	griseimembra	Elliot, 1912						Grey-handed Night Monkey, Grey-legged Night Monkey		Mico De Noche Caribeño	VU	A2c	3.1	2008	decreasing	N
136211	ANIMALIA	CHORDATA	MAMMALIA	PRIMATES	AOTIDAE	Aotus	jorgehernandezi	Defler & Bueno, 2007						Hernández-Camacho's Night Monkey			DD		3.1	2008	unknown	N
1808	ANIMALIA	CHORDATA	MAMMALIA	PRIMATES	AOTIDAE	Aotus	lemurinus	I. Geoffroy, 1846					Aotus hershkovitzi	Colombian Night Monkey, Lemurine Night Monkey, Gray-bellied Night Monkey		Mico De Noche Andino, Mono Nocturno	VU	A2c	3.1	2008	decreasing	N
1802	ANIMALIA	CHORDATA	MAMMALIA	PRIMATES	AOTIDAE	Aotus	miconax	Thomas, 1927						Andean Night Monkey, Peruvian Night Monkey, Mono Lechuza		Mono Nocturno, Tutamono	VU	A2c	3.1	2008	decreasing	N
41540	ANIMALIA	CHORDATA	MAMMALIA	PRIMATES	AOTIDAE	Aotus	nancymaae	Hershkovitz, 1983						Nancy Ma's Night Monkey, Peruvian Red-necked Owl Monkey, Ma's Night Monkey		Macaco Da Noite, Mono Nocturno	LC		3.1	2008	unknown	N
41542	ANIMALIA	CHORDATA	MAMMALIA	PRIMATES	AOTIDAE	Aotus	nigriceps	Dollman, 1909						Black-headed Night Monkey, Peruvian Night Monkey		Macaco Da Noite, Cuatro Ojos, Mono Nocturno, Quatro Ojos	LC		3.1	2008	unknown	N
41543	ANIMALIA	CHORDATA	MAMMALIA	PRIMATES	AOTIDAE	Aotus	trivirgatus	(Humboldt, 1812)						Northern Night Monkey, Three-striped Gray Night Monkey, Douroucouli, Northern Owl Monkey, Owl Monkey, Night Monkey, Three-striped Night Monkey		Macaco Da Noite, Mono De Noche, Mono Nocturno	LC		3.1	2008	unknown	N
41544	ANIMALIA	CHORDATA	MAMMALIA	PRIMATES	AOTIDAE	Aotus	vociferans	(Spix, 1823)						Spix's Night Monkey, Spix's Owl Monkey, Noisy Night Monkey, Colombian Gray Night Monkey, Night Monkey		Macaco Da Noite, Mono Nocturno, Musmuqui	LC		3.1	2008	decreasing	N
39953	ANIMALIA	CHORDATA	MAMMALIA	PRIMATES	AOTIDAE	Aotus	zonalis	Goldman, 1914						Panamanian Night Monkey		Mico De Noche Chocoano	DD		3.1	2008	unknown	N
1869	ANIMALIA	CHORDATA	MAMMALIA	RODENTIA	APLODONTIIDAE	Aplodontia	rufa	(Rafinesque, 1817)						Mountain Beaver, Point Arena Mountain Beaver, Sewellel			LC		3.1	2008	stable	N
1888	ANIMALIA	CHORDATA	MAMMALIA	RODENTIA	MURIDAE	Apodemus	agrarius	(Pallas, 1771)						Striped Field Mouse	Mulot Rayé	Ratón Listado	LC		3.1	2008	stable	N
1907	ANIMALIA	CHORDATA	MAMMALIA	RODENTIA	MURIDAE	Apodemus	alpicola	Heinrich, 1952						Alpine Field Mouse	Mulot Alpestre	Ratón Alpino	LC		3.1	2008	unknown	N
42642	ANIMALIA	CHORDATA	MAMMALIA	RODENTIA	MURIDAE	Apodemus	argenteus	(Temminck, 1844)						Small Japanese Field Mouse			LC		3.1	2008	stable	N
1890	ANIMALIA	CHORDATA	MAMMALIA	RODENTIA	MURIDAE	Apodemus	chevrieri	(Milne-Edwards, 1868)						Chevrier's Field Mouse			LC		3.1	2008	unknown	N
1891	ANIMALIA	CHORDATA	MAMMALIA	RODENTIA	MURIDAE	Apodemus	draco	(Barrett-Hamilton, 1900)						South China Field Mouse			LC		3.1	2008	stable	N
136816	ANIMALIA	CHORDATA	MAMMALIA	RODENTIA	MURIDAE	Apodemus	epimelas	(Nehring, 1902)						Western Broad-toothed Field Mouse	Mulot Des Balkans		LC		3.1	2008	stable	N
1892	ANIMALIA	CHORDATA	MAMMALIA	RODENTIA	MURIDAE	Apodemus	flavicollis	(Melchior, 1834)					Apodemus arianus |Apodemus ponticus	Yellow-necked Field Mouse	Mulot à collier	Ratón Leonado	LC		3.1	2008	stable	N
1894	ANIMALIA	CHORDATA	MAMMALIA	RODENTIA	MURIDAE	Apodemus	gurkha	Thomas, 1924					Apodemus flavicollis subspecies gurkha	Nepalese Field Mouse, Himalayan Wood Mouse, Himalayan Field Mouse			EN	B1ab(iii)	3.1	2008	decreasing	N
1896	ANIMALIA	CHORDATA	MAMMALIA	RODENTIA	MURIDAE	Apodemus	hyrcanicus	Vorontsov, Boyeskorov & Mezhzherin, 1992						Hyrcanian Field Mouse, Caucasian Field Mouse, Caucasus Field Mouse, Talysh Field Mouse			NT		3.1	2008	decreasing	N
1897	ANIMALIA	CHORDATA	MAMMALIA	RODENTIA	MURIDAE	Apodemus	latronum	Thomas, 1911						Large-eared Field Mouse, Sichuan Field Mouse			LC		3.1	2008	unknown	N
1898	ANIMALIA	CHORDATA	MAMMALIA	RODENTIA	MURIDAE	Apodemus	mystacinus	(Danford & Alston, 1877)						Eastern Broad-toothed Field Mouse, Broad-toothed Field Mouse	Mulot rupestre		LC		3.1	2008	stable	N
1906	ANIMALIA	CHORDATA	MAMMALIA	RODENTIA	MURIDAE	Apodemus	pallipes	(Barrett-Hamilton, 1900)					Apodemus wardi	Himalayan Field Mouse, Ward's Field Mouse			LC		3.1	2008	unknown	N
1899	ANIMALIA	CHORDATA	MAMMALIA	RODENTIA	MURIDAE	Apodemus	peninsulae	(Thomas, 1907)					Apodemus giliacus |Apodemus majusculus |Apodemus rufulus |Apodemus tscherga	Korean Field Mouse			LC		3.1	2008	stable	N
1900	ANIMALIA	CHORDATA	MAMMALIA	RODENTIA	MURIDAE	Apodemus	ponticus	Sviridenko, 1936						Black Sea Field Mouse			LC		3.1	2008	unknown	N
1901	ANIMALIA	CHORDATA	MAMMALIA	RODENTIA	MURIDAE	Apodemus	rusiges	Miller, 1913						Kashmir Field Mouse			LC		3.1	2008	unknown	N
1902	ANIMALIA	CHORDATA	MAMMALIA	RODENTIA	MURIDAE	Apodemus	semotus	Thomas, 1908						Taiwan Field Mouse			LC		3.1	2008	unknown	N
1903	ANIMALIA	CHORDATA	MAMMALIA	RODENTIA	MURIDAE	Apodemus	speciosus	(Temminck, 1844)					Micromys speciosus subspecies ainu	Large Japanese Field Mouse			LC		3.1	2008	stable	N
1904	ANIMALIA	CHORDATA	MAMMALIA	RODENTIA	MURIDAE	Apodemus	sylvaticus	(Linnaeus, 1758)						Long-tailed Field Mouse, Wood Mouse, Small Wood Mouse	Mulot sylvestre	Ratón De Campo	LC		3.1	2008	stable	N
1905	ANIMALIA	CHORDATA	MAMMALIA	RODENTIA	MURIDAE	Apodemus	uralensis	(Pallas, 1811)						Herb Field Mouse, Ural Field Mouse, Pygmy Field Mouse	Mulot Pygmée	Ratón De Campo Enano	LC		3.1	2008	stable	N
135724	ANIMALIA	CHORDATA	MAMMALIA	RODENTIA	MURIDAE	Apodemus	witherbyi	(Thomas, 1902)					Apodemus fulvipectus |Apodemus hermonensis	Steppe Field Mouse			LC		3.1	2008	unknown	N
42643	ANIMALIA	CHORDATA	MAMMALIA	RODENTIA	MURIDAE	Apomys	abrae	(Sanborn, 1952)						Luzon Cordillera Apomys, Luzon Cordillera Forest Mouse			DD		3.1	2008	unknown	N
136362	ANIMALIA	CHORDATA	MAMMALIA	RODENTIA	MURIDAE	Apomys	camiguinensis	Heaney & Tabaranza Jr., 2006						Camiguin Forest Mouse			VU	D2	3.1	2008	unknown	N
1910	ANIMALIA	CHORDATA	MAMMALIA	RODENTIA	MURIDAE	Apomys	datae	(Meyer, 1899)						Northern Luzon Apomys, Luzon Montane Forest Mouse			LC		3.1	2008	unknown	N
1917	ANIMALIA	CHORDATA	MAMMALIA	RODENTIA	MURIDAE	Apomys	gracilirostris	Ruedas, 1995						Large Mindoro Apomys, Large Mindoro Forest Mouse			DD		3.1	2008	unknown	N
1911	ANIMALIA	CHORDATA	MAMMALIA	RODENTIA	MURIDAE	Apomys	hylocetes	Mearns, 1905					Apomys hylocoetes	Mindanao Mossy Forest Apomys, Mt. Apo Forest Mouse			LC		3.1	2008	stable	N
1912	ANIMALIA	CHORDATA	MAMMALIA	RODENTIA	MURIDAE	Apomys	insignis	Mearns, 1905						Mindanao Montane Forest Mouse, Mindanao Montane Forest Apomys			LC		3.1	2010	decreasing	N
1913	ANIMALIA	CHORDATA	MAMMALIA	RODENTIA	MURIDAE	Apomys	littoralis	(Sanborn, 1952)						Mindanao Lowland Apomys, Mindanao Lowland Forest Mouse			DD		3.1	2008	unknown	N
1914	ANIMALIA	CHORDATA	MAMMALIA	RODENTIA	MURIDAE	Apomys	microdon	Hollister, 1913						Small Luzon Apomys, Small Luzon Forest Mouse			LC		3.1	2008	unknown	N
1915	ANIMALIA	CHORDATA	MAMMALIA	RODENTIA	MURIDAE	Apomys	musculus	Miller, 1911						Least Philippine Apomys, Least Forest Mouse			LC		3.1	2008	stable	N
1916	ANIMALIA	CHORDATA	MAMMALIA	RODENTIA	MURIDAE	Apomys	sacobianus	Johnson, 1962						Long-nosed Luzon Apomys, Long-nosed Luzon Forest Mouse			DD		3.1	2008	unknown	N
1933	ANIMALIA	CHORDATA	MAMMALIA	CHIROPTERA	PTEROPODIDAE	Aproteles	bulmerae	Menzies, 1977						Bulmer's Fruit Bat			CR	B2ab(iv,v)c(ii); C2a(ii)	3.1	2016	decreasing	N
9918	ANIMALIA	CHORDATA	MAMMALIA	CETARTIODACTYLA	BOVIDAE	Arabitragus	jayakari	(Thomas, 1894)					Hemitragus jayakari	Arabian Tahr			EN	C2a(i)	3.1	2008	decreasing	N
2017	ANIMALIA	CHORDATA	MAMMALIA	RODENTIA	CRICETIDAE	Arborimus	albipes	(Merriam, 1901)						White-footed Vole			LC		3.1	2008	unknown	N
42615	ANIMALIA	CHORDATA	MAMMALIA	RODENTIA	CRICETIDAE	Arborimus	longicaudus	(True, 1890)						Red Tree Vole			NT		3.1	2008	decreasing	N
2018	ANIMALIA	CHORDATA	MAMMALIA	RODENTIA	CRICETIDAE	Arborimus	pomo	Johnson & George, 1991						Sonoma Tree Vole, California Red Tree Mouse			NT		3.1	2008	decreasing	N
2045	ANIMALIA	CHORDATA	MAMMALIA	RODENTIA	MURIDAE	Archboldomys	luzonensis	Musser, 1982						Isarog Shrew Mouse, Mt Isarog Shrew-mouse, Mount Isarog Shrew Mouse, Mt Isarog Shrew Mouse			VU	D2	3.1	2008	stable	N
41690	ANIMALIA	CHORDATA	MAMMALIA	CARNIVORA	VIVERRIDAE	Arctictis	binturong	(Raffles, 1821)					Viverra binturong	Binturong, Bearcat			VU	A2cd+3cd+4cd	3.1	2016	decreasing	N
2053	ANIMALIA	CHORDATA	MAMMALIA	PRIMATES	LORISIDAE	Arctocebus	aureus	de Winton, 1902						Golden Angwantibo, Golden Potto			LC		3.1	2008	unknown	N
2054	ANIMALIA	CHORDATA	MAMMALIA	PRIMATES	LORISIDAE	Arctocebus	calabarensis	(J.A. Smith, 1860)					Perodicticus calabarensis	Calabar Angwantibo, Golden Potto, Angwantibo	Arctocèbe, Potto de Calabar	Poto Dorado	LC		3.1	2008	unknown	N
2055	ANIMALIA	CHORDATA	MAMMALIA	CARNIVORA	OTARIIDAE	Arctocephalus	australis	(Zimmermann, 1783)					Arctophoca australis	South American Fur Seal	Otarie à fourrure Australe	Oso Marino Austral	LC		3.1	2016	increasing	N
41664	ANIMALIA	CHORDATA	MAMMALIA	CARNIVORA	OTARIIDAE	Arctocephalus	forsteri	(Lesson, 1828)					Arctocephalus australis subspecies forsteri|Arctophoca australis subspecies forsteri	New Zealand Fur Seal, Long-nosed Fur Seal, Black Fur Seal, Australasian Fur Seal, Antipodean Fur Seal, South Australian Fur Seal			LC		3.1	2015	increasing	N
2057	ANIMALIA	CHORDATA	MAMMALIA	CARNIVORA	OTARIIDAE	Arctocephalus	galapagoensis	Heller, 1904					Arctocephalus australis subspecies galapagoensis|Arctophoca australis subspecies galapagoensis|Arctophoca galapagoensis	Galápagos Fur Seal, Galapagos Islands Fur Seal	Arctocéphale des Galapagos	Lobo de dos pelos de Galápagos, Lobo fino de Galapágos, Oso Marino de las Galápagos	EN	A2ab	3.1	2015	decreasing	N
2058	ANIMALIA	CHORDATA	MAMMALIA	CARNIVORA	OTARIIDAE	Arctocephalus	gazella	(Peters, 1875)					Arctocephalus tropicalis subspecies gazella|Arctophoca gazella	Antarctic Fur Seal, Kerguelen Fur Seal	Arctocéphale de Kerguelen		LC		3.1	2016	decreasing	N
2059	ANIMALIA	CHORDATA	MAMMALIA	CARNIVORA	OTARIIDAE	Arctocephalus	philippii	(Peters, 1866)						Juan Fernández Fur Seal	Arctocéphale de Juan Fernandez	Lobo fino de dos pelos de Juan Fernández, Lobo fino de Juan Fernández, Oso Marino de Chile	LC		3.1	2015	increasing	N
2060	ANIMALIA	CHORDATA	MAMMALIA	CARNIVORA	OTARIIDAE	Arctocephalus	pusillus	(Schreber, 1775)					Phoca pusilla	Afro-Australian Fur Seal, Cape Fur Seal, Brown Fur Seal, Australian Fur Seal, South African Fur Seal	Arctocéphale d'Afrique du Sud		LC		3.1	2015	increasing	N
2061	ANIMALIA	CHORDATA	MAMMALIA	CARNIVORA	OTARIIDAE	Arctocephalus	townsendi	Merriam, 1897						Guadalupe Fur Seal	Otarie de Guadalupe, Arctocéphale de Guadalupe	Lobo fino de Guadalupe, Oso Marino de Guadalupe	LC		3.1	2015	increasing	N
2062	ANIMALIA	CHORDATA	MAMMALIA	CARNIVORA	OTARIIDAE	Arctocephalus	tropicalis	(J.E. Gray, 1872)					Arctocephalus elegans|Arctocephalus tropicalis subspecies tropicalis|Arctophoca tropicalis|Gypsophoca tropicalis	Subantarctic Fur Seal, Amsterdam Island Fur Seal	Arctocéphale d'Australie		LC		3.1	2015	stable	N
41691	ANIMALIA	CHORDATA	MAMMALIA	CARNIVORA	VIVERRIDAE	Arctogalidia	trivirgata	(Gray, 1832)					Paradoxurus trivirgatus	Small-toothed Palm Civet, Three-striped Palm Civet			LC		3.1	2016	decreasing	N
70206273	ANIMALIA	CHORDATA	MAMMALIA	CARNIVORA	MUSTELIDAE	Arctonyx	albogularis	(Blyth, 1853)					Arctonyx collaris subspecies albogularis|Arctonyx isonyx|Arctonyx leucolaemus subspecies milneedwardsii|Arctonyx leucolaemus subspecies orestes|Arctonyx obscurus subspecies incultus|Arctonyx taxoides |Meles albogularis|Meles leucolaemus	Northern Hog Badger, Northern Hog-Badger		Tejón Cerdo	LC		3.1	2016	decreasing	N
70205537	ANIMALIA	CHORDATA	MAMMALIA	CARNIVORA	MUSTELIDAE	Arctonyx	collaris	F.G. Cuvier, 1825					Arctonyx dictator|Arctonyx annaeus	Greater Hog Badger, Hog Badger			VU	A2cd+3cd+4cd	3.1	2016	decreasing	N
70205771	ANIMALIA	CHORDATA	MAMMALIA	CARNIVORA	MUSTELIDAE	Arctonyx	hoevenii	(Hubrecht, 1891)					Arctonyx collaris subspecies hoevenii|Trichomanis hoevenii	Sumatran Hog Badger			LC		3.1	2016	stable	N
2089	ANIMALIA	CHORDATA	MAMMALIA	CHIROPTERA	PHYLLOSTOMIDAE	Ardops	nichollsi	(Thomas, 1891)						Tree Bat			LC		3.1	2008	unknown	N
40031	ANIMALIA	CHORDATA	MAMMALIA	CHIROPTERA	VESPERTILIONIDAE	Arielulus	aureocollaris	(Kock & Storch, 1996)					Thainycteris aureocollaris	Collared Sprite, Siam Goldnecklet, Collared Pipistrelle, Thai Golden-throated Bat			LC		3.1	2008	unknown	N
41534	ANIMALIA	CHORDATA	MAMMALIA	CHIROPTERA	VESPERTILIONIDAE	Arielulus	circumdatus	(Temminck, 1840)					Pipistrellus circumdatus|Vespertilio circumdatus	Bronze Sprite, Black Gilded Pipistrelle, Black-gilded Pipistrelle			LC		3.1	2008	unknown	N
40775	ANIMALIA	CHORDATA	MAMMALIA	CHIROPTERA	VESPERTILIONIDAE	Arielulus	cuprosus	(Hill & Francis, 1984)					Pipistrellus cuprosus	Coppery Sprite, Coppery Pipistrelle			DD		3.1	2008	unknown	N
40776	ANIMALIA	CHORDATA	MAMMALIA	CHIROPTERA	VESPERTILIONIDAE	Arielulus	societatis	(Hill, 1972)					Pipistrellus societatis	Social Sprite, Social Pipistrelle			VU	B1ab(iii)	3.1	2008	decreasing	N
40032	ANIMALIA	CHORDATA	MAMMALIA	CHIROPTERA	VESPERTILIONIDAE	Arielulus	torquatus	Csorba & Lee, 1999						Necklace Sprite, Necklace Pipistrelle			LC		3.1	2008	stable	N
2110	ANIMALIA	CHORDATA	MAMMALIA	CHIROPTERA	PHYLLOSTOMIDAE	Ariteus	flavescens	(Gray, 1831)						Jamaican Fig-eating Bat			LC		3.1	2008	unknown	N
2121	ANIMALIA	CHORDATA	MAMMALIA	CHIROPTERA	PHYLLOSTOMIDAE	Artibeus	amplus	Handley, 1987						Large Fruit-eating Bat			LC		3.1	2008	unknown	N
2125	ANIMALIA	CHORDATA	MAMMALIA	CHIROPTERA	PHYLLOSTOMIDAE	Artibeus	concolor	Peters, 1865						Brown Fruit-eating Bat			LC		3.1	2008	stable	N
2126	ANIMALIA	CHORDATA	MAMMALIA	CHIROPTERA	PHYLLOSTOMIDAE	Artibeus	fimbriatus	Gray, 1838						Fringed Fruit-eating Bat			LC		3.1	2015	stable	N
2127	ANIMALIA	CHORDATA	MAMMALIA	CHIROPTERA	PHYLLOSTOMIDAE	Artibeus	fraterculus	Anthony, 1924						Fraternal Fruit-eating Bat			LC		3.1	2015	decreasing	N
2131	ANIMALIA	CHORDATA	MAMMALIA	CHIROPTERA	PHYLLOSTOMIDAE	Artibeus	hirsutus	K. Andersen, 1906						Hairy Fruit-eating Bat			LC		3.1	2015	stable	N
2132	ANIMALIA	CHORDATA	MAMMALIA	CHIROPTERA	PHYLLOSTOMIDAE	Artibeus	inopinatus	Davis & Carter, 1964						Honduran Fruit-eating Bat			DD		3.1	2008	unknown	N
2135	ANIMALIA	CHORDATA	MAMMALIA	CHIROPTERA	PHYLLOSTOMIDAE	Artibeus	jamaicensis	Leach, 1821						Jamaican Fruit-eating Bat			LC		3.1	2008	stable	N
2136	ANIMALIA	CHORDATA	MAMMALIA	CHIROPTERA	PHYLLOSTOMIDAE	Artibeus	lituratus	(Olfers, 1818)					Artibeus intermedius	Great Fruit-eating Bat			LC		3.1	2015	stable	N
2137	ANIMALIA	CHORDATA	MAMMALIA	CHIROPTERA	PHYLLOSTOMIDAE	Artibeus	obscurus	Schinz, 1821						Dark Fruit-eating Bat			LC		3.1	2008	unknown	N
2139	ANIMALIA	CHORDATA	MAMMALIA	CHIROPTERA	PHYLLOSTOMIDAE	Artibeus	planirostris	(Spix, 1823)						Flat-faced Fruit-eating Bat			LC		3.1	2015	stable	N
2144	ANIMALIA	CHORDATA	MAMMALIA	RODENTIA	MURIDAE	Arvicanthis	abyssinicus	(Rüppell, 1842)						Abyssinian Grass Rat, Ethiopian Arvicanthis			LC		3.1	2008	stable	N
44991	ANIMALIA	CHORDATA	MAMMALIA	RODENTIA	MURIDAE	Arvicanthis	ansorgei	Thomas, 1910						Sudanian Arvicanthis, Sudanian Grass Rat			LC		3.1	2008	unknown	N
2145	ANIMALIA	CHORDATA	MAMMALIA	RODENTIA	MURIDAE	Arvicanthis	blicki	Frick, 1914						Blick's Grass Rat, Blick's Arvicanthis			NT		3.1	2008	unknown	N
2146	ANIMALIA	CHORDATA	MAMMALIA	RODENTIA	MURIDAE	Arvicanthis	nairobae	J.A. Allen, 1909						Nairobi Grass Rat, East African Arvicanthis			LC		3.1	2008	stable	N
2148	ANIMALIA	CHORDATA	MAMMALIA	RODENTIA	MURIDAE	Arvicanthis	neumanni	Matschie, 1894					Arvicanthis somalicus	Neumann's Arvicanthis, Neumann's Grass Rat, Somali Grass Rat			LC		3.1	2008	unknown	N
2147	ANIMALIA	CHORDATA	MAMMALIA	RODENTIA	MURIDAE	Arvicanthis	niloticus	(É. Geoffroy, 1803)						African Grass Rat, African Arvicanthis			LC		3.1	2008	unknown	N
44992	ANIMALIA	CHORDATA	MAMMALIA	RODENTIA	MURIDAE	Arvicanthis	rufinus	(Temminck, 1853)						Guinean Arvicanthis, Guinean Grass Rat			LC		3.1	2008	unknown	N
2149	ANIMALIA	CHORDATA	MAMMALIA	RODENTIA	CRICETIDAE	Arvicola	amphibius	(Linnaeus, 1758)					Arvicola terrestris	European Water Vole, Water Vole, Eurasian Water Vole	Campagnol terrestre	Rata Topera	LC		3.1	2008	stable	N
2150	ANIMALIA	CHORDATA	MAMMALIA	RODENTIA	CRICETIDAE	Arvicola	sapidus	Miller, 1908						Southern Water Vole, Southwestern Water Vole	Campagnol Amphibie	Rata De Agua	VU	A2ace+4ace	3.1	2008	decreasing	N
136766	ANIMALIA	CHORDATA	MAMMALIA	RODENTIA	CRICETIDAE	Arvicola	scherman	(Shaw, 1801)						Montane Water Vole			LC		3.1	2008	stable	N
2153	ANIMALIA	CHORDATA	MAMMALIA	CHIROPTERA	HIPPOSIDERIDAE	Asellia	patrizii	De Beaux, 1931						Patrizi's Trident Leaf-nosed Bat			LC		3.1	2008	unknown	N
2154	ANIMALIA	CHORDATA	MAMMALIA	CHIROPTERA	HIPPOSIDERIDAE	Asellia	tridens	(É. Geoffroy, 1813)						Geoffroy's Trident Leaf-nosed Bat, Trident Bat, Trident Leaf-nosed Bat			LC		3.1	2008	stable	N
2155	ANIMALIA	CHORDATA	MAMMALIA	CHIROPTERA	HIPPOSIDERIDAE	Aselliscus	stoliczkanus	(Dobson, 1871)						Stoliczka's Asian Trident Bat, Stoliczka's Trident Bat			LC		3.1	2008	unknown	N
2156	ANIMALIA	CHORDATA	MAMMALIA	CHIROPTERA	HIPPOSIDERIDAE	Aselliscus	tricuspidatus	(Temminck, 1835)						Trident Leaf-nosed Bat, Temminck's Trident Bat, Temminck's Asian Trident Bat			LC		3.1	2008	stable	N
40602	ANIMALIA	CHORDATA	MAMMALIA	EULIPOTYPHLA	ERINACEIDAE	Atelerix	albiventris	(Wagner, 1841)						Four-toed Hedgehog			LC		3.1	2008	stable	N
27926	ANIMALIA	CHORDATA	MAMMALIA	EULIPOTYPHLA	ERINACEIDAE	Atelerix	algirus	(Lereboullet, 1842)						North African Hedgehog, Algerian Hedgehog	Hérisson D'Algérie	Erizo Moruno	LC		3.1	2008	unknown	N
2274	ANIMALIA	CHORDATA	MAMMALIA	EULIPOTYPHLA	ERINACEIDAE	Atelerix	frontalis	A. Smith, 1831						Southern African Hedgehog, South African Hedgehog			LC		3.1	2008	stable	N
2275	ANIMALIA	CHORDATA	MAMMALIA	EULIPOTYPHLA	ERINACEIDAE	Atelerix	sclateri	Anderson, 1895						Somali Hedgehog			LC		3.1	2008	unknown	N
2276	ANIMALIA	CHORDATA	MAMMALIA	PRIMATES	ATELIDAE	Ateles	belzebuth	É. Geoffroy, 1806					Ateles belzebuth subspecies belzebuth	White-bellied Spider Monkey, White-fronted Spider Monkey, Long-haired Spider Monkey	Atèle Belzébuth	Maquisapa, Macaco Aranha, Marimona, Marimonda, Mono Araña Común, Mono Araña De Vientre Amarillo	EN	A2cd	3.1	2008	decreasing	N
41547	ANIMALIA	CHORDATA	MAMMALIA	PRIMATES	ATELIDAE	Ateles	chamek	(Humboldt, 1812)						Black-faced Black Spider Monkey, Peruvian Black Spider Monkey, Peruvian Spider Monkey, Chamek Spider Monkey		Macaco Aranha, Maquisapa, Marimono, Mono Araña	EN	A2cd	3.1	2008	decreasing	N
135446	ANIMALIA	CHORDATA	MAMMALIA	PRIMATES	ATELIDAE	Ateles	fusciceps	Gray, 1866						Brown-headed Spider Monkey, Black-headed Spider Monkey			CR	A2cd	3.1	2008	decreasing	N
2279	ANIMALIA	CHORDATA	MAMMALIA	PRIMATES	ATELIDAE	Ateles	geoffroyi	Kuhl, 1820					Ateles fusciceps	Geoffroy's Spider Monkey, Black-handed Spider Monkey, Central American Spider Monkey, Central American Spider Monkey, Black-headed Spider Monkey, Mono Colorado	Atèle De Geoffroy	Mico, Mono Araña	EN	A2c	3.1	2008	decreasing	N
39961	ANIMALIA	CHORDATA	MAMMALIA	PRIMATES	ATELIDAE	Ateles	hybridus	I. Geoffroy, 1829					Ateles belzebuth subspecies brunneus	Variegated Spider Monkey, Brown Spider Monkey		Mono Araña	CR	A2cd+3cd	3.1	2008	decreasing	N
2282	ANIMALIA	CHORDATA	MAMMALIA	PRIMATES	ATELIDAE	Ateles	marginatus	(É. Geoffroy, 1809)					Ateles belzebuth subspecies marginatus	White-cheeked Spider Monkey, White-whiskered Spider Monkey		Macaco Aranha	EN	A2cd+3cd	3.1	2008	decreasing	N
2283	ANIMALIA	CHORDATA	MAMMALIA	PRIMATES	ATELIDAE	Ateles	paniscus	(Linnaeus, 1758)						Guiana Spider Monkey, Red-faced Black Spider Monkey, Red-faced Spider Monkey, Black Spider Monkey	Atèle Noir	Macaco Aranha, Mono Araña, Mono Araña Negro	VU	A2cd	3.1	2008	decreasing	N
6924	ANIMALIA	CHORDATA	MAMMALIA	CARNIVORA	CANIDAE	Atelocynus	microtis	(Sclater, 1883)						Short-eared Dog, Small-eared Dog, Small-eared Zorro, Short-eared Fox	Renard à petites oreilles	Perro de Monte, Perro de Orejas Cortas, Zorro Negro, Zorro Ojizarco	NT		3.1	2011	decreasing	N
2353	ANIMALIA	CHORDATA	MAMMALIA	RODENTIA	HYSTRICIDAE	Atherurus	africanus	Gray, 1842						African Brush-tailed Porcupine			LC		3.1	2008	unknown	N
2354	ANIMALIA	CHORDATA	MAMMALIA	RODENTIA	HYSTRICIDAE	Atherurus	macrourus	(Linnaeus, 1758)					Atherurus assamensis |Atherurus macrourus subspecies assamensis|Hystrix macroura |Hystrix macrourus	Asiatic Brush-tailed Porcupine			LC		3.1	2008	decreasing	N
41590	ANIMALIA	CHORDATA	MAMMALIA	CARNIVORA	HERPESTIDAE	Atilax	paludinosus	(G.[Baron] Cuvier, 1829)						Marsh Mongoose, Water Mongoose	Mangouste des marais		LC		3.1	2015	decreasing	N
2358	ANIMALIA	CHORDATA	MAMMALIA	RODENTIA	SCIURIDAE	Atlantoxerus	getulus	(Linnaeus, 1758)						Barbary Ground Squirrel, North African Ground Squirrel			LC		3.1	2008	stable	N
2395	ANIMALIA	CHORDATA	MAMMALIA	RODENTIA	CRICETIDAE	Auliscomys	boliviensis	(Waterhouse, 1846)						Bolivian Big-eared Mouse, Bolivian Pericote			LC		3.1	2008	stable	N
2397	ANIMALIA	CHORDATA	MAMMALIA	RODENTIA	CRICETIDAE	Auliscomys	pictus	(Thomas, 1884)						Painted Big-eared Mouse, Colorful Pericote			LC		3.1	2008	stable	N
2398	ANIMALIA	CHORDATA	MAMMALIA	RODENTIA	CRICETIDAE	Auliscomys	sublimis	(Thomas, 1900)						Andean Big-eared Mouse, Lofty Pericote			LC		3.1	2008	stable	N
21313	ANIMALIA	CHORDATA	MAMMALIA	CHIROPTERA	MOLOSSIDAE	Austronomus	australis	Gray, 1838					Tadarida australis	White-striped Free-tailed Bat			LC		3.1	2008	decreasing	N
136201	ANIMALIA	CHORDATA	MAMMALIA	CHIROPTERA	MOLOSSIDAE	Austronomus	kuboriensis	(McKean & Calaby, 1968)					Tadarida kuboriensis	New Guinea Free-tailed Bat			LC		3.1	2008	stable	N
136767	ANIMALIA	CHORDATA	MAMMALIA	PRIMATES	INDRIIDAE	Avahi	betsileo	Andriantompohavana, Lei, Zaonarivelo, Engberg, Nalanirina, McGuire, Shore, Andrianasolo, Herrington, Brenneman & Louis Jr., 2007						Betsileo Woolly Lemur			EN	B1ab(i,iii)	3.1	2014	decreasing	N
136335	ANIMALIA	CHORDATA	MAMMALIA	PRIMATES	INDRIIDAE	Avahi	cleesei	Thalmann & Geissmann, 2005						Bemaraha Woolly Lemur, John Cleese's Avahi			EN	B1ab(i,iii)	3.1	2014	decreasing	N
2434	ANIMALIA	CHORDATA	MAMMALIA	PRIMATES	INDRIIDAE	Avahi	laniger	(Gmelin, 1788)						Eastern Woolly Lemur, Woolly Indris, Gmelin's Woolly Lemur, Eastern Avahi	Avahi Laineux, Maki À Bourre	Indri Lanudo	VU	A3cd	3.1	2014	decreasing	N
136369	ANIMALIA	CHORDATA	MAMMALIA	PRIMATES	INDRIIDAE	Avahi	meridionalis	Zaramody, Fausser, Roos, Zinner, Andriaholinirina, Rabarivola, Norscia, Tattersall & Rumpler, 2006						Southern Woolly Lemur			EN	B1ab(i,iii,v)	3.1	2014	decreasing	N
16971566	ANIMALIA	CHORDATA	MAMMALIA	PRIMATES	INDRIIDAE	Avahi	mooreorum	Lei, Engberg, Andriantompohavana, McGuire, Mittermeier, Zaonarivelo, Brenneman & Louis, 2008						Moore's Woolly Lemur, Masoala Woolly Lemur			EN	B1ab(i,iii,v)	3.1	2014	decreasing	N
2435	ANIMALIA	CHORDATA	MAMMALIA	PRIMATES	INDRIIDAE	Avahi	occidentalis	von Lorenz-Liburnau, 1898						Lorenz Von Liburnau's Woolly Lemur, Western Avahi, Western Woolly Lemur			EN	B1ab(i,iii)	3.1	2014	decreasing	N
136285	ANIMALIA	CHORDATA	MAMMALIA	PRIMATES	INDRIIDAE	Avahi	peyrierasi	Zaramody, Fausser, Roos, Zinner, Andriaholinirina, Rabarivola, Norscia, Tattersall & Rumpler, 2006						Peyrieras' Woolly Lemur			VU	A3cd; B1ab(i,iii)	3.1	2014	decreasing	N
136434	ANIMALIA	CHORDATA	MAMMALIA	PRIMATES	INDRIIDAE	Avahi	ramanantsoavanai	Zaramody, Fausser, Roos, Zinner, Andriaholinirina, Rabarivola, Norscia, Tattersall & Rumpler, 2006						Ramantsoavana's Southern Woolly Lemur			VU	B1ab(i,iii,v)	3.1	2014	decreasing	N
41579	ANIMALIA	CHORDATA	MAMMALIA	PRIMATES	INDRIIDAE	Avahi	unicolor	Thalmann & Geissmann, 2000						Sambirano Woolly Lemur, Sambirano Avahi			EN	B1ab(i,iii)	3.1	2014	decreasing	N
41783	ANIMALIA	CHORDATA	MAMMALIA	CETARTIODACTYLA	CERVIDAE	Axis	axis	(Erxleben, 1777)					Cervus axis	Chital, Indian Spotted Deer, Axis Deer, Spotted Deer	Cerf axis		LC		3.1	2015	unknown	N
2446	ANIMALIA	CHORDATA	MAMMALIA	CETARTIODACTYLA	CERVIDAE	Axis	calamianensis	(Heude, 1888)					Axis porcinus subspecies calamianensis|Cervus calamianensis|Hyelaphus calamianensis	Calamian Deer, Philippine Deer, Calamian Hog Deer	Cerf-cochon Calamien	Ciervo de los Calamianes, Ciervo Porquerizo de los Calamianes	EN	B1ab(i,iii,v)	3.1	2015	decreasing	N
2447	ANIMALIA	CHORDATA	MAMMALIA	CETARTIODACTYLA	CERVIDAE	Axis	kuhlii	(Temminck, 1836)					Cervus kuhlii	Bawean Deer, Kuhl's Hog Deer, Bawean Hog Deer	Cerf-cochon de Bawean	Ciervo de Kuhl, Ciervo Porquerizo de Kuhl	CR	C2a(ii)	3.1	2015	stable	N
41784	ANIMALIA	CHORDATA	MAMMALIA	CETARTIODACTYLA	CERVIDAE	Axis	porcinus	(Zimmermann, 1780)						Hog Deer, Thai Hog Deer, Indochina Hog Deer, Indochinese Hog Deer, Indian Hog Deer	Cerf-cochon, Cerf-cochon d'Indochine, Cerf des Marais	Ciervo Porquerizo de Indochina	EN	A2bcd	3.1	2015	decreasing	N
2461	ANIMALIA	CHORDATA	MAMMALIA	CETARTIODACTYLA	SUIDAE	Babyrousa	babyrussa	(Linnaeus, 1758)					Babyrousa alfurus|Babyrousa babirousa|Babyrousa babirusa|Babyrousa babirussa|Babyrousa babyrussa subspecies babyrussa|Babyrousa frosti|Babyrousa indicus|Babyrousa orientalis|Babyrousa quadricornus|Sus babyrussa	Hairy Babirusa, Deer Hog, Buru Babirusa, Babirusa, Golden Babirusa, Babiroussa, Moluccan Babirusa			VU	B1ab(iii)	3.1	2008	decreasing	N
136446	ANIMALIA	CHORDATA	MAMMALIA	CETARTIODACTYLA	SUIDAE	Babyrousa	celebensis	(Deninger, 1909)					Babirussa celebensis|Babyrousa babyrussa subspecies celebensis|Babyrousa babyrussa subspecies merkusi|Babyrousa bolabatuensis|Babyrousa merkusi	Sulawesi Babirusa, North Sulawesi Babirusa	Babiroussa	Babirusa	VU	A2cd; C1	3.1	2016	decreasing	N
136472	ANIMALIA	CHORDATA	MAMMALIA	CETARTIODACTYLA	SUIDAE	Babyrousa	togeanensis	(Sody, 1949)					Babirussa babyrussa subspecies togeanensis|Babyrousa babyrussa subspecies togeanensis	Togian Islands Babirusa, Malenge Babirusa, Togian Babirusa	Babiroussa de l'île Togian, Babiroussa des Togian	Babirusa de Togian	EN	B1ab(iii,v); C2a(i)	3.1	2016	decreasing	N
2465	ANIMALIA	CHORDATA	MAMMALIA	RODENTIA	CRICETIDAE	Baiomys	musculus	(Merriam, 1892)						Southern Pygmy Mouse			LC		3.1	2008	stable	N
2466	ANIMALIA	CHORDATA	MAMMALIA	RODENTIA	CRICETIDAE	Baiomys	taylori	(Thomas, 1887)						Northern Pygmy Mouse			LC		3.1	2008	stable	N
10311	ANIMALIA	CHORDATA	MAMMALIA	RODENTIA	MURIDAE	Baiyankamys	habbema	(Tate & Archbold, 1941)					Hydromys habbema	Mountain Water Rat, New Guinea Mountain Water Rat			DD		3.1	2008	unknown	N
10314	ANIMALIA	CHORDATA	MAMMALIA	RODENTIA	MURIDAE	Baiyankamys	shawmayeri	Hinton, 1943					Hydromys shawmayeri	Shaw Mayer's Water Rat			LC		3.1	2008	stable	N
2467	ANIMALIA	CHORDATA	MAMMALIA	CETARTIODACTYLA	BALAENIDAE	Balaena	mysticetus	Linnaeus, 1758						Bowhead Whale, Arctic Right Whale, Greenland Right Whale, Bowhead	Baleine de Grande Baie, Baleine du Groenland	Ballena Boreal, Ballena de Groenlandia	LC		3.1	2012	increasing	N
2474	ANIMALIA	CHORDATA	MAMMALIA	CETARTIODACTYLA	BALAENOPTERIDAE	Balaenoptera	acutorostrata	Lacépède, 1804						Common Minke Whale, Minke Whale, Lesser Rorqual, Little Piked Whale, Dwarf Minke Whale	Baleinoptère à museau pointu, Petit rorqual	Ballena Minke, Rorcual Menor	LC		3.1	2008	stable	N
2480	ANIMALIA	CHORDATA	MAMMALIA	CETARTIODACTYLA	BALAENOPTERIDAE	Balaenoptera	bonaerensis	Burmeister, 1867						Antarctic Minke Whale			DD		3.1	2008	unknown	N
2475	ANIMALIA	CHORDATA	MAMMALIA	CETARTIODACTYLA	BALAENOPTERIDAE	Balaenoptera	borealis	Lesson, 1828						Sei Whale	Rorqual De Rudolphi, Rorqual sei, Rorqual Boréal	Ballena Sei, Rorcual Boreal, Rorcual de Rudolphi, Rorcual Norteno	EN	A1ad	3.1	2008	unknown	N
2476	ANIMALIA	CHORDATA	MAMMALIA	CETARTIODACTYLA	BALAENOPTERIDAE	Balaenoptera	edeni	Anderson, 1879					Balaenoptera brydei	Bryde's Whale, Eden's Whale, Pygmy Bryde's Whale, Tropical Whale, Common Bryde's Whale	Baleinoptère de Bryde, Rorqual de Bryde, Rorqual d'Eden, Rorqual Tropical	Ballena de Bryde	DD		3.1	2008	unknown	N
2477	ANIMALIA	CHORDATA	MAMMALIA	CETARTIODACTYLA	BALAENOPTERIDAE	Balaenoptera	musculus	(Linnaeus, 1758)						Blue Whale, Sibbold's Rorqual, Sulphur-bottom Whale, Pygmy Blue Whale	Baleinoptère bleue, Baleine bleue, Baleine d'ostende, Rorqual à ventre cannelé, Rorqual Bleu, Rorqual de Sibbold	Ballena Azul, Rorcual Azul	EN	A1abd	3.1	2008	increasing	N
136623	ANIMALIA	CHORDATA	MAMMALIA	CETARTIODACTYLA	BALAENOPTERIDAE	Balaenoptera	omurai	Wada, Oishi & Yamada, 2003						Omura's Whale, Dwarf fin whale			DD		3.1	2008	unknown	N
2478	ANIMALIA	CHORDATA	MAMMALIA	CETARTIODACTYLA	BALAENOPTERIDAE	Balaenoptera	physalus	(Linnaeus, 1758)						Fin Whale, Fin-backed Whale, Finner, Common Rorqual, Herring Whale, Razorback, Finback	Baleine à nageoires, Baleine fin, Baleinoptère commune, Rorqual Commun	Ballena Aleta, Ballena Boba, Rorcual Común	EN	A1d	3.1	2013	unknown	N
2531	ANIMALIA	CHORDATA	MAMMALIA	CHIROPTERA	EMBALLONURIDAE	Balantiopteryx	infusca	(Thomas, 1897)						Ecuadorian Sac-winged Bat			VU	B1ab(iii,v)	3.1	2016	decreasing	N
2532	ANIMALIA	CHORDATA	MAMMALIA	CHIROPTERA	EMBALLONURIDAE	Balantiopteryx	io	Thomas, 1904						Thomas's Sac-winged Bat			VU	A2c	3.1	2015	decreasing	N
2533	ANIMALIA	CHORDATA	MAMMALIA	CHIROPTERA	EMBALLONURIDAE	Balantiopteryx	plicata	Peters, 1867						Gray Sac-winged Bat			LC		3.1	2008	unknown	N
2538	ANIMALIA	CHORDATA	MAMMALIA	CHIROPTERA	PTEROPODIDAE	Balionycteris	maculata	(Thomas, 1893)						Spotted-winged Fruit Bat			LC		3.1	2008	unknown	N
2540	ANIMALIA	CHORDATA	MAMMALIA	RODENTIA	MURIDAE	Bandicota	bengalensis	(Gray, 1835)						Lesser Bandicoot Rat, Indian Mole-rat, Sind Rice Rat			LC		3.1	2008	increasing	N
2541	ANIMALIA	CHORDATA	MAMMALIA	RODENTIA	MURIDAE	Bandicota	indica	(Bechstein, 1800)						Greater Bandicoot Rat			LC		3.1	2008	increasing	N
2542	ANIMALIA	CHORDATA	MAMMALIA	RODENTIA	MURIDAE	Bandicota	savilei	Thomas, 1916						Savile's Bandicoot Rat			LC		3.1	2008	stable	N
2553	ANIMALIA	CHORDATA	MAMMALIA	CHIROPTERA	VESPERTILIONIDAE	Barbastella	barbastellus	(Schreber, 1774)						Western Barbastelle, Barbastelle	Barbastelle Commune, Barbastelle D'Europe	Barbastela	NT		3.1	2008	decreasing	N
2554	ANIMALIA	CHORDATA	MAMMALIA	CHIROPTERA	VESPERTILIONIDAE	Barbastella	leucomelas	(Cretzschmar, 1826)					Barbastella blandfordi|Barbastella caspica|Barbastella walteri|Plecotus darjelingensis|Vespertilio leucomelas	Eastern Barbastelle, Asian Barbastelle			LC		3.1	2008	unknown	N
48637566	ANIMALIA	CHORDATA	MAMMALIA	CARNIVORA	PROCYONIDAE	Bassaricyon	alleni	Thomas, 1880					Bassaricyon beddardi|Bassaricyon medius subspecies siccatus	Eastern Lowland Olingo			LC		3.1	2016	decreasing	N
48637946	ANIMALIA	CHORDATA	MAMMALIA	CARNIVORA	PROCYONIDAE	Bassaricyon	gabbii	J.A. Allen, 1876					Bassaricyon lasius|Bassaricyon pauli|Bassaricyon richardsoni	Northern Olingo			LC		3.1	2016	decreasing	N
48637802	ANIMALIA	CHORDATA	MAMMALIA	CARNIVORA	PROCYONIDAE	Bassaricyon	medius	Thomas, 1909					Bassariscyon [sic] gabbi [sic] subspecies orinomus	Western Lowland Olingo			LC		3.1	2016	decreasing	N
48637280	ANIMALIA	CHORDATA	MAMMALIA	CARNIVORA	PROCYONIDAE	Bassaricyon	neblina	Helgen, Pinto, Kays, Helgen, Tsuchiya, Quinn, Wilson & Maldonado, 2013						Olinguito			NT		3.1	2016	decreasing	N
41680	ANIMALIA	CHORDATA	MAMMALIA	CARNIVORA	PROCYONIDAE	Bassariscus	astutus	(Lichtenstein, 1830)					Bassaris astuta	Ringtail			LC		3.1	2016	unknown	N
2613	ANIMALIA	CHORDATA	MAMMALIA	CARNIVORA	PROCYONIDAE	Bassariscus	sumichrasti	(Saussure, 1860)						Cacomistle, Central American Cacomistle	Bassarai rusé	Basáride, Babisuri, Guayanoche, Mico de Noche, Mico Rayado	LC		3.1	2016	unknown	N
2619	ANIMALIA	CHORDATA	MAMMALIA	RODENTIA	BATHYERGIDAE	Bathyergus	janetta	Thomas & Schwann, 1904						Namaqua Dune Mole Rat			LC		3.1	2008	unknown	N
2620	ANIMALIA	CHORDATA	MAMMALIA	RODENTIA	BATHYERGIDAE	Bathyergus	suillus	(Schreber, 1782)						Cape Dune Mole Rat			LC		3.1	2008	stable	N
2642	ANIMALIA	CHORDATA	MAMMALIA	RODENTIA	MURIDAE	Batomys	dentatus	Miller, 1911						Large-toothed Batomys, Large-toothed Hairy-tailed Rat			DD		3.1	2008	unknown	N
2641	ANIMALIA	CHORDATA	MAMMALIA	RODENTIA	MURIDAE	Batomys	granti	Thomas, 1895						Luzon Batomys, Luzon Forest Rat, Luzon Hairy-tailed Rat			NT		3.1	2008	decreasing	N
136394	ANIMALIA	CHORDATA	MAMMALIA	RODENTIA	MURIDAE	Batomys	russatus	Musser, Heaney & Tabaranza Jr., 1998						Russet Batomys, Dinagat Hairy-tailed Rat			EN	B1ab(ii,iii); C1	3.1	2008	decreasing	N
2643	ANIMALIA	CHORDATA	MAMMALIA	RODENTIA	MURIDAE	Batomys	salomonseni	(Sanborn, 1953)						Mindanao Batomys, Mindanao Hairy-tailed Rat			LC		3.1	2008	stable	N
1789	ANIMALIA	CHORDATA	MAMMALIA	CHIROPTERA	VESPERTILIONIDAE	Bauerus	dubiaquercus	(Van Gelder, 1959)					Antrozous dubiaquercus	Van Gelder's Bat			NT		3.1	2008	unknown	N
41591	ANIMALIA	CHORDATA	MAMMALIA	CARNIVORA	HERPESTIDAE	Bdeogale	crassicauda	Peters, 1852						Bushy-tailed Mongoose	Mangouste à queue touffue		LC		3.1	2016	unknown	N
2675	ANIMALIA	CHORDATA	MAMMALIA	CARNIVORA	HERPESTIDAE	Bdeogale	jacksoni	(Thomas, 1894)						Jackson's Mongoose	Mangouste de Jackson		NT		3.1	2015	decreasing	N
41592	ANIMALIA	CHORDATA	MAMMALIA	CARNIVORA	HERPESTIDAE	Bdeogale	nigripes	Pucheran, 1855						Black-legged Mongoose, Black-footed Mogoose	Mangouste à pattes noires		LC		3.1	2015	decreasing	N
136686	ANIMALIA	CHORDATA	MAMMALIA	CARNIVORA	HERPESTIDAE	Bdeogale	omnivora	Heller, 1913					Bdeogale crassicauda subspecies omnivora	Sokoke Dog Mongoose, Sokoke Bushy-tailed Mongoose	Mangouste de Sokoke		VU	C1	3.1	2016	decreasing	N
2676	ANIMALIA	CHORDATA	MAMMALIA	RODENTIA	NESOMYIDAE	Beamys	hindei	Thomas, 1909					Beamys major	Long-tailed Pouched Rat, Lesser Pouched Rat, Lesser Hamster-rat, Hinde's Pouched Rat			LC		3.1	2008	decreasing	N
6234	ANIMALIA	CHORDATA	MAMMALIA	CETARTIODACTYLA	BOVIDAE	Beatragus	hunteri	(P.L. Sclater, 1889)					Damaliscus hunteri	Hirola, Hunter's Antelope, Herola, Hunter's Hartebeest	Antilope Hirola		CR	A2cd	3.1	2008	decreasing	N
2756	ANIMALIA	CHORDATA	MAMMALIA	RODENTIA	SCIURIDAE	Belomys	pearsonii	(Gray, 1842)					Sciuropterus pearsonii	Hairy-footed Flying Squirrel			DD		3.1	2016	unknown	N
2762	ANIMALIA	CHORDATA	MAMMALIA	CETARTIODACTYLA	ZIPHIIDAE	Berardius	arnuxii	Duvernoy, 1851						Arnoux's Beaked Whale, Southern Giant Bottlenosed Whale, Southern Four-toothed Whale, Four-toothed Whale	Bérardien D'Arnoux	Ballena De Pico De Arnoux, Ballenato De Arnoux	DD		3.1	2008	unknown	N
2763	ANIMALIA	CHORDATA	MAMMALIA	CETARTIODACTYLA	ZIPHIIDAE	Berardius	bairdii	Stejneger, 1883						Baird's Beaked Whale, Pacific Giant Bottlenosed Whale, Giant Bottle-nosed Whale, Northern Four-toothed Whale, North Pacific Bottlenose Whale, Four-toothed Whale	Baleine À Bec De Baird, Bérardien De Baird	Ballena De Pico De Baird, Zifio De Baird	DD		3.1	2008	unknown	N
2767	ANIMALIA	CHORDATA	MAMMALIA	RODENTIA	MURIDAE	Berylmys	berdmorei	(Blyth, 1851)						Berdmore's Berylmys, Small White-toothed Rat			LC		3.1	2008	stable	N
2768	ANIMALIA	CHORDATA	MAMMALIA	RODENTIA	MURIDAE	Berylmys	bowersi	(Anderson, 1879)						Bower's White-toothed Rat, Bower's Rat, Bower's Berylmys			LC		3.1	2008	decreasing	N
2769	ANIMALIA	CHORDATA	MAMMALIA	RODENTIA	MURIDAE	Berylmys	mackenziei	(Thomas, 1916)						Kenneth's White-toothed Rat, Mackenzie's Berylmys, Mackenzie's Rat			DD		3.1	2016	unknown	N
2770	ANIMALIA	CHORDATA	MAMMALIA	RODENTIA	MURIDAE	Berylmys	manipulus	(Thomas, 1916)						Manipur White-toothed Rat, Manipur Berylmys			DD		3.1	2016	unknown	N
2783	ANIMALIA	CHORDATA	MAMMALIA	DIPROTODONTIA	POTOROIDAE	Bettongia	gaimardi	(Desmarest, 1822)					Kangurus gaimardi	Tasmanian Bettong, Tasmanian Rat Kangaroo, Southern Bettong, Eastern Bettong, Gaimard's Bettong	Kangourou-rat de Gaimard, Kangourou-rat de Tasmanie	Canguro-rata de Tasmania	NT		3.1	2016	unknown	N
2784	ANIMALIA	CHORDATA	MAMMALIA	DIPROTODONTIA	POTOROIDAE	Bettongia	lesueur	(Quoy & Gaimard, 1824)						Burrowing Bettong, Lesueur's Rat Kangaroo, Burrowing Rat-kangaroo, Lesueur's Bettong, Boodie	Bettongie de Lesueur, Kangourou-rat de Lesueur	Canguro-rata de Lesueur	NT		3.1	2008	increasing	N
2785	ANIMALIA	CHORDATA	MAMMALIA	DIPROTODONTIA	POTOROIDAE	Bettongia	penicillata	Gray, 1837						Woylie, Brush-tailed Bettong, Brush-tailed Rat-kangaroo	Bettongie à queue touffue, Kangourou-rat à queue touffue	Canguro-rata Colipeludo	CR	A4be	3.1	2008	decreasing	N
136805	ANIMALIA	CHORDATA	MAMMALIA	DIPROTODONTIA	POTOROIDAE	Bettongia	pusilla	McNamara, 1997						Nullarbor Dwarf Bettong			EX		3.1	2008		N
2787	ANIMALIA	CHORDATA	MAMMALIA	DIPROTODONTIA	POTOROIDAE	Bettongia	tropica	Wakefield, 1967						Northern Bettong			EN	B1ab(iii,v)+2ab(iii,v)	3.1	2008	decreasing	N
2801	ANIMALIA	CHORDATA	MAMMALIA	RODENTIA	CRICETIDAE	Bibimys	chacoensis	(Shamel, 1931)						Chaco Crimson-nosed Rat, Chacoan Akodont			LC		3.1	2008	stable	N
2802	ANIMALIA	CHORDATA	MAMMALIA	RODENTIA	CRICETIDAE	Bibimys	labiosus	(Winge, 1887)						Large-lipped Crimson-nosed Rat, Lagoa Santa Akodont			LC		3.1	2008	decreasing	N
2803	ANIMALIA	CHORDATA	MAMMALIA	RODENTIA	CRICETIDAE	Bibimys	torresi	Massoia, 1979						Torres's Crimson-nosed Rat, Torres's Akodont			NT		3.1	2008	decreasing	N
2815	ANIMALIA	CHORDATA	MAMMALIA	CETARTIODACTYLA	BOVIDAE	Bison	bison	(Linnaeus, 1758)						American Bison			NT		3.1	2008	stable	N
2814	ANIMALIA	CHORDATA	MAMMALIA	CETARTIODACTYLA	BOVIDAE	Bison	bonasus	(Linnaeus, 1758)						European Bison, Wisent	Bison D'Europe	Bisonte Europeo	VU	D1	3.1	2008	increasing	N
2816	ANIMALIA	CHORDATA	MAMMALIA	RODENTIA	SCIURIDAE	Biswamoyopterus	biswasi	Saha, 1981						Namdapha Flying Squirrel, Namdapha Giant Flying Squirrel			CR	B1ab(iii)	3.1	2008	decreasing	N
2823	ANIMALIA	CHORDATA	MAMMALIA	RODENTIA	CRICETIDAE	Blanfordimys	afghanus	(Thomas, 1912)					Microtus afghanus	Afghan Vole			LC		3.1	2008	unknown	N
2824	ANIMALIA	CHORDATA	MAMMALIA	RODENTIA	CRICETIDAE	Blanfordimys	bucharensis	(Vinogradov, 1930)					Blanfordimys bucharicus	Bucharian Vole			LC		3.1	2008	unknown	N
41451	ANIMALIA	CHORDATA	MAMMALIA	EULIPOTYPHLA	SORICIDAE	Blarina	brevicauda	(Say, 1823)						Northern Short-tailed Shrew			LC		3.1	2008	stable	N
41452	ANIMALIA	CHORDATA	MAMMALIA	EULIPOTYPHLA	SORICIDAE	Blarina	carolinensis	(Bachman, 1837)						Southern Short-tailed Shrew			LC		3.1	2008	stable	N
41453	ANIMALIA	CHORDATA	MAMMALIA	EULIPOTYPHLA	SORICIDAE	Blarina	hylophaga	Elliot, 1899						Elliot's Short-tailed Shrew			LC		3.1	2008	stable	N
136365	ANIMALIA	CHORDATA	MAMMALIA	EULIPOTYPHLA	SORICIDAE	Blarinella	griselda	Thomas, 1912						Indochinese Short-tailed Shrew			LC		3.1	2008	unknown	N
40613	ANIMALIA	CHORDATA	MAMMALIA	EULIPOTYPHLA	SORICIDAE	Blarinella	quadraticauda	(Milne-Edwards, 1872)					Sorex quadraticauda	Asiatic Short-tailed Shrew, Northern Short-tailed Shrew, Sichuan Short-tailed Shrew			NT		3.1	2016	unknown	N
2825	ANIMALIA	CHORDATA	MAMMALIA	EULIPOTYPHLA	SORICIDAE	Blarinella	wardi	Thomas, 1915						Burmese Short-tailed Shrew, Southern Short-tailed Shrew, Ward's Short-tailed Shrew			LC		3.1	2008	unknown	N
2827	ANIMALIA	CHORDATA	MAMMALIA	RODENTIA	CRICETIDAE	Blarinomys	breviceps	(Winge, 1887)						Brazilian Shrew Mouse, Brazilian Shrew-mouse, Blarinine Akodont			LC		3.1	2008	decreasing	N
2828	ANIMALIA	CHORDATA	MAMMALIA	CETARTIODACTYLA	CERVIDAE	Blastocerus	dichotomus	(Illiger, 1815)					Cervus dichotomus	Marsh Deer	Cerf des marais	Ciervo de los Pantanos, Ciervo Marismeño	VU	A4cde	3.1	2016	decreasing	N
2885	ANIMALIA	CHORDATA	MAMMALIA	RODENTIA	ECHIMYIDAE	Boromys	offella	Miller, 1916						Oriente Cave Rat			EX		3.1	2008		N
2886	ANIMALIA	CHORDATA	MAMMALIA	RODENTIA	ECHIMYIDAE	Boromys	torrei	Allen, 1917						Torre's Cave Rat			EX		3.1	2008		N
2891	ANIMALIA	CHORDATA	MAMMALIA	CETARTIODACTYLA	BOVIDAE	Bos	gaurus	C.H. Smith, 1827					Bos asseel |Bos cavifrons |Bos gaur |Bos gaurus subspecies hubbacki|Bos gour |Bos subhemachalus |Bubalibos annamiticus |Gauribos brachyrhinus |Gauribos laosiensis |Gauribos mekongensis |Gauribos sylvanus |Uribos platyceros	Gaur, Indian Bison			VU	A2cd+3cd+4cd	3.1	2008	decreasing	N
2888	ANIMALIA	CHORDATA	MAMMALIA	CETARTIODACTYLA	BOVIDAE	Bos	javanicus	d'Alton, 1823					Bos birmanicus |Bos lowi	Banteng, Tembadau			EN	A2cd+3cd+4cd	3.1	2008	decreasing	N
2892	ANIMALIA	CHORDATA	MAMMALIA	CETARTIODACTYLA	BOVIDAE	Bos	mutus	(Przewalski, 1883)						Wild Yak, Yak			VU	A2ac+3c+4c	3.1	2008	decreasing	N
136721	ANIMALIA	CHORDATA	MAMMALIA	CETARTIODACTYLA	BOVIDAE	Bos	primigenius	Bojanus, 1827					Bos mauretanicus |Bos namadicus	Aurochs	Auroch	Uro	EX		3.1	2008		N
2890	ANIMALIA	CHORDATA	MAMMALIA	CETARTIODACTYLA	BOVIDAE	Bos	sauveli	Urbain, 1937						Kouprey, Grey Ox	Boeuf Gris Cambodgien	Toro Cuprey	CR	A2d; C1+2a(i); D	3.1	2008	unknown	N
2893	ANIMALIA	CHORDATA	MAMMALIA	CETARTIODACTYLA	BOVIDAE	Boselaphus	tragocamelus	(Pallas, 1766)						Nilgai, Bluebuck	Nilgau	Nilgo	LC		3.1	2008	stable	N
2957	ANIMALIA	CHORDATA	MAMMALIA	RODENTIA	MURIDAE	Brachiones	przewalskii	(Büchner, 1889)						Przewalski's Jird, Przewalski's Gerbil			LC		3.1	2008	unknown	N
2963	ANIMALIA	CHORDATA	MAMMALIA	LAGOMORPHA	LEPORIDAE	Brachylagus	idahoensis	(Merriam, 1891)					Sylvilagus idahoensis	Pygmy Rabbit			LC		3.1	2008	unknown	N
2982	ANIMALIA	CHORDATA	MAMMALIA	CHIROPTERA	PHYLLOSTOMIDAE	Brachyphylla	cavernarum	Gray, 1834						Antillean Fruit-eating Bat			LC		3.1	2008	unknown	N
2983	ANIMALIA	CHORDATA	MAMMALIA	CHIROPTERA	PHYLLOSTOMIDAE	Brachyphylla	nana	Miller, 1902						Cuban Fruit-eating Bat			LC		3.1	2008	stable	N
2991	ANIMALIA	CHORDATA	MAMMALIA	RODENTIA	NESOMYIDAE	Brachytarsomys	albicauda	Günther, 1875						White-tailed Tree Rat, White-tailed Rat, White-tailed Antsangy			LC		3.1	2008	unknown	N
136399	ANIMALIA	CHORDATA	MAMMALIA	RODENTIA	NESOMYIDAE	Brachytarsomys	villosa	Petter, 1962						Hairy-tailed Tree Rat, Hairy-tailed Antsangy			EN	B1ab(iii,v)	3.1	2008	unknown	N
2993	ANIMALIA	CHORDATA	MAMMALIA	PRIMATES	ATELIDAE	Brachyteles	arachnoides	(É. Geoffroy, 1806)						Southern Muriqui, Southern Woolly Spider Monkey, Woolly Spider Monkey, Muriqui	Eroïde, Atèle Arachnoïde, Singe-araignée Laineux	Mono Carvoeiro, Mono Grande, Muriki	EN	C1	3.1	2008	decreasing	N
2994	ANIMALIA	CHORDATA	MAMMALIA	PRIMATES	ATELIDAE	Brachyteles	hypoxanthus	(Kuhl, 1820)						Northern Muriqui, Northern Woolly Spider Monkey		Muriqui	CR	A2cd	3.1	2008	decreasing	N
2997	ANIMALIA	CHORDATA	MAMMALIA	RODENTIA	NESOMYIDAE	Brachyuromys	betsileoensis	(Bartlett, 1880)						Betsileo Short-tailed Rat, Lesser Short-tailed Rat			LC		3.1	2008	unknown	N
2998	ANIMALIA	CHORDATA	MAMMALIA	RODENTIA	NESOMYIDAE	Brachyuromys	ramirohitra	Major, 1896						Gregarious Short-tailed Rat, Greater Short-tailed Rat			LC		3.1	2008	unknown	N
61925	ANIMALIA	CHORDATA	MAMMALIA	PILOSA	BRADYPODIDAE	Bradypus	pygmaeus	Anderson & Handley, 2001						Pygmy Three-toed Sloth		Perezoso Pigmeo	CR	B1ab(ii,iii)+2ab(ii,iii)	3.1	2014	decreasing	N
3036	ANIMALIA	CHORDATA	MAMMALIA	PILOSA	BRADYPODIDAE	Bradypus	torquatus	Illiger, 1811						Maned Three-toed Sloth, Maned Sloth, Brazilian Three-toed Sloth			VU	B2ab(ii,iii)	3.1	2014	decreasing	N
3037	ANIMALIA	CHORDATA	MAMMALIA	PILOSA	BRADYPODIDAE	Bradypus	tridactylus	Linnaeus, 1758						Pale-throated Three-toed Sloth, Pale-throated Sloth			LC		3.1	2014	unknown	N
3038	ANIMALIA	CHORDATA	MAMMALIA	PILOSA	BRADYPODIDAE	Bradypus	variegatus	Schinz, 1825						Brown-throated Sloth, Brown-throated Three-toed Sloth, Bolivian Three-toed Sloth	Paresseux Tridactyle, Aï De Bolivie, Bradype, Paresseux Tridactyle De Bolivie	Guasa, Perezoso Bayo, Perezoso Grisaceo, Perezoso Tridáctilo	LC		3.1	2014	unknown	N
3121	ANIMALIA	CHORDATA	MAMMALIA	RODENTIA	ECHIMYIDAE	Brotomys	voratus	Miller, 1916						Hispaniolan Edible Rat			EX		3.1	2008		N
136794	ANIMALIA	CHORDATA	MAMMALIA	RODENTIA	CRICETIDAE	Brucepattersonius	albinasus	Hershkovitz, 1998						White-nosed Akodont, White-nosed Brucie			DD		3.1	2008	unknown	N
136371	ANIMALIA	CHORDATA	MAMMALIA	RODENTIA	CRICETIDAE	Brucepattersonius	griserufescens	Hershkovitz, 1998						Gray-bellied Akodont, Gray-bellied Brucie			DD		3.1	2008	unknown	N
136402	ANIMALIA	CHORDATA	MAMMALIA	RODENTIA	CRICETIDAE	Brucepattersonius	guarani	Mares & Braun, 2000						Guaraní Akodont, Guaraní Brucie			DD		3.1	2008	unknown	N
136672	ANIMALIA	CHORDATA	MAMMALIA	RODENTIA	CRICETIDAE	Brucepattersonius	igniventris	Hershkovitz, 1998						Red-bellied Akodont, Red-bellied Brucie			DD		3.1	2008	unknown	N
15787	ANIMALIA	CHORDATA	MAMMALIA	RODENTIA	CRICETIDAE	Brucepattersonius	iheringi	(Thomas, 1896)					Oxymycterus iheringi	Ihering's Hocicudo, Ihering's Brucie, Ihering's Akodont			LC		3.1	2008	decreasing	N
136457	ANIMALIA	CHORDATA	MAMMALIA	RODENTIA	CRICETIDAE	Brucepattersonius	misionensis	Mares & Braun, 2000						Misiones Akodont, Misiones Brucie			DD		3.1	2008	unknown	N
136198	ANIMALIA	CHORDATA	MAMMALIA	RODENTIA	CRICETIDAE	Brucepattersonius	paradisus	Mares & Braun, 2000						Arroyo of Paradise Akodont, Arroyo of Paradise Brucie			DD		3.1	2008	unknown	N
136442	ANIMALIA	CHORDATA	MAMMALIA	RODENTIA	CRICETIDAE	Brucepattersonius	soricinus	Hershkovitz, 1998						Soricine Akodont, Soricine Brucie			DD		3.1	2008	unknown	N
3129	ANIMALIA	CHORDATA	MAMMALIA	CETARTIODACTYLA	BOVIDAE	Bubalus	arnee	(Kerr, 1792)					Bos arni |Bos bubalus variety fulvus|Bubalis bubalis subspecies migona|Bubalus arna |Bubalus arna variety macrocerus|Bubalus bubalus subspecies septentrionalis	Wild Water Buffalo, Wild Asian Buffalo, Indian Buffalo, Indian Water Buffalo, Water Buffalo, Asiatic Buffalo, Asian Buffalo	Buffle D'Eau, Buffle De L'Inde	Bufalo Arni	EN	A2cde+3cde+4cde; C1	3.1	2008	decreasing	N
3126	ANIMALIA	CHORDATA	MAMMALIA	CETARTIODACTYLA	BOVIDAE	Bubalus	depressicornis	(C.H. Smith, 1827)						Lowland Anoa, Anoa	Anoa Des Plaines	Anoa De Ilanura	EN	C1+2a(i)	3.1	2008	decreasing	N
3127	ANIMALIA	CHORDATA	MAMMALIA	CETARTIODACTYLA	BOVIDAE	Bubalus	mindorensis	Heude, 1888						Tamaraw, Mindoro Dwarf Buffalo	Tamarau	Búfalo de Mindoro	CR	C1+2a(ii)	3.1	2013	decreasing	N
3128	ANIMALIA	CHORDATA	MAMMALIA	CETARTIODACTYLA	BOVIDAE	Bubalus	quarlesi	(Ouwens, 1910)						Mountain Anoa	Anoa des montagnes, Anoa de quarle	Anoa de Montaña	EN	C1+2a(i)	3.1	2008	decreasing	N
3160	ANIMALIA	CHORDATA	MAMMALIA	CETARTIODACTYLA	BOVIDAE	Budorcas	taxicolor	Hodgson, 1850						Takin			VU	A2cd	3.1	2008	decreasing	N
3322	ANIMALIA	CHORDATA	MAMMALIA	RODENTIA	MURIDAE	Bullimus	bagobus	Mearns, 1905						Mindanao Bullimus, Large Mindanao Forest Rat, Bagobo Rat, Bagobo Forest Rat			LC		3.1	2008	stable	N
136264	ANIMALIA	CHORDATA	MAMMALIA	RODENTIA	MURIDAE	Bullimus	gamay	Rickart, Heaney & Tabaranza Jr., 2002						Camiguin Bullimus, Camiguin Forest Rat			VU	C1	3.1	2008	decreasing	N
3323	ANIMALIA	CHORDATA	MAMMALIA	RODENTIA	MURIDAE	Bullimus	luzonicus	(Thomas, 1895)						Luzon Bullimus, Large Luzon Forest Rat, Luzon Forest Rat			LC		3.1	2008	unknown	N
3326	ANIMALIA	CHORDATA	MAMMALIA	LAGOMORPHA	LEPORIDAE	Bunolagus	monticularis	(Thomas, 1903)					Lepus monticularis	Riverine Rabbit, Bushman Rabbit, Bushman Hare			CR	C2a(i)	3.1	2013	decreasing	N
3327	ANIMALIA	CHORDATA	MAMMALIA	RODENTIA	MURIDAE	Bunomys	andrewsi	(J.A. Allen, 1911)					Bunomys heinrichi	Andrew's Bunomys, Andrew's Hill Rat			LC		3.1	2008	unknown	N
3328	ANIMALIA	CHORDATA	MAMMALIA	RODENTIA	MURIDAE	Bunomys	chrysocomus	(Hoffmann, 1887)						Common Bunomys, Yellow-haired Hill Rat			LC		3.1	2008	stable	N
3329	ANIMALIA	CHORDATA	MAMMALIA	RODENTIA	MURIDAE	Bunomys	coelestis	(Thomas, 1896)						Lompobatang Bunomys, Heavenly Hill Rat			CR	B1ab(ii,iii)	3.1	2008	decreasing	N
3330	ANIMALIA	CHORDATA	MAMMALIA	RODENTIA	MURIDAE	Bunomys	fratrorum	(Thomas, 1896)						Northeastern Peninsula Bunomys, Fraternal Hill Rat			VU	B1ab(ii,iii,v)	3.1	2008	decreasing	N
3332	ANIMALIA	CHORDATA	MAMMALIA	RODENTIA	MURIDAE	Bunomys	penitus	(Miller & Hollister, 1921)						Montane Bunomys, Inland Hill Rat			NT		3.1	2008	decreasing	N
3333	ANIMALIA	CHORDATA	MAMMALIA	RODENTIA	MURIDAE	Bunomys	prolatus	Musser, 1991						Tambusisi Bunomys, Long-headed Hill Rat			EN	B1ab(ii,iii)	3.1	2008	decreasing	N
3339	ANIMALIA	CHORDATA	MAMMALIA	DIPROTODONTIA	BURRAMYIDAE	Burramys	parvus	Broom, 1896						Mountain Pygmy Possum, Broom's Pygmy-possum, Burramys	Souris-opossum De Burramys, Souris-opossum Des Montagnes	Lirón Marsupial	CR	B1ab(iii,v)+2ab(iii,v)	3.1	2008	decreasing	N
3412	ANIMALIA	CHORDATA	MAMMALIA	CINGULATA	DASYPODIDAE	Cabassous	centralis	(Miller, 1899)						Northern Naked-tailed Armadillo	Tatou	Armadillo Cola de Trapo, Armadillo de Cola Desnuda de Centro América, Tatú de Rabo Molle	DD		3.1	2014	unknown	N
3413	ANIMALIA	CHORDATA	MAMMALIA	CINGULATA	DASYPODIDAE	Cabassous	chacoensis	Wetzel, 1980						Chacoan Naked-tailed Armadillo		Cabasú Chaqueño, Cabasú Chico	NT		3.1	2014	unknown	N
3414	ANIMALIA	CHORDATA	MAMMALIA	CINGULATA	DASYPODIDAE	Cabassous	tatouay	(Desmarest, 1804)						Greater Naked-tailed Armadillo	Tatou À Queue Nue	Cabasu De Orejas Largas	LC		3.1	2014	unknown	N
3415	ANIMALIA	CHORDATA	MAMMALIA	CINGULATA	DASYPODIDAE	Cabassous	unicinctus	(Linnaeus, 1758)						Southern Naked-Tailed Armadillo		Cabasú De Orejas Largas	LC		3.1	2014	unknown	N
3416	ANIMALIA	CHORDATA	MAMMALIA	PRIMATES	PITHECIIDAE	Cacajao	calvus	(I. Geoffroy, 1847)						Bald-headed Uacari, White Uakari, Bald Uacari, Bald Uakari, Red-and-white Uacari, Red Uakari, Bald-headed Uakari	Ouakari Chauve	Cacajao, Cacayao, Huapo Colorado, Huapo Rojo, Uacaries	VU	A2cd	3.1	2008	decreasing	N
136640	ANIMALIA	CHORDATA	MAMMALIA	PRIMATES	PITHECIIDAE	Cacajao	hosomi	Boubli, da Silva, Amado, Herbk, Pontual & Farias, 2008					Cacajao melanocephalus subspecies melanocephalus	Black-headed Uacari, Neblina Uakari, Neblina Uacari, Uakari		Mono Chucuto	VU	A2d	3.1	2008	decreasing	N
40521	ANIMALIA	CHORDATA	MAMMALIA	PAUCITUBERCULATA	CAENOLESTIDAE	Caenolestes	caniventer	Anthony, 1921						Gray-bellied Shrew Opossum, Pale-bellied Shrew Opossum, Gray-bellied Caenolestid	Cénolestidé à ventre gris		NT		3.1	2015	decreasing	N
136743	ANIMALIA	CHORDATA	MAMMALIA	PAUCITUBERCULATA	CAENOLESTIDAE	Caenolestes	condorensis	Albuja & Patterson, 1996						Andean Caenolestid, Andean Shrew Opossum, Condor Shrew Opossum			VU	D1+2	3.1	2015	unknown	N
40522	ANIMALIA	CHORDATA	MAMMALIA	PAUCITUBERCULATA	CAENOLESTIDAE	Caenolestes	convelatus	Anthony, 1924						Blackish Shrew Opossum, Northern Shrew Opossum, Northern Caenolestid	Cénolestidé Noirâtre		VU	B1ab(i,iii)	3.1	2008	decreasing	N
41506	ANIMALIA	CHORDATA	MAMMALIA	PAUCITUBERCULATA	CAENOLESTIDAE	Caenolestes	fuliginosus	(Tomes, 1863)					Caenolestes tatei	Silky Shrew Opossum, Ecuadorean Shrew-opossum, Dusky Caenolestid, Common Grey Shrew Opossum	Cénolestidé D´équateur		LC		3.1	2008	unknown	N
3519	ANIMALIA	CHORDATA	MAMMALIA	AFROSORICIDA	CHRYSOCHLORIDAE	Calcochloris	obtusirostris	(Peters, 1851)					Chrysochloris obtusirostris	Yellow Golden Mole			LC		3.1	2015	unknown	N
4767	ANIMALIA	CHORDATA	MAMMALIA	AFROSORICIDA	CHRYSOCHLORIDAE	Calcochloris	tytonis	(Simonetta, 1968)					Amblysomus tytonis|Chlorotalpa tytonis	Somali Golden Mole			DD		3.1	2015	unknown	N
136815	ANIMALIA	CHORDATA	MAMMALIA	PRIMATES	PITHECIIDAE	Callicebus	aureipalatii	Wallace, Gómez, Felton & Felton, 2006						Madidi Titi Monkey		Lucachi	LC		3.1	2008	stable	N
41560	ANIMALIA	CHORDATA	MAMMALIA	PRIMATES	PITHECIIDAE	Callicebus	baptista	Lönnberg, 1939						Baptista Lake Titi Monkey, Baptista Lake Titi			LC		3.1	2008	unknown	N
39929	ANIMALIA	CHORDATA	MAMMALIA	PRIMATES	PITHECIIDAE	Callicebus	barbarabrownae	Hershkovitz, 1990					Callicebus personatus subspecies barbarabrownae	Blond Titi Monkey, Northern Bahian Blond Titi Monkey, Northern Bahian Blond Titi, Barbara Brown's Titi		Guigó, Sauá	CR	C2a(i)	3.1	2008	decreasing	N
41561	ANIMALIA	CHORDATA	MAMMALIA	PRIMATES	PITHECIIDAE	Callicebus	bernhardi	M. van Roosmalen, T. van Roosmalen & R.A. Mittermeier, 2002						Prince Bernhard's Titi Monkey, Prince Bernhard's Titi			LC		3.1	2008	unknown	N
41558	ANIMALIA	CHORDATA	MAMMALIA	PRIMATES	PITHECIIDAE	Callicebus	brunneus	(Wagner, 1842)						Brown Titi Monkey, Brown Titi		Mono Tití, Zogue-zogue	LC		3.1	2008	unknown	N
41552	ANIMALIA	CHORDATA	MAMMALIA	PRIMATES	PITHECIIDAE	Callicebus	caligatus	(Wagner, 1842)						Chestnut-bellied Titi, Booted Titi, Booted Titi, Chestnut-bellied Titi Monkey, Titi Monkey			LC		3.1	2008	unknown	N
14699281	ANIMALIA	CHORDATA	MAMMALIA	PRIMATES	PITHECIIDAE	Callicebus	caquetensis	Defler, Bueno & García 2010						Caquetá Tití Monkey, Caquetá Titi		Tongo	CR	A4cde	3.1	2012	decreasing	N
41557	ANIMALIA	CHORDATA	MAMMALIA	PRIMATES	PITHECIIDAE	Callicebus	cinerascens	(Spix, 1823)						Ashy Black Titi Monkey, Ashy Titi, Ashy-grey Titi, Ashy Black Titi, Titi Monkey		Zogue-zogue	LC		3.1	2008	unknown	N
39954	ANIMALIA	CHORDATA	MAMMALIA	PRIMATES	PITHECIIDAE	Callicebus	coimbrai	Kobayashi & Langguth, 1999						Coimbra-Filho's Titi Monkey, Coimbra Filho's Titi Monkey, Coimbra's Titi			EN	B1ab(ii,iii); C2a(i)	3.1	2008	decreasing	N
41551	ANIMALIA	CHORDATA	MAMMALIA	PRIMATES	PITHECIIDAE	Callicebus	cupreus	(Spix, 1823)						Coppery Titi Monkey, Coppery Titi, Red Titi Monkey			LC		3.1	2008	unknown	N
41553	ANIMALIA	CHORDATA	MAMMALIA	PRIMATES	PITHECIIDAE	Callicebus	discolor	(I. Geoffroy & Deville, 1848)						Red Titi Monkey, White-tailed Titi, Titi Monkey		Socayo, Songo Songo	LC		3.1	2008	unknown	N
41548	ANIMALIA	CHORDATA	MAMMALIA	PRIMATES	PITHECIIDAE	Callicebus	donacophilus	(D'Orbigny, 1836)						Bolivian Gray Titi, Titi Monkey, Bolivian Titi, Bolivian Titi Monkey, Bolivian Grey Titi, White-eared Titi, White Eared Titi		Facafaca	LC		3.1	2008	decreasing	N
3549	ANIMALIA	CHORDATA	MAMMALIA	PRIMATES	PITHECIIDAE	Callicebus	dubius	Hershkovitz, 1990						Hershkovitz's Titi, Dubius Titi, Doubtful Titi Monkey			LC		3.1	2008	unknown	N
41559	ANIMALIA	CHORDATA	MAMMALIA	PRIMATES	PITHECIIDAE	Callicebus	hoffmannsi	Thomas, 1908						Hoffmann's Titi Monkey, Hoffmanns's Titi			LC		3.1	2008	unknown	N
41564	ANIMALIA	CHORDATA	MAMMALIA	PRIMATES	PITHECIIDAE	Callicebus	lucifer	Thomas, 1914					Callicebus torquatus subspecies lucifer	Yellow-handed Titi Monkey, Lucifer Titi, Widow Monkey		Conticillo Negro O De Manos Amarillos, Viudita	LC		3.1	2008	unknown	N
41563	ANIMALIA	CHORDATA	MAMMALIA	PRIMATES	PITHECIIDAE	Callicebus	lugens	(Humboldt, 1811)						Collared Titi, Collared Titi Monkey, Black Titi, Widow Monkey		Mono Viudito	LC		3.1	2008	unknown	N
39944	ANIMALIA	CHORDATA	MAMMALIA	PRIMATES	PITHECIIDAE	Callicebus	medemi	Hershkovitz, 1963					Callicebus torquatus subspecies medemi	Colombian Black-handed Titi, Medem's Collared Titi, Colombian Black-handed Titi Monkey, Medem's Titi Monkey			VU	A2cd	3.1	2008	decreasing	N
39930	ANIMALIA	CHORDATA	MAMMALIA	PRIMATES	PITHECIIDAE	Callicebus	melanochir	Wied-Neuwied, 1820					Callicebus personatus subspecies melanochir	Coastal Black-handed Titi, Southern Bahian Masked Titi			VU	A2c	3.1	2008	decreasing	N
41550	ANIMALIA	CHORDATA	MAMMALIA	PRIMATES	PITHECIIDAE	Callicebus	modestus	Lönnberg, 1939						Beni Titi Monkey, Rio Beni Titi, Modest Titi, Bolivian Titi, Titi Monkey		Lucachi, Mono Tití	EN	B1ab(iii)	3.1	2008	decreasing	N
41556	ANIMALIA	CHORDATA	MAMMALIA	PRIMATES	PITHECIIDAE	Callicebus	moloch	(Hoffmannsegg, 1807)						Red-bellied Titi Monkey, Dusky Titi, Red-bellied Titi, Titi Monkey			LC		3.1	2008	unknown	N
39943	ANIMALIA	CHORDATA	MAMMALIA	PRIMATES	PITHECIIDAE	Callicebus	nigrifrons	(Spix, 1823)					Callicebus personatus subspecies nigrifrons	Black-fronted Titi Monkey, Black-fronted Titi			NT		3.1	2008	decreasing	N
3553	ANIMALIA	CHORDATA	MAMMALIA	PRIMATES	PITHECIIDAE	Callicebus	oenanthe	Thomas, 1924						San Martin Titi Monkey, Rio Mayo Titi Monkey, Rio Mayo Titi, Andean Titi Monkey		Mono Tocón	CR	A2cd	3.1	2011	decreasing	N
3554	ANIMALIA	CHORDATA	MAMMALIA	PRIMATES	PITHECIIDAE	Callicebus	olallae	Lönnberg, 1939						Olalla Brothers' Titi, Olalla's Titi Monkey, Olalla's Titi, Beni Titi Monkey, Ollala Brothers' Titi		Mono Tití	EN	B1ab(ii,iii,v)	3.1	2008	decreasing	N
39928	ANIMALIA	CHORDATA	MAMMALIA	PRIMATES	PITHECIIDAE	Callicebus	ornatus	(Gray, 1866)					Callicebus cupreus subspecies ornatus	Ornate Tití Monkey, Ornate Titi Monkey, Ornate Titi			VU	A2c; B1ab(ii,iii)	3.1	2008	decreasing	N
41549	ANIMALIA	CHORDATA	MAMMALIA	PRIMATES	PITHECIIDAE	Callicebus	pallescens	Thomas, 1907						Chacoan Titi Monkey, White-coated Titi, Titi Monkey		Ka'I Ygau (guarani), Mono Tití, Sahuí, Zogue-zogue	LC		3.1	2008	stable	N
3555	ANIMALIA	CHORDATA	MAMMALIA	PRIMATES	PITHECIIDAE	Callicebus	personatus	(É. Geoffroy, 1812)					Callicebus personatus subspecies personatus	Atlantic Titi, Northern Masked Titi, Masked Titi	Titi À Masque	Guigó, Sauá	VU	A2c	3.1	2008	decreasing	N
41565	ANIMALIA	CHORDATA	MAMMALIA	PRIMATES	PITHECIIDAE	Callicebus	purinus	Thomas, 1927						Widow Monkey, Rio Purus Titi		Zogue-zogue	LC		3.1	2008	unknown	N
41566	ANIMALIA	CHORDATA	MAMMALIA	PRIMATES	PITHECIIDAE	Callicebus	regulus	Thomas, 1927						Widow Monkey, Red-headed Titi		Zogue-zogue	LC		3.1	2008	unknown	N
41555	ANIMALIA	CHORDATA	MAMMALIA	PRIMATES	PITHECIIDAE	Callicebus	stephennashi	M. van Roosmalen, T. van Roosmalen & R.A. Mittermeier, 2002						Stephen Nash's Titi Monkey, Stephen Nash's Titi		Zogue-zogue	DD		3.1	2008	unknown	N
41562	ANIMALIA	CHORDATA	MAMMALIA	PRIMATES	PITHECIIDAE	Callicebus	torquatus	(Hoffmannsegg, 1807)						Collared Titi Monkey, Widow Monkey, Collared Titi, Yellow Handed Titi		Zogue-zogue	LC		3.1	2008	unknown	N
3564	ANIMALIA	CHORDATA	MAMMALIA	PRIMATES	CALLITRICHIDAE	Callimico	goeldii	(Thomas, 1904)						Goeldi's Monkey, Callimico, Goeldi's Tamarin, Goeldi's Marmoset	Tamarin De Goeldi, Tamarin Sauteur	Chichilo, Marimonito, Mico-de-goeldii, Mono Goeldi, Mono Negro, Pichico Negro, Tití De Goeldi	VU	A3c	3.1	2008	decreasing	N
6985	ANIMALIA	CHORDATA	MAMMALIA	RODENTIA	ECHIMYIDAE	Callistomys	pictus	(Pictet, 1841)					Echimys pictus |Isothrix picta	Painted Tree-rat, Painted Tree Rat			EN	B1ab(ii,iii,iv)	3.1	2008	decreasing	N
3570	ANIMALIA	CHORDATA	MAMMALIA	PRIMATES	CALLITRICHIDAE	Callithrix	aurita	(É. Geoffroy in Humboldt, 1812)						Buffy-tufted-ear Marmoset, White-eared Marmoset, Buffy-tufted Marmoset, Buffy Tufted-ear Marmoset	Marmouset À Oreilles Blanches, Oustiti À Oreilles Blanches, Oustiti Oreillard		VU	C2a(i)	3.1	2008	decreasing	N
3571	ANIMALIA	CHORDATA	MAMMALIA	PRIMATES	CALLITRICHIDAE	Callithrix	flaviceps	(Thomas, 1903)						Buffy-headed Marmoset	Ouistiti À Tête Jaune		EN	C2a(i)	3.1	2008	decreasing	N
3572	ANIMALIA	CHORDATA	MAMMALIA	PRIMATES	CALLITRICHIDAE	Callithrix	geoffroyi	(É. Geoffroy in Humboldt, 1812)						Geoffroy's Tufted-ear Marmoset, White-fronted Marmoset, White-faced Marmoset, Geoffroy's Marmoset, White-headed Marmoset		Tití De Caba Blanca	LC		3.1	2008	stable	N
41518	ANIMALIA	CHORDATA	MAMMALIA	PRIMATES	CALLITRICHIDAE	Callithrix	jacchus	(Linnaeus, 1758)						Common Marmoset, White-tufted-ear Marmoset			LC		3.1	2008	stable	N
3575	ANIMALIA	CHORDATA	MAMMALIA	PRIMATES	CALLITRICHIDAE	Callithrix	kuhlii	Coimbra-Filho, 1985						Wied's Marmoset, Wied's Black-tufted-ear Marmoset		Sagüi	NT		3.1	2008	decreasing	N
41519	ANIMALIA	CHORDATA	MAMMALIA	PRIMATES	CALLITRICHIDAE	Callithrix	penicillata	(É. Geoffroy, 1812)						Black-pencilled Marmoset, Black-tufted Marmoset, Black-tufted-ear Marmoset		Sagüi	LC		3.1	2008	increasing	N
3590	ANIMALIA	CHORDATA	MAMMALIA	CARNIVORA	OTARIIDAE	Callorhinus	ursinus	(Linnaeus, 1758)						Northern Fur Seal			VU	A2b	3.1	2015	decreasing	N
3591	ANIMALIA	CHORDATA	MAMMALIA	RODENTIA	SCIURIDAE	Callosciurus	adamsi	Kloss, 1921						Ear-spot Squirrel			VU	A2c+3c	3.1	2008	decreasing	N
3592	ANIMALIA	CHORDATA	MAMMALIA	RODENTIA	SCIURIDAE	Callosciurus	albescens	(Bonhote, 1901)						Kloss's Squirrel, Kloss Squirrel			DD		3.1	2008	unknown	N
3593	ANIMALIA	CHORDATA	MAMMALIA	RODENTIA	SCIURIDAE	Callosciurus	baluensis	(Bonhote, 1901)						Kinabalu Squirrel			LC		3.1	2008	stable	N
3594	ANIMALIA	CHORDATA	MAMMALIA	RODENTIA	SCIURIDAE	Callosciurus	caniceps	(Gray, 1842)						Grey-bellied Squirrel			LC		3.1	2008	stable	N
3595	ANIMALIA	CHORDATA	MAMMALIA	RODENTIA	SCIURIDAE	Callosciurus	erythraeus	(Pallas, 1779)						Pallas's Squirrel			LC		3.1	2008	stable	N
3596	ANIMALIA	CHORDATA	MAMMALIA	RODENTIA	SCIURIDAE	Callosciurus	finlaysonii	(Horsfield, 1823)						Finlayson's Squirrel			LC		3.1	2008	stable	N
3597	ANIMALIA	CHORDATA	MAMMALIA	RODENTIA	SCIURIDAE	Callosciurus	inornatus	(Gray, 1867)						Inornate Squirrel			LC		3.1	2008	unknown	N
3598	ANIMALIA	CHORDATA	MAMMALIA	RODENTIA	SCIURIDAE	Callosciurus	melanogaster	(Thomas, 1895)						Mentawai Squirrel			VU	B1ab(ii,iii)+2ab(ii,iii)	3.1	2008	decreasing	N
3599	ANIMALIA	CHORDATA	MAMMALIA	RODENTIA	SCIURIDAE	Callosciurus	nigrovittatus	(Horsfield, 1823)						Black-striped Squirrel			NT		3.1	2008	decreasing	N
3600	ANIMALIA	CHORDATA	MAMMALIA	RODENTIA	SCIURIDAE	Callosciurus	notatus	(Boddaert, 1785)						Plantain Squirrel			LC		3.1	2008	increasing	N
3601	ANIMALIA	CHORDATA	MAMMALIA	RODENTIA	SCIURIDAE	Callosciurus	orestes	(Thomas, 1895)						Borneo Black-banded Squirrel			LC		3.1	2008	stable	N
3602	ANIMALIA	CHORDATA	MAMMALIA	RODENTIA	SCIURIDAE	Callosciurus	phayrei	(Blyth, 1856)						Phayre's Squirrel			LC		3.1	2008	unknown	N
3603	ANIMALIA	CHORDATA	MAMMALIA	RODENTIA	SCIURIDAE	Callosciurus	prevostii	(Desmarest, 1822)						Prevost's Squirrel			LC		3.1	2008	decreasing	N
3604	ANIMALIA	CHORDATA	MAMMALIA	RODENTIA	SCIURIDAE	Callosciurus	pygerythrus	(I. Geoffroy Saint Hilaire, 1832)						Hoary-bellied Squirrel, Irrawaddy Squirrel			LC		3.1	2008	unknown	N
3605	ANIMALIA	CHORDATA	MAMMALIA	RODENTIA	SCIURIDAE	Callosciurus	quinquestriatus	(Anderson, 1871)						Anderson's Squirrel			NT		3.1	2008	decreasing	N
42468	ANIMALIA	CHORDATA	MAMMALIA	RODENTIA	SCIURIDAE	Callospermophilus	lateralis	Say, 1823					Spermophilus lateralis	Golden Mantled Ground Squirrel, Green River Basin Golden-mantled Ground Squirrel			LC		3.1	2008	stable	N
20485	ANIMALIA	CHORDATA	MAMMALIA	RODENTIA	SCIURIDAE	Callospermophilus	madrensis	Merriam, 1901					Spermophilus madrensis	Sierra Madre Ground Squirrel			NT		3.1	2008	unknown	N
42562	ANIMALIA	CHORDATA	MAMMALIA	RODENTIA	SCIURIDAE	Callospermophilus	saturatus	Rhoads, 1895					Spermophilus saturatus	Cascade Golden-mantled Ground Squirrel			LC		3.1	2008	stable	N
3609	ANIMALIA	CHORDATA	MAMMALIA	RODENTIA	CRICETIDAE	Calomys	boliviae	(Thomas, 1901)						Bolivian Vesper Mouse, Bolivian Laucha			LC		3.1	2008	stable	N
3610	ANIMALIA	CHORDATA	MAMMALIA	RODENTIA	CRICETIDAE	Calomys	callidus	(Thomas, 1916)						Crafty Vesper Mouse, Reclusive Laucha			LC		3.1	2008	unknown	N
3611	ANIMALIA	CHORDATA	MAMMALIA	RODENTIA	CRICETIDAE	Calomys	callosus	(Rengger, 1830)						Large Vesper Mouse, Big Laucha			LC		3.1	2008	stable	N
136689	ANIMALIA	CHORDATA	MAMMALIA	RODENTIA	CRICETIDAE	Calomys	expulsus	(Lund, 1841)						Rejected Vesper Mouse, Caatinga Laucha			LC		3.1	2008	increasing	N
136737	ANIMALIA	CHORDATA	MAMMALIA	RODENTIA	CRICETIDAE	Calomys	fecundus	(Thomas, 1926)									LC		3.1	2008	stable	N
3612	ANIMALIA	CHORDATA	MAMMALIA	RODENTIA	CRICETIDAE	Calomys	hummelincki	(Husson, 1960)						Hummelinck's Vesper Mouse, Hummelinck's Laucha			LC		3.1	2010	decreasing	N
3613	ANIMALIA	CHORDATA	MAMMALIA	RODENTIA	CRICETIDAE	Calomys	laucha	(Fischer, 1814)						Small Vesper Mouse, Little Laucha			LC		3.1	2008	unknown	N
3614	ANIMALIA	CHORDATA	MAMMALIA	RODENTIA	CRICETIDAE	Calomys	lepidus	(Thomas, 1884)						Andean Vesper Mouse, Graceful Laucha			LC		3.1	2008	stable	N
3615	ANIMALIA	CHORDATA	MAMMALIA	RODENTIA	CRICETIDAE	Calomys	musculinus	(Thomas, 1913)						Drylands Vesper Mouse, Drylands Laucha			LC		3.1	2008	stable	N
3616	ANIMALIA	CHORDATA	MAMMALIA	RODENTIA	CRICETIDAE	Calomys	sorellus	(Thomas, 1900)						Peruvian Vesper Mouse, Peruvian Laucha			LC		3.1	2008	stable	N
3617	ANIMALIA	CHORDATA	MAMMALIA	RODENTIA	CRICETIDAE	Calomys	tener	(Winge, 1887)						Delicate Vesper Mouse, Delicate Laucha			LC		3.1	2008	increasing	N
136679	ANIMALIA	CHORDATA	MAMMALIA	RODENTIA	CRICETIDAE	Calomys	tocantinsi	Bonvicino, Lima & Almeida, 2003						Tocantins Vesper Mouse, Tocantins Laucha			LC		3.1	2008	unknown	N
136304	ANIMALIA	CHORDATA	MAMMALIA	RODENTIA	CRICETIDAE	Calomys	venustus	(Thomas, 1894)						Córdoba Laucha, Córdoba Vesper Mouse		Laucha Cordobesa	LC		3.1	2008	stable	N
3618	ANIMALIA	CHORDATA	MAMMALIA	RODENTIA	CALOMYSCIDAE	Calomyscus	bailwardi	Thomas, 1905						Mouse-like Hamster, Zagros Mountains Calomyscus, Zagros Mountains Mouse-like Hamster			LC		3.1	2008	unknown	N
3619	ANIMALIA	CHORDATA	MAMMALIA	RODENTIA	CALOMYSCIDAE	Calomyscus	baluchi	Thomas, 1920						Baluchi Brush-tailed Mouse, Baluchi Mouse-like Hamster, Pakistan Calomyscus			LC		3.1	2008	unknown	N
136377	ANIMALIA	CHORDATA	MAMMALIA	RODENTIA	CALOMYSCIDAE	Calomyscus	elburzensis	Goodwin, 1938						Goodwin's Brush-tailed Mouse, Goodwin's Calomyscus			LC		3.1	2008	unknown	N
136252	ANIMALIA	CHORDATA	MAMMALIA	RODENTIA	CALOMYSCIDAE	Calomyscus	grandis	Schlitter & Setzer, 1973						Noble Calomyscus, Noble Brush-tailed Mouse			DD		3.1	2008	unknown	N
3620	ANIMALIA	CHORDATA	MAMMALIA	RODENTIA	CALOMYSCIDAE	Calomyscus	hotsoni	Thomas, 1920						Hotson's Brush-tailed Mouse, Hotson's Calomyscus, Hotson's Mouse-like Hamster			LC		3.1	2008	unknown	N
3621	ANIMALIA	CHORDATA	MAMMALIA	RODENTIA	CALOMYSCIDAE	Calomyscus	mystax	Kashkarov, 1925						Afghan Mouse-like Hamster, Great Balkhan Calomyscus			LC		3.1	2008	stable	N
3622	ANIMALIA	CHORDATA	MAMMALIA	RODENTIA	CALOMYSCIDAE	Calomyscus	tsolovi	Peshev, 1991						Tsolov's Mouse-like Hamster, Syrian Calomyscus			DD		3.1	2008	unknown	N
3623	ANIMALIA	CHORDATA	MAMMALIA	RODENTIA	CALOMYSCIDAE	Calomyscus	urartensis	Vorontsov & Kartavseva, 1979						Urar Calomyscus, Urartsk Mouse-like Hamster			LC		3.1	2008	unknown	N
3626	ANIMALIA	CHORDATA	MAMMALIA	DIPROTODONTIA	POTOROIDAE	Caloprymnus	campestris	(Gould, 1843)						Desert Rat Kangaroo, Plains Rat-kangaroo, Buff-nosed Rat-kangaroo, Desert Rat-kangaroo	Kangourou-rat Du Désert	Canguro-rata Desértico	EX		3.1	2008		N
3650	ANIMALIA	CHORDATA	MAMMALIA	DIDELPHIMORPHIA	DIDELPHIDAE	Caluromys	derbianus	Waterhouse, 1841						Central American Woolly Opossum, Derby's Woolly Opossum	Opossum de Derby		LC		3.1	2015	decreasing	N
3648	ANIMALIA	CHORDATA	MAMMALIA	DIDELPHIMORPHIA	DIDELPHIDAE	Caluromys	lanatus	(Olfers, 1818)						Brown-eared Woolly Opossum, Woolly Opossum, Western Woolly Opossum	Opossum laineux roux	Cuica Lanosa	LC		3.1	2015	decreasing	N
3649	ANIMALIA	CHORDATA	MAMMALIA	DIDELPHIMORPHIA	DIDELPHIDAE	Caluromys	philander	Linnaeus, 1758						Bare-tailed Woolly Opossum	Opossum laineux jaune		LC		3.1	2016	decreasing	N
3651	ANIMALIA	CHORDATA	MAMMALIA	DIDELPHIMORPHIA	DIDELPHIDAE	Caluromysiops	irrupta	Sanborn, 1951						Black-shouldered Opossum	Opossum à épaules noires		LC		3.1	2016	decreasing	N
4703	ANIMALIA	CHORDATA	MAMMALIA	CINGULATA	DASYPODIDAE	Calyptophractus	retusus	(Burmeister, 1863)					Burmeisteria retusa |Chlamyphorus retusus	Greater Fairy Armadillo, Burmeister's Armadillo, Chacoan Fairy Armadillo, Greater Pichi Ciego		Pichiciego Mayor	DD		3.1	2014	unknown	N
63543	ANIMALIA	CHORDATA	MAMMALIA	CETARTIODACTYLA	CAMELIDAE	Camelus	ferus	Przewalski, 1878					Camelus bactrianus	Bactrian Camel, Wild Bactrian Camel, Two-humped Camel	Chameau De Bactriane, Chameau Domestique	Camello Bactriano	CR	A3de+4ade	3.1	2008	decreasing	N
3753	ANIMALIA	CHORDATA	MAMMALIA	CARNIVORA	CANIDAE	Canis	adustus	Sundevall, 1847						Side-striped Jackal	Le Chacal À Flancs Rayés		LC		3.1	2014	stable	N
3744	ANIMALIA	CHORDATA	MAMMALIA	CARNIVORA	CANIDAE	Canis	aureus	Linnaeus, 1758						Golden Jackal, Asiatic Jackal, Common Jackal	Chacal Commun, Chacal Doré	Chacal	LC		3.1	2008	increasing	N
3745	ANIMALIA	CHORDATA	MAMMALIA	CARNIVORA	CANIDAE	Canis	latrans	Say, 1823						Coyote, American Jackal, Brush Wolf, Prairie Wolf			LC		3.1	2008	increasing	N
3746	ANIMALIA	CHORDATA	MAMMALIA	CARNIVORA	CANIDAE	Canis	lupus	Linnaeus, 1758						Gray Wolf, Timber Wolf, Arctic Wolf, Grey Wolf, Mexican Wolf, Plains Wolf, Common Wolf, Tundra Wolf, Wolf	Loup, Loup Gris, Loup Vulgaire	Lobo	LC		3.1	2010	stable	N
3755	ANIMALIA	CHORDATA	MAMMALIA	CARNIVORA	CANIDAE	Canis	mesomelas	Schreber, 1775						Black-backed Jackal, Silver-backed Jackal	Chacal À Chabraque		LC		3.1	2014	stable	N
3747	ANIMALIA	CHORDATA	MAMMALIA	CARNIVORA	CANIDAE	Canis	rufus	Audubon & Bachman, 1851						Red Wolf			CR	D	3.1	2008	increasing	N
3748	ANIMALIA	CHORDATA	MAMMALIA	CARNIVORA	CANIDAE	Canis	simensis	Rüppell, 1840						Ethiopian Wolf, Simien Jackal, Simien Fox	Loup D'Abyssinie	Lobo Etiope	EN	B1ab(iii,v); C1+2a(i); D	3.1	2011	decreasing	N
3759	ANIMALIA	CHORDATA	MAMMALIA	RODENTIA	SPALACIDAE	Cannomys	badius	(Hodgson, 1841)						Lesser Bamboo Rat, Bay Bamboo Rat			LC		3.1	2008	unknown	N
3760	ANIMALIA	CHORDATA	MAMMALIA	RODENTIA	CRICETIDAE	Cansumys	canus	G.M. Allen, 1928						Gansu Hamster			LC		3.1	2008	unknown	N
3778	ANIMALIA	CHORDATA	MAMMALIA	CETARTIODACTYLA	NEOBALAENIDAE	Caperea	marginata	(Gray, 1846)						Pygmy Right Whale	Baleine Pygmée	Ballena Franca Pigmea	DD		3.1	2008	unknown	N
3786	ANIMALIA	CHORDATA	MAMMALIA	CETARTIODACTYLA	BOVIDAE	Capra	aegagrus	Erxleben, 1777						Wild Goat, Bezoar	Chèvre égagre		VU	A2cd	3.1	2008	decreasing	N
3794	ANIMALIA	CHORDATA	MAMMALIA	CETARTIODACTYLA	BOVIDAE	Capra	caucasica	Güldenstädt & Pallas, 1783						Western Tur, West Caucasian Tur, Tur			EN	A2ad	3.1	2008	decreasing	N
3795	ANIMALIA	CHORDATA	MAMMALIA	CETARTIODACTYLA	BOVIDAE	Capra	cylindricornis	(Blyth, 1841)						Eastern Tur, East Caucasian Tur			NT		3.1	2016	decreasing	N
3787	ANIMALIA	CHORDATA	MAMMALIA	CETARTIODACTYLA	BOVIDAE	Capra	falconeri	(Wagner, 1839)					Aegoceros falconeri	Markhor			NT		3.1	2016	increasing	N
42397	ANIMALIA	CHORDATA	MAMMALIA	CETARTIODACTYLA	BOVIDAE	Capra	ibex	Linnaeus, 1758						Alpine Ibex, Ibex	Bouquetin Des Alpes	Íbice De Los Alpes	LC		3.1	2008	increasing	N
3796	ANIMALIA	CHORDATA	MAMMALIA	CETARTIODACTYLA	BOVIDAE	Capra	nubiana	F. Cuvier, 1825						Nubian Ibex			VU	C1+2a(i)	3.1	2008	decreasing	N
3798	ANIMALIA	CHORDATA	MAMMALIA	CETARTIODACTYLA	BOVIDAE	Capra	pyrenaica	Schinz, 1838						Iberian Wild Goat, Spanish Ibex, Pyrenean Ibex	Bouquetin Des Pyrénées	Cabra Montesa	LC		3.1	2008	increasing	N
42398	ANIMALIA	CHORDATA	MAMMALIA	CETARTIODACTYLA	BOVIDAE	Capra	sibirica	(Pallas, 1776)					Capra sibrica	Siberian Ibex, Himalayan Ibex, Asiatic Ibex			LC		3.1	2008	unknown	N
3797	ANIMALIA	CHORDATA	MAMMALIA	CETARTIODACTYLA	BOVIDAE	Capra	walie	Rüppell, 1835						Walia Ibex, Walia			EN	B1ab(iii); D	3.1	2008	increasing	N
42395	ANIMALIA	CHORDATA	MAMMALIA	CETARTIODACTYLA	CERVIDAE	Capreolus	capreolus	(Linnaeus, 1758)					Cervus capreolus	European Roe Deer, Western Roe Deer, Roe Deer, European Roe	Chevreuil, Chevreuil Européen	Corzo	LC		3.1	2016	increasing	N
42396	ANIMALIA	CHORDATA	MAMMALIA	CETARTIODACTYLA	CERVIDAE	Capreolus	pygargus	Pallas, 1771					Capreolus bedfordi |Capreolus capreolus subspecies ochracea|Capreolus melanotis |Capreolus pygargus variety caucasica|Capreolus pygargus variety ferganicus|Capreolus tianschanicus |Cervus pygargus	Siberian Roe Deer, Eastern Roe Deer, Siberian Roe	Chevreuil de Siberie	Corzo Siberiano	LC		3.1	2016	decreasing	N
3811	ANIMALIA	CHORDATA	MAMMALIA	CETARTIODACTYLA	BOVIDAE	Capricornis	crispus	(Temminck, 1836)						Japanese Serow			LC		3.1	2008	increasing	N
3814	ANIMALIA	CHORDATA	MAMMALIA	CETARTIODACTYLA	BOVIDAE	Capricornis	milneedwardsii	David, 1869					Capricornis sumatraensis subspecies milneedwardsii	Chinese Serow, Southwest China Serow			NT		3.1	2008	decreasing	N
3815	ANIMALIA	CHORDATA	MAMMALIA	CETARTIODACTYLA	BOVIDAE	Capricornis	rubidus	Blyth, 1863					Capricornis sumatraensis subspecies rubidus	Red Serow			NT		3.1	2008	decreasing	N
3812	ANIMALIA	CHORDATA	MAMMALIA	CETARTIODACTYLA	BOVIDAE	Capricornis	sumatraensis	(Bechstein, 1799)					Capricornis sumatraensis subspecies sumatraensis	Sumatran Serow, Serow			VU	A2cd	3.1	2008	decreasing	N
3810	ANIMALIA	CHORDATA	MAMMALIA	CETARTIODACTYLA	BOVIDAE	Capricornis	swinhoei	Gray, 1862						Formosan Serow, Taiwan Serow			LC		3.1	2008	unknown	N
3816	ANIMALIA	CHORDATA	MAMMALIA	CETARTIODACTYLA	BOVIDAE	Capricornis	thar	Hodgson, 1831					Capricornis sumatraensis subspecies thar	Himalayan Serow			NT		3.1	2008	decreasing	N
3833	ANIMALIA	CHORDATA	MAMMALIA	LAGOMORPHA	LEPORIDAE	Caprolagus	hispidus	(Pearson, 1839)						Hispid Hare, Assam Rabbit, Bristly Rabbit	Lapin de l'Assam	Conejo de Assam	EN	B2ab(ii,iii,v)	3.1	2008	decreasing	N
14254	ANIMALIA	CHORDATA	MAMMALIA	RODENTIA	CAPROMYIDAE	Capromys	garridoi	Varona, 1970					Mysateles garridoi	Garrido's Hutia		Jutía de Garrido	CR	C2a(i)	3.1	2015	unknown	N
3842	ANIMALIA	CHORDATA	MAMMALIA	RODENTIA	CAPROMYIDAE	Capromys	pilorides	(Say, 1822)					Capromys acevedo|Capromys gundlachius|Isodon pilorides	Desmarest's Hutia		Jutia conga	LC		3.1	2008	stable	N
18306	ANIMALIA	CHORDATA	MAMMALIA	CARNIVORA	FELIDAE	Caracal	aurata	(Temminck, 1827)					Profelis aurata	African Golden Cat, Golden Cat	Chat doré, Chat doré Africain	Gato Dorado	VU	A2c+3c	3.1	2015	decreasing	N
3847	ANIMALIA	CHORDATA	MAMMALIA	CARNIVORA	FELIDAE	Caracal	caracal	(Schreber, 1776)						Caracal, Desert Lynx, African Caracal, Asian Caracal	Lynx Du Désert	Lince Africano	LC		3.1	2008	unknown	N
3858	ANIMALIA	CHORDATA	MAMMALIA	RODENTIA	DIPODIDAE	Cardiocranius	paradoxus	Satunin, 1903						Five-toed Pygmy Jerboa			DD		3.1	2016	unknown	N
3859	ANIMALIA	CHORDATA	MAMMALIA	CHIROPTERA	MEGADERMATIDAE	Cardioderma	cor	(Peters, 1872)						Heart-nosed Bat, African False Vampire Bat			LC		3.1	2008	unknown	N
3903	ANIMALIA	CHORDATA	MAMMALIA	CHIROPTERA	PHYLLOSTOMIDAE	Carollia	brevicauda	(Schinz, 1821)					Carollia colombiana	Silky Short-tailed Bat			LC		3.1	2008	stable	N
88110411	ANIMALIA	CHORDATA	MAMMALIA	CHIROPTERA	PHYLLOSTOMIDAE	Carollia	castanea	H. Allen, 1890						Chestnut Short-tailed Bat			LC		3.1	2016	stable	N
136782	ANIMALIA	CHORDATA	MAMMALIA	CHIROPTERA	PHYLLOSTOMIDAE	Carollia	manu	Pacheco, Solari & Velazco, 2004						Manu Short-tailed Bat			LC		3.1	2015	stable	N
3905	ANIMALIA	CHORDATA	MAMMALIA	CHIROPTERA	PHYLLOSTOMIDAE	Carollia	perspicillata	(Linnaeus, 1758)						Seba's Short-tailed Bat			LC		3.1	2015	stable	N
136268	ANIMALIA	CHORDATA	MAMMALIA	CHIROPTERA	PHYLLOSTOMIDAE	Carollia	sowelli	Baker, Solari & Hoffmann, 2002						Sowell's Short-tailed Bat			LC		3.1	2015	stable	N
3906	ANIMALIA	CHORDATA	MAMMALIA	CHIROPTERA	PHYLLOSTOMIDAE	Carollia	subrufa	(Hahn, 1905)						Gray Short-tailed Bat, Grey Short-tailed Bat			LC		3.1	2015	stable	N
40596	ANIMALIA	CHORDATA	MAMMALIA	AFROSORICIDA	CHRYSOCHLORIDAE	Carpitalpa	arendsi	(Lundholm, 1955)					Chlorotalpa arendsi	Arend's Golden Mole			VU	B1ab(iii)+2ab(iii)	3.1	2015	unknown	N
3917	ANIMALIA	CHORDATA	MAMMALIA	RODENTIA	MURIDAE	Carpomys	melanurus	Thomas, 1895						Large Luzon Carpomys, Short-footed Luzon Tree Rat			DD		3.1	2008	unknown	N
3916	ANIMALIA	CHORDATA	MAMMALIA	RODENTIA	MURIDAE	Carpomys	phaeurus	Thomas, 1895						Small Luzon Carpomys, White-bellied Luzon Tree Rat, White-bellied Tree Rat			LC		3.1	2008	unknown	N
3921	ANIMALIA	CHORDATA	MAMMALIA	RODENTIA	ECHIMYIDAE	Carterodon	sulcidens	(Lund, 1841)						Owl's Spiny Rat			DD		3.1	2008	unknown	N
7799	ANIMALIA	CHORDATA	MAMMALIA	RODENTIA	CRICETIDAE	Caryomys	eva	(Thomas, 1911)					Eothenomys eva	Eva's Red-backed Vole, Gansu Vole, Eva's Vole, Ganzu Vole, Taozhou Vole			LC		3.1	2008	unknown	N
7800	ANIMALIA	CHORDATA	MAMMALIA	RODENTIA	CRICETIDAE	Caryomys	inez	(Thomas, 1908)					Eothenomys inez	Inez's Red-backed Vole, Inez's Vole, Kolan Vole			LC		3.1	2008	unknown	N
3999	ANIMALIA	CHORDATA	MAMMALIA	CHIROPTERA	PTEROPODIDAE	Casinycteris	argynnis	Thomas, 1910						Short-palated Fruit Bat, Golden Short-palated Fruit Bat			LC		3.1	2016	unknown	N
4003	ANIMALIA	CHORDATA	MAMMALIA	RODENTIA	CASTORIDAE	Castor	canadensis	Kuhl, 1820						American Beaver			LC		3.1	2011	stable	N
4007	ANIMALIA	CHORDATA	MAMMALIA	RODENTIA	CASTORIDAE	Castor	fiber	Linnaeus, 1758						Eurasian Beaver	Castor D'Eurasie	Castor Europeo	LC		3.1	2008	increasing	N
4015	ANIMALIA	CHORDATA	MAMMALIA	CETARTIODACTYLA	TAYASSUIDAE	Catagonus	wagneri	(Rusconi, 1930)						Chacoan Peccary, Tagua	Pécari du Chaco	Chaco Argentino, Quimilero	EN	A3cd+4cd	3.1	2015	decreasing	N
4037	ANIMALIA	CHORDATA	MAMMALIA	CARNIVORA	FELIDAE	Catopuma	badia	(Gray, 1874)					Felis badia |Pardofelis badia	Borneo Bay Cat, Bay Cat, Bornean Bay Cat	Chat bai	Gato Rojo de Borneo	EN	C1	3.1	2016	decreasing	N
4038	ANIMALIA	CHORDATA	MAMMALIA	CARNIVORA	FELIDAE	Catopuma	temminckii	(Vigors & Horsfield, 1827)					Felis temminckii|Pardofelis temminckii	Asiatic Golden Cat, Temminck's Cat, Golden Cat	Chat de Temminck, Chat doré d'Asie	Gato Dorado Asiático	NT		3.1	2016	decreasing	N
4064	ANIMALIA	CHORDATA	MAMMALIA	RODENTIA	CAVIIDAE	Cavia	aperea	Erxleben, 1777						Brazilian Guinea Pig			LC		3.1	2008	stable	N
4065	ANIMALIA	CHORDATA	MAMMALIA	RODENTIA	CAVIIDAE	Cavia	fulgida	Wagler, 1831						Shiny Guinea Pig			LC		3.1	2008	stable	N
136520	ANIMALIA	CHORDATA	MAMMALIA	RODENTIA	CAVIIDAE	Cavia	intermedia	Cherem, Olimpio & Ximenez, 1999						Santa Catarina's Guinea Pig, Moleques do Sul Guinea Pig			CR	D	3.1	2008	decreasing	N
4066	ANIMALIA	CHORDATA	MAMMALIA	RODENTIA	CAVIIDAE	Cavia	magna	Ximinez, 1980						Greater Guinea Pig			LC		3.1	2008	decreasing	N
4068	ANIMALIA	CHORDATA	MAMMALIA	RODENTIA	CAVIIDAE	Cavia	tschudii	Fitzinger, 1867						Montane Guinea Pig			LC		3.1	2008	stable	N
41535	ANIMALIA	CHORDATA	MAMMALIA	PRIMATES	CALLITRICHIDAE	Cebuella	pygmaea	(Spix, 1823)						Pygmy Marmoset		Leonzito, Chichico, Leoncillo, Chambira, Micoleãozinho, Mono De Bolsillo, Titi, Titi-pielroja	LC		3.1	2008	decreasing	N
4081	ANIMALIA	CHORDATA	MAMMALIA	PRIMATES	CEBIDAE	Cebus	aequatorialis	J. A. Allen, 1914					Cebus albifrons subspecies aequatorialis	Ecuadorian White-fronted Capuchin, Ecuadorian Capuchin		Machín Blanco de Occidente, Mono Capuchino	CR	A2cd	3.1	2015	decreasing	N
39951	ANIMALIA	CHORDATA	MAMMALIA	PRIMATES	CEBIDAE	Cebus	albifrons	(Humboldt, 1812)					Cebus albifrons subspecies albifrons|Cebus albifrons subspecies hypoleucus|Simia albifrons	Humboldt's White-fronted Capuchin, White-fronted Capuchin	Spajou à front blanc	Capuchino de frente blanca	LC		3.1	2015	decreasing	N
43940	ANIMALIA	CHORDATA	MAMMALIA	PRIMATES	CEBIDAE	Cebus	brunneus	Allen, 1914					Cebus olivaceus subspecies brunneus	Brown Weeper Capuchin			LC		3.1	2008	unknown	N
4082	ANIMALIA	CHORDATA	MAMMALIA	PRIMATES	CEBIDAE	Cebus	cesarae	Hershkovitz, 1949					Cebus albifrons subspecies cesarae	Río Cesar White-fronted Capuchin	Sapajou du Cesar	Capachino del César	DD		3.1	2015	decreasing	N
4075	ANIMALIA	CHORDATA	MAMMALIA	PRIMATES	CEBIDAE	Cebus	cuscinus	Thomas, 1901					Cebus albifrons subspecies cuscinus	Shock-headed Capuchin		Machin de Cara Blanca	NT		3.1	2015	decreasing	N
40019	ANIMALIA	CHORDATA	MAMMALIA	PRIMATES	CEBIDAE	Cebus	kaapori	Queiroz, 1992					Cebus olivaceus subspecies kaapori	Ka'apor Capuchin, Kaapori Capuchin			CR	A2cd	3.1	2008	decreasing	N
4084	ANIMALIA	CHORDATA	MAMMALIA	PRIMATES	CEBIDAE	Cebus	malitiosus	Elliot, 1909					Cebus albifrons subspecies malitiosus	Santa Marta White-fronted Capuchin			EN	B1ab(i,ii,iii,iv)	3.1	2015	decreasing	N
39952	ANIMALIA	CHORDATA	MAMMALIA	PRIMATES	CEBIDAE	Cebus	versicolor	Pucheran, 1845					Cebus albifrons subspecies adustus|Cebus albifrons subspecies leucocephalus|Cebus albifrons subspecies versicolor	Varied White-fronted Capuchin, Varied Capuchin			EN	A2cd	3.1	2015	decreasing	N
136350	ANIMALIA	CHORDATA	MAMMALIA	CHIROPTERA	EMBALLONURIDAE	Centronycteris	centralis	Thomas, 1912						Thomas's Shaggy Bat			LC		3.1	2015	unknown	N
4112	ANIMALIA	CHORDATA	MAMMALIA	CHIROPTERA	EMBALLONURIDAE	Centronycteris	maximiliani	(Fischer, 1829)						Shaggy Bat, Common Shaggy Bat			LC		3.1	2008	unknown	N
4133	ANIMALIA	CHORDATA	MAMMALIA	CHIROPTERA	PHYLLOSTOMIDAE	Centurio	senex	Gray, 1842						Wrinkle-faced Bat, Lattice-winged Bat			LC		3.1	2008	stable	N
4137	ANIMALIA	CHORDATA	MAMMALIA	CETARTIODACTYLA	BOVIDAE	Cephalophus	adersi	Thomas, 1918						Aders' Duiker			CR	A4cd	3.1	2008	decreasing	N
4138	ANIMALIA	CHORDATA	MAMMALIA	CETARTIODACTYLA	BOVIDAE	Cephalophus	callipygus	Peters, 1876						Peters' Duiker	Céphaplophe de Peter		LC		3.1	2016	decreasing	N
4139	ANIMALIA	CHORDATA	MAMMALIA	CETARTIODACTYLA	BOVIDAE	Cephalophus	dorsalis	Gray, 1846						Bay Duiker	Céphalophe bai, Céphalophe à bande dorsale noire	Duiquero Bayo	NT		3.1	2016	decreasing	N
4154	ANIMALIA	CHORDATA	MAMMALIA	CETARTIODACTYLA	BOVIDAE	Cephalophus	harveyi	(Thomas, 1893)						Harvey's Duiker, Harvey's Red Duiker, East African Red Duiker	Céphalophe de Harvey		LC		3.1	2016	decreasing	N
4140	ANIMALIA	CHORDATA	MAMMALIA	CETARTIODACTYLA	BOVIDAE	Cephalophus	jentinki	Thomas, 1892						Jentink's Duiker	Céphalophe de Jentink	Duiquero de Jentink	EN	C1	3.1	2016	decreasing	N
4141	ANIMALIA	CHORDATA	MAMMALIA	CETARTIODACTYLA	BOVIDAE	Cephalophus	leucogaster	Gray, 1873						White-bellied Duiker	Cépahalophe à Ventre Blanc		NT		3.1	2016	decreasing	N
4144	ANIMALIA	CHORDATA	MAMMALIA	CETARTIODACTYLA	BOVIDAE	Cephalophus	natalensis	A. Smith, 1834						Natal Red Duiker, Red Forest Duiker, Natal Duiker	Céphalophe du Natal		LC		3.1	2016	decreasing	N
4145	ANIMALIA	CHORDATA	MAMMALIA	CETARTIODACTYLA	BOVIDAE	Cephalophus	niger	Gray, 1846					Antilope pluto	Black Duiker	Céphalophe noir		LC		3.1	2016	decreasing	N
4146	ANIMALIA	CHORDATA	MAMMALIA	CETARTIODACTYLA	BOVIDAE	Cephalophus	nigrifrons	Gray, 1871						Black-fronted Duiker	Céphalophe à front noir		LC		3.1	2016	decreasing	N
4148	ANIMALIA	CHORDATA	MAMMALIA	CETARTIODACTYLA	BOVIDAE	Cephalophus	ogilbyi	(Waterhouse, 1838)					Antilope ogilbyi	Ogilby's Duiker	Céphalophe d'Ogilby	Duiquero de Ogilby	LC		3.1	2016	decreasing	N
4149	ANIMALIA	CHORDATA	MAMMALIA	CETARTIODACTYLA	BOVIDAE	Cephalophus	rufilatus	Gray, 1846						Red-flanked Duiker	Céphalophe à Flancs Roux		LC		3.1	2016	decreasing	N
4150	ANIMALIA	CHORDATA	MAMMALIA	CETARTIODACTYLA	BOVIDAE	Cephalophus	silvicultor	(Afzelius, 1815)						Yellow-backed Duiker	Céphalophe géant, Céphalophe à dos jaune	Duiquero de Lomo Amarillo	NT		3.1	2016	decreasing	N
4151	ANIMALIA	CHORDATA	MAMMALIA	CETARTIODACTYLA	BOVIDAE	Cephalophus	spadix	True, 1890						Abbott's Duiker, Minde	Céphalophe d'Abbott		EN	C2a(i)	3.1	2016	decreasing	N
4152	ANIMALIA	CHORDATA	MAMMALIA	CETARTIODACTYLA	BOVIDAE	Cephalophus	weynsi	Thomas, 1901						Weyns's Duiker	Céphalpohe de Weyns		LC		3.1	2016	decreasing	N
4153	ANIMALIA	CHORDATA	MAMMALIA	CETARTIODACTYLA	BOVIDAE	Cephalophus	zebra	Gray, 1838						Zebra Duiker, Banded Duiker, Zebra Antelope	Céphalophe rayé, Céphalophe Zébré	Duiquero Cebrado	VU	C1	3.1	2016	decreasing	N
4159	ANIMALIA	CHORDATA	MAMMALIA	CETARTIODACTYLA	DELPHINIDAE	Cephalorhynchus	commersonii	(Lacépède, 1804)						Commerson's Dolphin, Piebald Dolphin, Tonina Dolphin, Black-and-White Dolphin	Dauphin de Commerson	Delfín de Commerson, Jacobita, Tonina Overa	DD		3.1	2013	unknown	N
4160	ANIMALIA	CHORDATA	MAMMALIA	CETARTIODACTYLA	DELPHINIDAE	Cephalorhynchus	eutropia	Gray, 1846						Chilean Dolphin, Black Chilean Dolphin, White-bellied Dolphin, Black Dolphin	Dauphin du Chili	Delfín Chileno, Delfín Negro, Tunina de Vientre Blanco	NT		3.1	2013	decreasing	N
4161	ANIMALIA	CHORDATA	MAMMALIA	CETARTIODACTYLA	DELPHINIDAE	Cephalorhynchus	heavisidii	(Gray, 1828)					Grampus heavisidii	Heaviside's Dolphin, South African Dolphin, Benguela Dolphin	Céphalorhynque du Cap, Dauphin de Heaviside	Delfín del Cabo, Tunina de Heaviside	DD		3.1	2013	unknown	N
4162	ANIMALIA	CHORDATA	MAMMALIA	CETARTIODACTYLA	DELPHINIDAE	Cephalorhynchus	hectori	(van Beneden, 1881)						Hector's Dolphin, White-headed Dolphin, New Zealand White-front Dolphin, New Zealand Dolphin	Dauphin d'Hector	Delfín de Héctor, Tunina de Héctor	EN	A4d	3.1	2013	decreasing	N
4185	ANIMALIA	CHORDATA	MAMMALIA	PERISSODACTYLA	RHINOCEROTIDAE	Ceratotherium	simum	(Burchell, 1817)					Rhinoceros simus	White Rhinoceros, Northern White Rhinoceros, Square-lipped Rhinoceros	Rhinocéros blanc du Nord	Rinoceronte Blanco del Norte	NT		3.1	2012	increasing	N
4192	ANIMALIA	CHORDATA	MAMMALIA	DIPROTODONTIA	BURRAMYIDAE	Cercartetus	caudatus	(Milne-Edwards, 1877)						Long-tailed Pygmy Possum, Long-tailed Pygmy-possum, Long-tailed Dormouse-phalanger			LC		3.1	2008	stable	N
40576	ANIMALIA	CHORDATA	MAMMALIA	DIPROTODONTIA	BURRAMYIDAE	Cercartetus	concinnus	(Gould, 1845)						Western Pygmy Possum, Western Pygmy-possum, Southwestern Pygmy Possum, Mundarda			LC		3.1	2008	stable	N
40577	ANIMALIA	CHORDATA	MAMMALIA	DIPROTODONTIA	BURRAMYIDAE	Cercartetus	lepidus	(Thomas, 1888)						Little Pygmy Possum, Tasmanian Pygmy-possum, Little Pygmy-possum, Tasmanian Pygmy Possum			LC		3.1	2008	stable	N
40578	ANIMALIA	CHORDATA	MAMMALIA	DIPROTODONTIA	BURRAMYIDAE	Cercartetus	nanus	(Desmarest, 1818)						Eastern Pygmy Possum, Eastern Pygmy-possum, Common Dormouse-phalanger			LC		3.1	2008	decreasing	N
136615	ANIMALIA	CHORDATA	MAMMALIA	PRIMATES	CERCOPITHECIDAE	Cercocebus	agilis	Milne-Edwards, 1886						Agile Mangabey			LC		3.1	2008	stable	N
136933	ANIMALIA	CHORDATA	MAMMALIA	PRIMATES	CERCOPITHECIDAE	Cercocebus	atys	(Audebert, 1797)					Cercocebus atys subspecies atys|Simia atys	Sooty Mangabey	Mangabey fulgineaux	Mangabey gris	NT		3.1	2016	decreasing	N
4207	ANIMALIA	CHORDATA	MAMMALIA	PRIMATES	CERCOPITHECIDAE	Cercocebus	chrysogaster	Lydekker, 1900					Cercocebus galeritus subspecies chrysogaster	Golden-bellied Mangabey	Cercocèbe à ventre doré	Bisonte Europeo	DD		3.1	2008	decreasing	N
4200	ANIMALIA	CHORDATA	MAMMALIA	PRIMATES	CERCOPITHECIDAE	Cercocebus	galeritus	Peters, 1879					Cercocebus galeritus subspecies galeritus	Tana River Mangabey, Tana River Crested Mangabey	Mangabey á crête, Mangabey de la Tana	Mangabey Crestado Ventriblanco	EN	C2a(ii)	3.1	2008	decreasing	N
4206	ANIMALIA	CHORDATA	MAMMALIA	PRIMATES	CERCOPITHECIDAE	Cercocebus	lunulatus	(Temminck, 1853)					Cercocebus atys subspecies lunulatus|Cercopithecus lunnulatus	White-naped Mangabey, White-collared Mangabey	Mangabey couronné	Mangabey de cuello blanco	EN	A2cd	3.1	2016	decreasing	N
4203	ANIMALIA	CHORDATA	MAMMALIA	PRIMATES	CERCOPITHECIDAE	Cercocebus	sanjei	Mittermeier, 1986					Cercocebus galeritus subspecies sanjei	Sanje River Mangabey, Sanje Crested Mangabey, Sanje Mangabey	Mangabé de la Sanje	Mangabey del Sanje	EN	B1ab(iii,v)	3.1	2008	decreasing	N
4201	ANIMALIA	CHORDATA	MAMMALIA	PRIMATES	CERCOPITHECIDAE	Cercocebus	torquatus	(Kerr, 1792)					Cercocebus torquatus subspecies torquatus|Simia aethiops subspecies torquatus	Red-capped Mangabey, White-collared Mangabey, Red-crowned Mangabey, Sooty Mangabey, Collared Mangabey	Mangabey à collier blanc, Mangabey enfumé	Mangabey de Collar Blanco, Mangabey de sombrero rojo	VU	A2cd	3.1	2008	decreasing	N
4212	ANIMALIA	CHORDATA	MAMMALIA	PRIMATES	CERCOPITHECIDAE	Cercopithecus	ascanius	(Audebert, 1799)					Simia ascanius	Red-tailed Monkey, Schmidt's Guenon, Black-cheeked White-nosed Monkey, Redtail Monkey, Red-tailed Guenon	Ascagne, Cercopithèque ascagne	Cercopiteco de Cola Roja	LC		3.1	2008	unknown	N
136930	ANIMALIA	CHORDATA	MAMMALIA	PRIMATES	CERCOPITHECIDAE	Cercopithecus	campbelli	Waterhouse, 1838					Cercopithecus campbelli subspecies campbelli	Campbell's Monkey, Campbell's Guenon, Campbell's Mona Monkey	Cercopithèque de Campbell	Cercopiteco de Campbell	LC		3.1	2016	unknown	N
4214	ANIMALIA	CHORDATA	MAMMALIA	PRIMATES	CERCOPITHECIDAE	Cercopithecus	cephus	(Linnaeus, 1758)					Simia cephus	Moustached Monkey, Mustached Monkey, Moustached Guenon	Cercopithéque moustac, Moustac bleu	Cercopiteco bigotudo	LC		3.1	2008	unknown	N
136885	ANIMALIA	CHORDATA	MAMMALIA	PRIMATES	CERCOPITHECIDAE	Cercopithecus	denti	Thomas, 1907					Cercopithecus pogonias subspecies denti	Dent's Monkey	Cercopithèque de Dent	Cercopiteco de Dent	LC		3.1	2016	decreasing	N
4245	ANIMALIA	CHORDATA	MAMMALIA	PRIMATES	CERCOPITHECIDAE	Cercopithecus	diana	(Linnaeus, 1758)					Cercopithecus diana subspecies diana|Simia diana	Diana Monkey, Diana Guenon	Cercopithèque Diane	Cercopiteco Diana	VU	A2cd	3.1	2016	decreasing	N
4216	ANIMALIA	CHORDATA	MAMMALIA	PRIMATES	CERCOPITHECIDAE	Cercopithecus	dryas	Schwarz, 1932					Cercopithecus salongo	Dryas Monkey, Salonga Guenon, Dryad Monkey, Dryas Guenon	Cercopithèque dryas	Cercopiteco dryas, Mono Dryas	CR	C2a(ii); D	3.1	2008	unknown	N
4217	ANIMALIA	CHORDATA	MAMMALIA	PRIMATES	CERCOPITHECIDAE	Cercopithecus	erythrogaster	Gray, 1866						Red-bellied Monkey, White-throated Monkey, White-throated Guenon, Red-bellied Guenon	Cercopithèque à ventre roux	Cercopiteco de Vientre Rojo	VU	A2cd	3.1	2008	decreasing	N
4218	ANIMALIA	CHORDATA	MAMMALIA	PRIMATES	CERCOPITHECIDAE	Cercopithecus	erythrotis	Waterhouse, 1838						Red-eared Monkey, Russet-eared Guenon, Red-eared Guenon	Cercopithèque à nez rouge, Moustac à oreilles rouges	Cercopiteco de Orejas Rojas, Mono de Orejas Rojas	VU	A2cd	3.1	2008	decreasing	N
4219	ANIMALIA	CHORDATA	MAMMALIA	PRIMATES	CERCOPITHECIDAE	Cercopithecus	hamlyni	Pocock, 1907					Cercopithecus hamlyni subspecies kahuziensis	Owl-faced Monkey, Hamlyn's Monkey, Owl-faced Guenon	Cercopithèque d'Hamlyn	Cercopiteco de Hamlyn	VU	A4cd	3.1	2008	decreasing	N
136931	ANIMALIA	CHORDATA	MAMMALIA	PRIMATES	CERCOPITHECIDAE	Cercopithecus	lowei	Thomas, 1923					Cercopithecus campbelli subspecies lowei	Lowe's Monkey	Cercopithèque de Lowe	Cercopiteco de Lowe	LC		3.1	2016	unknown	N
4221	ANIMALIA	CHORDATA	MAMMALIA	PRIMATES	CERCOPITHECIDAE	Cercopithecus	mitis	Wolf, 1822					Cercopithecus albogularis	Blue Monkey, Samango, Golden Monkey, Diademed Monkey, Sykes' Monkey	Cercopithèque à diadème		LC		3.1	2008	decreasing	N
4222	ANIMALIA	CHORDATA	MAMMALIA	PRIMATES	CERCOPITHECIDAE	Cercopithecus	mona	(Schreber, 1775)					Simoa mona	Mona Monkey, Mona Guenon	Cercopithèque mone	Cercopiteco Mona	LC		3.1	2008	unknown	N
4223	ANIMALIA	CHORDATA	MAMMALIA	PRIMATES	CERCOPITHECIDAE	Cercopithecus	neglectus	Schlegel, 1876						De Brazza's Monkey, De Brazza's Guenon	Cercopithèque de Brazza	Cercopiteco de Brazza	LC		3.1	2008	unknown	N
4224	ANIMALIA	CHORDATA	MAMMALIA	PRIMATES	CERCOPITHECIDAE	Cercopithecus	nictitans	(Linnaeus, 1766)					Simioa nicticans	Putty-nosed Monkey, Spot-nosed Guenon, Greater White-nosed Monkey, Greater Spot-nosed Guenon, Greater Spot-nosed Monkey, White-nosed Guenon	Cercopithèque hocheur, Hocheur	Cercopiteco de Nariz Blanca	LC		3.1	2008	decreasing	N
4225	ANIMALIA	CHORDATA	MAMMALIA	PRIMATES	CERCOPITHECIDAE	Cercopithecus	petaurista	(Schreber, 1774)					Simia petaurista	Spot-nosed Monkey, Lesser Spot-nosed Guenon, Lesser White-nosed Guenon, Lesser White-nosed Monkey, Lesser Spot-nosed Monkey	Cercopithèque blanc-nez, Hocheur du Ghana	Cercopiteco Menor de Nariz Blanca	LC		3.1	2008	unknown	N
4232	ANIMALIA	CHORDATA	MAMMALIA	PRIMATES	CERCOPITHECIDAE	Cercopithecus	roloway	(Schreber, 1774)					Cercopithecus diana subspecies roloway|Simia roloway	Roloway Monkey, Roloway Guenon	Cercopithèque roloway	Cercopiteco Roloway	EN	A2cd	3.1	2016	decreasing	N
4229	ANIMALIA	CHORDATA	MAMMALIA	PRIMATES	CERCOPITHECIDAE	Cercopithecus	sclateri	Pocock, 1904						Sclater's Monkey, White-throated Guenon, Sclater's Guenon	Cercopithèque de Sclater	Cercopiteco de Sclater, Mono de Sclater	VU	A2cd	3.1	2008	decreasing	N
4248	ANIMALIA	CHORDATA	MAMMALIA	CARNIVORA	CANIDAE	Cerdocyon	thous	(Linnaeus, 1766)					Canis thous	Crab-eating Fox, Crab-eating Zorro, Savannah Fox, Common Zorro	Chien des bois, Renard Crabier	Zorro, Perro de Monte, Perro Sabanero, Perro-zorro, Zorra Baya, Zorro Cangrejero, Zorro Carbonero, Zorro Común, Zorro de Monte, Zorro-lobo, Zorro Patas Negras, Zorro-perro, Zorro Perruno, Zorro Sabanero	LC		3.1	2015	stable	N
136440	ANIMALIA	CHORDATA	MAMMALIA	RODENTIA	CRICETIDAE	Cerradomys	andersoni	(Brooks, Baker, Vargas, Tarifa, Aranibar & Rojas, 2004)						Anderson's Rice Rat			DD		3.1	2008	unknown	N
136276	ANIMALIA	CHORDATA	MAMMALIA	RODENTIA	CRICETIDAE	Cerradomys	maracajuensis	(Langguth & Bonvicino, 2002)					Oryzomys maracajuensis	Maracaju Rice Rat, Maracaju Oryzomys			LC		3.1	2008	unknown	N
136511	ANIMALIA	CHORDATA	MAMMALIA	RODENTIA	CRICETIDAE	Cerradomys	marinhus	(Bonvicino, 2003)					Oryzomys marinhus	Marinho's Rice Rat, Marinho's Oryzomys			DD		3.1	2008	unknown	N
136368	ANIMALIA	CHORDATA	MAMMALIA	RODENTIA	CRICETIDAE	Cerradomys	scotti	(Langguth & Bonvicino, 2002)					Oryzomys scotti	Lindbergh's Rice Rat, Lindbergh's Oryzomys			LC		3.1	2008	unknown	N
15614	ANIMALIA	CHORDATA	MAMMALIA	RODENTIA	CRICETIDAE	Cerradomys	subflavus	(Wagner, 1842)					Hesperomys subflavus|Oryzomys subflavus	Terraced Rice Rat, Terraced Oryzomys, Flavescent Rice Rat			LC		3.1	2008	decreasing	N
4256	ANIMALIA	CHORDATA	MAMMALIA	CETARTIODACTYLA	CERVIDAE	Cervus	albirostris	Przewalski, 1883					Cervus sellatus |Cervus thoroldi |Przewalskium albirostris	White-lipped Deer, Thorold's Deer			VU	A2c	3.1	2015	unknown	N
41785	ANIMALIA	CHORDATA	MAMMALIA	CETARTIODACTYLA	CERVIDAE	Cervus	elaphus	Linnaeus, 1758						Red Deer, Bactrian Wapiti, Bokharan Deer, Bukhara Red Deer, Elk, Bactrian Deer, Wapiti, Bactrian Red Deer	Cerf De Bactriane, Cerf Du Turkestan, Cerf Élaphe, Cerf Élaphe Du Turkestan, Cerf Rouge Du Turkestan	Ciervo, Ciervo Bactriano, Ciervo Rojo	LC		3.1	2008	increasing	N
41788	ANIMALIA	CHORDATA	MAMMALIA	CETARTIODACTYLA	CERVIDAE	Cervus	nippon	Temminck, 1838						Sika Deer, Sika, Shansi Sika, Japanese Sika Deer			LC		3.1	2015	increasing	N
136547	ANIMALIA	CHORDATA	MAMMALIA	DIDELPHIMORPHIA	DIDELPHIDAE	Chacodelphys	formosa	(Shamel, 1930)									VU	B1ab(i,iii)	3.1	2008	decreasing	N
4305	ANIMALIA	CHORDATA	MAMMALIA	CHIROPTERA	MOLOSSIDAE	Chaerephon	aloysiisabaudiae	(Festa, 1907)					Chaerephon cyclotis|Nyctinomus aloysii-sabaudiæ|Tadarida aloysiisabaudiae	Duke of Abruzzi's Wrinkle-lipped Bat, Abruzzi's Wrinkle-lipped Bat, Duke of Abruzzi's Free-tailed Bat	Molosse du Duc des Abruzzes, Tadaride du Duc des Abruzzes		LC		3.1	2008	decreasing	N
4306	ANIMALIA	CHORDATA	MAMMALIA	CHIROPTERA	MOLOSSIDAE	Chaerephon	ansorgei	(Thomas, 1913)					Chaerephon rhodesiae|Nyctinomus ansorgei|Tadarida ansorgei	Ansorge's Wrinkle-lipped Bat, Ansorge's Free-tailed Bat	Molosse d'Afrique du Sud, Molosse d'Ansorge, Tadaride d'Ansorge		LC		3.1	2008	stable	N
4307	ANIMALIA	CHORDATA	MAMMALIA	CHIROPTERA	MOLOSSIDAE	Chaerephon	bemmeleni	(Jentink, 1879)					Nyctinomus bemmeleni|Tadarida bemmeleni	Gland-tailed Wrinkle-lipped Bat, Van Bemmelen's Wrinkle-lipped Bat, Gland-tailed Free-tailed Bat	Molosse à glandes caudales, Tadaride à glande caudale		LC		3.1	2008	unknown	N
4308	ANIMALIA	CHORDATA	MAMMALIA	CHIROPTERA	MOLOSSIDAE	Chaerephon	bivittatus	(Heuglin, 1861)					Chaerephon bivittata|Nyctinomus bivittatus|Tadarida bivittata	Spotted Wrinkle-lipped Bat, Spotted Free-tailed Bat, Spotted Gland-tailed Bat	Molosse tacheté, Tadaride tachetée		LC		3.1	2008	stable	N
4309	ANIMALIA	CHORDATA	MAMMALIA	CHIROPTERA	MOLOSSIDAE	Chaerephon	bregullae	(Felten, 1964)					Tadarida bregullae	Fijian Free-tailed Bat, Fijian Mastiff Bat			EN	B1ab(iii)	3.1	2014	decreasing	N
4310	ANIMALIA	CHORDATA	MAMMALIA	CHIROPTERA	MOLOSSIDAE	Chaerephon	chapini	J.A. Allen, 1917					Chaerephon lancasteri|Chaerephon shortridgei|Tadarida chapini|Tadarida shortridgei	Long-crested Free-tailed Bat, Long-crested Gland-tailed Bat, Crested Free-tail Bat, Crested Wrinkle-lipped Bat, Chapin's Free-tailed Bat, Chapin's Wrinkle-lipped Bat, Long-crested Wrinkle-lipped Bat, Pale Free-tailed Bat	Molosse à crinière, Molosse pâle, Tadaride de Chapin		LC		3.1	2014	unknown	N
4311	ANIMALIA	CHORDATA	MAMMALIA	CHIROPTERA	MOLOSSIDAE	Chaerephon	gallagheri	(Harrison, 1975)					Tadarida gallagheri	Gallagher's Wrinkle-lipped Bat, Zaïre Gland-tailed Bat, Gallagher's Free-tailed Bat	Molosse du Zaïre, Tadaride de Gallagher		DD		3.1	2008	unknown	N
4312	ANIMALIA	CHORDATA	MAMMALIA	CHIROPTERA	MOLOSSIDAE	Chaerephon	jobensis	(Miller, 1902)					Tadarida jobensis	Greater Northern Free-tailed Bat, Wrinkle-lipped Mastiff Bat			LC		3.1	2008	stable	N
136393	ANIMALIA	CHORDATA	MAMMALIA	CHIROPTERA	MOLOSSIDAE	Chaerephon	jobimena	Goodman & Cardiff, 2004					Tadarida jobimena	Black And Red Free-tailed Bat	Tadaride rouge ou noir		LC		3.1	2014	unknown	N
4313	ANIMALIA	CHORDATA	MAMMALIA	CHIROPTERA	MOLOSSIDAE	Chaerephon	johorensis	(Dobson, 1873)					Tadarida johorensis	Northern Free-tailed Bat			VU	A4c	3.1	2014	decreasing	N
4314	ANIMALIA	CHORDATA	MAMMALIA	CHIROPTERA	MOLOSSIDAE	Chaerephon	major	(Trouessart, 1897)					Nyctinomus pumilus variety major|Tadarida major	Large Wrinkle-lipped Bat, Giant Gland-tailed Bat, Lappet-eared Wrinkle-lipped Bat, Lappet-eared Free-tailed Bat	Grand molosse à glandes caudales, Tadaride à oreillettes		LC		3.1	2008	stable	N
4315	ANIMALIA	CHORDATA	MAMMALIA	CHIROPTERA	MOLOSSIDAE	Chaerephon	nigeriae	Thomas, 1913					Tadarida nigeriae|Tadarida nigeriae subspecies spillmani	Nigerian Free-tailed Bat, Nigerian Wrinkle-lipped Bat	Molosse du Nigéria, Tadaride du Nigeria		LC		3.1	2014	unknown	N
4316	ANIMALIA	CHORDATA	MAMMALIA	CHIROPTERA	MOLOSSIDAE	Chaerephon	plicatus	(Buchanan, 1800)					Chaerephon luzonus |Chaerephon plicata|Dysopes murinus|Nyctinomus bengalensis|Tadarida plicata|Tadarida plicata subspecies insularis|Vespertilio plicatus	Wrinkle-lipped Free-tailed Bat, Wrinkle-lipped Bat			LC		3.1	2014	unknown	N
4317	ANIMALIA	CHORDATA	MAMMALIA	CHIROPTERA	MOLOSSIDAE	Chaerephon	pumilus	(Cretzschmar, 1826)					Chaerephon leucogaster|Chaerephon pumila|Chaerephon pusillus|Tadarida leucogaster|Tadarida pumila|Tadarida pusilla	Little Free-tailed Bat, Little Wrinkle-lipped Bat, Lesser Free-tailed Bat, White-bellied Free-tailed Bat			LC		3.1	2014	unknown	N
4319	ANIMALIA	CHORDATA	MAMMALIA	CHIROPTERA	MOLOSSIDAE	Chaerephon	russatus	J.A. Allen, 1917					Chaerephon russata|Tadarida russata	Russet Wrinkle-lipped Bat, Russet Free-tailed Bat	Tadaride rousse		DD		3.1	2008	unknown	N
4320	ANIMALIA	CHORDATA	MAMMALIA	CHIROPTERA	MOLOSSIDAE	Chaerephon	solomonis	(Troughton, 1931)					Tadarida solomonis	Solomons Free-tailed Bat, Solomons Mastiff Bat			LC		3.1	2014	unknown	N
4321	ANIMALIA	CHORDATA	MAMMALIA	CHIROPTERA	MOLOSSIDAE	Chaerephon	tomensis	(Juste & Ibáñez, 1993)					Tadarida tomensis	São Tomé Free-tailed Bat.	Tadaride de São Tomé		EN	B1ab(iii)	3.1	2008	decreasing	N
4322	ANIMALIA	CHORDATA	MAMMALIA	PERAMELEMORPHIA	CHAEROPODIDAE	Chaeropus	ecaudatus	(Ogilby, 1838)						Pig-footed Bandicoot	Bandicoot Pieds De Cochon, Bandicoot À Pieds De Cochon Sans Queue, Bandicoot À Pied De Porc, Péramèle Anoure	Cangurito Piedecerdo	EX		3.1	2008		N
6860	ANIMALIA	CHORDATA	MAMMALIA	RODENTIA	GLIRIDAE	Chaetocauda	sichuanensis	Wang, 1985					Dryomys sichuanensis	Sichuan Dormouse, Chinese Dormouse			DD		3.1	2016	unknown	N
4326	ANIMALIA	CHORDATA	MAMMALIA	RODENTIA	HETEROMYIDAE	Chaetodipus	arenarius	(Merriam, 1894)					Perognathus arenarius	Little Desert Pocket Mouse, Sand Pocket Mouse			LC		3.1	2008	unknown	N
4327	ANIMALIA	CHORDATA	MAMMALIA	RODENTIA	HETEROMYIDAE	Chaetodipus	artus	(Osgood, 1900)						Narrow-skulled Pocket Mouse			LC		3.1	2008	stable	N
4328	ANIMALIA	CHORDATA	MAMMALIA	RODENTIA	HETEROMYIDAE	Chaetodipus	baileyi	Merriam, 1894						Bailey's Pocket Mouse			LC		3.1	2008	stable	N
4329	ANIMALIA	CHORDATA	MAMMALIA	RODENTIA	HETEROMYIDAE	Chaetodipus	californicus	(Merriam, 1889)						California Pocket Mouse			LC		3.1	2008	stable	N
136606	ANIMALIA	CHORDATA	MAMMALIA	RODENTIA	HETEROMYIDAE	Chaetodipus	eremicus	(Mearns, 1898)						Chihuahuan Desert Pocket Mouse, Chihuahuan Pocket Mouse			LC		3.1	2008	unknown	N
4330	ANIMALIA	CHORDATA	MAMMALIA	RODENTIA	HETEROMYIDAE	Chaetodipus	fallax	(Merriam, 1889)						San Diego Pocket Mouse			LC		3.1	2008	unknown	N
4331	ANIMALIA	CHORDATA	MAMMALIA	RODENTIA	HETEROMYIDAE	Chaetodipus	formosus	(Merriam, 1889)						Long-tailed Pocket Mouse			LC		3.1	2008	stable	N
4332	ANIMALIA	CHORDATA	MAMMALIA	RODENTIA	HETEROMYIDAE	Chaetodipus	goldmani	(Osgood, 1900)						Goldman's Pocket Mouse			NT		3.1	2010	decreasing	N
4333	ANIMALIA	CHORDATA	MAMMALIA	RODENTIA	HETEROMYIDAE	Chaetodipus	hispidus	(Baird, 1858)						Hispid Pocket Mouse			LC		3.1	2008	stable	N
4334	ANIMALIA	CHORDATA	MAMMALIA	RODENTIA	HETEROMYIDAE	Chaetodipus	intermedius	(Merriam, 1889)						Rock Pocket Mouse			LC		3.1	2008	stable	N
136361	ANIMALIA	CHORDATA	MAMMALIA	RODENTIA	HETEROMYIDAE	Chaetodipus	lineatus	(Dalquest, 1951)						Lined Pocket Gopher, Lined Pocket Mouse			DD		3.1	2008	unknown	N
4335	ANIMALIA	CHORDATA	MAMMALIA	RODENTIA	HETEROMYIDAE	Chaetodipus	nelsoni	(Merriam, 1894)						Nelson's Pocket Mouse			LC		3.1	2008	stable	N
4336	ANIMALIA	CHORDATA	MAMMALIA	RODENTIA	HETEROMYIDAE	Chaetodipus	penicillatus	Woodhouse, 1852						Desert Pocket Mouse			LC		3.1	2008	stable	N
4337	ANIMALIA	CHORDATA	MAMMALIA	RODENTIA	HETEROMYIDAE	Chaetodipus	pernix	(J.A. Allen, 1898)						Sinaloan Pocket Mouse, Sinaloan Pocket Gopher			LC		3.1	2008	stable	N
136837	ANIMALIA	CHORDATA	MAMMALIA	RODENTIA	HETEROMYIDAE	Chaetodipus	rudinoris	(Elliot, 1903)						Baja Pocket Mouse, Baja California Pocket Mouse			LC		3.1	2008	stable	N
4338	ANIMALIA	CHORDATA	MAMMALIA	RODENTIA	HETEROMYIDAE	Chaetodipus	spinatus	(Merriam, 1889)						Spiny Pocket Mouse			LC		3.1	2008	unknown	N
4366	ANIMALIA	CHORDATA	MAMMALIA	RODENTIA	ERETHIZONTIDAE	Chaetomys	subspinosus	(Olfers, 1818)						Bristle-spined Rat, Bristle-spined Porcupine, Thin-spined Porcupine			VU	B1ab(ii,iii,iv)	3.1	2008	decreasing	N
89604632	ANIMALIA	CHORDATA	MAMMALIA	CINGULATA	DASYPODIDAE	Chaetophractus	vellerosus	(Gray, 1865)					Chaetophractus nationi|Dasypus vellerosus	Screaming Hairy Armadillo		Piche Llorón, Quirquincho Andino	LC		3.1	2016	stable	N
4369	ANIMALIA	CHORDATA	MAMMALIA	CINGULATA	DASYPODIDAE	Chaetophractus	villosus	(Desmarest, 1804)					Dasypus villosus	Large Hairy Armadillo, Big Hairy Armadillo		Peludo	LC		3.1	2014	stable	N
4414	ANIMALIA	CHORDATA	MAMMALIA	CHIROPTERA	VESPERTILIONIDAE	Chalinolobus	dwyeri	Ryan, 1966						Large-eared Pied Bat			NT		3.1	2008	decreasing	N
4417	ANIMALIA	CHORDATA	MAMMALIA	CHIROPTERA	VESPERTILIONIDAE	Chalinolobus	gouldii	(Gray, 1841)						Gould's Wattled Bat			LC		3.1	2008	stable	N
4419	ANIMALIA	CHORDATA	MAMMALIA	CHIROPTERA	VESPERTILIONIDAE	Chalinolobus	morio	(Gray, 1841)						Chocolate Wattled Bat			LC		3.1	2008	stable	N
4420	ANIMALIA	CHORDATA	MAMMALIA	CHIROPTERA	VESPERTILIONIDAE	Chalinolobus	neocaledonicus	Revilliod, 1914						New Caledonia Wattled Bat	Chalinolobe Néo-calédonien		EN	B2ab(iii)	3.1	2008	decreasing	N
4421	ANIMALIA	CHORDATA	MAMMALIA	CHIROPTERA	VESPERTILIONIDAE	Chalinolobus	nigrogriseus	(Gould, 1856)						Hoary Wattled Bat			LC		3.1	2008	stable	N
4422	ANIMALIA	CHORDATA	MAMMALIA	CHIROPTERA	VESPERTILIONIDAE	Chalinolobus	picatus	(Gould, 1852)						Little Pied Bat			NT		3.1	2008	decreasing	N
4425	ANIMALIA	CHORDATA	MAMMALIA	CHIROPTERA	VESPERTILIONIDAE	Chalinolobus	tuberculatus	(Forster, 1844)						New Zealand Long-tailed Bat, Long-tailed Wattled Bat			VU	A2ace	3.1	2008	decreasing	N
136235	ANIMALIA	CHORDATA	MAMMALIA	PRIMATES	CHEIROGALEIDAE	Cheirogaleus	crossleyi	A. Grandidier, 1870					Cheirogaleus melanotis	Furry-eared Dwarf Lemur, Crossley's Dwarf Lemur			DD		3.1	2014	decreasing	N
54778911	ANIMALIA	CHORDATA	MAMMALIA	PRIMATES	CHEIROGALEIDAE	Cheirogaleus	major	É. Geoffroy, 1812					Cheirogaleus ravus	Geoffroy's Dwarf Lemur, Greater Dwarf Lemur	Grand Cheirogale	Gran Lemur Ardilla	DD		3.1	2014	decreasing	N
54778866	ANIMALIA	CHORDATA	MAMMALIA	PRIMATES	CHEIROGALEIDAE	Cheirogaleus	medius	É. Geoffroy, 1812					Cheirogaleus adipicaudatus	Western Fat-tailed Dwarf Lemur, Fat-tailed Dwarf Lemur , Lesser Dwarf Lemur	Cheirogale Moyen	Lemur Ardilla Coligrueso	LC		3.1	2014	decreasing	N
136800	ANIMALIA	CHORDATA	MAMMALIA	PRIMATES	CHEIROGALEIDAE	Cheirogaleus	minusculus	Groves, 2000						Lesser Iron-grey Dwarf Lemur, Small Iron-gray Dwarf Lemur			DD		3.1	2014	decreasing	N
41576	ANIMALIA	CHORDATA	MAMMALIA	PRIMATES	CHEIROGALEIDAE	Cheirogaleus	sibreei	(Forsyth Major, 1894)						Sibree's Dwarf Lemur			CR	B1ab(i,ii,iii)+2ab(i,ii,iii)	3.1	2014	decreasing	N
4600	ANIMALIA	CHORDATA	MAMMALIA	CHIROPTERA	MOLOSSIDAE	Cheiromeles	parvidens	Miller & Hollister, 1921						Lesser Naked Bat			LC		3.1	2008	unknown	N
4601	ANIMALIA	CHORDATA	MAMMALIA	CHIROPTERA	MOLOSSIDAE	Cheiromeles	torquatus	Horsfield, 1824						Greater Naked Bat, Hairless Bat			LC		3.1	2008	unknown	N
136670	ANIMALIA	CHORDATA	MAMMALIA	RODENTIA	CRICETIDAE	Chelemys	delfini	Cabrera, 1905						Magellanic Long-clawed Akodont, Magellanic Long-clawed Mouse			DD		3.1	2008	unknown	N
4603	ANIMALIA	CHORDATA	MAMMALIA	RODENTIA	CRICETIDAE	Chelemys	macronyx	(Thomas, 1894)						Andean Long-clawed Mouse, Andean Long-clawed Akodont			LC		3.1	2008	unknown	N
4604	ANIMALIA	CHORDATA	MAMMALIA	RODENTIA	CRICETIDAE	Chelemys	megalonyx	(Waterhouse, 1845)						Large Long-clawed Mouse, Large Long-clawed Akodont			NT		3.1	2008	decreasing	N
136775	ANIMALIA	CHORDATA	MAMMALIA	RODENTIA	CRICETIDAE	Chibchanomys	orcesi	Jenkins & Barnett, 1997						Las Cajas Ichthyomyine, Las Cajas Water Mouse			DD		3.1	2008	unknown	N
4627	ANIMALIA	CHORDATA	MAMMALIA	RODENTIA	CRICETIDAE	Chibchanomys	trichotis	(Thomas, 1897)						Chibchan Water Mouse, Chibchan Ichthyomyine			DD		3.1	2008	unknown	N
4634	ANIMALIA	CHORDATA	MAMMALIA	RODENTIA	CRICETIDAE	Chilomys	instans	(Thomas, 1895)						Colombian Forest Mouse, Andean Chilomys			LC		3.1	2008	stable	N
14359	ANIMALIA	CHORDATA	MAMMALIA	CHIROPTERA	NATALIDAE	Chilonatalus	micropus	(Dobson, 1880)					Natalus micropus	Cuban Lesser Funnel-eared Bat, Cuban Funnel-eared Bat			NT		3.1	2008	decreasing	N
14361	ANIMALIA	CHORDATA	MAMMALIA	CHIROPTERA	NATALIDAE	Chilonatalus	tumidifrons	Miller, 1903					Natalus tumidifrons	Bahamian Lesser Funnel-eared Bat, Bahaman Funnel-eared Bat			NT		3.1	2008	decreasing	N
4647	ANIMALIA	CHORDATA	MAMMALIA	EULIPOTYPHLA	SORICIDAE	Chimarrogale	hantu	Harrison, 1958						Malayan Water Shrew, Hantu Water Shrew, Asiatic Water Shrew			NT		3.1	2008	decreasing	N
40614	ANIMALIA	CHORDATA	MAMMALIA	EULIPOTYPHLA	SORICIDAE	Chimarrogale	himalayica	(Gray, 1842)						Himalayan Water Shrew, Elegant Water Shrew			LC		3.1	2008	unknown	N
4648	ANIMALIA	CHORDATA	MAMMALIA	EULIPOTYPHLA	SORICIDAE	Chimarrogale	phaeura	Thomas, 1898						Bornean Water Shrew, Borneo Water Shrew, Sunda Water Shrew			EN	B1ab(iii)	3.1	2008	decreasing	N
40615	ANIMALIA	CHORDATA	MAMMALIA	EULIPOTYPHLA	SORICIDAE	Chimarrogale	platycephalus	(Temminck, 1842)					Chimarrogale platycephala	Japanese Water Shrew, Flat-headed Water Shrew			LC		3.1	2008	decreasing	N
40616	ANIMALIA	CHORDATA	MAMMALIA	EULIPOTYPHLA	SORICIDAE	Chimarrogale	styani	de Winton, 1899						Chinese Water Shrew, Styan's Water Shrew			LC		3.1	2008	unknown	N
4649	ANIMALIA	CHORDATA	MAMMALIA	EULIPOTYPHLA	SORICIDAE	Chimarrogale	sumatrana	(Thomas, 1921)						Sumatran Water Shrew, Sumatra Water Shrew			DD		3.1	2008	unknown	N
4651	ANIMALIA	CHORDATA	MAMMALIA	RODENTIA	CHINCHILLIDAE	Chinchilla	chinchilla	(Lichtenstein, 1829)					Chinchilla brevicauda |Chinchilla brevicaudata	Short-tailed Chinchilla	Chinchilla À Queue Courte	Chinchilla De Cola Corta	CR	A2cd	3.1	2008	decreasing	N
4652	ANIMALIA	CHORDATA	MAMMALIA	RODENTIA	CHINCHILLIDAE	Chinchilla	lanigera	(Molina, 1782)						Long-tailed Chinchilla, Chinchilla	Chinchilla À Longue Queue	Chinchilla Costina, Chinchilla De Cola Larga	CR	A2ac	3.1	2008	decreasing	N
4655	ANIMALIA	CHORDATA	MAMMALIA	RODENTIA	CRICETIDAE	Chinchillula	sahamae	Thomas, 1898						Altiplano Chincilla Mouse, Achallo			LC		3.1	2008	stable	N
4658	ANIMALIA	CHORDATA	MAMMALIA	RODENTIA	CRICETIDAE	Chionomys	gud	(Satunin, 1909)					Chionomys nivalis subspecies nenjukovi|Microtus nivalis subspecies gotschobi|Microtus nivalis subspecies lghescicus	Caucasian Snow Vole, Gudaur Snow Vole			LC		3.1	2008	unknown	N
4659	ANIMALIA	CHORDATA	MAMMALIA	RODENTIA	CRICETIDAE	Chionomys	nivalis	(Martins, 1842)						European Snow Vole, Snow Vole	Campagnol des Neiges	Topillo Nival	LC		3.1	2008	stable	N
4660	ANIMALIA	CHORDATA	MAMMALIA	RODENTIA	CRICETIDAE	Chionomys	roberti	(Thomas, 1906)					Chionomys personatus |Microtus pshavus |Microtus roberti subspecies circassicus|Microtus roberti subspecies occidentalis|Microtus roberti subspecies turovi	Robert's Snow Vole			LC		3.1	2008	unknown	N
4664	ANIMALIA	CHORDATA	MAMMALIA	CHIROPTERA	PHYLLOSTOMIDAE	Chiroderma	doriae	Thomas, 1891						Brazilian Big-eyed Bat			LC		3.1	2015	unknown	N
4665	ANIMALIA	CHORDATA	MAMMALIA	CHIROPTERA	PHYLLOSTOMIDAE	Chiroderma	improvisum	Baker & Genoways, 1976						Guadeloupean Big-eyed Bat, Guadeloupe Big-eyed Bat			EN	B1ab(i,ii,iii)	3.1	2016	unknown	N
4666	ANIMALIA	CHORDATA	MAMMALIA	CHIROPTERA	PHYLLOSTOMIDAE	Chiroderma	salvini	Dobson, 1878						Salvin's Big-eyed Bat			LC		3.1	2015	stable	N
4667	ANIMALIA	CHORDATA	MAMMALIA	CHIROPTERA	PHYLLOSTOMIDAE	Chiroderma	trinitatum	Goodwin, 1958						Little Big-eyed Bat			LC		3.1	2008	unknown	N
4668	ANIMALIA	CHORDATA	MAMMALIA	CHIROPTERA	PHYLLOSTOMIDAE	Chiroderma	villosum	Peters, 1860						Hairy Big-eyed Bat			LC		3.1	2015	stable	N
4669	ANIMALIA	CHORDATA	MAMMALIA	RODENTIA	MURIDAE	Chiromyscus	chiropus	(Thomas, 1891)						Indochinese Chiromyscus, Fea's Tree Rat			LC		3.1	2008	stable	N
4670	ANIMALIA	CHORDATA	MAMMALIA	CHIROPTERA	PTEROPODIDAE	Chironax	melanocephalus	(Temminck, 1825)						Black-capped Fruit Bat			LC		3.1	2008	unknown	N
4671	ANIMALIA	CHORDATA	MAMMALIA	DIDELPHIMORPHIA	DIDELPHIDAE	Chironectes	minimus	(Zimmermann, 1780)					Lutra minima	Water Opossum, Yapok	Yapock	Cuica de Agua, Perrito de Agua, Raposa de Agua, Yapó	LC		3.1	2016	decreasing	N
4679	ANIMALIA	CHORDATA	MAMMALIA	RODENTIA	MURIDAE	Chiropodomys	calamianensis	(Taylor, 1934)						Palawan Pencil-tailed Tree Mouse			DD		3.1	2008	unknown	N
4680	ANIMALIA	CHORDATA	MAMMALIA	RODENTIA	MURIDAE	Chiropodomys	gliroides	(Blyth, 1856)					Chiropodomys jingdongensis	Indomalayan Pencil-tailed Tree Mouse, Pencil-tailed Tree Mouse			LC		3.1	2008	stable	N
4681	ANIMALIA	CHORDATA	MAMMALIA	RODENTIA	MURIDAE	Chiropodomys	karlkoopmani	Musser, 1979						Koopman's Pencil-tailed Tree Mouse			EN	B1ab(ii,iii)	3.1	2008	decreasing	N
4682	ANIMALIA	CHORDATA	MAMMALIA	RODENTIA	MURIDAE	Chiropodomys	major	Thomas, 1893						Greater Pencil-tailed Tree Mouse, Large Pencil-tailed Tree Mouse			DD		3.1	2008	unknown	N
4683	ANIMALIA	CHORDATA	MAMMALIA	RODENTIA	MURIDAE	Chiropodomys	muroides	Medway, 1965						Gray-bellied Pencil-tailed Tree Mouse			DD		3.1	2008	unknown	N
4684	ANIMALIA	CHORDATA	MAMMALIA	RODENTIA	MURIDAE	Chiropodomys	pusillus	Thomas, 1893						Lesser Pencil-tailed Tree Mouse, Small Pencil-tailed Tree Mouse			DD		3.1	2008	unknown	N
4685	ANIMALIA	CHORDATA	MAMMALIA	PRIMATES	PITHECIIDAE	Chiropotes	albinasus	(I. Geoffroy & Deville, 1848)						White-nosed Saki, Red-nosed Bearded Saki, White-nosed Bearded Saki, Red-nosed Saki	Saki À Nez Blanc	Cuxiú, Saki Nariblanco	EN	A3cd	3.1	2008	decreasing	N
43891	ANIMALIA	CHORDATA	MAMMALIA	PRIMATES	PITHECIIDAE	Chiropotes	chiropotes	(Humboldt, 1811)					Chiropotes israelita	Bearded Saki, Red-backed Bearded Saki, Brown-backed Bearded Saki		Capuchinos Del Orinoco, Mono Barbudo	LC		3.1	2008	stable	N
39956	ANIMALIA	CHORDATA	MAMMALIA	PRIMATES	PITHECIIDAE	Chiropotes	satanas	(Hoffmannsegg, 1807)					Chiropotes satanas subspecies satanas	Black Bearded Saki, Black Saki, Bearded Saki, Brown-bearded Saki		Cuxiú-preto	CR	A2c+3c	3.1	2008	decreasing	N
43892	ANIMALIA	CHORDATA	MAMMALIA	PRIMATES	PITHECIIDAE	Chiropotes	utahickae	Hershkovitz, 1985					Chiropotes satanas subspecies utahicki|Chiropotes satanus subspecies utahicki	Uta Hick's Bearded Saki			EN	A3cd	3.1	2008	decreasing	N
4691	ANIMALIA	CHORDATA	MAMMALIA	RODENTIA	MURIDAE	Chiruromys	forbesi	Thomas, 1888						Forbes's Tree Mouse, Greater Tree Mouse			LC		3.1	2008	stable	N
4692	ANIMALIA	CHORDATA	MAMMALIA	RODENTIA	MURIDAE	Chiruromys	lamia	(Thomas, 1897)					Chiruromys kagi	Broad-headed Tree Mouse, Broad-headed Chiruromys, Broad-skulled Tree Mouse			LC		3.1	2008	unknown	N
4693	ANIMALIA	CHORDATA	MAMMALIA	RODENTIA	MURIDAE	Chiruromys	vates	(Thomas, 1908)						Lesser Tree Mouse, Lesser Chiruromys			LC		3.1	2008	stable	N
4704	ANIMALIA	CHORDATA	MAMMALIA	CINGULATA	DASYPODIDAE	Chlamyphorus	truncatus	Harlan, 1825						Pink Fairy Armadillo, Pichiciego, Lesser Pichi Ciego, Lesser Fairy Armadillo		Pichiciego	DD		3.1	2014	unknown	N
4233	ANIMALIA	CHORDATA	MAMMALIA	PRIMATES	CERCOPITHECIDAE	Chlorocebus	aethiops	(Linnaeus, 1758)					Cercopithecus aethiops |Simia aethiops	Grivet Monkey, Tantalus, Green Monkey, Malbrouk Monkey, Grivet, Vervet Monkey	Grivet d'Ethiopie	Mono Tota	LC		3.1	2008	stable	N
136291	ANIMALIA	CHORDATA	MAMMALIA	PRIMATES	CERCOPITHECIDAE	Chlorocebus	cynosuros	(Scopoli, 1786)					Cercopithecus cynosurus|Simia cynosuros	Malbrouck Monkey, Malbrouck	Vervet malbrouck	Vervet Occidental	LC		3.1	2008	stable	N
4240	ANIMALIA	CHORDATA	MAMMALIA	PRIMATES	CERCOPITHECIDAE	Chlorocebus	djamdjamensis	(Neumann, 1902)					Cercopithecus aethiops subspecies djamdjamensis|Cercopithecus djamdjamensis	Bale Monkey, Djam-djam, Bale Mountains Vervet, Bale Mountains Grivet	Grivet des Balé	Vervet de las Montañas Bale	VU	B1ab(iii)	3.1	2008	decreasing	N
136271	ANIMALIA	CHORDATA	MAMMALIA	PRIMATES	CERCOPITHECIDAE	Chlorocebus	pygerythrus	(F. Cuvier, 1821)					Cercopithecus pygerythrus|Simia pygerythrus	Vervet Monkey, Vervet	Vervet bleu	Vervet Oriental	LC		3.1	2008	stable	N
136265	ANIMALIA	CHORDATA	MAMMALIA	PRIMATES	CERCOPITHECIDAE	Chlorocebus	sabaeus	(Linnaeus, 1766)					Cercopithecus sabaeus|Simia sabaea	Green Monkey, Western Green Monkey	Vervet vert	Vervet Verde	LC		3.1	2008	stable	N
136208	ANIMALIA	CHORDATA	MAMMALIA	PRIMATES	CERCOPITHECIDAE	Chlorocebus	tantalus	(Ogilby, 1841)					Cercopithecus tantalus	Tantalus Monkey	Vervet tantale	Vervet de Tántalo	LC		3.1	2008	stable	N
4768	ANIMALIA	CHORDATA	MAMMALIA	AFROSORICIDA	CHRYSOCHLORIDAE	Chlorotalpa	duthieae	(Broom, 1907)						Duthie's Golden Mole			VU	B1ab(iii)+2ab(iii)	3.1	2015	unknown	N
4766	ANIMALIA	CHORDATA	MAMMALIA	AFROSORICIDA	CHRYSOCHLORIDAE	Chlorotalpa	sclateri	(Broom, 1907)						Sclater's Golden Mole			LC		3.1	2015	unknown	N
136259	ANIMALIA	CHORDATA	MAMMALIA	EULIPOTYPHLA	SORICIDAE	Chodsigoa	caovansunga	Lunde, Musser & Son, 2003						Van Sung's Shrew			DD		3.1	2016	unknown	N
41430	ANIMALIA	CHORDATA	MAMMALIA	EULIPOTYPHLA	SORICIDAE	Chodsigoa	hypsibia	(de Winton, 1899)					Soriculus hypsibius	De Winton's Shrew			LC		3.1	2008	unknown	N
41431	ANIMALIA	CHORDATA	MAMMALIA	EULIPOTYPHLA	SORICIDAE	Chodsigoa	lamula	Thomas, 1912					Soriculus lamula	Lamulate Shrew			LC		3.1	2016	unknown	N
41435	ANIMALIA	CHORDATA	MAMMALIA	EULIPOTYPHLA	SORICIDAE	Chodsigoa	parca	G.M. Allen, 1923					Soriculus parca	Lowe's Shrew			LC		3.1	2008	unknown	N
136298	ANIMALIA	CHORDATA	MAMMALIA	EULIPOTYPHLA	SORICIDAE	Chodsigoa	parva	G.M. Allen, 1923						Pygmy Brown-toothed Shrew, Pygmy Red-toothed Shrew			DD		3.1	2016	unknown	N
20416	ANIMALIA	CHORDATA	MAMMALIA	EULIPOTYPHLA	SORICIDAE	Chodsigoa	salenskii	(Kastschenko, 1907)					Soriculus salenskii	Salenski's Shrew			DD		3.1	2016	unknown	N
41436	ANIMALIA	CHORDATA	MAMMALIA	EULIPOTYPHLA	SORICIDAE	Chodsigoa	smithii	Thomas, 1911					Soriculus smithii	Smith's Shrew			NT		3.1	2008	decreasing	N
136760	ANIMALIA	CHORDATA	MAMMALIA	EULIPOTYPHLA	SORICIDAE	Chodsigoa	sodalis	Thomas, 1913						Lesser Taiwanese Shrew, Koshun Shrew			DD		3.1	2016	unknown	N
4772	ANIMALIA	CHORDATA	MAMMALIA	CHIROPTERA	PHYLLOSTOMIDAE	Choeroniscus	godmani	(Thomas, 1903)						Godman's Long-tailed Bat			LC		3.1	2015	unknown	N
4774	ANIMALIA	CHORDATA	MAMMALIA	CHIROPTERA	PHYLLOSTOMIDAE	Choeroniscus	minor	(Peters, 1868)					Choeroniscus intermedius	Lesser Long-tailed Bat			LC		3.1	2008	unknown	N
4775	ANIMALIA	CHORDATA	MAMMALIA	CHIROPTERA	PHYLLOSTOMIDAE	Choeroniscus	periosus	Handley, 1966						Greater Long-tailed Bat			VU	A3c	3.1	2015	unknown	N
4776	ANIMALIA	CHORDATA	MAMMALIA	CHIROPTERA	PHYLLOSTOMIDAE	Choeronycteris	mexicana	Tschudi, 1844						Mexican Long-tongued Bat, Mexican Long-nosed Bat, Hog-nosed Bat			NT		3.1	2008	unknown	N
10032	ANIMALIA	CHORDATA	MAMMALIA	CETARTIODACTYLA	HIPPOPOTAMIDAE	Choeropsis	liberiensis	(Morton, 1849)					Hexaprotodon liberiensis	Pygmy Hippopotamus	Hippopotame Pygmée, Hippopotame Nain	Hipopótamo Enano, Hipopótamo Pigmeo	EN	C1	3.1	2015	decreasing	N
4777	ANIMALIA	CHORDATA	MAMMALIA	PILOSA	MEGALONYCHIDAE	Choloepus	didactylus	(Linnaeus, 1758)						Linné's Two-toed Sloth, Unau, Southern Two-toed Sloth, Linnaeus's Two-toed Sloth		Perezoso de Dos Dedos, Perico Ligero	LC		3.1	2014	unknown	N
4778	ANIMALIA	CHORDATA	MAMMALIA	PILOSA	MEGALONYCHIDAE	Choloepus	hoffmanni	W. Peters, 1858						Hoffmann's Two-toed Sloth	Unau D'Hoffmann	Perezoso, Perico Ligero, Unau	LC		3.1	2014	unknown	N
4806	ANIMALIA	CHORDATA	MAMMALIA	CARNIVORA	VIVERRIDAE	Chrotogale	owstoni	Thomas, 1912					Hemigalus owstoni	Owston's Civet, Owston's Banded Civet, Owston's Banded Palm Civet, Owston's Palm Civet			EN	A2bcd+3bcd+4cd	3.1	2016	decreasing	N
4807	ANIMALIA	CHORDATA	MAMMALIA	RODENTIA	MURIDAE	Chrotomys	gonzalesi	Rickart & Heaney, 1991						Isarog Chrotomys, Isarog Striped Shrew-rat, Mt Isarog Striped Rat			NT		3.1	2008	decreasing	N
4808	ANIMALIA	CHORDATA	MAMMALIA	RODENTIA	MURIDAE	Chrotomys	mindorensis	Kellogg, 1945						Lowland Chrotomys, Lowland Striped Shrew Rat, Lowland Striped Shrew-rat, Mindoro Striped Rat, Mindoro Striped Shrew Rat			NT		3.1	2008	decreasing	N
136388	ANIMALIA	CHORDATA	MAMMALIA	RODENTIA	MURIDAE	Chrotomys	sibuyanensis	Rickart, Heaney, Goodman & Jansa, 2005						Sibuyan Striped Shrew-rat, Sibuyan Striped Chrotomys, Sibuyan Striped Shrew Rat			DD		3.1	2008	unknown	N
4092	ANIMALIA	CHORDATA	MAMMALIA	RODENTIA	MURIDAE	Chrotomys	silaceus	(Thomas, 1895)					Calaenomys silaceus	Blazed Luzon Chrotomys, Blazed Luzon Shrew Rat, Blazed Luzon Shrew-rat, Blazed Striped Shrew Rat			LC		3.1	2008	unknown	N
4810	ANIMALIA	CHORDATA	MAMMALIA	RODENTIA	MURIDAE	Chrotomys	whiteheadi	Thomas, 1895						Montane Chrotomys, Luzon Striped Rat, Luzon Montane Striped Shrew Rat, Luzon Montane Striped Shrew-rat, Montane Striped Shrew Rat			LC		3.1	2008	unknown	N
4811	ANIMALIA	CHORDATA	MAMMALIA	CHIROPTERA	PHYLLOSTOMIDAE	Chrotopterus	auritus	(Peters, 1856)						Woolly False Vampire Bat, Peter's Woolly False Vampire Bat, Big-eared Wooly Bat			LC		3.1	2015	stable	N
40600	ANIMALIA	CHORDATA	MAMMALIA	AFROSORICIDA	CHRYSOCHLORIDAE	Chrysochloris	asiatica	(Linnaeus, 1758)						Cape Golden Mole			LC		3.1	2015	unknown	N
40601	ANIMALIA	CHORDATA	MAMMALIA	AFROSORICIDA	CHRYSOCHLORIDAE	Chrysochloris	stuhlmanni	Matschie, 1894						Stuhlmann's Golden Mole			LC		3.1	2015	unknown	N
4812	ANIMALIA	CHORDATA	MAMMALIA	AFROSORICIDA	CHRYSOCHLORIDAE	Chrysochloris	visagiei	Broom, 1950						Visagie's Golden Mole			DD		3.1	2015	unknown	N
4819	ANIMALIA	CHORDATA	MAMMALIA	CARNIVORA	CANIDAE	Chrysocyon	brachyurus	(Illiger, 1815)					Canis brachyurus	Maned Wolf	Loup à crinière	Aguara Guazu, Borochi, Lobo De Crin	NT		3.1	2016	unknown	N
4828	ANIMALIA	CHORDATA	MAMMALIA	AFROSORICIDA	CHRYSOCHLORIDAE	Chrysospalax	trevelyani	(Günther, 1875)						Giant Golden Mole			EN	B2ab(i,ii,iii,iv,v)	3.1	2015	decreasing	N
4829	ANIMALIA	CHORDATA	MAMMALIA	AFROSORICIDA	CHRYSOCHLORIDAE	Chrysospalax	villosus	(A. Smith, 1833)						Rough-haired Golden Mole			VU	B2ab(ii,iii,iv)	3.1	2015	unknown	N
44787	ANIMALIA	CHORDATA	MAMMALIA	CHIROPTERA	CISTUGIDAE	Cistugo	lesueuri	Roberts, 1919					Myotis lesueuri	Lesueur's Hairy Bat, Lesueur's Myotis, Lesueur's Wing-gland Bat, Wing-gland bat			LC		3.1	2008	decreasing	N
44788	ANIMALIA	CHORDATA	MAMMALIA	CHIROPTERA	CISTUGIDAE	Cistugo	seabrae	Thomas, 1912					Cistugo seabrai |Myotis seabrai	Angolan Hairy Bat, Angolan Wing-gland Bat, Angolan Winggland Bat, Seabra's Wing-gland Bat, Seabra's Wing-gland Bat			LC		3.1	2008	unknown	N
41695	ANIMALIA	CHORDATA	MAMMALIA	CARNIVORA	VIVERRIDAE	Civettictis	civetta	(Schreber, 1776)						African Civet	Civette africaine, Civette d'Afrique		LC		3.1	2015	unknown	N
4983	ANIMALIA	CHORDATA	MAMMALIA	CHIROPTERA	HIPPOSIDERIDAE	Cloeotis	percivali	Thomas, 1901						Percival's Trident Bat, Percival's Short-eared Trident Bat, East African Trident Bat, African Trident Bat, Short-eared Trident Bat			LC		3.1	2008	unknown	N
4989	ANIMALIA	CHORDATA	MAMMALIA	RODENTIA	ECHIMYIDAE	Clyomys	laticeps	(Thomas, 1909)					Clyomys bishopi	Broad-headed Spiny Rat			LC		3.1	2008	unknown	N
5042	ANIMALIA	CHORDATA	MAMMALIA	RODENTIA	MURIDAE	Coccymys	albidens	(Tate, 1951)						White-toothed Mouse, White-toothed Melomys, White-toothed Coccymys, White-toothed Brush Mouse			DD		3.1	2016	unknown	N
42668	ANIMALIA	CHORDATA	MAMMALIA	RODENTIA	MURIDAE	Coccymys	ruemmleri	(Tate & Archbold, 1941)						Rümmler's Mouse, Rümmler's Coccymys, Rümmler's Brush Mouse			LC		3.1	2008	unknown	N
5074	ANIMALIA	CHORDATA	MAMMALIA	CHIROPTERA	HIPPOSIDERIDAE	Coelops	frithii	Blyth, 1848						Tail-less Leaf-nosed Bat, East Asian Talless Leaf-nosed Bat, Tailless Leaf-nosed Bat			LC		3.1	2008	unknown	N
5076	ANIMALIA	CHORDATA	MAMMALIA	CHIROPTERA	HIPPOSIDERIDAE	Coelops	robinsoni	Bonhote, 1908						Malayan Tailless Leaf-nosed Bat			VU	A4c	3.1	2008	decreasing	N
5083	ANIMALIA	CHORDATA	MAMMALIA	RODENTIA	ERETHIZONTIDAE	Coendou	bicolor	(Tschudi, 1844)						Bicolor-spined Porcupine			LC		3.1	2008	unknown	N
136597	ANIMALIA	CHORDATA	MAMMALIA	RODENTIA	ERETHIZONTIDAE	Coendou	ichillus	Voss & da Silva, 2001					Sphiggurus ichillus				DD		3.1	2008	unknown	N
20631	ANIMALIA	CHORDATA	MAMMALIA	RODENTIA	ERETHIZONTIDAE	Coendou	insidiosus	Lichtenstein, 1818					Sphiggurus insidiosus|Sphiggurus pallidus	Bahia Hairy Dwarf Porcupine			LC		3.1	2008	unknown	N
136738	ANIMALIA	CHORDATA	MAMMALIA	RODENTIA	ERETHIZONTIDAE	Coendou	melanurus	Wagner, 1842					Sphiggurus melanurus				LC		3.1	2008	unknown	N
20629	ANIMALIA	CHORDATA	MAMMALIA	RODENTIA	ERETHIZONTIDAE	Coendou	mexicanus	Kerr, 1792					Sphiggurus mexicanus	Mexican Hairy Dwarf Porcupine, Mexican Tree Porcupine	Porc-épic Préhensile		LC		3.1	2008	decreasing	N
5084	ANIMALIA	CHORDATA	MAMMALIA	RODENTIA	ERETHIZONTIDAE	Coendou	nycthemera	(Olfers, 1818)					Coendou koopmani	Koopman's Porcupine			DD		3.1	2008	unknown	N
5085	ANIMALIA	CHORDATA	MAMMALIA	RODENTIA	ERETHIZONTIDAE	Coendou	prehensilis	(Linnaeus, 1758)					Coendou sanctamartae	Brazilian Porcupine			LC		3.1	2008	stable	N
136485	ANIMALIA	CHORDATA	MAMMALIA	RODENTIA	ERETHIZONTIDAE	Coendou	pruinosus	Thomas, 1905					Sphiggurus pruinosus				LC		3.1	2008	unknown	N
136702	ANIMALIA	CHORDATA	MAMMALIA	RODENTIA	ERETHIZONTIDAE	Coendou	quichua	Thomas, 1899					Coendou rothschildi				DD		3.1	2008	decreasing	N
136518	ANIMALIA	CHORDATA	MAMMALIA	RODENTIA	ERETHIZONTIDAE	Coendou	roosmalenorum	Voss & da Silva, 2001					Sphiggurus roosmalenorum	Roosmalen's Porcupine, Roosmalen's Dwarf Porcupine			DD		3.1	2008	unknown	N
7010	ANIMALIA	CHORDATA	MAMMALIA	RODENTIA	ERETHIZONTIDAE	Coendou	rufescens	(Gray, 1865)					Echinoprocta rufescens	Stump-tailed Porcupine			LC		3.1	2008	unknown	N
20630	ANIMALIA	CHORDATA	MAMMALIA	RODENTIA	ERETHIZONTIDAE	Coendou	spinosus	F. Cuvier, 1823					Sphiggurus spinosus|Sphiggurus villosus	Paraguay Hairy Dwarf Porcupine, Spiny Tree Porcupine			LC		3.1	2008	unknown	N
20633	ANIMALIA	CHORDATA	MAMMALIA	RODENTIA	ERETHIZONTIDAE	Coendou	vestitus	Thomas, 1899					Sphiggurus vestitus	Brown Hairy Dwarf Porcupine			DD		3.1	2008	decreasing	N
5113	ANIMALIA	CHORDATA	MAMMALIA	CHIROPTERA	EMBALLONURIDAE	Coleura	afra	(Peters, 1852)						African Sheath-tailed Bat			LC		3.1	2008	unknown	N
5112	ANIMALIA	CHORDATA	MAMMALIA	CHIROPTERA	EMBALLONURIDAE	Coleura	seychellensis	Peters, 1868						Seychelles Sheath-tailed Bat			CR	C2a(i)	3.1	2008	decreasing	N
5142	ANIMALIA	CHORDATA	MAMMALIA	PRIMATES	CERCOPITHECIDAE	Colobus	angolensis	P. Sclater, 1860						Angolan Colobus, Angola Colobus, Angolan Black-and-white Colobus	Colobe, Colobe d'Angola	Colobo de Angola	LC		3.1	2008	unknown	N
5143	ANIMALIA	CHORDATA	MAMMALIA	PRIMATES	CERCOPITHECIDAE	Colobus	guereza	Rüppell, 1835						Guereza, Magistrate Colobus, Eastern Black-and-white Colobus	Colobe de l'Abyssinie, Colobe à épaules blanches, Colobe guéréza	Colobo Guereza, Colobo Rojo Guereza	LC		3.1	2008	unknown	N
5144	ANIMALIA	CHORDATA	MAMMALIA	PRIMATES	CERCOPITHECIDAE	Colobus	polykomos	(E.A.W. Zimmermann, 1780)					Cebus polykomos	King Colobus, Western Black-and-White Colobus, Western Pied Colobus, Ursine Black-and-White Colobus	Colobe à longs poils, Colobe à camail, Colobe blanc et noir, Colobe blanc et noir d'Afrique occidentale, Colobe Magistrat	Colobo Blanco y Negro de Africa Occidental, Colobo Rey	VU	A2cd	3.1	2008	unknown	N
5145	ANIMALIA	CHORDATA	MAMMALIA	PRIMATES	CERCOPITHECIDAE	Colobus	satanas	Waterhouse, 1838						Black Colobus	Colobe noir	Colobo Negro	VU	A2cd	3.1	2008	decreasing	N
5146	ANIMALIA	CHORDATA	MAMMALIA	PRIMATES	CERCOPITHECIDAE	Colobus	vellerosus	(I. Geoffroy Saint-Hilaire, 1834)					Semnopithecus vellerosus	White-thighed Colobus, Geoffroy's Black-and-White Colobus, White-thighed Black-and-White Colobus	Colobe de Geoffroy	Colobo de Muslos Blancos	VU	A2cd	3.1	2008	unknown	N
5151	ANIMALIA	CHORDATA	MAMMALIA	RODENTIA	MURIDAE	Colomys	goslingi	Thomas & Wroughton, 1907						African Wading Rat, African Water Rat			LC		3.1	2008	stable	N
41458	ANIMALIA	CHORDATA	MAMMALIA	EULIPOTYPHLA	TALPIDAE	Condylura	cristata	(Linnaeus, 1758)						Star-nosed Mole			LC		3.1	2008	stable	N
41630	ANIMALIA	CHORDATA	MAMMALIA	CARNIVORA	MEPHITIDAE	Conepatus	chinga	(Molina, 1782)						Molina's Hog-nosed Skunk		Zorrino Común	LC		3.1	2016	decreasing	N
41631	ANIMALIA	CHORDATA	MAMMALIA	CARNIVORA	MEPHITIDAE	Conepatus	humboldtii	Gray, 1837						Humboldt's Hog-nosed Skunk, Patagonian Hog-nosed Skunk			LC		3.1	2016	stable	N
41632	ANIMALIA	CHORDATA	MAMMALIA	CARNIVORA	MEPHITIDAE	Conepatus	leuconotus	(Lichtenstein, 1832)					Conepatus mesoleucus|Conepatus mesoleucus subspecies telmalestes|Mephitis leuconota	American Hog-nosed Skunk, White-backed Hog-nosed Skunk, Eastern Hog-nosed Skunk		Zorillo	LC		3.1	2016	decreasing	N
41633	ANIMALIA	CHORDATA	MAMMALIA	CARNIVORA	MEPHITIDAE	Conepatus	semistriatus	(Boddaert, 1785)						Striped Hog-nosed Skunk, Amazonian Hog-nosed Skunk		Mofeta, Zorro Hediondo	LC		3.1	2016	unknown	N
136343	ANIMALIA	CHORDATA	MAMMALIA	EULIPOTYPHLA	SORICIDAE	Congosorex	phillipsorum	Stanley, Rogers & Hutterer, 2005						Phillips' Congo Shrew			CR	B1ab(iii)	3.1	2008	decreasing	N
5221	ANIMALIA	CHORDATA	MAMMALIA	EULIPOTYPHLA	SORICIDAE	Congosorex	polli	(Heim de Balsac & Lamotte, 1956)						Greater Congo Shrew, Poll's Shrew			DD		3.1	2008	unknown	N
44935	ANIMALIA	CHORDATA	MAMMALIA	EULIPOTYPHLA	SORICIDAE	Congosorex	verheyeni	Hutterer, Barriere & Colyn, 2002						Lesser Congo Shrew			LC		3.1	2008	unknown	N
5223	ANIMALIA	CHORDATA	MAMMALIA	RODENTIA	MURIDAE	Conilurus	albipes	(Lichtenstein, 1829)					Hapalotis albipes	White-footed Rabbit-rat, White-footed Rabbit Rat, Rabbit-eared Tree-rat, White-footed Tree-rat			EX		3.1	2016		N
75927841	ANIMALIA	CHORDATA	MAMMALIA	RODENTIA	MURIDAE	Conilurus	capricornensis	Cramb & Hocknull, 2010						Capricorn Rabbit-rat			EX		3.1	2016		N
5224	ANIMALIA	CHORDATA	MAMMALIA	RODENTIA	MURIDAE	Conilurus	penicillatus	(Gould, 1842)						Brush-tailed Rabbit-rat, Brush-tailed Tree-rat			VU	A2abce+3bce+4abce	3.1	2016	decreasing	N
5228	ANIMALIA	CHORDATA	MAMMALIA	CETARTIODACTYLA	BOVIDAE	Connochaetes	gnou	(Zimmermann, 1780)						Black Wildebeest, White-tailed Gnu			LC		3.1	2008	increasing	N
5229	ANIMALIA	CHORDATA	MAMMALIA	CETARTIODACTYLA	BOVIDAE	Connochaetes	taurinus	(Burchell, 1823)						Common Wildebeest, White-bearded Wildebeest, Blue Wildebeest	Gnou bleu		LC		3.1	2008	stable	N
41527	ANIMALIA	CHORDATA	MAMMALIA	CHIROPTERA	EMBALLONURIDAE	Cormura	brevirostris	(Wagner, 1843)						Chestnut Sac-winged Bat, Wagner's Sac-winged Bat			LC		3.1	2008	unknown	N
17599	ANIMALIA	CHORDATA	MAMMALIA	CHIROPTERA	VESPERTILIONIDAE	Corynorhinus	mexicanus	G.M. Allen, 1916					Plecotus mexicanus	Mexican Big-eared Bat			NT		3.1	2008	decreasing	N
17600	ANIMALIA	CHORDATA	MAMMALIA	CHIROPTERA	VESPERTILIONIDAE	Corynorhinus	rafinesquii	(Lesson, 1827)					Plecotus rafinesquii	Rafinesque's Big-eared Bat			LC		3.1	2008	increasing	N
17598	ANIMALIA	CHORDATA	MAMMALIA	CHIROPTERA	VESPERTILIONIDAE	Corynorhinus	townsendii	Cooper, 1837					Plecotus townsendii	Townsend's Big-eared Bat			LC		3.1	2008	stable	N
5414	ANIMALIA	CHORDATA	MAMMALIA	RODENTIA	MURIDAE	Coryphomys	buehleri	Schaub, 1937					Coryphomys buhleri	Buhler's Coryphomys, Buhler's Rat			EX		3.1	2008		N
5481	ANIMALIA	CHORDATA	MAMMALIA	CHIROPTERA	CRASEONYCTERIDAE	Craseonycteris	thonglongyai	Hill, 1974						Hog-nosed Bat, Bumblebee Bat, Kitti's Hog-nosed Bat			VU	C1	3.1	2008	decreasing	N
5499	ANIMALIA	CHORDATA	MAMMALIA	RODENTIA	MURIDAE	Crateromys	australis	Musser, Heaney & Rabor, 1985						Dinagat Bushy-tailed Cloud Rat, Dinagat Hairy-tailed Cloud Rat, Dinagat Crateromys, Dinagat Island Cloud Rat			CR	B1ab(i,ii,iii)	3.1	2008	unknown	N
5502	ANIMALIA	CHORDATA	MAMMALIA	RODENTIA	MURIDAE	Crateromys	heaneyi	Gonzales & Kennedy, 1996						Panay Crateromys, Panay Cloud Runner, Panay Bushy-tailed Cloud Rat			EN	B1ab(i,ii,iii)	3.1	2008	decreasing	N
5501	ANIMALIA	CHORDATA	MAMMALIA	RODENTIA	MURIDAE	Crateromys	paulus	Musser & Gordon, 1981						Ilin Crateromys, Ilin Bushy-tailed Cloud Rat, Ilin Hairy-tailed Cloud Rat			DD		3.1	2008	unknown	N
5500	ANIMALIA	CHORDATA	MAMMALIA	RODENTIA	MURIDAE	Crateromys	schadenbergi	(Meyer, 1895)						Luzon Crateromys, Luzon Bushy-tailed Cloud Rat, Giant Bushy-tailed Cloud Rat			EN	B1ab(i,ii,iii)+2ab(i,ii,iii)	3.1	2008	decreasing	N
16025	ANIMALIA	CHORDATA	MAMMALIA	RODENTIA	GEOMYIDAE	Cratogeomys	castanops	(Baird, 1852)					Pappogeomys castanops	Yellow-faced Pocket Gopher			LC		3.1	2008	stable	N
136215	ANIMALIA	CHORDATA	MAMMALIA	RODENTIA	GEOMYIDAE	Cratogeomys	fulvescens	Merriam, 1895						Oriental Basin Pocket Gopher			LC		3.1	2008	unknown	N
16026	ANIMALIA	CHORDATA	MAMMALIA	RODENTIA	GEOMYIDAE	Cratogeomys	fumosus	(Merriam, 1892)					Pappogeomys fumosus |Pappogeomys gymnurus |Pappogeomys neglectus |Pappogeomys tylorhinus |Pappogeomys zinseri	Smoky Pocket Gopher			LC		3.1	2008	stable	N
136647	ANIMALIA	CHORDATA	MAMMALIA	RODENTIA	GEOMYIDAE	Cratogeomys	goldmani	Merriam, 1895									LC		3.1	2008	stable	N
16028	ANIMALIA	CHORDATA	MAMMALIA	RODENTIA	GEOMYIDAE	Cratogeomys	merriami	(Thomas, 1893)					Pappogeomys merriami	Merriam's Pocket Gopher, Merriam's Pocket Gopher			LC		3.1	2008	stable	N
136396	ANIMALIA	CHORDATA	MAMMALIA	RODENTIA	GEOMYIDAE	Cratogeomys	perotensis	Merriam, 1895						Cofre De Perote Pocket Gopher			LC		3.1	2008	unknown	N
136249	ANIMALIA	CHORDATA	MAMMALIA	RODENTIA	GEOMYIDAE	Cratogeomys	planiceps	(Merriam, 1895)						Volcán De Toluca Pocket Gopher			LC		3.1	2008	unknown	N
5513	ANIMALIA	CHORDATA	MAMMALIA	RODENTIA	MURIDAE	Cremnomys	cutchicus	Wroughton, 1912					Cremnomys australis |Cremnomys australis subspecies siva|Cremnomys cutchicus subspecies leechi|Cremnomys cutchicus subspecies medius|Cremnomys medius |Cremnomys medius subspecies caenosa|Cremnomys medius subspecies caenosus|Cremnomys medius subspecies rajput|Rattus cutchicus |Rattus cutchicus subspecies australis|Rattus cutchicus subspecies cutchicus|Rattus cutchicus subspecies rajput|Rattus cutc…	Cutch Rock-rat, Cutch Rat			LC		3.1	2008	stable	N
5514	ANIMALIA	CHORDATA	MAMMALIA	RODENTIA	MURIDAE	Cremnomys	elvira	(Ellerman, 1946)					Rattus elvira	Large Rock-rat, Elvira Rat			CR	B1ab(iii)+2ab(iii)	3.1	2008	decreasing	N
5521	ANIMALIA	CHORDATA	MAMMALIA	RODENTIA	NESOMYIDAE	Cricetomys	emini	Wroughton, 1910					Cricetomys kivuensis	Forest Giant Pouched Rat, Giant Rat			LC		3.1	2008	stable	N
5522	ANIMALIA	CHORDATA	MAMMALIA	RODENTIA	NESOMYIDAE	Cricetomys	gambianus	Waterhouse, 1840					Cricetomys ansorgei	Gambian Rat, Northern Giant Pouched Rat			LC		3.1	2008	stable	N
5523	ANIMALIA	CHORDATA	MAMMALIA	RODENTIA	CRICETIDAE	Cricetulus	alticola	Thomas, 1917						Ladakh Hamster, Tibetan Dwarf Hamster			LC		3.1	2008	unknown	N
5524	ANIMALIA	CHORDATA	MAMMALIA	RODENTIA	CRICETIDAE	Cricetulus	barabensis	(Pallas, 1773)					Cricetulus manchuricus |Cricetulus mongolicus |Cricetulus obscurus	Striped Dwarf Hamster			LC		3.1	2008	unknown	N
5525	ANIMALIA	CHORDATA	MAMMALIA	RODENTIA	CRICETIDAE	Cricetulus	kamensis	(Satunin, 1903)						Kam Dwarf Hamster			LC		3.1	2008	unknown	N
136746	ANIMALIA	CHORDATA	MAMMALIA	RODENTIA	CRICETIDAE	Cricetulus	lama	Bonhote, 1905						Lama Dwarf Hamster			LC		3.1	2008	unknown	N
5526	ANIMALIA	CHORDATA	MAMMALIA	RODENTIA	CRICETIDAE	Cricetulus	longicaudatus	(Milne-Edwards, 1867)					Cricetulus andersoni |Cricetulus kozhantschikovi |Cricetulus nigrescens	Long-tailed Dwarf Hamster			LC		3.1	2008	unknown	N
5528	ANIMALIA	CHORDATA	MAMMALIA	RODENTIA	CRICETIDAE	Cricetulus	migratorius	(Pallas, 1773)						Gray Dwarf Hamster, Grey Hamster	Hamster Migrateur	Hámster Migrador	LC		3.1	2008	unknown	N
5527	ANIMALIA	CHORDATA	MAMMALIA	RODENTIA	CRICETIDAE	Cricetulus	sokolovi	Orlov & Malygin, 1988						Sokolov's Dwarf Hamster, Sokolov's Dwarf Hamster			LC		3.1	2008	unknown	N
136527	ANIMALIA	CHORDATA	MAMMALIA	RODENTIA	CRICETIDAE	Cricetulus	tibetanus	Thomas, 1922						Tibetan Dwarf Hamster			LC		3.1	2008	unknown	N
5529	ANIMALIA	CHORDATA	MAMMALIA	RODENTIA	CRICETIDAE	Cricetus	cricetus	(Linnaeus, 1758)						Black-bellied Hamster, Common Hamster	Grand Hamster	Hámster Común	LC		3.1	2008	decreasing	N
40617	ANIMALIA	CHORDATA	MAMMALIA	EULIPOTYPHLA	SORICIDAE	Crocidura	aleksandrisi	Vesmanis, 1977						Alexandrian Shrew, Cyrenaica Shrew			LC		3.1	2008	stable	N
5620	ANIMALIA	CHORDATA	MAMMALIA	EULIPOTYPHLA	SORICIDAE	Crocidura	allex	Osgood, 1910						East African Highland Shrew, Highlands Shrew			VU	B1ab(iii)	3.1	2008	decreasing	N
5595	ANIMALIA	CHORDATA	MAMMALIA	EULIPOTYPHLA	SORICIDAE	Crocidura	andamanensis	Miller, 1902						Andaman White-toothed Shrew, Andaman Shrew			CR	B1ab(iii)	3.1	2008	decreasing	N
5558	ANIMALIA	CHORDATA	MAMMALIA	EULIPOTYPHLA	SORICIDAE	Crocidura	ansellorum	Hutterer & Dippenaar, 1987						Ansell's Shrew			EN	B2ab(ii,iii)	3.1	2008	decreasing	N
40618	ANIMALIA	CHORDATA	MAMMALIA	EULIPOTYPHLA	SORICIDAE	Crocidura	arabica	Hutterer & Harrison, 1988						Arabian Shrew			LC		3.1	2008	unknown	N
136270	ANIMALIA	CHORDATA	MAMMALIA	EULIPOTYPHLA	SORICIDAE	Crocidura	arispa	Spitzenberger, 1971						Jackass Shrew			LC		3.1	2008	unknown	N
5596	ANIMALIA	CHORDATA	MAMMALIA	EULIPOTYPHLA	SORICIDAE	Crocidura	armenica	Gureev, 1963						Armenian Shrew			DD		3.1	2008	unknown	N
40619	ANIMALIA	CHORDATA	MAMMALIA	EULIPOTYPHLA	SORICIDAE	Crocidura	attenuata	Milne-Edwards, 1872						Grey Shrew, Indochinese Shrew			LC		3.1	2008	unknown	N
5621	ANIMALIA	CHORDATA	MAMMALIA	EULIPOTYPHLA	SORICIDAE	Crocidura	attila	Dollman, 1915						Hun Shrew			LC		3.1	2008	unknown	N
5559	ANIMALIA	CHORDATA	MAMMALIA	EULIPOTYPHLA	SORICIDAE	Crocidura	baileyi	Osgood, 1936						Bailey's Shrew			EN	B1ab(ii,iii)	3.1	2008	decreasing	N
136726	ANIMALIA	CHORDATA	MAMMALIA	EULIPOTYPHLA	SORICIDAE	Crocidura	baluensis	Thomas, 1898						Kinabalu Shrew			VU	D2	3.1	2008	stable	N
40620	ANIMALIA	CHORDATA	MAMMALIA	EULIPOTYPHLA	SORICIDAE	Crocidura	batesi	Dollman, 1915						Bate's Shrew			LC		3.1	2008	stable	N
5597	ANIMALIA	CHORDATA	MAMMALIA	EULIPOTYPHLA	SORICIDAE	Crocidura	beatus	Miller, 1910					Crocidura parvacauda	Mindanao Shrew			LC		3.1	2008	decreasing	N
5598	ANIMALIA	CHORDATA	MAMMALIA	EULIPOTYPHLA	SORICIDAE	Crocidura	beccarii	Dobson, 1887						Beccari's Shrew			LC		3.1	2008	decreasing	N
40621	ANIMALIA	CHORDATA	MAMMALIA	EULIPOTYPHLA	SORICIDAE	Crocidura	bottegi	Thomas, 1898						Bottego's Shrew			DD		3.1	2008	unknown	N
5622	ANIMALIA	CHORDATA	MAMMALIA	EULIPOTYPHLA	SORICIDAE	Crocidura	bottegoides	Hutterer & Yalden, 1990						Bale Shrew			EN	B2ab(ii,iii)	3.1	2008	decreasing	N
136742	ANIMALIA	CHORDATA	MAMMALIA	EULIPOTYPHLA	SORICIDAE	Crocidura	brunnea	Jentink, 1888						Thick-tailed Shrew			LC		3.1	2008	unknown	N
40622	ANIMALIA	CHORDATA	MAMMALIA	EULIPOTYPHLA	SORICIDAE	Crocidura	buettikoferi	Jentink, 1888						Buettikofer's Shrew			NT		3.1	2008	decreasing	N
5623	ANIMALIA	CHORDATA	MAMMALIA	EULIPOTYPHLA	SORICIDAE	Crocidura	caliginea	Hollister, 1916						African Dusky Shrew, African Foggy Shrew			LC		3.1	2008	unknown	N
5560	ANIMALIA	CHORDATA	MAMMALIA	EULIPOTYPHLA	SORICIDAE	Crocidura	canariensis	Hutterer, Lopez-Jurado & Vogel, 1987						Canarian Shrew, Canary Shrew	Crocidure des Canaries	Musaraña Canaria	EN	B1ab(ii,iii)	3.1	2008	decreasing	N
136444	ANIMALIA	CHORDATA	MAMMALIA	EULIPOTYPHLA	SORICIDAE	Crocidura	caspica	Thomas, 1907						Caspian Shrew			DD		3.1	2008	unknown	N
41317	ANIMALIA	CHORDATA	MAMMALIA	EULIPOTYPHLA	SORICIDAE	Crocidura	cinderella	Thomas, 1911						Cinderella Shrew			LC		3.1	2008	unknown	N
5561	ANIMALIA	CHORDATA	MAMMALIA	EULIPOTYPHLA	SORICIDAE	Crocidura	congobelgica	Hollister, 1916						Congo Shrew, Congo White-toothed Shrew			LC		3.1	2008	unknown	N
5562	ANIMALIA	CHORDATA	MAMMALIA	EULIPOTYPHLA	SORICIDAE	Crocidura	crenata	Brosset, DuBost & Heim de Balsac, 1965						Long-footed Shrew			LC		3.1	2008	unknown	N
40624	ANIMALIA	CHORDATA	MAMMALIA	EULIPOTYPHLA	SORICIDAE	Crocidura	crossei	Thomas, 1895					Crocidura ingoldbyi	Crosse's Shrew			LC		3.1	2008	unknown	N
40625	ANIMALIA	CHORDATA	MAMMALIA	EULIPOTYPHLA	SORICIDAE	Crocidura	cyanea	(Duvernoy, 1838)						Reddish-gray Musk Shrew			LC		3.1	2008	stable	N
40626	ANIMALIA	CHORDATA	MAMMALIA	EULIPOTYPHLA	SORICIDAE	Crocidura	denti	Dollman, 1915						Dent's Shrew			LC		3.1	2008	unknown	N
5624	ANIMALIA	CHORDATA	MAMMALIA	EULIPOTYPHLA	SORICIDAE	Crocidura	desperata	Hutterer, Jenkins & Verheyen, 1991						Desperate Shrew			EN	B1ab(iii)	3.1	2008	decreasing	N
5599	ANIMALIA	CHORDATA	MAMMALIA	EULIPOTYPHLA	SORICIDAE	Crocidura	dhofarensis	Hutterer & Harrison, 1988						Dhofarian Shrew			DD		3.1	2008	unknown	N
40628	ANIMALIA	CHORDATA	MAMMALIA	EULIPOTYPHLA	SORICIDAE	Crocidura	dolichura	Peters, 1876						Long-tailed Musk Shrew			LC		3.1	2008	unknown	N
40629	ANIMALIA	CHORDATA	MAMMALIA	EULIPOTYPHLA	SORICIDAE	Crocidura	douceti	Heim de Balsac, 1957						Doucet's Musk Shrew			DD		3.1	2008	unknown	N
40627	ANIMALIA	CHORDATA	MAMMALIA	EULIPOTYPHLA	SORICIDAE	Crocidura	dsinezumi	(Temminck, 1842)						Dsinezumi Shrew, Japanese White-toothed Shrew			LC		3.1	2008	stable	N
5565	ANIMALIA	CHORDATA	MAMMALIA	EULIPOTYPHLA	SORICIDAE	Crocidura	eisentrauti	Heim de Balsac, 1957						Eisentraut's Shrew			VU	D2	3.1	2008	stable	N
5625	ANIMALIA	CHORDATA	MAMMALIA	EULIPOTYPHLA	SORICIDAE	Crocidura	elgonius	Osgood, 1910						Elgon Shrew			LC		3.1	2008	decreasing	N
40630	ANIMALIA	CHORDATA	MAMMALIA	EULIPOTYPHLA	SORICIDAE	Crocidura	elongata	Miller & Hollister, 1921						Elongated Shrew			LC		3.1	2008	decreasing	N
5626	ANIMALIA	CHORDATA	MAMMALIA	EULIPOTYPHLA	SORICIDAE	Crocidura	erica	Dollman, 1915						Heather Shrew			DD		3.1	2008	unknown	N
5627	ANIMALIA	CHORDATA	MAMMALIA	EULIPOTYPHLA	SORICIDAE	Crocidura	fischeri	Pagenstecher, 1885						Fischer's Shrew			DD		3.1	2008	unknown	N
5628	ANIMALIA	CHORDATA	MAMMALIA	EULIPOTYPHLA	SORICIDAE	Crocidura	flavescens	(I. Geoffroy, 1827)						Greater Red Musk Shrew			LC		3.1	2008	unknown	N
5600	ANIMALIA	CHORDATA	MAMMALIA	EULIPOTYPHLA	SORICIDAE	Crocidura	floweri	Dollman, 1915						Flower's Shrew			DD		3.1	2008	unknown	N
136578	ANIMALIA	CHORDATA	MAMMALIA	EULIPOTYPHLA	SORICIDAE	Crocidura	foetida	Peters, 1870						Bornean Shrew			LC		3.1	2008	unknown	N
5629	ANIMALIA	CHORDATA	MAMMALIA	EULIPOTYPHLA	SORICIDAE	Crocidura	foxi	Dollman, 1915						Fox's Shrew			LC		3.1	2008	unknown	N
40631	ANIMALIA	CHORDATA	MAMMALIA	EULIPOTYPHLA	SORICIDAE	Crocidura	fuliginosa	(Blyth, 1856)					Sorex fuliginosus	Southeast Asian Shrew			LC		3.1	2008	unknown	N
40632	ANIMALIA	CHORDATA	MAMMALIA	EULIPOTYPHLA	SORICIDAE	Crocidura	fulvastra	(Sundevall, 1843)						Savanna Shrew			LC		3.1	2008	stable	N
5630	ANIMALIA	CHORDATA	MAMMALIA	EULIPOTYPHLA	SORICIDAE	Crocidura	fumosa	Thomas, 1904						Smoky White-toothed Shrew			VU	B1ab(iii)+2ab(iii)	3.1	2008	decreasing	N
40633	ANIMALIA	CHORDATA	MAMMALIA	EULIPOTYPHLA	SORICIDAE	Crocidura	fuscomurina	(Heuglin, 1865)						Bicolored Musk Shrew, Tiny Musk Shrew			LC		3.1	2008	unknown	N
5566	ANIMALIA	CHORDATA	MAMMALIA	EULIPOTYPHLA	SORICIDAE	Crocidura	glassi	Heim de Balsac, 1966						Glass's Shrew			VU	B1ab(iii)	3.1	2008	decreasing	N
41319	ANIMALIA	CHORDATA	MAMMALIA	EULIPOTYPHLA	SORICIDAE	Crocidura	gmelini	Pallas, 1811									LC		3.1	2008	unknown	N
41318	ANIMALIA	CHORDATA	MAMMALIA	EULIPOTYPHLA	SORICIDAE	Crocidura	goliath	Thomas, 1906					Crocidura goliath subspecies nimbasilvanus	Goliath Shrew			LC		3.1	2008	unknown	N
5631	ANIMALIA	CHORDATA	MAMMALIA	EULIPOTYPHLA	SORICIDAE	Crocidura	gracilipes	Peters, 1870						Peters' Musk Shrew			DD		3.1	2008	unknown	N
41321	ANIMALIA	CHORDATA	MAMMALIA	EULIPOTYPHLA	SORICIDAE	Crocidura	grandiceps	Hutterer, 1983						Large-headed Forest Shrew, Large-headed Shrew			NT		3.1	2008	unknown	N
5601	ANIMALIA	CHORDATA	MAMMALIA	EULIPOTYPHLA	SORICIDAE	Crocidura	grandis	Miller, 1911						Greater Mindanao Shrew, Mt. Malindang Shrew			DD		3.1	2008	unknown	N
5567	ANIMALIA	CHORDATA	MAMMALIA	EULIPOTYPHLA	SORICIDAE	Crocidura	grassei	Brosset, Dubost & Heim de Balsac, 1965						Grasse's Shrew			LC		3.1	2008	unknown	N
5602	ANIMALIA	CHORDATA	MAMMALIA	EULIPOTYPHLA	SORICIDAE	Crocidura	grayi	Dobson, 1890						Luzon Shrew			LC		3.1	2008	unknown	N
5632	ANIMALIA	CHORDATA	MAMMALIA	EULIPOTYPHLA	SORICIDAE	Crocidura	greenwoodi	Heim de Balsac, 1966						Greenwood's Shrew			LC		3.1	2008	unknown	N
5633	ANIMALIA	CHORDATA	MAMMALIA	EULIPOTYPHLA	SORICIDAE	Crocidura	harenna	Hutterer & Yalden, 1990						Harenna Shrew			CR	B1ab(ii,iii)+2ab(ii,iii)	3.1	2008	decreasing	N
136596	ANIMALIA	CHORDATA	MAMMALIA	EULIPOTYPHLA	SORICIDAE	Crocidura	hikmiya	Meegaskumbura, Meegaskumbura, Pethiyagoda, Manamendra-Arachchi & Schneider, 2007									EN	B1ab(iii)	3.1	2008	decreasing	N
41322	ANIMALIA	CHORDATA	MAMMALIA	EULIPOTYPHLA	SORICIDAE	Crocidura	hildegardeae	Thomas, 1904					Crocidura altae |Crocidura ibeana |Crocidura lutreola |Crocidura maanjae |Crocidura phaios |Crocidura procera |Crocidura rubecula	Hildegarde's Shrew			LC		3.1	2008	unknown	N
136226	ANIMALIA	CHORDATA	MAMMALIA	EULIPOTYPHLA	SORICIDAE	Crocidura	hilliana	Jenkins & Smith, 1995						Hill's Shrew			DD		3.1	2016	unknown	N
41323	ANIMALIA	CHORDATA	MAMMALIA	EULIPOTYPHLA	SORICIDAE	Crocidura	hirta	Peters, 1852						Lesser Red Musk Shrew			LC		3.1	2008	unknown	N
5603	ANIMALIA	CHORDATA	MAMMALIA	EULIPOTYPHLA	SORICIDAE	Crocidura	hispida	Thomas, 1913						Andaman Spiny Shrew, Andaman Shrew			VU	D2	3.1	2008	unknown	N
41324	ANIMALIA	CHORDATA	MAMMALIA	EULIPOTYPHLA	SORICIDAE	Crocidura	horsfieldii	(Tomes, 1856)						Horsefield's Shrew			DD		3.1	2016	unknown	N
136781	ANIMALIA	CHORDATA	MAMMALIA	EULIPOTYPHLA	SORICIDAE	Crocidura	hutanis	Ruedi & Vogel, 1995						Hutan Shrew			LC		3.1	2008	unknown	N
136733	ANIMALIA	CHORDATA	MAMMALIA	EULIPOTYPHLA	SORICIDAE	Crocidura	indochinensis	Robinson & Kloss, 1922						Indochinese Shrew			LC		3.1	2008	unknown	N
41325	ANIMALIA	CHORDATA	MAMMALIA	EULIPOTYPHLA	SORICIDAE	Crocidura	jacksoni	Thomas, 1904						Jackson's Shrew			LC		3.1	2008	stable	N
5604	ANIMALIA	CHORDATA	MAMMALIA	EULIPOTYPHLA	SORICIDAE	Crocidura	jenkinsi	Chakraborty, 1978						Jenkin's Shrew, Jenkin's Andaman Spiny Shrew			CR	B1ab(iii)	3.1	2008	decreasing	N
136327	ANIMALIA	CHORDATA	MAMMALIA	EULIPOTYPHLA	SORICIDAE	Crocidura	jouvenetae	Heim de Balsac, 1958					Crocidura ebriensis				LC		3.1	2008	unknown	N
136634	ANIMALIA	CHORDATA	MAMMALIA	EULIPOTYPHLA	SORICIDAE	Crocidura	katinka	Bate, 1937									DD		3.1	2008	unknown	N
5568	ANIMALIA	CHORDATA	MAMMALIA	EULIPOTYPHLA	SORICIDAE	Crocidura	kivuana	Heim de Balsac, 1968						Kivu Shrew			VU	D2	3.1	2008	unknown	N
41326	ANIMALIA	CHORDATA	MAMMALIA	EULIPOTYPHLA	SORICIDAE	Crocidura	lamottei	Heim de Balsac, 1968						Lamotte's Shrew			LC		3.1	2008	unknown	N
5569	ANIMALIA	CHORDATA	MAMMALIA	EULIPOTYPHLA	SORICIDAE	Crocidura	lanosa	Heim de Balsac, 1968						Kivu Long-haired Shrew, Lemara Shrew			EN	B1ab(iii)	3.1	2008	decreasing	N
41327	ANIMALIA	CHORDATA	MAMMALIA	EULIPOTYPHLA	SORICIDAE	Crocidura	lasiura	Dobson, 1890						Ussuri Shrew			LC		3.1	2008	unknown	N
5570	ANIMALIA	CHORDATA	MAMMALIA	EULIPOTYPHLA	SORICIDAE	Crocidura	latona	Hollister, 1916						Latona Shrew, Latona's Shrew			LC		3.1	2008	unknown	N
41328	ANIMALIA	CHORDATA	MAMMALIA	EULIPOTYPHLA	SORICIDAE	Crocidura	lea	Miller & Hollister, 1921						Sulawesi Shrew			LC		3.1	2008	unknown	N
136792	ANIMALIA	CHORDATA	MAMMALIA	EULIPOTYPHLA	SORICIDAE	Crocidura	lepidura	Lyon, 1908						Sumatran Giant Shrew			LC		3.1	2008	stable	N
29651	ANIMALIA	CHORDATA	MAMMALIA	EULIPOTYPHLA	SORICIDAE	Crocidura	leucodon	(Hermann, 1780)						Bicolored Shrew, Bicoloured White-toothed Shrew	Crocidure Leucode	Musaraña Bicolor	LC		3.1	2008	unknown	N
41329	ANIMALIA	CHORDATA	MAMMALIA	EULIPOTYPHLA	SORICIDAE	Crocidura	levicula	Miller & Hollister, 1921						Sulawesi Tiny Shrew, Celebes Shrew			LC		3.1	2008	unknown	N
41330	ANIMALIA	CHORDATA	MAMMALIA	EULIPOTYPHLA	SORICIDAE	Crocidura	littoralis	Heller, 1910						Butiaba Naked-tailed Shrew, Naked-tail Shrew			LC		3.1	2008	unknown	N
5571	ANIMALIA	CHORDATA	MAMMALIA	EULIPOTYPHLA	SORICIDAE	Crocidura	longipes	Hutterer & Happold, 1983						Savanna Swamp Shrew			DD		3.1	2008	unknown	N
5572	ANIMALIA	CHORDATA	MAMMALIA	EULIPOTYPHLA	SORICIDAE	Crocidura	lucina	Dippenaar, 1980						Lucina's Shrew, Moorland Shrew, Morrland Shrew			VU	D2	3.1	2008	stable	N
5589	ANIMALIA	CHORDATA	MAMMALIA	EULIPOTYPHLA	SORICIDAE	Crocidura	ludia	Hollister, 1916						Dramatic Shrew, Ludia's Shrew			LC		3.1	2008	unknown	N
41331	ANIMALIA	CHORDATA	MAMMALIA	EULIPOTYPHLA	SORICIDAE	Crocidura	luna	Dollman, 1910						Greater Gray-brown Musk Shrew			LC		3.1	2008	unknown	N
41332	ANIMALIA	CHORDATA	MAMMALIA	EULIPOTYPHLA	SORICIDAE	Crocidura	lusitania	Dollman, 1915						Mauritanian Shrew			LC		3.1	2008	unknown	N
41333	ANIMALIA	CHORDATA	MAMMALIA	EULIPOTYPHLA	SORICIDAE	Crocidura	macarthuri	St. Leger, 1934						Macarthur's Shrew			LC		3.1	2008	unknown	N
5634	ANIMALIA	CHORDATA	MAMMALIA	EULIPOTYPHLA	SORICIDAE	Crocidura	macmillani	Dollman, 1915						Macmillan's Shrew			VU	B1ab(iii)+2ab(iii)	3.1	2008	unknown	N
5635	ANIMALIA	CHORDATA	MAMMALIA	EULIPOTYPHLA	SORICIDAE	Crocidura	macowi	Dollman, 1915						Macow's Shrew, Nyiro Shrew			DD		3.1	2008	unknown	N
5605	ANIMALIA	CHORDATA	MAMMALIA	EULIPOTYPHLA	SORICIDAE	Crocidura	malayana	Robinson & Kloss, 1911					Crocidura aagaardi |Crocidura aoris |Crocidura gravida |Crocidura klossi |Crocidura major	Malayan Shrew			LC		3.1	2008	unknown	N
5575	ANIMALIA	CHORDATA	MAMMALIA	EULIPOTYPHLA	SORICIDAE	Crocidura	manengubae	Hutterer, 1982						Manenguba Shrew			VU	B1ab(iii)	3.1	2008	decreasing	N
5576	ANIMALIA	CHORDATA	MAMMALIA	EULIPOTYPHLA	SORICIDAE	Crocidura	maquassiensis	Roberts, 1946						Makwassie Musk Shrew, Maquassie Musk Shrew			LC		3.1	2008	unknown	N
41334	ANIMALIA	CHORDATA	MAMMALIA	EULIPOTYPHLA	SORICIDAE	Crocidura	mariquensis	(A. Smith, 1844)						Swamp Musk Shrew			LC		3.1	2008	unknown	N
41335	ANIMALIA	CHORDATA	MAMMALIA	EULIPOTYPHLA	SORICIDAE	Crocidura	maurisca	Thomas, 1904						Dark Shrew, Gracile Naked-tailed Shrew			LC		3.1	2008	unknown	N
41336	ANIMALIA	CHORDATA	MAMMALIA	EULIPOTYPHLA	SORICIDAE	Crocidura	maxi	Sody, 1936						Javanese Shrew, Max's Shrew			LC		3.1	2008	unknown	N
5606	ANIMALIA	CHORDATA	MAMMALIA	EULIPOTYPHLA	SORICIDAE	Crocidura	mindorus	Miller, 1910						Mindoro Shrew			DD		3.1	2008	unknown	N
5608	ANIMALIA	CHORDATA	MAMMALIA	EULIPOTYPHLA	SORICIDAE	Crocidura	miya	Phillips, 1929						Sri Lankan Long-tailed Shrew			EN	B1ab(iii)+2ab(iii)	3.1	2016	decreasing	N
5577	ANIMALIA	CHORDATA	MAMMALIA	EULIPOTYPHLA	SORICIDAE	Crocidura	monax	Thomas, 1910						Kilimanjaro Shrew, Rombo Shrew			LC		3.1	2008	unknown	N
41337	ANIMALIA	CHORDATA	MAMMALIA	EULIPOTYPHLA	SORICIDAE	Crocidura	monticola	Peters, 1870					Crocidura bartelsii |Crocidura minuta |Crocidura neglecta	Sunda Shrew			LC		3.1	2008	unknown	N
41338	ANIMALIA	CHORDATA	MAMMALIA	EULIPOTYPHLA	SORICIDAE	Crocidura	montis	Thomas, 1906						Montane White-toothed Shrew			LC		3.1	2008	unknown	N
41339	ANIMALIA	CHORDATA	MAMMALIA	EULIPOTYPHLA	SORICIDAE	Crocidura	muricauda	(Miller, 1900)						Mouse-tailed Shrew, West African Long-tailed Shrew			LC		3.1	2008	unknown	N
136711	ANIMALIA	CHORDATA	MAMMALIA	EULIPOTYPHLA	SORICIDAE	Crocidura	musseri	Ruedi & Vogel, 1995						Mossy Forest Shrew			DD		3.1	2008	unknown	N
41340	ANIMALIA	CHORDATA	MAMMALIA	EULIPOTYPHLA	SORICIDAE	Crocidura	mutesae	Heller, 1910						Uganda Large-toothed Shrew, Ugandan Musk Shrew			DD		3.1	2008	unknown	N
41341	ANIMALIA	CHORDATA	MAMMALIA	EULIPOTYPHLA	SORICIDAE	Crocidura	nana	Dobson, 1890						Dwarf White-toothed Shrew, Somali Dwarf Shrew			LC		3.1	2008	unknown	N
41342	ANIMALIA	CHORDATA	MAMMALIA	EULIPOTYPHLA	SORICIDAE	Crocidura	nanilla	Thomas, 1909						Savanna Dwarf Shrew, Tiny White-toothed Shrew			LC		3.1	2008	stable	N
136786	ANIMALIA	CHORDATA	MAMMALIA	EULIPOTYPHLA	SORICIDAE	Crocidura	negligens	Robinson & Kloss, 1914					Crocidura maporensis |Crocidura tionis	Peninsular Shrew			LC		3.1	2016	unknown	N
5609	ANIMALIA	CHORDATA	MAMMALIA	EULIPOTYPHLA	SORICIDAE	Crocidura	negrina	Rabor, 1952						Negros Shrew			EN	B1ab(iii)	3.1	2008	decreasing	N
5610	ANIMALIA	CHORDATA	MAMMALIA	EULIPOTYPHLA	SORICIDAE	Crocidura	nicobarica	Miller, 1902						Nicobar Shrew, Nicobar White-tailed Shrew			CR	B1ab(ii,iii)	3.1	2008	decreasing	N
41344	ANIMALIA	CHORDATA	MAMMALIA	EULIPOTYPHLA	SORICIDAE	Crocidura	nigeriae	Dollman, 1915						Nigerian Shrew			LC		3.1	2008	unknown	N
41345	ANIMALIA	CHORDATA	MAMMALIA	EULIPOTYPHLA	SORICIDAE	Crocidura	nigricans	Bocage, 1889						Blackish White-toothed Shrew, Black White-toothed Shrew			LC		3.1	2008	unknown	N
41447	ANIMALIA	CHORDATA	MAMMALIA	EULIPOTYPHLA	SORICIDAE	Crocidura	nigripes	Miller & Hollister, 1921					Crocidura lipara	Black-footed Shrew			LC		3.1	2008	unknown	N
41346	ANIMALIA	CHORDATA	MAMMALIA	EULIPOTYPHLA	SORICIDAE	Crocidura	nigrofusca	Matschie, 1895						African Black Shrew, Tenebrous Shrew			LC		3.1	2008	unknown	N
5578	ANIMALIA	CHORDATA	MAMMALIA	EULIPOTYPHLA	SORICIDAE	Crocidura	nimbae	Heim de Balsac, 1956						Nimba Shrew			NT		3.1	2008	decreasing	N
41347	ANIMALIA	CHORDATA	MAMMALIA	EULIPOTYPHLA	SORICIDAE	Crocidura	niobe	Thomas, 1906						Niobe's Shrew, Stony Shrew			NT		3.1	2008	unknown	N
41457	ANIMALIA	CHORDATA	MAMMALIA	EULIPOTYPHLA	SORICIDAE	Crocidura	obscurior	Heim de Balsac, 1958						Obscure White-toothed Shrew, West African Pygmy Shrew			LC		3.1	2008	unknown	N
41348	ANIMALIA	CHORDATA	MAMMALIA	EULIPOTYPHLA	SORICIDAE	Crocidura	olivieri	(Lesson, 1827)						Olivier's Shrew, African Giant Shrew			LC		3.1	2008	unknown	N
5611	ANIMALIA	CHORDATA	MAMMALIA	EULIPOTYPHLA	SORICIDAE	Crocidura	orientalis	Jentink in Weber, 1890					Crocidura lawuana	Oriental Shrew			VU	D2	3.1	2008	unknown	N
5590	ANIMALIA	CHORDATA	MAMMALIA	EULIPOTYPHLA	SORICIDAE	Crocidura	orii	Kuroda, 1924						Ryukyu Shrew, Orii's Shrew, Amami Shrew			EN	B1ab(iii,v)	3.1	2016	decreasing	N
40623	ANIMALIA	CHORDATA	MAMMALIA	EULIPOTYPHLA	SORICIDAE	Crocidura	pachyura	(Kuster, 1835)					Crocidura cossyrensis |Crocidura ichnusae	North African White-toothed Shrew, Pantellerian Shrew			LC		3.1	2008	unknown	N
5613	ANIMALIA	CHORDATA	MAMMALIA	EULIPOTYPHLA	SORICIDAE	Crocidura	palawanensis	Taylor, 1934						Palawan Shrew			LC		3.1	2008	unknown	N
5614	ANIMALIA	CHORDATA	MAMMALIA	EULIPOTYPHLA	SORICIDAE	Crocidura	paradoxura	Dobson, 1886						Sumatran Long-tailed Shrew, Paradox Shrew			LC		3.1	2008	decreasing	N
41349	ANIMALIA	CHORDATA	MAMMALIA	EULIPOTYPHLA	SORICIDAE	Crocidura	parvipes	Osgood, 1910						Small-footed Shrew			LC		3.1	2008	stable	N
41350	ANIMALIA	CHORDATA	MAMMALIA	EULIPOTYPHLA	SORICIDAE	Crocidura	pasha	Dollman, 1915						Pasha Shrew, Sahelian Tiny Shrew			LC		3.1	2008	unknown	N
5615	ANIMALIA	CHORDATA	MAMMALIA	EULIPOTYPHLA	SORICIDAE	Crocidura	pergrisea	Miller, 1913						Pale Grey Shrew			DD		3.1	2008	unknown	N
5580	ANIMALIA	CHORDATA	MAMMALIA	EULIPOTYPHLA	SORICIDAE	Crocidura	phaeura	Osgood, 1936						Guramba Shrew			EN	B1ab(iii)	3.1	2008	unknown	N
45954204	ANIMALIA	CHORDATA	MAMMALIA	EULIPOTYPHLA	SORICIDAE	Crocidura	phanluongi	Jenkins, Abramov, Rozhnov & Olsson, 2010									LC		3.1	2016	unknown	N
45954289	ANIMALIA	CHORDATA	MAMMALIA	EULIPOTYPHLA	SORICIDAE	Crocidura	phuquocensis	Abramov, Jenkins, Rozhnov & Kalinin, 2008									DD		3.1	2016	unknown	N
5636	ANIMALIA	CHORDATA	MAMMALIA	EULIPOTYPHLA	SORICIDAE	Crocidura	picea	Sanderson, 1940						Cameroonian Shrew, Pitch Shrew			EN	B2ab(ii,iii)	3.1	2008	decreasing	N
5637	ANIMALIA	CHORDATA	MAMMALIA	EULIPOTYPHLA	SORICIDAE	Crocidura	pitmani	Barclay, 1932						Pitman's Shrew			DD		3.1	2008	unknown	N
41351	ANIMALIA	CHORDATA	MAMMALIA	EULIPOTYPHLA	SORICIDAE	Crocidura	planiceps	Heller, 1910						Flat-headed Shrew			DD		3.1	2008	unknown	N
41352	ANIMALIA	CHORDATA	MAMMALIA	EULIPOTYPHLA	SORICIDAE	Crocidura	poensis	(Fraser, 1843)					Crocidura schweitzeri	Fraser's Musk Shrew			LC		3.1	2008	unknown	N
5591	ANIMALIA	CHORDATA	MAMMALIA	EULIPOTYPHLA	SORICIDAE	Crocidura	polia	Hollister, 1916						Fuscous Shrew, Polia's Shrew			DD		3.1	2008	unknown	N
41353	ANIMALIA	CHORDATA	MAMMALIA	EULIPOTYPHLA	SORICIDAE	Crocidura	pullata	Miller, 1911						Kashmir White-toothed Shrew, Dusky Shrew			DD		3.1	2016	unknown	N
5592	ANIMALIA	CHORDATA	MAMMALIA	EULIPOTYPHLA	SORICIDAE	Crocidura	raineyi	Heller, 1912						Rainey Shrew, Rainey's Shrew			DD		3.1	2008	unknown	N
136722	ANIMALIA	CHORDATA	MAMMALIA	EULIPOTYPHLA	SORICIDAE	Crocidura	ramona	Ivanitskaya, Shenbrot & Nevo, 1996						Negev Shrew			LC		3.1	2008	unknown	N
136783	ANIMALIA	CHORDATA	MAMMALIA	EULIPOTYPHLA	SORICIDAE	Crocidura	rapax	G. Allen, 1923						Chinese White-toothed Shrew			DD		3.1	2016	unknown	N
5616	ANIMALIA	CHORDATA	MAMMALIA	EULIPOTYPHLA	SORICIDAE	Crocidura	religiosa	(I. Geoffroy, 1827)						Egyptian Pygmy Shrew			DD		3.1	2008	unknown	N
41354	ANIMALIA	CHORDATA	MAMMALIA	EULIPOTYPHLA	SORICIDAE	Crocidura	rhoditis	Miller & Hollister, 1921						Sulawesi White-handed Shrew, Temboan Shrew			LC		3.1	2008	unknown	N
41355	ANIMALIA	CHORDATA	MAMMALIA	EULIPOTYPHLA	SORICIDAE	Crocidura	roosevelti	(Heller, 1910)						Roosvelt's Shrew			LC		3.1	2008	unknown	N
29652	ANIMALIA	CHORDATA	MAMMALIA	EULIPOTYPHLA	SORICIDAE	Crocidura	russula	(Hermann, 1780)					Crocidura osorio	White-toothed Shrew, Greater White-toothed Shrew	Crocidure Commune, Crocidure Musette	Musaraña Gris	LC		3.1	2008	stable	N
5593	ANIMALIA	CHORDATA	MAMMALIA	EULIPOTYPHLA	SORICIDAE	Crocidura	selina	Dollman, 1915						Moon Shrew, Ugandan Lowland Shrew			DD		3.1	2008	unknown	N
29654	ANIMALIA	CHORDATA	MAMMALIA	EULIPOTYPHLA	SORICIDAE	Crocidura	serezkyensis	Laptev, 1929						Serezkaya Shrew			LC		3.1	2008	unknown	N
5617	ANIMALIA	CHORDATA	MAMMALIA	EULIPOTYPHLA	SORICIDAE	Crocidura	shantungensis	Miller, 1901						Asian Lesser White-toothed Shrew, Shantung Shrew			LC		3.1	2008	stable	N
41356	ANIMALIA	CHORDATA	MAMMALIA	EULIPOTYPHLA	SORICIDAE	Crocidura	sibirica	Dukelsky, 1930					Crocidura leucodon subspecies ognevi|Crocidura leucodon subspecies sibirica	Siberian Shrew			LC		3.1	2008	unknown	N
29655	ANIMALIA	CHORDATA	MAMMALIA	EULIPOTYPHLA	SORICIDAE	Crocidura	sicula	Miller, 1900						Sicilian Shrew	Crocidure De Sicile	Musaraña De Sicilia	LC		3.1	2008	unknown	N
41357	ANIMALIA	CHORDATA	MAMMALIA	EULIPOTYPHLA	SORICIDAE	Crocidura	silacea	Thomas, 1895						Lesser Gray-brown Musk Shrew			LC		3.1	2008	stable	N
41358	ANIMALIA	CHORDATA	MAMMALIA	EULIPOTYPHLA	SORICIDAE	Crocidura	smithii	Thomas, 1895						Desert Musk Shrew			LC		3.1	2008	unknown	N
45954331	ANIMALIA	CHORDATA	MAMMALIA	EULIPOTYPHLA	SORICIDAE	Crocidura	sokolovi	Jenkins, Abramov, Rozhnov & Makarova, 2007									DD		3.1	2016	unknown	N
41359	ANIMALIA	CHORDATA	MAMMALIA	EULIPOTYPHLA	SORICIDAE	Crocidura	somalica	Thomas, 1895						Somali Shrew			LC		3.1	2008	unknown	N
5582	ANIMALIA	CHORDATA	MAMMALIA	EULIPOTYPHLA	SORICIDAE	Crocidura	stenocephala	Dieterlen & Heim de Balsac, 1979						Kahuzi Swamp Shrew, Narrow-headed Shrew			EN	B1ab(ii,iii)	3.1	2008	decreasing	N
29656	ANIMALIA	CHORDATA	MAMMALIA	EULIPOTYPHLA	SORICIDAE	Crocidura	suaveolens	(Pallas, 1811)					Crocidura gueldenstaedtii	Lesser Shrew, Lesser White-toothed Shrew	Crocidure des Jardins	Musaraña de Campo	LC		3.1	2008	stable	N
5618	ANIMALIA	CHORDATA	MAMMALIA	EULIPOTYPHLA	SORICIDAE	Crocidura	susiana	Redding & Lay, 1978						Iranian Shrew			DD		3.1	2008	unknown	N
136238	ANIMALIA	CHORDATA	MAMMALIA	EULIPOTYPHLA	SORICIDAE	Crocidura	tanakae	Kuroda, 1938						Taiwanese Gray Shrew			LC		3.1	2008	unknown	N
5583	ANIMALIA	CHORDATA	MAMMALIA	EULIPOTYPHLA	SORICIDAE	Crocidura	tansaniana	Hutterer, 1986						Tanzanian Shrew			EN	B1ab(iii)	3.1	2008	decreasing	N
41360	ANIMALIA	CHORDATA	MAMMALIA	EULIPOTYPHLA	SORICIDAE	Crocidura	tarella	Dollman, 1915						Tarella Shrew, Ugandan Shrew			EN	B1ab(iii)	3.1	2008	decreasing	N
41361	ANIMALIA	CHORDATA	MAMMALIA	EULIPOTYPHLA	SORICIDAE	Crocidura	tarfayensis	Vesmanis & Vesmanis, 1980						Tarfaya Shrew, Saharan Shrew			DD		3.1	2008	decreasing	N
5584	ANIMALIA	CHORDATA	MAMMALIA	EULIPOTYPHLA	SORICIDAE	Crocidura	telfordi	Hutterer, 1986						Telford's Shrew			EN	B1ab(iii)	3.1	2008	decreasing	N
5619	ANIMALIA	CHORDATA	MAMMALIA	EULIPOTYPHLA	SORICIDAE	Crocidura	tenuis	Müller, 1840					Crocidura macklotii	Timor Shrew, Thin Shrew			DD		3.1	2008	unknown	N
5585	ANIMALIA	CHORDATA	MAMMALIA	EULIPOTYPHLA	SORICIDAE	Crocidura	thalia	Dippenaar, 1980						Thalia Shrew, Thalia's Shrew			LC		3.1	2008	unknown	N
41362	ANIMALIA	CHORDATA	MAMMALIA	EULIPOTYPHLA	SORICIDAE	Crocidura	theresae	Heim de Balsac, 1968						Therese's Shrew			LC		3.1	2008	unknown	N
5594	ANIMALIA	CHORDATA	MAMMALIA	EULIPOTYPHLA	SORICIDAE	Crocidura	thomensis	(Bocage, 1887)						Sao Tomé Shrew, São Tomé Shrew			EN	B1ab(iii)	3.1	2008	decreasing	N
136379	ANIMALIA	CHORDATA	MAMMALIA	EULIPOTYPHLA	SORICIDAE	Crocidura	trichura	Dobson in Thomas, 1889						Christmas Island Shrew			CR	B1ab(ii,iii,iv)	3.1	2008	unknown	N
41363	ANIMALIA	CHORDATA	MAMMALIA	EULIPOTYPHLA	SORICIDAE	Crocidura	turba	Dollman, 1910						Tumultuous Shrew, Turbo Shrew			LC		3.1	2008	unknown	N
5638	ANIMALIA	CHORDATA	MAMMALIA	EULIPOTYPHLA	SORICIDAE	Crocidura	ultima	Dollman, 1915						Ultimate Shrew			DD		3.1	2008	unknown	N
5586	ANIMALIA	CHORDATA	MAMMALIA	EULIPOTYPHLA	SORICIDAE	Crocidura	usambarae	Dippenaar, 1980						Usambara Shrew			EN	B1ab(iii)	3.1	2008	decreasing	N
41364	ANIMALIA	CHORDATA	MAMMALIA	EULIPOTYPHLA	SORICIDAE	Crocidura	viaria	(I. Geoffroy, 1834)					Crocidura bolivari	Savanna Path Shrew			LC		3.1	2008	stable	N
136602	ANIMALIA	CHORDATA	MAMMALIA	EULIPOTYPHLA	SORICIDAE	Crocidura	virgata	Sanderson, 1940									DD		3.1	2008	unknown	N
41365	ANIMALIA	CHORDATA	MAMMALIA	EULIPOTYPHLA	SORICIDAE	Crocidura	voi	Osgood, 1910						Voi Shrew			LC		3.1	2008	stable	N
136454	ANIMALIA	CHORDATA	MAMMALIA	EULIPOTYPHLA	SORICIDAE	Crocidura	vorax	G. Allen, 1923						Voracious Shrew			LC		3.1	2008	unknown	N
136447	ANIMALIA	CHORDATA	MAMMALIA	EULIPOTYPHLA	SORICIDAE	Crocidura	vosmaeri	Jentink, 1888						Banka Shrew			DD		3.1	2008	unknown	N
136341	ANIMALIA	CHORDATA	MAMMALIA	EULIPOTYPHLA	SORICIDAE	Crocidura	watasei	Kuroda, 1924						Lesser Ryukyu Shrew, Watase's Shrew			LC		3.1	2008	stable	N
41366	ANIMALIA	CHORDATA	MAMMALIA	EULIPOTYPHLA	SORICIDAE	Crocidura	whitakeri	De Winton, 1898						Whitaker's Shrew		Musaraña Magrebí	LC		3.1	2008	unknown	N
5587	ANIMALIA	CHORDATA	MAMMALIA	EULIPOTYPHLA	SORICIDAE	Crocidura	wimmeri	Heim de Balsac & Aellen, 1958						Wimmer's Shrew			CR	B1ab(iii)	3.1	2008	unknown	N
136382	ANIMALIA	CHORDATA	MAMMALIA	EULIPOTYPHLA	SORICIDAE	Crocidura	wuchihensis	Wang, 1966						Hainan Island Shrew			DD		3.1	2016	unknown	N
5639	ANIMALIA	CHORDATA	MAMMALIA	EULIPOTYPHLA	SORICIDAE	Crocidura	xantippe	Osgood, 1910						Vermiculate Shrew, Xanthippe's Shrew			LC		3.1	2008	stable	N
41367	ANIMALIA	CHORDATA	MAMMALIA	EULIPOTYPHLA	SORICIDAE	Crocidura	yankariensis	Hutterer & Jenkins, 1980						Yankari Shrew			LC		3.1	2008	stable	N
41368	ANIMALIA	CHORDATA	MAMMALIA	EULIPOTYPHLA	SORICIDAE	Crocidura	zaphiri	Dollman, 1915						Zaphir's Shrew			DD		3.1	2008	unknown	N
41369	ANIMALIA	CHORDATA	MAMMALIA	EULIPOTYPHLA	SORICIDAE	Crocidura	zarudnyi	Ognev, 1928						Zarudny's Shrew			LC		3.1	2008	unknown	N
5640	ANIMALIA	CHORDATA	MAMMALIA	EULIPOTYPHLA	SORICIDAE	Crocidura	zimmeri	Osgood, 1936						Upemba Shrew, Zimmer's Shrew			DD		3.1	2008	unknown	N
5588	ANIMALIA	CHORDATA	MAMMALIA	EULIPOTYPHLA	SORICIDAE	Crocidura	zimmermanni	Wettstein, 1953						Cretan Shrew, CRETAN SHREW, Cretan White-toothed Shrew, CRETAN WHITE-TOOTHED SHREW, Zimmermann's Shrew	Crocidure De Zimmermann, CROCIDURE DE ZIMMERMANN	Musaraña De Creta, MUSARAÑA DE CRETA	VU	B1ab(i,ii,v)+2ab(i,ii,v)	3.1	2008	decreasing	N
5674	ANIMALIA	CHORDATA	MAMMALIA	CARNIVORA	HYAENIDAE	Crocuta	crocuta	(Erxleben, 1777)						Spotted Hyaena			LC		3.1	2015	decreasing	N
41593	ANIMALIA	CHORDATA	MAMMALIA	CARNIVORA	HERPESTIDAE	Crossarchus	alexandri	Thomas & Wroughton, 1907						Alexander's Cusimanse	Mangue d'Alexandre		LC		3.1	2015	decreasing	N
41594	ANIMALIA	CHORDATA	MAMMALIA	CARNIVORA	HERPESTIDAE	Crossarchus	ansorgei	Thomas, 1910						Ansorge's Cusimanse, Angolan Cusimanse	Mangue d'Ansorge		LC		3.1	2015	decreasing	N
41595	ANIMALIA	CHORDATA	MAMMALIA	CARNIVORA	HERPESTIDAE	Crossarchus	obscurus	F.G. Cuvier, 1825						Common Cusimanse, Long-nosed Cusimanse, Cusimanse	Mangouste brune		LC		3.1	2015	unknown	N
41596	ANIMALIA	CHORDATA	MAMMALIA	CARNIVORA	HERPESTIDAE	Crossarchus	platycephalus	Goldman, 1984						Flat-headed Cusimanse, Cameroon Cusimanse	Mangue du Caméroun		LC		3.1	2016	unknown	N
5679	ANIMALIA	CHORDATA	MAMMALIA	RODENTIA	MURIDAE	Crossomys	moncktoni	Thomas, 1907						Earless Water Rat			LC		3.1	2008	unknown	N
5704	ANIMALIA	CHORDATA	MAMMALIA	RODENTIA	MURIDAE	Crunomys	celebensis	Musser, 1982						Sulawesi Shrew Mouse, Celebes Shrew Rat			DD		3.1	2008	decreasing	N
5705	ANIMALIA	CHORDATA	MAMMALIA	RODENTIA	MURIDAE	Crunomys	fallax	Thomas, 1897						Luzon Shrew Mouse, Northern Luzon Shrew-mouse, Northern Luzon Shrew Rat			DD		3.1	2008	unknown	N
5706	ANIMALIA	CHORDATA	MAMMALIA	RODENTIA	MURIDAE	Crunomys	melanius	Thomas, 1907					Crunomys rabori	Mindanao Shrew Mouse, Mindanao Shrew Rat, Southern Philippine Shrew-mouse			VU	A4c	3.1	2008	decreasing	N
29458	ANIMALIA	CHORDATA	MAMMALIA	RODENTIA	MURIDAE	Crunomys	suncoides	Rickart, Heaney, Tabaranza Jr. & Balete, 1998						Katanglad Shrew Mouse, Kitanglad Shrew-mouse			DD		3.1	2008	unknown	N
5748	ANIMALIA	CHORDATA	MAMMALIA	AFROSORICIDA	CHRYSOCHLORIDAE	Cryptochloris	wintoni	(Broom, 1907)						De Winton's Golden Mole			CR	B1ab(iii)+2ab(iii)	3.1	2015	unknown	N
5749	ANIMALIA	CHORDATA	MAMMALIA	AFROSORICIDA	CHRYSOCHLORIDAE	Cryptochloris	zyli	Shortridge & Carter, 1938						Van Zyl's Golden Mole			EN	B1ab(iii)+2ab(iii)	3.1	2015	unknown	N
5755	ANIMALIA	CHORDATA	MAMMALIA	RODENTIA	BATHYERGIDAE	Cryptomys	hottentotus	(Lesson, 1826)					Cryptomys amatus |Cryptomys hottentotus subspecies mahali|Cryptomys hottentotus subspecies natalensis|Cryptomys hottentotus subspecies nimrodi|Cryptomys hottentotus subspecies pretoriae|Cryptomys whytei	African Mole Rat			LC		3.1	2008	stable	N
136545	ANIMALIA	CHORDATA	MAMMALIA	DIDELPHIMORPHIA	DIDELPHIDAE	Cryptonanus	agricolai	(Moojen, 1943)					Gracilinanus agricolai	Agricola's Gracile Opossum			DD		3.1	2008	unknown	N
136845	ANIMALIA	CHORDATA	MAMMALIA	DIDELPHIMORPHIA	DIDELPHIDAE	Cryptonanus	chacoensis	(Tate, 1931)					Gracilinanus chacoensis|Marmosa agilis subspecies chacoensis	Chacoan Mouse Opossum			LC		3.1	2016	stable	N
136705	ANIMALIA	CHORDATA	MAMMALIA	DIDELPHIMORPHIA	DIDELPHIDAE	Cryptonanus	guahybae	(Tate, 1931)									DD		3.1	2008	unknown	N
41320	ANIMALIA	CHORDATA	MAMMALIA	DIDELPHIMORPHIA	DIDELPHIDAE	Cryptonanus	ignitus	(Díaz, Flores & Barquez, 2002)					Gracilinanus ignitus	Red-bellied Gracile Mouse Opossum, Red-bellied Gracile Opossum		Comadrejita De Vientre Rojo	EX		3.1	2008		N
136749	ANIMALIA	CHORDATA	MAMMALIA	DIDELPHIMORPHIA	DIDELPHIDAE	Cryptonanus	unduaviensis	(Tate, 1931)									DD		3.1	2008	unknown	N
5760	ANIMALIA	CHORDATA	MAMMALIA	CARNIVORA	EUPLERIDAE	Cryptoprocta	ferox	Bennett, 1833						Fossa	Cryptoprocte Féroce, Foussa	Gato Fossa De Madagascar	VU	A2cde+3cde+4cde	3.1	2016	decreasing	N
136456	ANIMALIA	CHORDATA	MAMMALIA	CARNIVORA	EUPLERIDAE	Cryptoprocta	spelea	Grandidier, 1902						Giant Fosa, Giant Fossa			EX		3.1	2015		N
136789	ANIMALIA	CHORDATA	MAMMALIA	EULIPOTYPHLA	SORICIDAE	Cryptotis	alticola	(Merriam, 1895)						Central Mexican Broad-clawed Shrew			DD		3.1	2008	unknown	N
136736	ANIMALIA	CHORDATA	MAMMALIA	EULIPOTYPHLA	SORICIDAE	Cryptotis	brachyonyx	Woodman, 2003						Eastern Cordillera Small-footed Shrew			DD		3.1	2008	unknown	N
136795	ANIMALIA	CHORDATA	MAMMALIA	EULIPOTYPHLA	SORICIDAE	Cryptotis	colombiana	Woodman & Timm, 1993						Colombian Small-eared Shrew			LC		3.1	2008	stable	N
5763	ANIMALIA	CHORDATA	MAMMALIA	EULIPOTYPHLA	SORICIDAE	Cryptotis	endersi	Setzer, 1950						Ender's Small-eared Shrew, Enders' S Small-eared Shrew			EN	B1ab(iii)	3.1	2008	unknown	N
136438	ANIMALIA	CHORDATA	MAMMALIA	EULIPOTYPHLA	SORICIDAE	Cryptotis	equatoris	(Thomas, 1912)						Ecuadorean Small-eared Shrew			LC		3.1	2008	stable	N
41371	ANIMALIA	CHORDATA	MAMMALIA	EULIPOTYPHLA	SORICIDAE	Cryptotis	goldmani	(Merriam, 1895)					Cryptotis guerrerensis	Goldman's Broad-clawed Shrew, Goldman's Small-eared Shrew, Goldman's Small Eared Shrew			LC		3.1	2008	stable	N
41372	ANIMALIA	CHORDATA	MAMMALIA	EULIPOTYPHLA	SORICIDAE	Cryptotis	goodwini	Jackson, 1933						Goodwin's Broad-clawed Shrew, Goodwin's Small-eared Shrew, Goodwin's Small Eared Shrew			LC		3.1	2008	stable	N
5764	ANIMALIA	CHORDATA	MAMMALIA	EULIPOTYPHLA	SORICIDAE	Cryptotis	gracilis	Miller, 1911						Talamancan Small-eared Shrew, Talamancan Small Eared Shrew			VU	B1ab(iii)	3.1	2008	decreasing	N
136614	ANIMALIA	CHORDATA	MAMMALIA	EULIPOTYPHLA	SORICIDAE	Cryptotis	griseoventris	Jackson, 1933						Guatamalan Small Eared Shrew			VU	B1ab(iii)	3.1	2008	decreasing	N
5765	ANIMALIA	CHORDATA	MAMMALIA	EULIPOTYPHLA	SORICIDAE	Cryptotis	hondurensis	Woodman & Timm, 1992						Honduran Small-eared Shrew, Honduran Small Eared Shrew			DD		3.1	2008	unknown	N
5766	ANIMALIA	CHORDATA	MAMMALIA	EULIPOTYPHLA	SORICIDAE	Cryptotis	magnus	(Merriam, 1895)					Cryptotis magna	Big Mexican Small-eared Shrew, Big Small-eared Shrew			VU	B1ab(iii)	3.1	2008	decreasing	N
136488	ANIMALIA	CHORDATA	MAMMALIA	EULIPOTYPHLA	SORICIDAE	Cryptotis	mayensis	(Merriam, 1901)						Yucatan Small-eared Shrew			LC		3.1	2008	decreasing	N
136267	ANIMALIA	CHORDATA	MAMMALIA	EULIPOTYPHLA	SORICIDAE	Cryptotis	medellinia	Thomas, 1921						Medellín Small-eared Shrew			LC		3.1	2008	stable	N
136299	ANIMALIA	CHORDATA	MAMMALIA	EULIPOTYPHLA	SORICIDAE	Cryptotis	mera	Goldman, 1912						Darien Small Eared Shrew			EN	B1ab(iii)	3.1	2008	decreasing	N
41373	ANIMALIA	CHORDATA	MAMMALIA	EULIPOTYPHLA	SORICIDAE	Cryptotis	meridensis	Thomas, 1898						Merida Small-eared Shrew			LC		3.1	2008	stable	N
136398	ANIMALIA	CHORDATA	MAMMALIA	EULIPOTYPHLA	SORICIDAE	Cryptotis	merriami	Choate, 1970						Merriam's Small-eared Shrew			LC		3.1	2008	stable	N
41374	ANIMALIA	CHORDATA	MAMMALIA	EULIPOTYPHLA	SORICIDAE	Cryptotis	mexicana	(Coues, 1877)						Mexican Small-eared Shrew			LC		3.1	2008	decreasing	N
41375	ANIMALIA	CHORDATA	MAMMALIA	EULIPOTYPHLA	SORICIDAE	Cryptotis	montivaga	(Anthony, 1921)						Ecuadorean Small-eared Shrew, Wandering Small-eared Shrew			LC		3.1	2008	stable	N
136389	ANIMALIA	CHORDATA	MAMMALIA	EULIPOTYPHLA	SORICIDAE	Cryptotis	nelsoni	(Merriam, 1895)						Nelson's Small Eared Shrew			CR	B1ab(i,ii,iii)	3.1	2010	unknown	N
41376	ANIMALIA	CHORDATA	MAMMALIA	EULIPOTYPHLA	SORICIDAE	Cryptotis	nigrescens	(J.A. Allen, 1895)						Blackish Small-eared Shrew			LC		3.1	2008	stable	N
136462	ANIMALIA	CHORDATA	MAMMALIA	EULIPOTYPHLA	SORICIDAE	Cryptotis	obscurus	(Merriam, 1895)					Cryptotis obscura	Grizzled Mexican Small-eared Shrew			VU	B1ab(iii)	3.1	2008	decreasing	N
136838	ANIMALIA	CHORDATA	MAMMALIA	EULIPOTYPHLA	SORICIDAE	Cryptotis	orophila	(J.A. Allen, 1895)						Central American Least Shrew			DD		3.1	2008	unknown	N
41377	ANIMALIA	CHORDATA	MAMMALIA	EULIPOTYPHLA	SORICIDAE	Cryptotis	parva	(Say, 1823)						Least Shrew, North American Least Shrew			LC		3.1	2008	stable	N
136550	ANIMALIA	CHORDATA	MAMMALIA	EULIPOTYPHLA	SORICIDAE	Cryptotis	peregrinus	(Merriam, 1895)					Cryptotis peregrina	Oaxacan Broad-clawed Shrew			DD		3.1	2008	unknown	N
136734	ANIMALIA	CHORDATA	MAMMALIA	EULIPOTYPHLA	SORICIDAE	Cryptotis	peruviensis	Vivar, Pacheco & Valqui, 1997						Peruvian Small-eared Shrew			DD		3.1	2008	unknown	N
136639	ANIMALIA	CHORDATA	MAMMALIA	EULIPOTYPHLA	SORICIDAE	Cryptotis	phillipsii	(Schaldach, 1966)						Phillip's Small-eared Shrew			VU	B1ab(iii)	3.1	2008	decreasing	N
41378	ANIMALIA	CHORDATA	MAMMALIA	EULIPOTYPHLA	SORICIDAE	Cryptotis	squamipes	(J.A. Allen, 1912)						Scaly-footed Small-eared Shrew, Western Colombian Small-eared Shrew			LC		3.1	2008	unknown	N
136780	ANIMALIA	CHORDATA	MAMMALIA	EULIPOTYPHLA	SORICIDAE	Cryptotis	tamensis	Woodman, 2002						Tamá Small-eared Shrew			LC		3.1	2008	unknown	N
41379	ANIMALIA	CHORDATA	MAMMALIA	EULIPOTYPHLA	SORICIDAE	Cryptotis	thomasi	(Merriam, 1897)					Cryptotis avia	Thomas' Small-eared Shrew, Thomas's Small-eared Shrew			LC		3.1	2008	stable	N
136757	ANIMALIA	CHORDATA	MAMMALIA	EULIPOTYPHLA	SORICIDAE	Cryptotis	tropicalis	(Merriam, 1895)						Tropical Small-eared Shrew			DD		3.1	2008	unknown	N
5792	ANIMALIA	CHORDATA	MAMMALIA	RODENTIA	CTENODACTYLIDAE	Ctenodactylus	gundi	(Rothmann, 1776)						Gundi, North African Gundi			LC		3.1	2008	unknown	N
5793	ANIMALIA	CHORDATA	MAMMALIA	RODENTIA	CTENODACTYLIDAE	Ctenodactylus	vali	Thomas, 1902						Val's Gundi			DD		3.1	2008	unknown	N
5795	ANIMALIA	CHORDATA	MAMMALIA	RODENTIA	CTENOMYIDAE	Ctenomys	argentinus	Conterras & Berry, 1982						Argentine Tuco-tuco			NT		3.1	2008	decreasing	N
5796	ANIMALIA	CHORDATA	MAMMALIA	RODENTIA	CTENOMYIDAE	Ctenomys	australis	Rusconi, 1934						Southern Tuco-tuco			EN	B1ab(i,ii,iii,iv)	3.1	2013	decreasing	N
5797	ANIMALIA	CHORDATA	MAMMALIA	RODENTIA	CTENOMYIDAE	Ctenomys	azarae	Thomas, 1903						Azara's Tuco-tuco			VU	B1ab(i,ii,iii)	3.1	2008	decreasing	N
136687	ANIMALIA	CHORDATA	MAMMALIA	RODENTIA	CTENOMYIDAE	Ctenomys	bergi	Thomas, 1902									VU	B1ab(i,iii)	3.1	2008	decreasing	N
5798	ANIMALIA	CHORDATA	MAMMALIA	RODENTIA	CTENOMYIDAE	Ctenomys	boliviensis	Waterhouse, 1848					Ctenomys nattereri	Bolivian Tuco-tuco			LC		3.1	2008	stable	N
5799	ANIMALIA	CHORDATA	MAMMALIA	RODENTIA	CTENOMYIDAE	Ctenomys	bonettoi	Contreras & Berry, 1982						Bonetto's Tuco-tuco			EN	B1ab(i,ii,iii)	3.1	2008	decreasing	N
5800	ANIMALIA	CHORDATA	MAMMALIA	RODENTIA	CTENOMYIDAE	Ctenomys	brasiliensis	Blainville, 1826						Brazilian Tuco-tuco			DD		3.1	2008	decreasing	N
136694	ANIMALIA	CHORDATA	MAMMALIA	RODENTIA	CTENOMYIDAE	Ctenomys	budini	Thomas, 1913									DD		3.1	2008	unknown	N
5801	ANIMALIA	CHORDATA	MAMMALIA	RODENTIA	CTENOMYIDAE	Ctenomys	colburni	J.A. Allen, 1903						Colburn's Tuco-tuco			DD		3.1	2008	unknown	N
136308	ANIMALIA	CHORDATA	MAMMALIA	RODENTIA	CTENOMYIDAE	Ctenomys	coludo	Thomas, 1920									DD		3.1	2008	unknown	N
5802	ANIMALIA	CHORDATA	MAMMALIA	RODENTIA	CTENOMYIDAE	Ctenomys	conoveri	Osgood, 1946						Conover's Tuco-tuco			LC		3.1	2008	stable	N
136295	ANIMALIA	CHORDATA	MAMMALIA	RODENTIA	CTENOMYIDAE	Ctenomys	coyhaiquensis	Kelt & Gallardo, 1994									DD		3.1	2008	unknown	N
136234	ANIMALIA	CHORDATA	MAMMALIA	RODENTIA	CTENOMYIDAE	Ctenomys	dorbignyi	Contreras & Contreras, 1984									NT		3.1	2008	decreasing	N
5803	ANIMALIA	CHORDATA	MAMMALIA	RODENTIA	CTENOMYIDAE	Ctenomys	dorsalis	Thomas, 1900						Chacoan Tuco-tuco			DD		3.1	2008	unknown	N
5804	ANIMALIA	CHORDATA	MAMMALIA	RODENTIA	CTENOMYIDAE	Ctenomys	emilianus	Thomas & St. Leger, 1926						Emily's Tuco-tuco			NT		3.1	2008	decreasing	N
136588	ANIMALIA	CHORDATA	MAMMALIA	RODENTIA	CTENOMYIDAE	Ctenomys	famosus	Thomas, 1920									DD		3.1	2008	decreasing	N
136464	ANIMALIA	CHORDATA	MAMMALIA	RODENTIA	CTENOMYIDAE	Ctenomys	flamarioni	Travi, 1981						Tuco-tuco Of The Dunes			EN	B1ab(i,iii,iv)	3.1	2008	decreasing	N
136499	ANIMALIA	CHORDATA	MAMMALIA	RODENTIA	CTENOMYIDAE	Ctenomys	fochi	Thomas, 1919									DD		3.1	2008	unknown	N
136601	ANIMALIA	CHORDATA	MAMMALIA	RODENTIA	CTENOMYIDAE	Ctenomys	fodax	Thomas, 1910									DD		3.1	2008	unknown	N
5805	ANIMALIA	CHORDATA	MAMMALIA	RODENTIA	CTENOMYIDAE	Ctenomys	frater	Thomas, 1902						Forest Tuco-tuco			LC		3.1	2008	decreasing	N
5806	ANIMALIA	CHORDATA	MAMMALIA	RODENTIA	CTENOMYIDAE	Ctenomys	fulvus	Philippi, 1860						Tawny Tuco-tuco			LC		3.1	2008	unknown	N
136607	ANIMALIA	CHORDATA	MAMMALIA	RODENTIA	CTENOMYIDAE	Ctenomys	goodfellowi	Thomas, 1921									LC		3.1	2008	unknown	N
5807	ANIMALIA	CHORDATA	MAMMALIA	RODENTIA	CTENOMYIDAE	Ctenomys	haigi	Thomas, 1917						Haig's Tuco-tuco			LC		3.1	2008	unknown	N
136281	ANIMALIA	CHORDATA	MAMMALIA	RODENTIA	CTENOMYIDAE	Ctenomys	johannis	Thomas, 1921									DD		3.1	2008	unknown	N
136556	ANIMALIA	CHORDATA	MAMMALIA	RODENTIA	CTENOMYIDAE	Ctenomys	juris	Thomas, 1920									DD		3.1	2008	unknown	N
5808	ANIMALIA	CHORDATA	MAMMALIA	RODENTIA	CTENOMYIDAE	Ctenomys	knighti	Thomas, 1919						Catamarca Tuco-tuco			DD		3.1	2008	unknown	N
136567	ANIMALIA	CHORDATA	MAMMALIA	RODENTIA	CTENOMYIDAE	Ctenomys	lami	Freitas, 2001									VU	B1ab(i,ii,iii)	3.1	2008	decreasing	N
5809	ANIMALIA	CHORDATA	MAMMALIA	RODENTIA	CTENOMYIDAE	Ctenomys	latro	Thomas, 1918						Mottled Tuco-tuco			VU	B1ab(i,ii,iii)	3.1	2008	decreasing	N
5810	ANIMALIA	CHORDATA	MAMMALIA	RODENTIA	CTENOMYIDAE	Ctenomys	leucodon	Waterhouse, 1848						White-toothed Tuco-tuco			LC		3.1	2008	stable	N
5811	ANIMALIA	CHORDATA	MAMMALIA	RODENTIA	CTENOMYIDAE	Ctenomys	lewisi	Thomas, 1926						Lewis's Tuco-tuco, Lewis' Tuco-tuco			LC		3.1	2008	stable	N
5812	ANIMALIA	CHORDATA	MAMMALIA	RODENTIA	CTENOMYIDAE	Ctenomys	magellanicus	Bennett, 1836						Magellanic Tuco-tuco			VU	A2acd	3.1	2008	decreasing	N
5813	ANIMALIA	CHORDATA	MAMMALIA	RODENTIA	CTENOMYIDAE	Ctenomys	maulinus	Philippi, 1872						Maule Tuco-tuco			LC		3.1	2008	unknown	N
5814	ANIMALIA	CHORDATA	MAMMALIA	RODENTIA	CTENOMYIDAE	Ctenomys	mendocinus	Philippi, 1869						Mendoza Tuco-tuco			LC		3.1	2008	unknown	N
5815	ANIMALIA	CHORDATA	MAMMALIA	RODENTIA	CTENOMYIDAE	Ctenomys	minutus	Nehring, 1887						Tiny Tuco-tuco			DD		3.1	2008	unknown	N
5817	ANIMALIA	CHORDATA	MAMMALIA	RODENTIA	CTENOMYIDAE	Ctenomys	occultus	Thomas, 1920						Furtive Tuco-tuco			EN	B1ab(i,iii)	3.1	2008	decreasing	N
5818	ANIMALIA	CHORDATA	MAMMALIA	RODENTIA	CTENOMYIDAE	Ctenomys	opimus	Wagner, 1848						Highland Tuco-tuco			LC		3.1	2008	stable	N
136390	ANIMALIA	CHORDATA	MAMMALIA	RODENTIA	CTENOMYIDAE	Ctenomys	osvaldoreigi	Contreras, 1995									CR	B1ab(i,ii,iii,iv)	3.1	2008	decreasing	N
5819	ANIMALIA	CHORDATA	MAMMALIA	RODENTIA	CTENOMYIDAE	Ctenomys	pearsoni	Lessa & Langguth, 1983						Pearson's Tuco-tuco			NT		3.1	2008	decreasing	N
5820	ANIMALIA	CHORDATA	MAMMALIA	RODENTIA	CTENOMYIDAE	Ctenomys	perrensi	Thomas, 1898					Ctenomys perrensis	Goya Tuco-tuco			LC		3.1	2008	stable	N
5821	ANIMALIA	CHORDATA	MAMMALIA	RODENTIA	CTENOMYIDAE	Ctenomys	peruanus	Sanborn & Pearson, 1947						Peruvian Tuco-tuco			LC		3.1	2008	stable	N
136289	ANIMALIA	CHORDATA	MAMMALIA	RODENTIA	CTENOMYIDAE	Ctenomys	pilarensis	Contreras, 1993						Pilar Tuco-tuco			EN	B1ab(i,ii,iii)	3.1	2008	decreasing	N
5822	ANIMALIA	CHORDATA	MAMMALIA	RODENTIA	CTENOMYIDAE	Ctenomys	pontifex	Thomas, 1918						San Luis Tuco-tuco			DD		3.1	2008	decreasing	N
5823	ANIMALIA	CHORDATA	MAMMALIA	RODENTIA	CTENOMYIDAE	Ctenomys	porteousi	Thomas, 1916						Porteous's Tuco-tuco			NT		3.1	2008	decreasing	N
136370	ANIMALIA	CHORDATA	MAMMALIA	RODENTIA	CTENOMYIDAE	Ctenomys	pundti	Nehring, 1920									VU	B1ab(i,ii)	3.1	2008	decreasing	N
136635	ANIMALIA	CHORDATA	MAMMALIA	RODENTIA	CTENOMYIDAE	Ctenomys	rionegrensis	Langguth & Abella, 1970									EN	B1ab(i,ii,iii,iv)+2ab(i,ii,iii,iv)	3.1	2008	decreasing	N
136633	ANIMALIA	CHORDATA	MAMMALIA	RODENTIA	CTENOMYIDAE	Ctenomys	roigi	Contreras, 1988									CR	B1ab(i,ii)+2ab(i,ii)	3.1	2008	decreasing	N
5824	ANIMALIA	CHORDATA	MAMMALIA	RODENTIA	CTENOMYIDAE	Ctenomys	saltarius	Thomas, 1912						Salta Tuco-tuco			DD		3.1	2008	unknown	N
136568	ANIMALIA	CHORDATA	MAMMALIA	RODENTIA	CTENOMYIDAE	Ctenomys	scagliai	Contreras, 1999									DD		3.1	2008	unknown	N
5825	ANIMALIA	CHORDATA	MAMMALIA	RODENTIA	CTENOMYIDAE	Ctenomys	sericeus	J.A. Allen, 1903						Silky Tuco-tuco			DD		3.1	2008	decreasing	N
5826	ANIMALIA	CHORDATA	MAMMALIA	RODENTIA	CTENOMYIDAE	Ctenomys	sociabilis	Pearson & Christie, 1985						Social Tuco-tuco			CR	B1ab(i,ii,iii)	3.1	2008	decreasing	N
5827	ANIMALIA	CHORDATA	MAMMALIA	RODENTIA	CTENOMYIDAE	Ctenomys	steinbachi	Thomas, 1907						Steinbach's Tuco-tuco			LC		3.1	2008	stable	N
136595	ANIMALIA	CHORDATA	MAMMALIA	RODENTIA	CTENOMYIDAE	Ctenomys	sylvanus	Thomas, 1919									DD		3.1	2008	unknown	N
5828	ANIMALIA	CHORDATA	MAMMALIA	RODENTIA	CTENOMYIDAE	Ctenomys	talarum	Thomas, 1898						Talas Tuco-tuco			LC		3.1	2008	unknown	N
5829	ANIMALIA	CHORDATA	MAMMALIA	RODENTIA	CTENOMYIDAE	Ctenomys	torquatus	Lichtenstein, 1830						Collared Tuco-tuco			LC		3.1	2013	unknown	N
5830	ANIMALIA	CHORDATA	MAMMALIA	RODENTIA	CTENOMYIDAE	Ctenomys	tuconax	Thomas, 1925						Robust Tuco-tuco			DD		3.1	2008	unknown	N
5831	ANIMALIA	CHORDATA	MAMMALIA	RODENTIA	CTENOMYIDAE	Ctenomys	tucumanus	Thomas, 1900						Tucuman Tuco-tuco			DD		3.1	2008	unknown	N
136826	ANIMALIA	CHORDATA	MAMMALIA	RODENTIA	CTENOMYIDAE	Ctenomys	tulduco	Thomas, 1921									DD		3.1	2008	unknown	N
5832	ANIMALIA	CHORDATA	MAMMALIA	RODENTIA	CTENOMYIDAE	Ctenomys	validus	Contreras, Roig & Suzarte, 1977						Strong Tuco-tuco			DD		3.1	2008	unknown	N
136758	ANIMALIA	CHORDATA	MAMMALIA	RODENTIA	CTENOMYIDAE	Ctenomys	viperinus	Thomas, 1926						Vipos Tuco-tuco			DD		3.1	2008	unknown	N
136681	ANIMALIA	CHORDATA	MAMMALIA	RODENTIA	CTENOMYIDAE	Ctenomys	yolandae	Contreras & Berry, 1984						Yolanda's Tuco-tuco			DD		3.1	2008	unknown	N
699	ANIMALIA	CHORDATA	MAMMALIA	RODENTIA	CUNICULIDAE	Cuniculus	paca	(Linnaeus, 1766)					Agouti paca	Spotted Paca	Agouti	Paca, Tepezquintle	LC		3.1	2008	stable	N
700	ANIMALIA	CHORDATA	MAMMALIA	RODENTIA	CUNICULIDAE	Cuniculus	taczanowskii	(Stolzmann, 1865)					Agouti taczanowskii	Mountain Paca			NT		3.1	2008	decreasing	N
5953	ANIMALIA	CHORDATA	MAMMALIA	CARNIVORA	CANIDAE	Cuon	alpinus	(Pallas, 1811)					Canis alpinus	Dhole, Red Dog, Indian Wild Dog, Asiatic Wild Dog	Chien sauvage d'Asie, Cuon d'Asie	Perro Salvaje Asiático	EN	C2a(i)	3.1	2015	decreasing	N
136466	ANIMALIA	CHORDATA	MAMMALIA	RODENTIA	ABROCOMIDAE	Cuscomys	ashaninka	Emmons, 1999						Ashaninika Arboreal Chinchilla Rat			DD		3.1	2008	unknown	N
136658	ANIMALIA	CHORDATA	MAMMALIA	RODENTIA	ABROCOMIDAE	Cuscomys	oblativa	(Eaton, 1916)						Machu Picchu Arboreal Chinchilla Rat			EX		3.1	2008		N
6019	ANIMALIA	CHORDATA	MAMMALIA	PILOSA	CYCLOPEDIDAE	Cyclopes	didactylus	(Linnaeus, 1758)						Silky Anteater, Pygmy Anteater		Inti Pelejo, Serafín, Serafín del Platanar	LC		3.1	2014	unknown	N
41597	ANIMALIA	CHORDATA	MAMMALIA	CARNIVORA	HERPESTIDAE	Cynictis	penicillata	(G.[Baron] Cuvier, 1829)						Yellow Mongoose	Mangouste fauve, Mangouste jaune		LC		3.1	2015	stable	N
6081	ANIMALIA	CHORDATA	MAMMALIA	DERMOPTERA	CYNOCEPHALIDAE	Cynocephalus	volans	(Linnaeus, 1758)					Cynocephalus philippinensis	Philippine Flying Lemur, Flying Lemur			LC		3.1	2008	stable	N
6082	ANIMALIA	CHORDATA	MAMMALIA	CARNIVORA	VIVERRIDAE	Cynogale	bennettii	Gray, 1837					Cynogale lowei	Otter Civet, Sunda Otter Civet, Otter-civet	Civette-loutre De Sumatra	Cibeta Nutria	EN	C1	3.1	2015	decreasing	N
13637	ANIMALIA	CHORDATA	MAMMALIA	CHIROPTERA	MOLOSSIDAE	Cynomops	abrasus	(Temminck, 1827)					Molossops abrasus	Cinnamon Dog-faced Bat			DD		3.1	2008	unknown	N
13639	ANIMALIA	CHORDATA	MAMMALIA	CHIROPTERA	MOLOSSIDAE	Cynomops	greenhalli	(Goodwin, 1958)					Molossops greenhalli	Greenhall's Dog-faced Bat			LC		3.1	2015	unknown	N
136611	ANIMALIA	CHORDATA	MAMMALIA	CHIROPTERA	MOLOSSIDAE	Cynomops	mexicanus	Jones & Genoways, 1967						Mexican Dog-faced Bat			LC		3.1	2015	unknown	N
87993365	ANIMALIA	CHORDATA	MAMMALIA	CHIROPTERA	MOLOSSIDAE	Cynomops	paranus	(Thomas, 1901)					Molossus planirostris subspecies paranus	Brown Dog-faced Bat			DD		3.1	2016	unknown	N
13642	ANIMALIA	CHORDATA	MAMMALIA	CHIROPTERA	MOLOSSIDAE	Cynomops	planirostris	(Peters, 1865)					Molossops planirostris	Southern Dog-faced Bat			LC		3.1	2015	unknown	N
42453	ANIMALIA	CHORDATA	MAMMALIA	RODENTIA	SCIURIDAE	Cynomys	gunnisoni	(Baird, 1855)						Gunnison's Prairie Dog, Ruddy Mongoose			LC		3.1	2008	decreasing	N
42454	ANIMALIA	CHORDATA	MAMMALIA	RODENTIA	SCIURIDAE	Cynomys	leucurus	Merriam, 1890						White-tailed Prairie Dog			LC		3.1	2008	decreasing	N
6091	ANIMALIA	CHORDATA	MAMMALIA	RODENTIA	SCIURIDAE	Cynomys	ludovicianus	(Ord, 1815)					Cynomys ludovicianus subspecies arizonensis|Cynomys ludovicianus subspecies arizonensis	Arizona Black-tailed Prairie Dog, Black-tailed Prairie Dog			LC		3.1	2008	decreasing	N
6089	ANIMALIA	CHORDATA	MAMMALIA	RODENTIA	SCIURIDAE	Cynomys	mexicanus	Merriam, 1892						Mexican Prairie Dog, Mexican Prairie Marmot	Chien De Prairie Du Mexique	Perrito De Las Praderas, Perrito Llanero Mexicano	EN	B1ab(i,ii,iii,iv)	3.1	2008	unknown	N
6090	ANIMALIA	CHORDATA	MAMMALIA	RODENTIA	SCIURIDAE	Cynomys	parvidens	J. A. Allen, 1905						Utah Prairie Dog			EN	B1ab(i,ii,iii,v)c(iv)+2ab(i,ii,iii,v)c(iv)	3.1	2008	decreasing	N
6103	ANIMALIA	CHORDATA	MAMMALIA	CHIROPTERA	PTEROPODIDAE	Cynopterus	brachyotis	(Müller, 1838)					Cynopterus brachysoma |Cynopterus marginatus variety andamanensis|Cynopterus marginatus variety ceylonensis|Pachysoma brachyotis	Lesser Dog-faced Fruit Bat, Common Short-nosed Fruit Bat, Lesser Short-nosed Fruit Bat			LC		3.1	2008	unknown	N
6104	ANIMALIA	CHORDATA	MAMMALIA	CHIROPTERA	PTEROPODIDAE	Cynopterus	horsfieldii	Gray, 1843					Cynopterus horsfieldi	Horsfield's Fruit Bat, Horsefield's Fruit Bat, Codot Horsfield			LC		3.1	2008	unknown	N
136798	ANIMALIA	CHORDATA	MAMMALIA	CHIROPTERA	PTEROPODIDAE	Cynopterus	luzoniensis	(Peters, 1861)						Peters's Fruit Bat			LC		3.1	2008	stable	N
136423	ANIMALIA	CHORDATA	MAMMALIA	CHIROPTERA	PTEROPODIDAE	Cynopterus	minutus	Miller, 1906						Minute Fruit Bat			LC		3.1	2008	decreasing	N
6105	ANIMALIA	CHORDATA	MAMMALIA	CHIROPTERA	PTEROPODIDAE	Cynopterus	nusatenggara	Kitchener & Maharadatunkamsi, 1991						Nusatenggara Short-nosed Fruit Bat, Nusatengarra Short-nosed Fruit Bat			LC		3.1	2008	stable	N
6106	ANIMALIA	CHORDATA	MAMMALIA	CHIROPTERA	PTEROPODIDAE	Cynopterus	sphinx	(Vahl, 1797)					Cynopterus angulatus |Cynopterus brachyotis subspecies angulatus|Cynopterus brachyotis variety scherzeri|Cynopterus marginatus variety ellitoi|Cynopterus sphnx subspecies gangeticus|Pachysoma brevicaudatum |Pteropus marginatus |Pteropus pusillus |Vespertilio fibulatus |Vespertilio sphinx	Greater Shortnosed Fruit Bat, Short-nosed Fruit Bat, Greater Short-nosed Fruit Bat, Short-nosed Indian Fruit Bat			LC		3.1	2008	increasing	N
6107	ANIMALIA	CHORDATA	MAMMALIA	CHIROPTERA	PTEROPODIDAE	Cynopterus	titthaecheilus	(Temminck, 1825)					Cynopterus titthaecheileus	Indonesian Short-nosed Fruit Bat			LC		3.1	2008	stable	N
6204	ANIMALIA	CHORDATA	MAMMALIA	CARNIVORA	PHOCIDAE	Cystophora	cristata	(Erxleben, 1777)					Cystophora antillarum|Phoca cristata	Hooded Seal	Phoque à capuchon	Foca de Casco	VU	A3c	3.1	2016	unknown	N
6206	ANIMALIA	CHORDATA	MAMMALIA	CHIROPTERA	EMBALLONURIDAE	Cyttarops	alecto	Thomas, 1913						Short-eared Bat			LC		3.1	2008	unknown	N
6219	ANIMALIA	CHORDATA	MAMMALIA	RODENTIA	MURIDAE	Dacnomys	millardi	Thomas, 1916						Millard's Rat			DD		3.1	2016	unknown	N
6220	ANIMALIA	CHORDATA	MAMMALIA	RODENTIA	ECHIMYIDAE	Dactylomys	boliviensis	Anthony, 1920						Bolivian Bamboo Rat			LC		3.1	2008	stable	N
6221	ANIMALIA	CHORDATA	MAMMALIA	RODENTIA	ECHIMYIDAE	Dactylomys	dactylinus	(Desmarest, 1817)						Amazon Bamboo Rat			LC		3.1	2008	stable	N
6222	ANIMALIA	CHORDATA	MAMMALIA	RODENTIA	ECHIMYIDAE	Dactylomys	peruanus	J.A. Allen, 1900						Peruvian Bamboo Rat			DD		3.1	2008	unknown	N
6225	ANIMALIA	CHORDATA	MAMMALIA	DIPROTODONTIA	PETAURIDAE	Dactylonax	palpator	(Milne-Edwards, 1888)					Dactylopsila palpator	Long-fingered Triok			LC		3.1	2008	unknown	N
6223	ANIMALIA	CHORDATA	MAMMALIA	DIPROTODONTIA	PETAURIDAE	Dactylopsila	megalura	Rothschild & Dollman, 1932						Great-tailed Triok			LC		3.1	2008	unknown	N
6224	ANIMALIA	CHORDATA	MAMMALIA	DIPROTODONTIA	PETAURIDAE	Dactylopsila	tatei	Laurie, 1952						Tate's Triok, Fergusson Island Striped Possum			EN	B1ab(iii)	3.1	2008	unknown	N
6226	ANIMALIA	CHORDATA	MAMMALIA	DIPROTODONTIA	PETAURIDAE	Dactylopsila	trivirgata	Gray, 1858						Striped Possum			LC		3.1	2008	decreasing	N
42188	ANIMALIA	CHORDATA	MAMMALIA	CETARTIODACTYLA	CERVIDAE	Dama	dama	(Linnaeus, 1758)						Fallow Deer, Mesopotamian Fallow Deer, Persian Fallow Deer, FALLOW DEER	Daim Européen, DAIM EUROPÉEN	Gamo, GAMO	LC		3.1	2008	unknown	N
6232	ANIMALIA	CHORDATA	MAMMALIA	CETARTIODACTYLA	CERVIDAE	Dama	mesopotamica	(Brooke, 1875)					Dama dama subspecies mesopotamica	Persian Fallow Deer, Mesopotamian Fallow Deer			EN	D	3.1	2015	increasing	N
6235	ANIMALIA	CHORDATA	MAMMALIA	CETARTIODACTYLA	BOVIDAE	Damaliscus	lunatus	(Burchell, 1824)						Topi, Tsessebe, Tiang	Damalisque, Korrigum, Sassaby, Topi		LC		3.1	2008	decreasing	N
30208	ANIMALIA	CHORDATA	MAMMALIA	CETARTIODACTYLA	BOVIDAE	Damaliscus	pygargus	(Pallas, 1767)					Damaliscus dorcas subspecies dorcas	Blesbok, Bontebok			LC		3.1	2008	stable	N
6267	ANIMALIA	CHORDATA	MAMMALIA	DASYUROMORPHIA	DASYURIDAE	Dasycercus	blythi	(Waite, 1904)					Dasycerus hillieri	Brush-tailed Mulgara	Rat Marsupial À Queue Crêtée De Hillier		LC		3.1	2008	unknown	N
6266	ANIMALIA	CHORDATA	MAMMALIA	DASYUROMORPHIA	DASYURIDAE	Dasycercus	cristicauda	(Krefft, 1867)					Chaetocercus cristicauda|Dasycercus hillieri	Crest-tailed Mulgara	Rat marsupial à queue crêtée		NT		3.1	2016	stable	N
40527	ANIMALIA	CHORDATA	MAMMALIA	DASYUROMORPHIA	DASYURIDAE	Dasykaluta	rosamondae	(Ride, 1964)						Kaluta, Little Red Kaluta, Little Red Antechinus	Petit Rat Marsupial Roux		LC		3.1	2008	unknown	N
6268	ANIMALIA	CHORDATA	MAMMALIA	RODENTIA	MURIDAE	Dasymys	foxi	Thomas, 1912						Fox's Shaggy Rat			DD		3.1	2008	unknown	N
6269	ANIMALIA	CHORDATA	MAMMALIA	RODENTIA	MURIDAE	Dasymys	incomtus	(Sundevall, 1847)					Dasymys alleni |Dasymys cabrali |Dasymys rwandae |Dasymys sua	African Marsh Rat, Common Dasymys			LC		3.1	2008	unknown	N
6270	ANIMALIA	CHORDATA	MAMMALIA	RODENTIA	MURIDAE	Dasymys	montanus	Thomas, 1906						Montane Shaggy Rat			EN	B1ab(iii)	3.1	2008	decreasing	N
6271	ANIMALIA	CHORDATA	MAMMALIA	RODENTIA	MURIDAE	Dasymys	nudipes	(Peters, 1870)						Angolan Marsh Rat			DD		3.1	2008	unknown	N
6272	ANIMALIA	CHORDATA	MAMMALIA	RODENTIA	MURIDAE	Dasymys	rufulus	Miller, 1900						West African Shaggy Rat			LC		3.1	2008	unknown	N
6278	ANIMALIA	CHORDATA	MAMMALIA	RODENTIA	DASYPROCTIDAE	Dasyprocta	azarae	Lichtenstein, 1823						Azara's Agouti			DD		3.1	2008	decreasing	N
6279	ANIMALIA	CHORDATA	MAMMALIA	RODENTIA	DASYPROCTIDAE	Dasyprocta	coibae	Thomas, 1902						Coiban Agouti			VU	D2	3.1	2008	unknown	N
6281	ANIMALIA	CHORDATA	MAMMALIA	RODENTIA	DASYPROCTIDAE	Dasyprocta	fuliginosa	Wagler, 1832						Black Agouti			LC		3.1	2008	stable	N
6282	ANIMALIA	CHORDATA	MAMMALIA	RODENTIA	DASYPROCTIDAE	Dasyprocta	guamara	Ojasti, 1972						Orinoco Agouti			NT		3.1	2008	decreasing	N
6283	ANIMALIA	CHORDATA	MAMMALIA	RODENTIA	DASYPROCTIDAE	Dasyprocta	kalinowskii	Thomas, 1897						Kalinowski Agouti			DD		3.1	2008	unknown	N
6284	ANIMALIA	CHORDATA	MAMMALIA	RODENTIA	DASYPROCTIDAE	Dasyprocta	leporina	(Linnaeus, 1758)						Red-rumped Agouti, Brazilian Agouti			LC		3.1	2008	stable	N
6285	ANIMALIA	CHORDATA	MAMMALIA	RODENTIA	DASYPROCTIDAE	Dasyprocta	mexicana	Saussure, 1860						Mexican Agouti			CR	A2c	3.1	2008	decreasing	N
6286	ANIMALIA	CHORDATA	MAMMALIA	RODENTIA	DASYPROCTIDAE	Dasyprocta	prymnolopha	Wagler, 1831						Black-rumped Agouti			LC		3.1	2008	unknown	N
6277	ANIMALIA	CHORDATA	MAMMALIA	RODENTIA	DASYPROCTIDAE	Dasyprocta	punctata	Gray, 1842						Central American Agouti	Agouti Ponctué	Agoutí Rojizo	LC		3.1	2013	stable	N
6287	ANIMALIA	CHORDATA	MAMMALIA	RODENTIA	DASYPROCTIDAE	Dasyprocta	ruatanica	Thomas, 1901						Roatan Island Agouti, Ruatan Island Agouti			EN	B1ab(ii,iii,v)	3.1	2008	decreasing	N
6288	ANIMALIA	CHORDATA	MAMMALIA	CINGULATA	DASYPODIDAE	Dasypus	hybridus	(Desmarest, 1804)						Southern Long-Nosed Armadillo		Mulita, Mulita Pampeana	NT		3.1	2014	decreasing	N
6289	ANIMALIA	CHORDATA	MAMMALIA	CINGULATA	DASYPODIDAE	Dasypus	kappleri	Krauss, 1862						Greater Long-nosed Armadillo		Mulita de Kappler, Tatú-Peba Grande	LC		3.1	2014	unknown	N
6290	ANIMALIA	CHORDATA	MAMMALIA	CINGULATA	DASYPODIDAE	Dasypus	novemcinctus	Linnaeus, 1758						Nine-banded Armadillo, Common Long-nosed Armadillo		Cachicamo, Tatú	LC		3.1	2014	stable	N
6291	ANIMALIA	CHORDATA	MAMMALIA	CINGULATA	DASYPODIDAE	Dasypus	pilosus	(Fitzinger, 1856)						Hairy Long-nosed Armadillo		Quirquincho Peludo, Tatú Peludo	DD		3.1	2014	unknown	N
6292	ANIMALIA	CHORDATA	MAMMALIA	CINGULATA	DASYPODIDAE	Dasypus	sabanicola	Mondolfi, 1968						Northern Long-nosed Armadillo, Llanos Long-nosed Armadillo		Cachicamo Sabanero, Tatú De Sabana	NT		3.1	2014	decreasing	N
6293	ANIMALIA	CHORDATA	MAMMALIA	CINGULATA	DASYPODIDAE	Dasypus	septemcinctus	Linnaeus, 1758						Brazilian Lesser Long-nosed Armadillo, Seven-banded Armadillo		Mulita Chica	LC		3.1	2014	unknown	N
61924	ANIMALIA	CHORDATA	MAMMALIA	CINGULATA	DASYPODIDAE	Dasypus	yepesi	Vizcaíno, 1995						Yunga's Lesser Long-Nosed Armadillo, Yepes's Mulita		Mulita de Yepes	DD		3.1	2014	unknown	N
6265	ANIMALIA	CHORDATA	MAMMALIA	DASYUROMORPHIA	DASYURIDAE	Dasyuroides	byrnei	Spencer, 1896					Dasycercus byrnei	Kowari	Rat Marsupial À Double Crête		VU	C2b	3.1	2008	decreasing	N
6299	ANIMALIA	CHORDATA	MAMMALIA	DASYUROMORPHIA	DASYURIDAE	Dasyurus	albopunctatus	Schlegel, 1880					Satanellus albopunctatus	New Guinea Quoll, New Guinean Quoll	Chat Marsupial De Nlle-guinée		NT		3.1	2008	decreasing	N
6294	ANIMALIA	CHORDATA	MAMMALIA	DASYUROMORPHIA	DASYURIDAE	Dasyurus	geoffroii	Gould, 1841						Western Quoll, Chuditch	Chat Marsupial De Geoffroy		NT		3.1	2008	stable	N
6295	ANIMALIA	CHORDATA	MAMMALIA	DASYUROMORPHIA	DASYURIDAE	Dasyurus	hallucatus	Gould, 1842					Satanellus hallucatus	Northern Quoll	Chat Marsupial Du Nord		EN	A2ce+3ce+4ce	3.1	2008	decreasing	N
6300	ANIMALIA	CHORDATA	MAMMALIA	DASYUROMORPHIA	DASYURIDAE	Dasyurus	maculatus	(Kerr, 1792)						Spotted-tailed Quoll	Chat Marsupial À Queue Tachetée		NT		3.1	2008	decreasing	N
6301	ANIMALIA	CHORDATA	MAMMALIA	DASYUROMORPHIA	DASYURIDAE	Dasyurus	spartacus	Van Dyck, 1988					Satanellus spartacus	Bronze Quoll	Chat Marsupial Bronzé		NT		3.1	2008	unknown	N
6296	ANIMALIA	CHORDATA	MAMMALIA	DASYUROMORPHIA	DASYURIDAE	Dasyurus	viverrinus	(Shaw, 1800)					Didelphis viverrina|Satanellus viverrinus	Eastern Quoll	Chat marsupial moucheté		EN	A2b	3.1	2016	decreasing	N
6302	ANIMALIA	CHORDATA	MAMMALIA	PRIMATES	DAUBENTONIIDAE	Daubentonia	madagascariensis	(Gmelin, 1788)						Aye-aye			EN	A2cd+4cd	3.1	2014	decreasing	N
6313	ANIMALIA	CHORDATA	MAMMALIA	RODENTIA	NESOMYIDAE	Delanymys	brooksi	Hayman, 1962						Delany's Mouse, Delany's Swamp Mouse			VU	B1ab(iii)	3.1	2008	decreasing	N
136338	ANIMALIA	CHORDATA	MAMMALIA	RODENTIA	CRICETIDAE	Delomys	collinus	Thomas, 1917						Montane Delomys			LC		3.1	2008	decreasing	N
6329	ANIMALIA	CHORDATA	MAMMALIA	RODENTIA	CRICETIDAE	Delomys	dorsalis	(Hensel, 1873)						Striped Atlantic Forest Rat			LC		3.1	2008	decreasing	N
6330	ANIMALIA	CHORDATA	MAMMALIA	RODENTIA	CRICETIDAE	Delomys	sublineatus	(Thomas, 1903)						Pallid Atlantic Forest Rat			LC		3.1	2008	unknown	N
6335	ANIMALIA	CHORDATA	MAMMALIA	CETARTIODACTYLA	MONODONTIDAE	Delphinapterus	leucas	(Pallas, 1776)						Beluga, White Whale	Dauphin blanc, Bélouga, Delphinaptère blanc, Marsouin blanc	Ballena Blanca	NT		3.1	2012	unknown	N
6337	ANIMALIA	CHORDATA	MAMMALIA	CETARTIODACTYLA	DELPHINIDAE	Delphinus	capensis	Gray, 1828					Delphinus bairdii |Delphinus tropicalis	Long-beaked Common Dolphin	Dauphin Commun A Bec Large	Delfín Común A Pico Largo	DD		3.1	2008	unknown	N
6336	ANIMALIA	CHORDATA	MAMMALIA	CETARTIODACTYLA	DELPHINIDAE	Delphinus	delphis	Linnaeus, 1758						Short-beaked Common Dolphin, Short-beaked Saddleback Dolphin, Saddle-backed Dolphin, Atlantic Dolphin, Pacific Dolphin	Dauphin commun	Delfín Común, Delfín Común	LC		3.1	2008	unknown	N
738	ANIMALIA	CHORDATA	MAMMALIA	RODENTIA	CRICETIDAE	Deltamys	kempi	Thomas, 1917					Akodon kempi	Kemp's Grass Mouse			LC		3.1	2008	unknown	N
6405	ANIMALIA	CHORDATA	MAMMALIA	SCANDENTIA	TUPAIIDAE	Dendrogale	melanura	(Thomas, 1892)						Bornean Smooth-tailed Treeshrew, Bornean Smooth-tailed Tree Shrew		Tupaya De Borneo	DD		3.1	2008	decreasing	N
41490	ANIMALIA	CHORDATA	MAMMALIA	SCANDENTIA	TUPAIIDAE	Dendrogale	murina	(Schlegel & Müller, 1843)						Northern Smooth-tailed Treeshrew, Northern Smooth-tailed Tree Shrew			LC		3.1	2008	decreasing	N
6409	ANIMALIA	CHORDATA	MAMMALIA	HYRACOIDEA	PROCAVIIDAE	Dendrohyrax	arboreus	(A. Smith, 1827)					Hyrax arboreus	Southern Tree Hyrax, Southern Tree Dassie, Eastern Tree Hyrax, Eastern Tree Dassie	Daman d'Arbre		LC		3.1	2015	decreasing	N
6410	ANIMALIA	CHORDATA	MAMMALIA	HYRACOIDEA	PROCAVIIDAE	Dendrohyrax	dorsalis	(Fraser, 1855)						Western Tree Hyrax, Western Tree Dassie			LC		3.1	2015	unknown	N
136599	ANIMALIA	CHORDATA	MAMMALIA	HYRACOIDEA	PROCAVIIDAE	Dendrohyrax	validus	True, 1890						Eastern Tree Hyrax			NT		3.1	2015	decreasing	N
6426	ANIMALIA	CHORDATA	MAMMALIA	DIPROTODONTIA	MACROPODIDAE	Dendrolagus	bennettianus	De Vis, 1887						Bennett's Tree Kangaroo, Tcharibbeena, Dusty Tree-kangaroo	Dendrolague De Bennett	Canguro Arborícola De Bennett	NT		3.1	2008	stable	N
6427	ANIMALIA	CHORDATA	MAMMALIA	DIPROTODONTIA	MACROPODIDAE	Dendrolagus	dorianus	Ramsay, 1883						Doria's Tree Kangaroo, Unicolored Tree Kangaroo			VU	A3cd	3.1	2008	decreasing	N
6429	ANIMALIA	CHORDATA	MAMMALIA	DIPROTODONTIA	MACROPODIDAE	Dendrolagus	goodfellowi	Thomas, 1908					Dendrolagus buergersi |Dendrolagus shawmayeri	Goodfellow's Tree Kangaroo, Ornate Tree-kangaroo			EN	A2cd	3.1	2008	decreasing	N
6431	ANIMALIA	CHORDATA	MAMMALIA	DIPROTODONTIA	MACROPODIDAE	Dendrolagus	inustus	Müller, 1840						Grizzled Tree Kangaroo	Dendrolague Gris	Canguro Arborícola Gris	VU	A4cd	3.1	2008	decreasing	N
6432	ANIMALIA	CHORDATA	MAMMALIA	DIPROTODONTIA	MACROPODIDAE	Dendrolagus	lumholtzi	Collett, 1884						Lumholtz's Tree Kangaroo, Lumholtz' Tree-kangaroo, Boongary	Dendrolague de Lumholtz	Canguro Arborícola de Lumholtz	NT		3.1	2016	unknown	N
6433	ANIMALIA	CHORDATA	MAMMALIA	DIPROTODONTIA	MACROPODIDAE	Dendrolagus	matschiei	Förster & Rothschild, 1907						Huon Tree Kangaroo, Matschie's Tree-kangaroo			EN	C2a(ii)	3.1	2008	decreasing	N
136668	ANIMALIA	CHORDATA	MAMMALIA	DIPROTODONTIA	MACROPODIDAE	Dendrolagus	mayri	Rothschild & Dollman, 1933						Wondiwoi Tree-kangaroo			CR	D	3.1	2008	unknown	N
6437	ANIMALIA	CHORDATA	MAMMALIA	DIPROTODONTIA	MACROPODIDAE	Dendrolagus	mbaiso	Flannery, Boeadi & Szalay, 1995						Dingiso			EN	A2cd	3.1	2010	decreasing	N
136732	ANIMALIA	CHORDATA	MAMMALIA	DIPROTODONTIA	MACROPODIDAE	Dendrolagus	notatus	Matschie, 1916									EN	A2cd	3.1	2008	decreasing	N
136696	ANIMALIA	CHORDATA	MAMMALIA	DIPROTODONTIA	MACROPODIDAE	Dendrolagus	pulcherrimus	Flannery, 1993						Golden-mantled Tree Kangaroo			CR	A2cd; B1ab(i,ii,iii,iv,v); C1	3.1	2008	decreasing	N
6435	ANIMALIA	CHORDATA	MAMMALIA	DIPROTODONTIA	MACROPODIDAE	Dendrolagus	scottae	Flannery & Seri, 1990						Tenkile, Scott's Tree-kangaroo, Tenkile Tree Kangaroo			CR	A4cd	3.1	2008	decreasing	N
6436	ANIMALIA	CHORDATA	MAMMALIA	DIPROTODONTIA	MACROPODIDAE	Dendrolagus	spadix	Troughton & Le Souef, 1936						Lowlands Tree Kangaroo, Lowland Tree Kangaroo			LC		3.1	2008	decreasing	N
136812	ANIMALIA	CHORDATA	MAMMALIA	DIPROTODONTIA	MACROPODIDAE	Dendrolagus	stellarum	Flannery & Seri, 1990						Seri's Tree Kangaroo			VU	A2cd	3.1	2008	decreasing	N
6434	ANIMALIA	CHORDATA	MAMMALIA	DIPROTODONTIA	MACROPODIDAE	Dendrolagus	ursinus	(Temminck, 1836)					Dendrolagus leucogenys	Vogelkop Tree Kangaroo, White-throated Tree Kangaroo, Black Tree-kangaroo, Vogelkop Tree-kangaroo	Dendrolague Noir	Canguro Arborícola Negro	VU	A2cd	3.1	2008	decreasing	N
6440	ANIMALIA	CHORDATA	MAMMALIA	RODENTIA	NESOMYIDAE	Dendromus	insignis	(Thomas, 1903)						Montane African Climbing Mouse, Remarkable Climbing Mouse			LC		3.1	2008	stable	N
6439	ANIMALIA	CHORDATA	MAMMALIA	RODENTIA	NESOMYIDAE	Dendromus	kahuziensis	Dieterlen, 1969						Mount Kahuzi African Climbing Mouse, Mt. Kahuzi Climbing Mouse			CR	B1ab(iii)	3.1	2008	decreasing	N
6441	ANIMALIA	CHORDATA	MAMMALIA	RODENTIA	NESOMYIDAE	Dendromus	kivu	Thomas, 1916						Kivu African Climbing Mouse, Kivu Climbing Mouse			LC		3.1	2008	stable	N
45958985	ANIMALIA	CHORDATA	MAMMALIA	RODENTIA	NESOMYIDAE	Dendromus	lachaisei	Denys & Aniskine, 2012						Lachaise's Climbing Mouse			DD		3.1	2016	unknown	N
6442	ANIMALIA	CHORDATA	MAMMALIA	RODENTIA	NESOMYIDAE	Dendromus	lovati	(de Winton, 1900)						Lovat's African Climbing Mouse, Lovat's Climbing Mouse			LC		3.1	2008	decreasing	N
6443	ANIMALIA	CHORDATA	MAMMALIA	RODENTIA	NESOMYIDAE	Dendromus	melanotis	(Smith, 1834)					Dendromus leucostomus	Gray African Climbing Mouse, Gray Glimbing Mouse			LC		3.1	2008	stable	N
6444	ANIMALIA	CHORDATA	MAMMALIA	RODENTIA	NESOMYIDAE	Dendromus	mesomelas	(Brants, 1827)					Dendromus nyasae	Brant's Climbing Mouse			LC		3.1	2008	stable	N
6445	ANIMALIA	CHORDATA	MAMMALIA	RODENTIA	NESOMYIDAE	Dendromus	messorius	(Thomas, 1903)						Banana Climbing Mouse			LC		3.1	2008	stable	N
6446	ANIMALIA	CHORDATA	MAMMALIA	RODENTIA	NESOMYIDAE	Dendromus	mystacalis	(Heuglin, 1863)						Chestnut Climbing Mouse			LC		3.1	2008	stable	N
6447	ANIMALIA	CHORDATA	MAMMALIA	RODENTIA	NESOMYIDAE	Dendromus	nyikae	Wroughton, 1909						Nyika Climbing Mouse			LC		3.1	2008	unknown	N
6448	ANIMALIA	CHORDATA	MAMMALIA	RODENTIA	NESOMYIDAE	Dendromus	oreas	Osgood, 1936						Cameroon Climbing Mouse			VU	D2	3.1	2008	unknown	N
45959000	ANIMALIA	CHORDATA	MAMMALIA	RODENTIA	NESOMYIDAE	Dendromus	ruppi	Dieterlen, 2009									DD		3.1	2016	unknown	N
6449	ANIMALIA	CHORDATA	MAMMALIA	RODENTIA	NESOMYIDAE	Dendromus	vernayi	Hill & Carter, 1937						Vernay's Climbing Mouse			DD		3.1	2008	unknown	N
6483	ANIMALIA	CHORDATA	MAMMALIA	RODENTIA	NESOMYIDAE	Dendroprionomys	rousseloti	Petter, 1966						Velvet African Climbing Mouse, Velvet Climbing Mouse			DD		3.1	2008	unknown	N
6490	ANIMALIA	CHORDATA	MAMMALIA	RODENTIA	MURIDAE	Deomys	ferrugineus	Thomas, 1888						Congo Forest Mouse			LC		3.1	2008	stable	N
6491	ANIMALIA	CHORDATA	MAMMALIA	RODENTIA	MURIDAE	Dephomys	defua	(Miller, 1900)					Dephomys eburneae	Defua Rat			LC		3.1	2008	unknown	N
2122	ANIMALIA	CHORDATA	MAMMALIA	CHIROPTERA	PHYLLOSTOMIDAE	Dermanura	anderseni	(Osgood, 1916)					Artibeus anderseni	Andersen's Fruit-eating Bat			LC		3.1	2016	unknown	N
2123	ANIMALIA	CHORDATA	MAMMALIA	CHIROPTERA	PHYLLOSTOMIDAE	Dermanura	azteca	(K. Andersen, 1906)					Artibeus aztecus|Dermanura aztecus	Aztec Fruit-eating Bat			LC		3.1	2016	unknown	N
2124	ANIMALIA	CHORDATA	MAMMALIA	CHIROPTERA	PHYLLOSTOMIDAE	Dermanura	cinerea	Gervais, 1856					Artibeus cinereus|Dermanura cinereus	Gervais's Fruit-eating Bat			LC		3.1	2008	unknown	N
83683065	ANIMALIA	CHORDATA	MAMMALIA	CHIROPTERA	PHYLLOSTOMIDAE	Dermanura	glauca	Thomas, 1893					Artibeus glaucus|Dermanura glaucus	Silver Fruit-eating Bat, Silvery Fruit-eating Bat			LC		3.1	2015	unknown	N
2129	ANIMALIA	CHORDATA	MAMMALIA	CHIROPTERA	PHYLLOSTOMIDAE	Dermanura	gnoma	(Handley, 1987)					Artibeus gnomus|Dermanura gnomus	Dwarf Fruit-eating Bat			LC		3.1	2016	unknown	N
83683287	ANIMALIA	CHORDATA	MAMMALIA	CHIROPTERA	PHYLLOSTOMIDAE	Dermanura	phaeotis	Miller, 1902					Artibeus phaeotis	Pygmy Fruit-eating Bat			LC		3.1	2015	stable	N
136505	ANIMALIA	CHORDATA	MAMMALIA	CHIROPTERA	PHYLLOSTOMIDAE	Dermanura	rosenbergi	Thomas, 1897					Artibeus rosenbergii|Dermanura rosenbergii	Rosenberg's Fruit-eating Bat			DD		3.1	2016	unknown	N
2140	ANIMALIA	CHORDATA	MAMMALIA	CHIROPTERA	PHYLLOSTOMIDAE	Dermanura	tolteca	Saussure, 1860					Artibeus toltecus|Dermanura toltecus	Toltec Fruit-eating Bat			LC		3.1	2015	unknown	N
2141	ANIMALIA	CHORDATA	MAMMALIA	CHIROPTERA	PHYLLOSTOMIDAE	Dermanura	watsoni	(Thomas, 1901)					Artibeus watsoni|Dermanura incomitata	Thomas's Fruit-eating Bat			LC		3.1	2016	stable	N
6506	ANIMALIA	CHORDATA	MAMMALIA	EULIPOTYPHLA	TALPIDAE	Desmana	moschata	(Linnaeus, 1758)						Russian Desman, RUSSIAN DESMAN		Desman Ruso, DESMAN RUSO	VU	A2bc+4bc	3.1	2008	decreasing	N
6508	ANIMALIA	CHORDATA	MAMMALIA	RODENTIA	MURIDAE	Desmodilliscus	braueri	Wettstein, 1916						Pouched Gerbil			LC		3.1	2008	stable	N
6509	ANIMALIA	CHORDATA	MAMMALIA	RODENTIA	MURIDAE	Desmodillus	auricularis	(Smith, 1834)						Cape Short-eared Gerbil			LC		3.1	2008	stable	N
6510	ANIMALIA	CHORDATA	MAMMALIA	CHIROPTERA	PHYLLOSTOMIDAE	Desmodus	rotundus	(É. Geoffroy, 1810)						Common Vampire Bat, Vampire Bat			LC		3.1	2015	stable	N
6511	ANIMALIA	CHORDATA	MAMMALIA	RODENTIA	MURIDAE	Desmomys	harringtoni	(Thomas, 1902)						Harrington's Rat			LC		3.1	2008	unknown	N
45052	ANIMALIA	CHORDATA	MAMMALIA	RODENTIA	MURIDAE	Desmomys	yaldeni	Lavrenchenko, 2003						Yalden's Desmomys			EN	B1ab(iii)	3.1	2008	unknown	N
6520	ANIMALIA	CHORDATA	MAMMALIA	CHIROPTERA	PHYLLOSTOMIDAE	Diaemus	youngi	(Jentink, 1893)						White-winged Vampire Bat			LC		3.1	2015	unknown	N
6553	ANIMALIA	CHORDATA	MAMMALIA	PERISSODACTYLA	RHINOCEROTIDAE	Dicerorhinus	sumatrensis	(G. Fischer, 1814)					Rhinoceros sumatrensis	Sumatran Rhinoceros	Rhinocéros de Sumatra	Rinoceronte de Sumatra	CR	A2abd; C1+2a(i)	3.1	2008	decreasing	N
6557	ANIMALIA	CHORDATA	MAMMALIA	PERISSODACTYLA	RHINOCEROTIDAE	Diceros	bicornis	(Linnaeus, 1758)					Rhinoceros bicornis	Black Rhinoceros, Hook-lipped Rhinoceros	Rhinocéros noir	Rinoceronte Negro	CR	A2abcd	3.1	2012	increasing	N
6561	ANIMALIA	CHORDATA	MAMMALIA	CHIROPTERA	EMBALLONURIDAE	Diclidurus	albus	Wied-Neuwied, 1820						Northern Ghost Bat			LC		3.1	2008	unknown	N
6562	ANIMALIA	CHORDATA	MAMMALIA	CHIROPTERA	EMBALLONURIDAE	Diclidurus	ingens	Hernandez-Camacho, 1955						Greater Ghost Bat			DD		3.1	2008	unknown	N
6563	ANIMALIA	CHORDATA	MAMMALIA	CHIROPTERA	EMBALLONURIDAE	Diclidurus	isabellus	(Thomas, 1920)						Isabelle's Ghost Bat			LC		3.1	2008	unknown	N
6564	ANIMALIA	CHORDATA	MAMMALIA	CHIROPTERA	EMBALLONURIDAE	Diclidurus	scutatus	Peters, 1869						Lesser Ghost Bat			LC		3.1	2008	unknown	N
42618	ANIMALIA	CHORDATA	MAMMALIA	RODENTIA	CRICETIDAE	Dicrostonyx	groenlandicus	(Traill, 1823)					Dicrostonyx kilangmiutak |Dicrostonyx rubricatus	Neartic Collared Lemming, Northern Collared Lemming			LC		3.1	2008	unknown	N
42619	ANIMALIA	CHORDATA	MAMMALIA	RODENTIA	CRICETIDAE	Dicrostonyx	hudsonius	(Pallas, 1778)						Ungava Collared Lemming, Labrador Collared Lemming			LC		3.1	2008	stable	N
42620	ANIMALIA	CHORDATA	MAMMALIA	RODENTIA	CRICETIDAE	Dicrostonyx	nelsoni	Merriam, 1900					Dicrostonyx exsul	Nelson's Collared Lemming, Nelson's Collred Lemming, Ungava Collared Lemming			LC		3.1	2008	stable	N
6567	ANIMALIA	CHORDATA	MAMMALIA	RODENTIA	CRICETIDAE	Dicrostonyx	nunatakensis	Youngman, 1967						Ogilvie Mountains Collared Lemming			LC		3.1	2008	unknown	N
42622	ANIMALIA	CHORDATA	MAMMALIA	RODENTIA	CRICETIDAE	Dicrostonyx	richardsoni	Merriam, 1900						Richardson's Collared Lemming			LC		3.1	2008	stable	N
6568	ANIMALIA	CHORDATA	MAMMALIA	RODENTIA	CRICETIDAE	Dicrostonyx	torquatus	Pallas, 1778						Arctic Lemming, Palearctic Collared Lemming		Rata de Campo	LC		3.1	2008	stable	N
39974	ANIMALIA	CHORDATA	MAMMALIA	RODENTIA	CRICETIDAE	Dicrostonyx	unalascensis	Merriam, 1900					Dicrostonyx groenlandicus subspecies unalascensis|Dicrostonyx stevensoni	Umnak Island Collared Lemming, Unalaska Collared Lemming			DD		3.1	2008	unknown	N
6569	ANIMALIA	CHORDATA	MAMMALIA	RODENTIA	CRICETIDAE	Dicrostonyx	vinogradovi	Ognev, 1948						Wrangel Island Collared Lemming, Wrangel Lemming			DD		3.1	2008	unknown	N
40489	ANIMALIA	CHORDATA	MAMMALIA	DIDELPHIMORPHIA	DIDELPHIDAE	Didelphis	albiventris	Lund, 1840						White-eared Opossum	Sarigue à oreilles blanches	Comadreja Común, Comadreja Overa	LC		3.1	2015	stable	N
40500	ANIMALIA	CHORDATA	MAMMALIA	DIDELPHIMORPHIA	DIDELPHIDAE	Didelphis	aurita	(Wied-Neuwied, 1826)						Brazilian Common Opossum, Big-eared Opossum	Sarigue d´azara	Comadreja Orejas Negras	LC		3.1	2015	stable	N
136592	ANIMALIA	CHORDATA	MAMMALIA	DIDELPHIMORPHIA	DIDELPHIDAE	Didelphis	imperfecta	Mondolfi & Pérez-Hernández, 1984						Guianan White-eared Opossum			LC		3.1	2016	stable	N
40501	ANIMALIA	CHORDATA	MAMMALIA	DIDELPHIMORPHIA	DIDELPHIDAE	Didelphis	marsupialis	Linnaeus, 1758						Common Opossum, Southern Opossum, Black-eared Opossum	Sarigue Australe	Comadreja Grande	LC		3.1	2016	stable	N
136395	ANIMALIA	CHORDATA	MAMMALIA	DIDELPHIMORPHIA	DIDELPHIDAE	Didelphis	pernigra	J.A. Allen, 1900						Andean White-eared Opossum			LC		3.1	2016	stable	N
40502	ANIMALIA	CHORDATA	MAMMALIA	DIDELPHIMORPHIA	DIDELPHIDAE	Didelphis	virginiana	Kerr, 1792						Virginia Opossum	Sarigue de Virginie		LC		3.1	2016	increasing	N
6607	ANIMALIA	CHORDATA	MAMMALIA	RODENTIA	CRICETIDAE	Dinaromys	bogdanovi	(Martino, 1922)						Balkan Snow Vole, Martino's Snow Vole	Campagnol De Martino, CAMPAGNOL DE MARTINO	Topillo Nival De Los Balcanes, TOPILLO NIVAL DE LOS BALCANES	VU	B2ab(i,ii,iv)	3.1	2008	decreasing	N
6608	ANIMALIA	CHORDATA	MAMMALIA	RODENTIA	DINOMYIDAE	Dinomys	branickii	Peters, 1873						Pacarana			VU	A2cd	3.1	2008	decreasing	N
6622	ANIMALIA	CHORDATA	MAMMALIA	RODENTIA	MURIDAE	Diomys	crumpi	Thomas, 1917						Crump's Mouse			DD		3.1	2008	unknown	N
6628	ANIMALIA	CHORDATA	MAMMALIA	CHIROPTERA	PHYLLOSTOMIDAE	Diphylla	ecaudata	Spix, 1823						Hairy-legged Vampire Bat			LC		3.1	2008	stable	N
6635	ANIMALIA	CHORDATA	MAMMALIA	CARNIVORA	VIVERRIDAE	Diplogale	hosei	(Thomas, 1892)					Hemigalus hosei	Hose's Civet, Hose's Palm Civet			VU	C1	3.1	2015	decreasing	N
41448	ANIMALIA	CHORDATA	MAMMALIA	EULIPOTYPHLA	SORICIDAE	Diplomesodon	pulchellum	(Lichtenstein, 1823)						Piebald Shrew			LC		3.1	2008	stable	N
6662	ANIMALIA	CHORDATA	MAMMALIA	RODENTIA	ECHIMYIDAE	Diplomys	caniceps	(Günther, 1877)						Arboreal Soft-furred Spiny Rat			DD		3.1	2008	unknown	N
6663	ANIMALIA	CHORDATA	MAMMALIA	RODENTIA	ECHIMYIDAE	Diplomys	labilis	(Bangs, 1901)						Rufous Tree Rat			LC		3.1	2008	stable	N
6671	ANIMALIA	CHORDATA	MAMMALIA	RODENTIA	MURIDAE	Diplothrix	legata	(Thomas, 1906)					Diplothrix legatus	Ryukyus Islands Tree Rat, Ryukyu Rat, Ryukyu Long-tailed Giant Rat			EN	B1ab(iii,v)	3.1	2008	decreasing	N
6684	ANIMALIA	CHORDATA	MAMMALIA	RODENTIA	HETEROMYIDAE	Dipodomys	agilis	Gambel, 1848						Agile Kangaroo Rat			LC		3.1	2008	decreasing	N
42599	ANIMALIA	CHORDATA	MAMMALIA	RODENTIA	HETEROMYIDAE	Dipodomys	californicus	Merriam, 1890						California Kangaroo Rat			LC		3.1	2008	stable	N
6685	ANIMALIA	CHORDATA	MAMMALIA	RODENTIA	HETEROMYIDAE	Dipodomys	compactus	True, 1889						Gulf Coast Kangaroo Rat			LC		3.1	2008	stable	N
6686	ANIMALIA	CHORDATA	MAMMALIA	RODENTIA	HETEROMYIDAE	Dipodomys	deserti	Stephens, 1887						Desert Kangaroo Rat			LC		3.1	2008	stable	N
6675	ANIMALIA	CHORDATA	MAMMALIA	RODENTIA	HETEROMYIDAE	Dipodomys	elator	Merriam, 1894						Texas Kangaroo Rat			VU	B1ab(i,ii,iii)	3.1	2008	decreasing	N
6676	ANIMALIA	CHORDATA	MAMMALIA	RODENTIA	HETEROMYIDAE	Dipodomys	gravipes	Huey, 1925						San Quintin Kangaroo Rat			CR	D	3.1	2008	unknown	N
42600	ANIMALIA	CHORDATA	MAMMALIA	RODENTIA	HETEROMYIDAE	Dipodomys	heermanni	Le Conte, 1853						Heermann's Kangaroo Rat, Morro Bay Kangaroo-rat, Morro Bay Kangaroo Rat			LC		3.1	2008	unknown	N
6678	ANIMALIA	CHORDATA	MAMMALIA	RODENTIA	HETEROMYIDAE	Dipodomys	ingens	(Merriam, 1904)						Giant Kangaroo Rat			EN	B1ab(i,ii,iii)	3.1	2008	decreasing	N
6689	ANIMALIA	CHORDATA	MAMMALIA	RODENTIA	HETEROMYIDAE	Dipodomys	merriami	Mearns, 1890						Merriam's Kangaroo Rat			LC		3.1	2008	stable	N
42603	ANIMALIA	CHORDATA	MAMMALIA	RODENTIA	HETEROMYIDAE	Dipodomys	microps	(Merriam, 1904)						Chisel-toothed Kangaroo Rat, Houserock Chisel-toothed Kangaroo Rat, House Rock Valley Kangaroo Rat			LC		3.1	2008	stable	N
6690	ANIMALIA	CHORDATA	MAMMALIA	RODENTIA	HETEROMYIDAE	Dipodomys	nelsoni	Merriam, 1907						Nelson's Kangaroo Rat			LC		3.1	2008	stable	N
6683	ANIMALIA	CHORDATA	MAMMALIA	RODENTIA	HETEROMYIDAE	Dipodomys	nitratoides	Merriam, 1894						Fresno Kangaroo Rat, San Joaquin Kangaroo Rat			VU	B1ab(i,ii,iii,v)	3.1	2008	decreasing	N
6691	ANIMALIA	CHORDATA	MAMMALIA	RODENTIA	HETEROMYIDAE	Dipodomys	ordii	Woodhouse, 1853						Ord's Kangaroo Rat			LC		3.1	2008	stable	N
42604	ANIMALIA	CHORDATA	MAMMALIA	RODENTIA	HETEROMYIDAE	Dipodomys	panamintinus	(Merriam, 1894)						Panamint Kangaroo Rat			LC		3.1	2008	stable	N
6692	ANIMALIA	CHORDATA	MAMMALIA	RODENTIA	HETEROMYIDAE	Dipodomys	phillipsii	Gray, 1841						Phillip's Kangaroo Rat			LC		3.1	2008	stable	N
136630	ANIMALIA	CHORDATA	MAMMALIA	RODENTIA	HETEROMYIDAE	Dipodomys	simulans	Merriam, 1904						Dulzura Kangaroo Rat			LC		3.1	2008	unknown	N
6693	ANIMALIA	CHORDATA	MAMMALIA	RODENTIA	HETEROMYIDAE	Dipodomys	spectabilis	Merriam, 1890						Banner-tailed Kangaroo Rat, Phillips's Kangaroo Rat			NT		3.1	2008	decreasing	N
6682	ANIMALIA	CHORDATA	MAMMALIA	RODENTIA	HETEROMYIDAE	Dipodomys	stephensi	(Merriam, 1907)						Stephens' Kangaroo Rat			EN	B1ab(i,ii,iii)	3.1	2008	decreasing	N
42605	ANIMALIA	CHORDATA	MAMMALIA	RODENTIA	HETEROMYIDAE	Dipodomys	venustus	(Merriam, 1904)						Narrow-faced Kangaroo Rat			LC		3.1	2008	decreasing	N
6705	ANIMALIA	CHORDATA	MAMMALIA	RODENTIA	DIPODIDAE	Dipus	sagitta	(Pallas, 1773)						Hairy-footed Jerboa, Northern Three-toed Jerboa, NORTHERN THREE-TOED JERBOA		Jerboa Tres-tocado Con La Punta Del Pie Norteño, JERBOA TRES-TOCADO CON LA PUNTA DEL PIE NORTEÑO	LC		3.1	2008	stable	N
6765	ANIMALIA	CHORDATA	MAMMALIA	DIPROTODONTIA	ACROBATIDAE	Distoechurus	pennatus	(Peters, 1874)					Distoechurus amoenus |Distoechurus dryas |Distoechurus neuhassi	Feather-tailed Possum, Feathertail Possum			LC		3.1	2008	stable	N
136374	ANIMALIA	CHORDATA	MAMMALIA	CHIROPTERA	PTEROPODIDAE	Dobsonia	anderseni	Thomas, 1914						Andersen's Bare-backed Fruit Bat			LC		3.1	2008	stable	N
6772	ANIMALIA	CHORDATA	MAMMALIA	CHIROPTERA	PTEROPODIDAE	Dobsonia	beauforti	Bergmans, 1975						Beaufort's Bare-backed Fruit Bat, Beaufort's Naked-backed Fruit Bat			LC		3.1	2016	unknown	N
6773	ANIMALIA	CHORDATA	MAMMALIA	CHIROPTERA	PTEROPODIDAE	Dobsonia	chapmani	Rabor, 1952						Negros Naked-backed Fruit Bat, Philippine Bare-backed Fruit Bat			CR	A2cd	3.1	2008	decreasing	N
136571	ANIMALIA	CHORDATA	MAMMALIA	CHIROPTERA	PTEROPODIDAE	Dobsonia	crenulata	K. Andersen, 1909						Halmahera Naked-backed Fruit Bat			LC		3.1	2008	stable	N
6774	ANIMALIA	CHORDATA	MAMMALIA	CHIROPTERA	PTEROPODIDAE	Dobsonia	emersa	Bergmans & Sarbini, 1985						Biak Bare-backed Fruit Bat, Biak Naked-backed Fruit Bat			VU	D2	3.1	2008	unknown	N
6775	ANIMALIA	CHORDATA	MAMMALIA	CHIROPTERA	PTEROPODIDAE	Dobsonia	exoleta	K. Andersen, 1909						Sulawesi Naked-backed Fruit Bat			LC		3.1	2008	unknown	N
6778	ANIMALIA	CHORDATA	MAMMALIA	CHIROPTERA	PTEROPODIDAE	Dobsonia	inermis	Andersen, 1909						Solomons Bare-backed Fruit Bat, Solomon's Naked-backed Fruit Bat			LC		3.1	2008	stable	N
6770	ANIMALIA	CHORDATA	MAMMALIA	CHIROPTERA	PTEROPODIDAE	Dobsonia	minor	(Dobson, 1879)						Lesser Bare-backed Fruit Bat, Lesser Naked-backed Fruit Bat			LC		3.1	2008	unknown	N
6779	ANIMALIA	CHORDATA	MAMMALIA	CHIROPTERA	PTEROPODIDAE	Dobsonia	moluccensis	(Quoy & Gaimard, 1830)					Dobsonia magna	Moluccan Naked-backed Fruit Bat			LC		3.1	2008	stable	N
6776	ANIMALIA	CHORDATA	MAMMALIA	CHIROPTERA	PTEROPODIDAE	Dobsonia	pannietensis	(De Vis, 1905)						Panaeati Bare-backed Fruit Bat, De Vis's Bare-backed Fruit Bat, Panniet Naked-backed Fruit Bat			NT		3.1	2008	unknown	N
6771	ANIMALIA	CHORDATA	MAMMALIA	CHIROPTERA	PTEROPODIDAE	Dobsonia	peronii	(É. Geoffroy, 1810)					Dobsonia peroni	Western Naked-backed Fruit Bat			LC		3.1	2008	stable	N
6777	ANIMALIA	CHORDATA	MAMMALIA	CHIROPTERA	PTEROPODIDAE	Dobsonia	praedatrix	K. Andersen, 1909						Bismarck Bare-backed Fruit Bat, New Britain Bare-backed Fruit Bat, New Britain Naked-backed Fruit Bat			LC		3.1	2008	unknown	N
6780	ANIMALIA	CHORDATA	MAMMALIA	CHIROPTERA	PTEROPODIDAE	Dobsonia	viridis	(Heude, 1896)						Greenish Naked-backed Fruit Bat			LC		3.1	2008	stable	N
6785	ANIMALIA	CHORDATA	MAMMALIA	RODENTIA	CAVIIDAE	Dolichotis	patagonum	(Zimmermann, 1780)						Patagonian Cavy, Patagonian Hare, Patagonian Mara		Mara O Liebre Patagónica	NT		3.1	2008	decreasing	N
6786	ANIMALIA	CHORDATA	MAMMALIA	RODENTIA	CAVIIDAE	Dolichotis	salinicola	Burmeister, 1876						Dwarf Patagonian Cavy, Dwarf Mara, Dwarf Patagonian Hare, Chacoan Mara		Conejo Del Palo	LC		3.1	2008	stable	N
41598	ANIMALIA	CHORDATA	MAMMALIA	CARNIVORA	HERPESTIDAE	Dologale	dybowskii	(Pousargues, 1893)						Pousargues's Mongoose, Savanna Mongoose	Mangouste de Dybowsky		DD		3.1	2015	unknown	N
6793	ANIMALIA	CHORDATA	MAMMALIA	CETARTIODACTYLA	BOVIDAE	Dorcatragus	megalotis	(Menges, 1894)					Oreotragus megalotis	Beira, Beira Antelope	Beira		VU	C1	3.1	2016	decreasing	N
6794	ANIMALIA	CHORDATA	MAMMALIA	DIPROTODONTIA	MACROPODIDAE	Dorcopsis	atrata	Van Deusen, 1957						Black Dorcopsis, Black Dorcopsis Wallaby, Black Forest-wallaby			CR	B1ab(i,iii)	3.1	2008	decreasing	N
6795	ANIMALIA	CHORDATA	MAMMALIA	DIPROTODONTIA	MACROPODIDAE	Dorcopsis	hageni	Heller, 1897						White-striped Dorcopsis, Greater Forest Wallaby			LC		3.1	2008	stable	N
6799	ANIMALIA	CHORDATA	MAMMALIA	DIPROTODONTIA	MACROPODIDAE	Dorcopsis	luctuosa	(D'Albertis, 1874)						Grey Dorcopsis, Gray Dorcopsis			VU	A4cd	3.1	2008	decreasing	N
6800	ANIMALIA	CHORDATA	MAMMALIA	DIPROTODONTIA	MACROPODIDAE	Dorcopsis	muelleri	(Lesson, 1827)						Brown Dorcopsis			LC		3.1	2008	stable	N
6801	ANIMALIA	CHORDATA	MAMMALIA	DIPROTODONTIA	MACROPODIDAE	Dorcopsulus	macleayi	(Miklouho-Maclay, 1885)						Macleay's Dorcopsis, Papuan Dorcopsis, Macleay's Dorcopsulus, Papuan Forest Wallaby			LC		3.1	2008	stable	N
6802	ANIMALIA	CHORDATA	MAMMALIA	DIPROTODONTIA	MACROPODIDAE	Dorcopsulus	vanheurni	(Thomas, 1922)						Small Dorcopsis, Lesser Forest Wallaby, Small Dorcopsulus			NT		3.1	2008	decreasing	N
6820	ANIMALIA	CHORDATA	MAMMALIA	RODENTIA	SCIURIDAE	Dremomys	everetti	(Thomas, 1890)						Bornean Mountain Ground Squirrel			LC		3.1	2008	stable	N
136313	ANIMALIA	CHORDATA	MAMMALIA	RODENTIA	SCIURIDAE	Dremomys	gularis	Osgood, 1932						Red-throated Squirrel			LC		3.1	2008	stable	N
6821	ANIMALIA	CHORDATA	MAMMALIA	RODENTIA	SCIURIDAE	Dremomys	lokriah	(Hodgson, 1836)						Orange-bellied Himalayan Squirrel			LC		3.1	2008	decreasing	N
6822	ANIMALIA	CHORDATA	MAMMALIA	RODENTIA	SCIURIDAE	Dremomys	pernyi	(Milne-Edwards, 1867)						Perny's Long-nosed Squirrel, Servaline Genet			LC		3.1	2008	stable	N
6823	ANIMALIA	CHORDATA	MAMMALIA	RODENTIA	SCIURIDAE	Dremomys	pyrrhomerus	(Thomas, 1895)						Red-hipped Squirrel			LC		3.1	2008	unknown	N
6824	ANIMALIA	CHORDATA	MAMMALIA	RODENTIA	SCIURIDAE	Dremomys	rufigenis	(Blanford, 1878)						Asian Red-cheeked Squirrel, Haussa Genet			LC		3.1	2008	stable	N
6834	ANIMALIA	CHORDATA	MAMMALIA	MICROBIOTHERIA	MICROBIOTHERIIDAE	Dromiciops	gliroides	Thomas, 1894					Dromiciops australis	Monito del Monte	Opossum Austral	Comadrejita Enana, Llacas	NT		3.1	2015	decreasing	N
6859	ANIMALIA	CHORDATA	MAMMALIA	RODENTIA	GLIRIDAE	Dryomys	laniger	Felten & Storch, 1968						Woolly Dormouse			DD		3.1	2008	unknown	N
40767	ANIMALIA	CHORDATA	MAMMALIA	RODENTIA	GLIRIDAE	Dryomys	niethammeri	Holden, 1996						Baluchistan Forest Dormouse, Balochistan Forest Dormouse, Niethammer's Forest Dormouse			VU	B1ab(iii)	3.1	2008	decreasing	N
6858	ANIMALIA	CHORDATA	MAMMALIA	RODENTIA	GLIRIDAE	Dryomys	nitedula	(Pallas, 1778)						Forest Dormouse	Lérotin	Muscardino Balcánico	LC		3.1	2008	unknown	N
6909	ANIMALIA	CHORDATA	MAMMALIA	SIRENIA	DUGONGIDAE	Dugong	dugon	(Müller, 1776)						Dugong, Sea Cow	Dugong	Dugon	VU	A2bcd+4bcd	3.1	2015	decreasing	N
6923	ANIMALIA	CHORDATA	MAMMALIA	CARNIVORA	CANIDAE	Dusicyon	australis	(Kerr, 1792)					Canis australis	Falklands Wolf, Falkland Islands Wolf		Zorro Antártico, Zorro-Lobo de las Malvinas , Zorro Malvinense	EX		3.1	2015		N
82337482	ANIMALIA	CHORDATA	MAMMALIA	CARNIVORA	CANIDAE	Dusicyon	avus	(Burmeister, 1866)									EX		3.1	2015		N
136356	ANIMALIA	CHORDATA	MAMMALIA	CHIROPTERA	PTEROPODIDAE	Dyacopterus	brooksi	Thomas, 1920						Brooks's Dyak Fruit Bat			VU	A4c	3.1	2008	decreasing	N
6931	ANIMALIA	CHORDATA	MAMMALIA	CHIROPTERA	PTEROPODIDAE	Dyacopterus	spadiceus	(Thomas, 1890)						Dayak Fruit Bat, Dyak Fruit Bat			NT		3.1	2008	decreasing	N
41488	ANIMALIA	CHORDATA	MAMMALIA	EULIPOTYPHLA	TALPIDAE	Dymecodon	pilirostris	True, 1886					Urotrichus pilirostris	True's Shrew Mole			LC		3.1	2016	stable	N
6979	ANIMALIA	CHORDATA	MAMMALIA	RODENTIA	ECHIMYIDAE	Echimys	chrysurus	(Zimmermann, 1780)						White-faced Tree Rat			LC		3.1	2008	stable	N
6987	ANIMALIA	CHORDATA	MAMMALIA	RODENTIA	ECHIMYIDAE	Echimys	saturnus	Thomas, 1928						Dark Spiny Tree-rat, Dark Tree Rat			DD		3.1	2008	unknown	N
136652	ANIMALIA	CHORDATA	MAMMALIA	RODENTIA	ECHIMYIDAE	Echimys	vieirai	Ximenes, Vivo & Percequillo, 2005									DD		3.1	2008	unknown	N
40592	ANIMALIA	CHORDATA	MAMMALIA	AFROSORICIDA	TENRECIDAE	Echinops	telfairi	Martin, 1838						Lesser Hedgehog Tenrec			LC		3.1	2016	stable	N
40603	ANIMALIA	CHORDATA	MAMMALIA	EULIPOTYPHLA	ERINACEIDAE	Echinosorex	gymnura	(Raffles, 1822)					Echinosorex birmanica |Echinosorex borneotica |Echinosorex candida |Echinosorex minor |Echinosorex rafflesii	Moonrat, Gymnure			LC		3.1	2008	unknown	N
136230	ANIMALIA	CHORDATA	MAMMALIA	RODENTIA	MURIDAE	Echiothrix	centrosa	Miller & Hollister, 1921						Central Sulawesi Echiothrix			VU	A4c	3.1	2008	decreasing	N
7014	ANIMALIA	CHORDATA	MAMMALIA	RODENTIA	MURIDAE	Echiothrix	leucura	Gray, 1867						Northern Sulawesi Echiothrix, Sulawesi Spiny Rat			EN	B1ab(ii,iii)	3.1	2008	decreasing	N
7015	ANIMALIA	CHORDATA	MAMMALIA	PERAMELEMORPHIA	PERAMELIDAE	Echymipera	clara	(Stein, 1932)						Clara's Echymipera, White-lipped Bandicoot, Clara Bandicoot	Péramèle Épineux De Clara		LC		3.1	2008	unknown	N
7017	ANIMALIA	CHORDATA	MAMMALIA	PERAMELEMORPHIA	PERAMELIDAE	Echymipera	davidi	Flannery, 1990						David's Echymipera	Péramèle Épineux De David		EN	B1ab(iii)+2ab(iii)	3.1	2008	unknown	N
7016	ANIMALIA	CHORDATA	MAMMALIA	PERAMELEMORPHIA	PERAMELIDAE	Echymipera	echinista	Menzies, 1990						Menzies' Echymipera, Fly River Bandicoot	Péramèle De La Riviére Fly		DD		3.1	2008	unknown	N
7018	ANIMALIA	CHORDATA	MAMMALIA	PERAMELEMORPHIA	PERAMELIDAE	Echymipera	kalubu	(Fischer, 1829)						Common Echymipera, Kalubu Echymipera	Péramèle Épineux		LC		3.1	2008	stable	N
7019	ANIMALIA	CHORDATA	MAMMALIA	PERAMELEMORPHIA	PERAMELIDAE	Echymipera	rufescens	(Peters & Doria, 1875)						Long-nosed Echymipera	Péramèle Roux		LC		3.1	2008	decreasing	N
7030	ANIMALIA	CHORDATA	MAMMALIA	CHIROPTERA	PHYLLOSTOMIDAE	Ectophylla	alba	H. Allen, 1892						Honduran White Bat, White Bat			NT		3.1	2015	decreasing	N
7083	ANIMALIA	CHORDATA	MAMMALIA	CHIROPTERA	PTEROPODIDAE	Eidolon	dupreanum	(Pollen in Schlegel & Pollen, 1866)						Madagascan Fruit Bat			VU	A2ad	3.1	2008	decreasing	N
7084	ANIMALIA	CHORDATA	MAMMALIA	CHIROPTERA	PTEROPODIDAE	Eidolon	helvum	(Kerr, 1792)					Eidolon helvum subspecies sabaeum	African Straw-coloured Fruit-bat, Staw-coloured Flying Fox, Pale Xantharpy, Straw-coloured Fruit Bat			NT		3.1	2008	decreasing	N
41644	ANIMALIA	CHORDATA	MAMMALIA	CARNIVORA	MUSTELIDAE	Eira	barbara	(Linnaeus, 1758)					Mustela barbara	Tayra, Greyheaded Tayra		Cabeza de Mate, Amingo, Gato Negro, Tolomuco	LC		3.1	2016	decreasing	N
7112	ANIMALIA	CHORDATA	MAMMALIA	CETARTIODACTYLA	CERVIDAE	Elaphodus	cephalophus	Milne-Edwards, 1872						Tufted Deer	Élaphode	Eláfodo	NT		3.1	2015	decreasing	N
7121	ANIMALIA	CHORDATA	MAMMALIA	CETARTIODACTYLA	CERVIDAE	Elaphurus	davidianus	Milne-Edwards, 1866						Père David's Deer, Pere David's Deer			EW		3.1	2008	increasing	N
42658	ANIMALIA	CHORDATA	MAMMALIA	MACROSCELIDEA	MACROSCELIDIDAE	Elephantulus	brachyrhynchus	(A. Smith, 1836)					Macroscelides brachyrhynchus	Short-snouted Sengi, Short-snouted Elephant-shrew			LC		3.1	2015	unknown	N
7136	ANIMALIA	CHORDATA	MAMMALIA	MACROSCELIDEA	MACROSCELIDIDAE	Elephantulus	edwardii	(A. Smith, 1839)					Elephantulus edwardi|Macroscelides edwardii	Cape Rock Sengi, Cape Rock Elephant-shrew			LC		3.1	2015	unknown	N
42659	ANIMALIA	CHORDATA	MAMMALIA	MACROSCELIDEA	MACROSCELIDIDAE	Elephantulus	fuscipes	(Thomas, 1894)					Macroscelides fuscipes	Dusky-footed Sengi, Dusky-footed Elephant-shrew			DD		3.1	2015	unknown	N
42660	ANIMALIA	CHORDATA	MAMMALIA	MACROSCELIDEA	MACROSCELIDIDAE	Elephantulus	fuscus	(Peters, 1852)					Macroscelides fuscus	Dusky Sengi, Dusky Elephant-shrew			DD		3.1	2015	unknown	N
42661	ANIMALIA	CHORDATA	MAMMALIA	MACROSCELIDEA	MACROSCELIDIDAE	Elephantulus	intufi	(A. Smith, 1836)					Macroscelides intufi	Bushveld Sengi, Bushveld Elephant-shrew			LC		3.1	2015	unknown	N
42662	ANIMALIA	CHORDATA	MAMMALIA	MACROSCELIDEA	MACROSCELIDIDAE	Elephantulus	myurus	Thomas & Schwann, 1906						Eastern Rock Sengi, Eastern Elephant-shrew			LC		3.1	2015	stable	N
165924	ANIMALIA	CHORDATA	MAMMALIA	MACROSCELIDEA	MACROSCELIDIDAE	Elephantulus	pilicaudus	Smit, 2008						Karoo Rock Sengi, Karoo Rock Elephant-shrew			DD		3.1	2015	unknown	N
7137	ANIMALIA	CHORDATA	MAMMALIA	MACROSCELIDEA	MACROSCELIDIDAE	Elephantulus	revoilii	(Huet, 1881)					Elephantulus revoili|Macrocelides revoilii	Somali Sengi, Somali Elephant-shrew			DD		3.1	2015	unknown	N
42663	ANIMALIA	CHORDATA	MAMMALIA	MACROSCELIDEA	MACROSCELIDIDAE	Elephantulus	rozeti	(Duvernoy, 1833)					Macroscelides rozeti	North African Sengi, North African Elephant-shrew			LC		3.1	2015	unknown	N
42664	ANIMALIA	CHORDATA	MAMMALIA	MACROSCELIDEA	MACROSCELIDIDAE	Elephantulus	rufescens	(Peters, 1878)					Macroscelides rufescens	Rufous Sengi, Rufous Elephant-shrew			LC		3.1	2015	stable	N
7138	ANIMALIA	CHORDATA	MAMMALIA	MACROSCELIDEA	MACROSCELIDIDAE	Elephantulus	rupestris	(A. Smith, 1831)					Macroscelides rupestris	Western Rock Sengi, Western Rock Elephant-shrew			LC		3.1	2015	unknown	N
7140	ANIMALIA	CHORDATA	MAMMALIA	PROBOSCIDEA	ELEPHANTIDAE	Elephas	maximus	Linnaeus, 1758						Asian Elephant, Indian Elephant	Eléphant D'Asie, Eléphant D'Inde	Elefante Asiático	EN	A2c	3.1	2008	decreasing	N
7577	ANIMALIA	CHORDATA	MAMMALIA	RODENTIA	CRICETIDAE	Eligmodontia	moreni	(Thomas, 1896)						Monte Gerbil Mouse			LC		3.1	2008	stable	N
7578	ANIMALIA	CHORDATA	MAMMALIA	RODENTIA	CRICETIDAE	Eligmodontia	morgani	J.A. Allen, 1901						Morgan's Gerbil Mouse			LC		3.1	2008	stable	N
7579	ANIMALIA	CHORDATA	MAMMALIA	RODENTIA	CRICETIDAE	Eligmodontia	puerulus	(Philippi, 1896)						Andean Gerbil Mouse			LC		3.1	2008	stable	N
7580	ANIMALIA	CHORDATA	MAMMALIA	RODENTIA	CRICETIDAE	Eligmodontia	typus	F. Cuvier, 1837						Eastern Patagonian Laucha, Highland Gerbil Mouse			LC		3.1	2008	stable	N
7619	ANIMALIA	CHORDATA	MAMMALIA	RODENTIA	GLIRIDAE	Eliomys	melanurus	(Wagner, 1839)						Asian Garden Dormouse			LC		3.1	2008	unknown	N
136469	ANIMALIA	CHORDATA	MAMMALIA	RODENTIA	GLIRIDAE	Eliomys	munbyanus	(Pomel, 1856)									LC		3.1	2008	stable	N
7618	ANIMALIA	CHORDATA	MAMMALIA	RODENTIA	GLIRIDAE	Eliomys	quercinus	(Linnaeus, 1766)						Garden Dormouse	Lérot	Lirón Careto	NT		3.1	2008	decreasing	N
136544	ANIMALIA	CHORDATA	MAMMALIA	RODENTIA	NESOMYIDAE	Eliurus	antsingy	Carleton, Goodman & Rakotondravony, 2001						Tsingy Tuft-tailed Rat			DD		3.1	2008	unknown	N
136251	ANIMALIA	CHORDATA	MAMMALIA	RODENTIA	NESOMYIDAE	Eliurus	danieli	Carleton & Goodman, 2007						Daniel's Tuft-tailed Rat			DD		3.1	2008	unknown	N
136325	ANIMALIA	CHORDATA	MAMMALIA	RODENTIA	NESOMYIDAE	Eliurus	ellermani	Carleton, 1994						Ellerman's Tuft-tailed Rat			DD		3.1	2008	unknown	N
29460	ANIMALIA	CHORDATA	MAMMALIA	RODENTIA	NESOMYIDAE	Eliurus	grandidieri	Carleton & Goodman, 1998						Grandidier's Tuft-tailed Rat			LC		3.1	2008	unknown	N
7622	ANIMALIA	CHORDATA	MAMMALIA	RODENTIA	NESOMYIDAE	Eliurus	majori	Thomas, 1895						Major's Tufted-tailed Rat			LC		3.1	2008	unknown	N
7621	ANIMALIA	CHORDATA	MAMMALIA	RODENTIA	NESOMYIDAE	Eliurus	minor	Major, 1896						Lesser Tufted-tailed Rat			LC		3.1	2008	unknown	N
7623	ANIMALIA	CHORDATA	MAMMALIA	RODENTIA	NESOMYIDAE	Eliurus	myoxinus	Milne-Edwards, 1855						Western Tuft-tailed Rat, Dormouse Tufted-tailed Rat			LC		3.1	2008	unknown	N
7624	ANIMALIA	CHORDATA	MAMMALIA	RODENTIA	NESOMYIDAE	Eliurus	penicillatus	Thomas, 1908						White-tipped Tuft-tailed Rat, White-tipped Tufted-tailed Rat			EN	B1ab(i,ii,iii)	3.1	2008	unknown	N
136316	ANIMALIA	CHORDATA	MAMMALIA	RODENTIA	NESOMYIDAE	Eliurus	petteri	Carleton, 1994						Petter's Tuft-tailed Rat			VU	B1ab(i,ii,iii)	3.1	2008	unknown	N
7625	ANIMALIA	CHORDATA	MAMMALIA	RODENTIA	NESOMYIDAE	Eliurus	tanala	Major, 1896						Tanala Tuft-tailed Rat, Tanala Tufted-tailed Rat			LC		3.1	2008	unknown	N
7626	ANIMALIA	CHORDATA	MAMMALIA	RODENTIA	NESOMYIDAE	Eliurus	webbi	Ellerman, 1949						Webb's Tuft-tailed Rat, Webb's Tufted-tailed Rat			LC		3.1	2008	unknown	N
7653	ANIMALIA	CHORDATA	MAMMALIA	RODENTIA	CRICETIDAE	Ellobius	alaicus	Vorontsov, Liapounova <i>et al.</i>, 1969						Alai Mole Vole			DD		3.1	2008	unknown	N
7654	ANIMALIA	CHORDATA	MAMMALIA	RODENTIA	CRICETIDAE	Ellobius	fuscocapillus	Blyth, 1843						Southern Mole Vole, Quetta Mole-vole, Afghan Mole-vole			LC		3.1	2008	unknown	N
7655	ANIMALIA	CHORDATA	MAMMALIA	RODENTIA	CRICETIDAE	Ellobius	lutescens	Thomas, 1897						Transcaucasian Mole Vole, Mountain Mole Vole			LC		3.1	2008	unknown	N
7656	ANIMALIA	CHORDATA	MAMMALIA	RODENTIA	CRICETIDAE	Ellobius	talpinus	(Pallas, 1770)						Northern Mole Vole			LC		3.1	2015	decreasing	N
7657	ANIMALIA	CHORDATA	MAMMALIA	RODENTIA	CRICETIDAE	Ellobius	tancrei	Blasius, 1884					Ellobius kastschenkoi |Ellobius ognevi |Ellobius ursulus	Zaisan Mole Vole			LC		3.1	2008	unknown	N
7670	ANIMALIA	CHORDATA	MAMMALIA	CHIROPTERA	EMBALLONURIDAE	Emballonura	alecto	Eydoux & Gervais, 1836						Small Asian Sheath-tailed Bat, Philippine Sheath-tailed Bat			LC		3.1	2008	decreasing	N
7672	ANIMALIA	CHORDATA	MAMMALIA	CHIROPTERA	EMBALLONURIDAE	Emballonura	beccarii	Peters & Doria, 1881					Emballonura locusta	Beccari's Sheath-tailed Bat			LC		3.1	2008	unknown	N
7673	ANIMALIA	CHORDATA	MAMMALIA	CHIROPTERA	EMBALLONURIDAE	Emballonura	dianae	Hill, 1956						Large-eared Sheath-tailed Bat			LC		3.1	2008	unknown	N
7667	ANIMALIA	CHORDATA	MAMMALIA	CHIROPTERA	EMBALLONURIDAE	Emballonura	furax	Thomas, 1911						New Guinea Sheath-tailed Bat, Greater Sheath-tailed Bat			DD		3.1	2008	unknown	N
7674	ANIMALIA	CHORDATA	MAMMALIA	CHIROPTERA	EMBALLONURIDAE	Emballonura	monticola	Temminck, 1838						Lesser Sheath-tailed Bat			LC		3.1	2008	decreasing	N
7668	ANIMALIA	CHORDATA	MAMMALIA	CHIROPTERA	EMBALLONURIDAE	Emballonura	raffrayana	Dobson, 1879						Raffray's Sheath-tailed Bat			LC		3.1	2008	unknown	N
7669	ANIMALIA	CHORDATA	MAMMALIA	CHIROPTERA	EMBALLONURIDAE	Emballonura	semicaudata	(Peale, 1848)						Pacific Sheath-tailed Bat, Polynesian Sheath-tailed Bat			EN	B1ab(iii,iv,v)	3.1	2008	decreasing	N
41528	ANIMALIA	CHORDATA	MAMMALIA	CHIROPTERA	EMBALLONURIDAE	Emballonura	serii	Flannery, 1994						Seri's Sheath-tailed Bat, Seri's Sheathtail-bat			LC		3.1	2008	unknown	N
2130	ANIMALIA	CHORDATA	MAMMALIA	CHIROPTERA	PHYLLOSTOMIDAE	Enchisthenes	hartii	(Thomas, 1892)					Artibeus hartii	Velvety Fruit-eating Bat			LC		3.1	2008	unknown	N
7750	ANIMALIA	CHORDATA	MAMMALIA	CARNIVORA	MUSTELIDAE	Enhydra	lutris	(Linnaeus, 1758)					Mustela lutra	Sea Otter	Loutre de mer	Nutria del Kamtchatka, Nutria Marina	EN	A2abe	3.1	2015	decreasing	N
7781	ANIMALIA	CHORDATA	MAMMALIA	RODENTIA	SCIURIDAE	Eoglaucomys	fimbriatus	(Gray, 1837)					Hylopetes baberi |Hylopetes fimbriatus |Sciuropterus fimbriata |Sciuropterus fimbriatus	Small Kashmir Flying Squirrel			LC		3.1	2008	unknown	N
7782	ANIMALIA	CHORDATA	MAMMALIA	RODENTIA	CRICETIDAE	Eolagurus	luteus	(Eversmann, 1840)					Eolagurus praeluteus |Eolagurus volgensis |Eolaurus gromovi	Yellow Steppe Lemming			LC		3.1	2008	unknown	N
7783	ANIMALIA	CHORDATA	MAMMALIA	RODENTIA	CRICETIDAE	Eolagurus	przewalskii	(Büchner, 1889)						Przewalski's Steppe Lemming			LC		3.1	2008	unknown	N
7786	ANIMALIA	CHORDATA	MAMMALIA	CHIROPTERA	PTEROPODIDAE	Eonycteris	major	K. Andersen, 1910						Greater Dawn Bat			DD		3.1	2008	unknown	N
136768	ANIMALIA	CHORDATA	MAMMALIA	CHIROPTERA	PTEROPODIDAE	Eonycteris	robusta	Miller, 1913						Philippine Dawn Bat, Philippine Nectar Bat			NT		3.1	2008	decreasing	N
7787	ANIMALIA	CHORDATA	MAMMALIA	CHIROPTERA	PTEROPODIDAE	Eonycteris	spelaea	(Dobson, 1871)					Eonycteris bernsteini |Eonycteris spelaea subspecies glandifera|Eonycteris spelaea subspecies rosenbergii|Eonycteris spelaea subspecies winnyae|Macroglossus spelaeus	Dawn Bat, Common Dawn Bat, Common Nectar Bat, Lesser Dawn Bat			LC		3.1	2008	unknown	N
14118	ANIMALIA	CHORDATA	MAMMALIA	RODENTIA	SPALACIDAE	Eospalax	fontanierii	(Milne-Edwards, 1867)					Myospalax fontanierii	Chinese Zokor, Plateau Zokor			LC		3.1	2008	unknown	N
14121	ANIMALIA	CHORDATA	MAMMALIA	RODENTIA	SPALACIDAE	Eospalax	rothschildi	(Thomas, 1911)					Myospalax rothschildi	Rothschild's Zokor			LC		3.1	2008	unknown	N
14122	ANIMALIA	CHORDATA	MAMMALIA	RODENTIA	SPALACIDAE	Eospalax	smithii	(Thomas, 1911)					Myospalax smithii	Smith's Zokor			LC		3.1	2008	unknown	N
136507	ANIMALIA	CHORDATA	MAMMALIA	RODENTIA	CRICETIDAE	Eothenomys	cachinus	(Thomas, 1921)					Eothenomys confinii	Kachin Red-backed Vole, Kachin Chinese Vole			LC		3.1	2008	unknown	N
7797	ANIMALIA	CHORDATA	MAMMALIA	RODENTIA	CRICETIDAE	Eothenomys	chinensis	(Thomas, 1891)						Sichuan Red-backed Vole, Sichuan Chinese Vole, Pratt's Vole, Pratt's Oriental Vole			LC		3.1	2016	unknown	N
7798	ANIMALIA	CHORDATA	MAMMALIA	RODENTIA	CRICETIDAE	Eothenomys	custos	(Thomas, 1912)						Southwest China Red-backed Vole, Southwest China Vole			LC		3.1	2008	unknown	N
7801	ANIMALIA	CHORDATA	MAMMALIA	RODENTIA	CRICETIDAE	Eothenomys	melanogaster	(Milne-Edwards, 1871)						Pére David's Vole, Père David's Vole			LC		3.1	2008	stable	N
136275	ANIMALIA	CHORDATA	MAMMALIA	RODENTIA	CRICETIDAE	Eothenomys	miletus	(Thomas, 1914)						Yunnan Red-backed Vole, Yunnan Chinese Vole, Large Oriental Vole			LC		3.1	2008	unknown	N
7802	ANIMALIA	CHORDATA	MAMMALIA	RODENTIA	CRICETIDAE	Eothenomys	olitor	(Thomas, 1911)						Black-eared Red-backed Vole, Black-eared Chinese Vole, Chaotung Vole			LC		3.1	2008	unknown	N
7803	ANIMALIA	CHORDATA	MAMMALIA	RODENTIA	CRICETIDAE	Eothenomys	proditor	Hinton, 1923						Yulongxuen Red-backed Vole, Yulong Chinese Vole, Yulongxuen Chinese Vole, Yulungshan Vole			LC		3.1	2008	unknown	N
136196	ANIMALIA	CHORDATA	MAMMALIA	RODENTIA	CRICETIDAE	Eothenomys	wardi	(Thomas, 1912)						Ward's Red-backed Vole, Ward's Oriental Vole, Ward's Chinese Vole			NT		3.1	2008	unknown	N
7806	ANIMALIA	CHORDATA	MAMMALIA	RODENTIA	DIPODIDAE	Eozapus	setchuanus	(Pousargues, 1896)						Chinese Jumping Mouse			LC		3.1	2008	unknown	N
41428	ANIMALIA	CHORDATA	MAMMALIA	EULIPOTYPHLA	SORICIDAE	Episoriculus	caudatus	(Horsfield, 1851)					Soriculus caudatus	Hodgson's Brown-toothed Shrew			LC		3.1	2008	unknown	N
41429	ANIMALIA	CHORDATA	MAMMALIA	EULIPOTYPHLA	SORICIDAE	Episoriculus	fumidus	(Thomas, 1913)					Soriculus fumidus	Taiwan Brown-toothed Shrew, Taiwanese Red-toothed Shrew			LC		3.1	2008	unknown	N
41432	ANIMALIA	CHORDATA	MAMMALIA	EULIPOTYPHLA	SORICIDAE	Episoriculus	leucops	(Horsfield, 1855)					Soriculus leucops	Long-tailed Brown-toothed Shrew			LC		3.1	2008	unknown	N
41433	ANIMALIA	CHORDATA	MAMMALIA	EULIPOTYPHLA	SORICIDAE	Episoriculus	macrurus	(Blanford, 1888)					Sorex macrurus |Soriculus macrurus	Arboreal Brown-toothed Shrew, Long-tailed Mountain Shrew			LC		3.1	2008	unknown	N
7899	ANIMALIA	CHORDATA	MAMMALIA	RODENTIA	SCIURIDAE	Epixerus	ebii	(Temminck, 1853)					Epixerus wilsoni	Western Palm Squirrel, Ebian's Palm Squirrel, Temminck's Giant Squirrel	Écureuil D'Ebi, Écureuil Des Palmiers, Écureuil Palmiste	Ardilla De Palmera	LC		3.1	2008	unknown	N
7901	ANIMALIA	CHORDATA	MAMMALIA	CHIROPTERA	PTEROPODIDAE	Epomophorus	angolensis	Gray, 1870						Angolan Epauletted Fruit Bat			NT		3.1	2016	decreasing	N
136351	ANIMALIA	CHORDATA	MAMMALIA	CHIROPTERA	PTEROPODIDAE	Epomophorus	anselli	Bergmans & van Strien, 2004									DD		3.1	2016	unknown	N
44697	ANIMALIA	CHORDATA	MAMMALIA	CHIROPTERA	PTEROPODIDAE	Epomophorus	crypturus	Peters, 1852					Epomophorus gambianus subspecies crypturus	Peters's Epauletted Fruit Bat, Smaller Epauletted Fruit Bat			LC		3.1	2016	unknown	N
7903	ANIMALIA	CHORDATA	MAMMALIA	CHIROPTERA	PTEROPODIDAE	Epomophorus	gambianus	(Ogilby, 1835)					Epomophorus gambianus subspecies pousarguesi	Gambian Epauletted Fruit Bat			LC		3.1	2008	unknown	N
7902	ANIMALIA	CHORDATA	MAMMALIA	CHIROPTERA	PTEROPODIDAE	Epomophorus	grandis	(Sanborn, 1950)						Lesser Angolan Epauletted Fruit Bat			DD		3.1	2016	unknown	N
84457881	ANIMALIA	CHORDATA	MAMMALIA	CHIROPTERA	PTEROPODIDAE	Epomophorus	labiatus	(Temminck, 1837)					Epomophorus anurus|Pteropus labiatus	Ethiopian Epauletted Fruit Bat			LC		3.1	2016	stable	N
7905	ANIMALIA	CHORDATA	MAMMALIA	CHIROPTERA	PTEROPODIDAE	Epomophorus	minimus	Claessen & Vree, 1991						East African Epauletted Fruit Bat			LC		3.1	2008	stable	N
84458822	ANIMALIA	CHORDATA	MAMMALIA	CHIROPTERA	PTEROPODIDAE	Epomophorus	minor	Dobson, 1879					Epomophorus pusillus	Minor Epauletted Fruit Bat			LC		3.1	2016	stable	N
7906	ANIMALIA	CHORDATA	MAMMALIA	CHIROPTERA	PTEROPODIDAE	Epomophorus	wahlbergi	(Sundevall, 1846)						Wahlberg's Epauletted Fruit Bat			LC		3.1	2016	stable	N
7907	ANIMALIA	CHORDATA	MAMMALIA	CHIROPTERA	PTEROPODIDAE	Epomops	buettikoferi	(Matschie, 1899)						Buettikofer's Epauletted Fruit Bat			LC		3.1	2016	decreasing	N
7908	ANIMALIA	CHORDATA	MAMMALIA	CHIROPTERA	PTEROPODIDAE	Epomops	dobsonii	(Bocage, 1899)						Dobson's Fruit Bat			LC		3.1	2016	stable	N
7909	ANIMALIA	CHORDATA	MAMMALIA	CHIROPTERA	PTEROPODIDAE	Epomops	franqueti	(Tomes, 1860)					Epomophorus franqueti	Franquet's Epauletted Fruit Bat			LC		3.1	2016	stable	N
7912	ANIMALIA	CHORDATA	MAMMALIA	CHIROPTERA	VESPERTILIONIDAE	Eptesicus	andinus	J.A. Allen, 1914						Little Black Serotine			LC		3.1	2016	unknown	N
7914	ANIMALIA	CHORDATA	MAMMALIA	CHIROPTERA	VESPERTILIONIDAE	Eptesicus	bobrinskoi	Kuzyakin, 1935						Bobrinski's Serotine			LC		3.1	2008	unknown	N
7915	ANIMALIA	CHORDATA	MAMMALIA	CHIROPTERA	VESPERTILIONIDAE	Eptesicus	bottae	(Peters, 1869)					Eptesicus anatolicus	Botta's Serotine	Serotine De Botta		LC		3.1	2008	unknown	N
7916	ANIMALIA	CHORDATA	MAMMALIA	CHIROPTERA	VESPERTILIONIDAE	Eptesicus	brasiliensis	(Desmarest, 1819)						Brazilian Brown Bat			LC		3.1	2016	unknown	N
136524	ANIMALIA	CHORDATA	MAMMALIA	CHIROPTERA	VESPERTILIONIDAE	Eptesicus	chiriquinus	Simmons & Voss, 1998						Chiriquinan Serotine			LC		3.1	2008	unknown	N
7922	ANIMALIA	CHORDATA	MAMMALIA	CHIROPTERA	VESPERTILIONIDAE	Eptesicus	diminutus	Osgood, 1915						Diminutive Serotine			DD		3.1	2008	unknown	N
7921	ANIMALIA	CHORDATA	MAMMALIA	CHIROPTERA	VESPERTILIONIDAE	Eptesicus	dimissus	Thomas, 1916						Surat Serotine			DD		3.1	2008	unknown	N
7926	ANIMALIA	CHORDATA	MAMMALIA	CHIROPTERA	VESPERTILIONIDAE	Eptesicus	floweri	(de Winton, 1901)					Eptesicus lowei	Horn-skinned Bat			LC		3.1	2008	stable	N
7927	ANIMALIA	CHORDATA	MAMMALIA	CHIROPTERA	VESPERTILIONIDAE	Eptesicus	furinalis	(D'Orbigny & Gervais, 1847)						Argentine Brown Bat, Argentinian Brown Bat			LC		3.1	2016	unknown	N
7928	ANIMALIA	CHORDATA	MAMMALIA	CHIROPTERA	VESPERTILIONIDAE	Eptesicus	fuscus	(Beauvois, 1796)						Big Brown Bat			LC		3.1	2008	increasing	N
41531	ANIMALIA	CHORDATA	MAMMALIA	CHIROPTERA	VESPERTILIONIDAE	Eptesicus	gobiensis	Bobrinskii, 1926					Eptesicus centralasiaticus |Eptesicus kashgaricus	Gobi Big Brown Bat			LC		3.1	2008	unknown	N
7929	ANIMALIA	CHORDATA	MAMMALIA	CHIROPTERA	VESPERTILIONIDAE	Eptesicus	guadeloupensis	Genoways & Baker, 1975						Guadeloupe Big Brown Bat, Guadeloupean Big Brown Bat			EN	B1ab(iii,iv)	3.1	2016	unknown	N
7931	ANIMALIA	CHORDATA	MAMMALIA	CHIROPTERA	VESPERTILIONIDAE	Eptesicus	hottentotus	(A. Smith, 1833)						Hottentot bat, Hottentot Serotine Bat, Long-tailed Greater Serotine Bat, Long-tailed House Bat, Long-tailed Serotine Bat			LC		3.1	2008	unknown	N
7932	ANIMALIA	CHORDATA	MAMMALIA	CHIROPTERA	VESPERTILIONIDAE	Eptesicus	innoxius	(Gervais, 1841)						Harmless Serotine			NT		3.1	2016	unknown	N
136823	ANIMALIA	CHORDATA	MAMMALIA	CHIROPTERA	VESPERTILIONIDAE	Eptesicus	japonensis	Imaizumi, 1953						Japanese Short-tailed Bat			EN	B1ab(iii)	3.1	2008	decreasing	N
7933	ANIMALIA	CHORDATA	MAMMALIA	CHIROPTERA	VESPERTILIONIDAE	Eptesicus	kobayashii	Mori, 1928						Kobayashi's Serotine			DD		3.1	2008	unknown	N
7935	ANIMALIA	CHORDATA	MAMMALIA	CHIROPTERA	VESPERTILIONIDAE	Eptesicus	nasutus	(Dobson, 1877)					Vesperugo nasutus	Sind Serotine Bat, Sind Bat			LC		3.1	2008	unknown	N
7910	ANIMALIA	CHORDATA	MAMMALIA	CHIROPTERA	VESPERTILIONIDAE	Eptesicus	nilssonii	(Keyserling & Blasius, 1839)					Eptesicus japonensis |Eptesicus nilssoni |Eptesicus nilssoni	Northern Bat	Sérotine Boréale, SÉROTINE BORÉALE, Sérotine De Nilsson, SÉROTINE DE NILSSON	Murciélago Hortelano Norteño, MURCIÉLAGO HORTELANO NORTEÑO	LC		3.1	2008	stable	N
7936	ANIMALIA	CHORDATA	MAMMALIA	CHIROPTERA	VESPERTILIONIDAE	Eptesicus	pachyotis	(Dobson, 1871)					Vesperugo pachyotis	Thick-eared Bat			LC		3.1	2008	unknown	N
7937	ANIMALIA	CHORDATA	MAMMALIA	CHIROPTERA	VESPERTILIONIDAE	Eptesicus	platyops	(Thomas, 1901)						Lagos Serotine			DD		3.1	2008	unknown	N
7911	ANIMALIA	CHORDATA	MAMMALIA	CHIROPTERA	VESPERTILIONIDAE	Eptesicus	serotinus	Schreber, 1774					Eptesicus isabellinus	Serotine	Grande Sérotine, GRANDE SÉROTINE, Sérotine Commune, SÉROTINE COMMUNE	Murciélago Hortelano, MURCIÉLAGO HORTELANO	LC		3.1	2008	unknown	N
7942	ANIMALIA	CHORDATA	MAMMALIA	CHIROPTERA	VESPERTILIONIDAE	Eptesicus	tatei	Ellerman & Morrison-Scott, 1951					Nycticeius atratus	Sombre Bat			DD		3.1	2008	unknown	N
7949	ANIMALIA	CHORDATA	MAMMALIA	PERISSODACTYLA	EQUIDAE	Equus	africanus	Heuglin & Fitzinger, 1866						African Wild Ass, Ass, African Ass	Ane sauvage d'Afrique, Âne Sauvage D'Afrique	Asno Salvaje de Africa	CR	C2a(i)	3.1	2015	decreasing	N
41763	ANIMALIA	CHORDATA	MAMMALIA	PERISSODACTYLA	EQUIDAE	Equus	ferus	Boddaert, 1785					Equus przewalskii	Przewalski's Horse, Asian Wild Horse, Mongolian Wild Horse	Cheval de Przewalski	Caballo de Przewalski	EN	D	3.1	2016	increasing	N
7950	ANIMALIA	CHORDATA	MAMMALIA	PERISSODACTYLA	EQUIDAE	Equus	grevyi	Oustalet, 1882						Grevy's Zebra	Zèbre de Grévy	Cebra de Grévy	EN	A2ac; C2a(i)	3.1	2013	stable	N
7951	ANIMALIA	CHORDATA	MAMMALIA	PERISSODACTYLA	EQUIDAE	Equus	hemionus	Pallas, 1775					Equus bahram |Equus bedfordi |Equus blanfordi |Equus castaneus |Equus dzigguetai |Equus ferus |Equus finschi |Equus hamar |Equus hemionos |Equus hemippus. |Equus indicus |Equus indicus |Equus khur |Equus kulan |Equus luteus |Equus onager |Equus onager |Equus syriacus |Equus typicus	Asiatic Wild Ass, Asian Wild Ass	Hémione, Ane sauvage d'Asie, Hémippe	Asno Salvaje Asiático, Hemiono	NT		3.1	2015	stable	N
7953	ANIMALIA	CHORDATA	MAMMALIA	PERISSODACTYLA	EQUIDAE	Equus	kiang	Moorcroft, 1841					Asinus equioides|Asinus hemionus|Asinus kyang|Asinus polydon|Equus equioides |Equus hemionus subspecies kiang|Equus holdereri |Equus kiang subspecies holdereri|Equus kyang |Equus nepalensis |Equus polyodon |Equus tafeli|Equus tafeli |Hemionus kiang|Hemionus nepalensis|Microhippus tafeli	Kiang	Âne sauvage du Tibet		LC		3.1	2015	stable	N
41013	ANIMALIA	CHORDATA	MAMMALIA	PERISSODACTYLA	EQUIDAE	Equus	quagga	Boddaert, 1785					Equus burchelli |Equus burchellii	Plains Zebra, Painted Zebra, Common Zebra, Burchell's Zebra			LC		3.1	2008	stable	N
7960	ANIMALIA	CHORDATA	MAMMALIA	PERISSODACTYLA	EQUIDAE	Equus	zebra	Linnaeus, 1758						Mountain Zebra, Hartmann's Mountain Zebra	Zèbre de Hartmann, Zèbre de montagne de Hartmann	Cebra de Hartmann	VU	C1	3.1	2008	unknown	N
7994	ANIMALIA	CHORDATA	MAMMALIA	AFROSORICIDA	CHRYSOCHLORIDAE	Eremitalpa	granti	(Broom, 1907)					Chrysochloris granti	Grant's Golden Mole			LC		3.1	2015	unknown	N
7995	ANIMALIA	CHORDATA	MAMMALIA	RODENTIA	DIPODIDAE	Eremodipus	lichtensteini	(Vinogradov, 1927)					Eremodipus lichtnsteini subspecies balkashensis|Eremodipus lichtnsteini subspecies jaxartensis	Lichtenstein's Jerboa			LC		3.1	2008	unknown	N
15609	ANIMALIA	CHORDATA	MAMMALIA	RODENTIA	CRICETIDAE	Eremoryzomys	polius	(Osgood, 1913)					Oryzomys polius	Gray Rice Rat			DD		3.1	2008	unknown	N
8004	ANIMALIA	CHORDATA	MAMMALIA	RODENTIA	ERETHIZONTIDAE	Erethizon	dorsatum	(Linnaeus, 1758)						North American Porcupine			LC		3.1	2008	stable	N
8010	ANIMALIA	CHORDATA	MAMMALIA	CARNIVORA	PHOCIDAE	Erignathus	barbatus	(Erxleben, 1777)					Phoca barbata	Bearded Seal	Phoque barbu	Foca Barbuda	LC		3.1	2016	unknown	N
40604	ANIMALIA	CHORDATA	MAMMALIA	EULIPOTYPHLA	ERINACEIDAE	Erinaceus	amurensis	Schrenk, 1859					Erinaceus chinensis |Erinaceus dealbatus |Erinaceus hanensis |Erinaceus koreanus |Erinaceus koreensis |Erinaceus kreyenbergi |Erinaceus orientalis |Erinaceus tschifuensis |Erinaceus ussuriensis	Amur Hedgehog, Manchurian Hedgehog			LC		3.1	2008	stable	N
40605	ANIMALIA	CHORDATA	MAMMALIA	EULIPOTYPHLA	ERINACEIDAE	Erinaceus	concolor	Martin, 1837						Southern White-breasted Hedgehog, Eastern European Hedgehog			LC		3.1	2008	unknown	N
29650	ANIMALIA	CHORDATA	MAMMALIA	EULIPOTYPHLA	ERINACEIDAE	Erinaceus	europaeus	Linnaeus, 1758						Western European Hedgehog, Western Hedgehog, Northern Hedgehog	Hérisson d'Europe occidentale	Erizo Europeo Occidental	LC		3.1	2008	stable	N
136344	ANIMALIA	CHORDATA	MAMMALIA	EULIPOTYPHLA	ERINACEIDAE	Erinaceus	roumanicus	Barrett-Hamilton, 1900						Northern White-breasted Hedgehog	Hérisson Des Balkans		LC		3.1	2008	stable	N
8032	ANIMALIA	CHORDATA	MAMMALIA	RODENTIA	MURIDAE	Eropeplus	canus	Miller & Hollister, 1921						Sulawesi Soft-furred Rat			VU	B1ab(ii,iii)	3.1	2008	decreasing	N
136247	ANIMALIA	CHORDATA	MAMMALIA	CHIROPTERA	PHYLLOSTOMIDAE	Erophylla	bombifrons	(Miller, 1899)						Brown Flower Bat			LC		3.1	2008	stable	N
8033	ANIMALIA	CHORDATA	MAMMALIA	CHIROPTERA	PHYLLOSTOMIDAE	Erophylla	sezekorni	(Gundlach, 1860)						Buffy Flower Bat			LC		3.1	2008	unknown	N
8073	ANIMALIA	CHORDATA	MAMMALIA	PRIMATES	CERCOPITHECIDAE	Erythrocebus	patas	(Schreber, 1774)					Simia patas	Patas Monkey	Patas	Mono Patas	LC		3.1	2008	decreasing	N
8097	ANIMALIA	CHORDATA	MAMMALIA	CETARTIODACTYLA	ESCHRICHTIIDAE	Eschrichtius	robustus	(Lilljeborg, 1861)					Eschrichtius gibbosus	Gray Whale, Grey Whale			LC		3.1	2008	stable	N
8153	ANIMALIA	CHORDATA	MAMMALIA	CETARTIODACTYLA	BALAENIDAE	Eubalaena	australis	(Desmoulins, 1822)						Southern Right Whale	Baleine Australe	Ballena Franca	LC		3.1	2013	increasing	N
41712	ANIMALIA	CHORDATA	MAMMALIA	CETARTIODACTYLA	BALAENIDAE	Eubalaena	glacialis	(P.L.S. Müller, 1776)						North Atlantic Right Whale, Black Right Whale	Baleine De Biscaye	Ballena Franca Del Norte	EN	D	3.1	2012	unknown	N
41711	ANIMALIA	CHORDATA	MAMMALIA	CETARTIODACTYLA	BALAENIDAE	Eubalaena	japonica	(Lacépède, 1818)					Eubalaena glacialis	North Pacific Right Whale			EN	D	3.1	2008	unknown	N
8162	ANIMALIA	CHORDATA	MAMMALIA	RODENTIA	DIPODIDAE	Euchoreutes	naso	Sclater, 1891						Long-eared Jerboa			LC		3.1	2008	unknown	N
8166	ANIMALIA	CHORDATA	MAMMALIA	CHIROPTERA	VESPERTILIONIDAE	Euderma	maculatum	(J.A. Allen, 1891)						Spotted Bat			LC		3.1	2008	stable	N
8168	ANIMALIA	CHORDATA	MAMMALIA	CHIROPTERA	VESPERTILIONIDAE	Eudiscopus	denticulus	(Osgood, 1932)						Disk-footed Bat			DD		3.1	2008	unknown	N
8992	ANIMALIA	CHORDATA	MAMMALIA	CETARTIODACTYLA	BOVIDAE	Eudorcas	albonotata	(W. Rothschild, 1903)					Gazella albonotata |Gazella thomsonii subspecies albonotata	* Mongalla Gazelle	Gazelle de Mongalla		LC		3.1	2008	unknown	N
8973	ANIMALIA	CHORDATA	MAMMALIA	CETARTIODACTYLA	BOVIDAE	Eudorcas	rufifrons	(Gray, 1846)					Gazella rufifrons	Red-fronted Gazelle			VU	A2cd	3.1	2008	decreasing	N
8974	ANIMALIA	CHORDATA	MAMMALIA	CETARTIODACTYLA	BOVIDAE	Eudorcas	rufina	(Thomas, 1894)					Gazella rufina	Red Gazelle	Gazelle Rouge		DD		3.1	2008	unknown	N
8982	ANIMALIA	CHORDATA	MAMMALIA	CETARTIODACTYLA	BOVIDAE	Eudorcas	thomsonii	(Günther, 1884)					Gazella thomsonii	Thomson's Gazelle			NT		3.1	2008	decreasing	N
8991	ANIMALIA	CHORDATA	MAMMALIA	CETARTIODACTYLA	BOVIDAE	Eudorcas	tilonura	(Heuglin, 1868)					Eudorcas rufifrons subspecies tilonura|Gazella rufifrons subspecies tilonura	Eritrean Gazelle, *Heuglin's Gazelle	Gazelle d'Erythrée		VU	C1	3.1	2008	decreasing	N
8204	ANIMALIA	CHORDATA	MAMMALIA	PRIMATES	LEMURIDAE	Eulemur	albifrons	(E. Geoffroy, 1796)					Eulemur fulvus subspecies albifrons	White-fronted Lemur, White-fronted Brown Lemur			EN	A2cde	3.1	2014	decreasing	N
8205	ANIMALIA	CHORDATA	MAMMALIA	PRIMATES	LEMURIDAE	Eulemur	cinereiceps	(A. Grandidier & Milne-Edwards, 1890)					Eulemur albocollaris |Eulemur albocollaris |Eulemur fulvus subspecies albocollaris	White-collared Lemur, White-collared Brown Lemur, Grey-headed Lemur			CR	A4cde	3.1	2014	decreasing	N
8206	ANIMALIA	CHORDATA	MAMMALIA	PRIMATES	LEMURIDAE	Eulemur	collaris	(É. Geoffroy, 1812)					Eulemur fulvus subspecies collaris	Collared Brown Lemur, Red-collared Lemur			EN	A2cd+3cd+4cd	3.1	2014	decreasing	N
8199	ANIMALIA	CHORDATA	MAMMALIA	PRIMATES	LEMURIDAE	Eulemur	coronatus	(Gray, 1842)						Crowned Lemur	Lémur À Couronne	Lemur Coronado	EN	A3cd	3.1	2014	decreasing	N
8211	ANIMALIA	CHORDATA	MAMMALIA	PRIMATES	LEMURIDAE	Eulemur	flavifrons	(Gray, 1867)					Eulemur macaco subspecies flavifrons	Blue-eyed Black Lemur, Sclater's Black Lemur, Sclater's Lemur			CR	A4cd	3.1	2014	decreasing	N
8207	ANIMALIA	CHORDATA	MAMMALIA	PRIMATES	LEMURIDAE	Eulemur	fulvus	(É. Geoffroy, 1796)					Eulemur fulvus subspecies fulvus|Eulemur fulvus subspecies mayottensis	Brown Lemur, Common Brown Lemur	Lémur Brun, Maki Brun		NT		3.1	2014	decreasing	N
8212	ANIMALIA	CHORDATA	MAMMALIA	PRIMATES	LEMURIDAE	Eulemur	macaco	(Linnaeus, 1766)					Eulemur macaco subspecies macaco	Black Lemur			VU	B1ab(i,ii,iii,v)	3.1	2014	decreasing	N
8202	ANIMALIA	CHORDATA	MAMMALIA	PRIMATES	LEMURIDAE	Eulemur	mongoz	(Linnaeus, 1766)						Mongoose Lemur	Maki Mongoz, Lémur Mongoz	Lemur Mangosta	CR	A4cde	3.1	2014	decreasing	N
8203	ANIMALIA	CHORDATA	MAMMALIA	PRIMATES	LEMURIDAE	Eulemur	rubriventer	(I. Geoffroy, 1850)						Red-bellied Lemur	Lémur À Ventre Rouge	Lemur De Vientre Rojo	VU	A2cd	3.1	2014	decreasing	N
136269	ANIMALIA	CHORDATA	MAMMALIA	PRIMATES	LEMURIDAE	Eulemur	rufifrons	(Bennett, 1833)						Red-fronted Brown Lemur, Bennett's Brown Lemur			NT		3.1	2014	decreasing	N
8209	ANIMALIA	CHORDATA	MAMMALIA	PRIMATES	LEMURIDAE	Eulemur	rufus	(Audebert, 1799)					Eulemur fulvus subspecies rufus	Red Brown Lemur, Audebert's Brown Lemur, Red-fronted Brown Lemur			VU	A4cd	3.1	2014	decreasing	N
8210	ANIMALIA	CHORDATA	MAMMALIA	PRIMATES	LEMURIDAE	Eulemur	sanfordi	(Archbold, 1932)					Eulemur fulvus subspecies sanfordi	Sanford's Brown Lemur			EN	B1ab(i,ii,iii,v)	3.1	2014	decreasing	N
8239	ANIMALIA	CHORDATA	MAMMALIA	CARNIVORA	OTARIIDAE	Eumetopias	jubatus	(Schreber, 1776)					Phoca jubata	Steller Sea Lion, Northern Sealion, Northern Sea Lion, Steller's Sealion, Steller's Sea Lion			NT		3.1	2016	increasing	N
8241	ANIMALIA	CHORDATA	MAMMALIA	CHIROPTERA	MOLOSSIDAE	Eumops	auripendulus	(Shaw, 1800)						Shaw's Mastiff Bat, Black Bonneted Bat			LC		3.1	2016	unknown	N
8242	ANIMALIA	CHORDATA	MAMMALIA	CHIROPTERA	MOLOSSIDAE	Eumops	bonariensis	(Peters, 1874)						Dwarf Bonneted Bat			LC		3.1	2008	unknown	N
8243	ANIMALIA	CHORDATA	MAMMALIA	CHIROPTERA	MOLOSSIDAE	Eumops	dabbenei	Thomas, 1914						Big Bonneted Bat, Dabbene's Mastiff Bat			LC		3.1	2015	unknown	N
136433	ANIMALIA	CHORDATA	MAMMALIA	CHIROPTERA	MOLOSSIDAE	Eumops	floridanus	G.M. Allen, 1932						Florida Bonneted Bat			VU	C2a(i)	3.1	2016	decreasing	N
8244	ANIMALIA	CHORDATA	MAMMALIA	CHIROPTERA	MOLOSSIDAE	Eumops	glaucinus	(Wagner, 1843)						Wagner's Bonneted Bat			LC		3.1	2008	unknown	N
8245	ANIMALIA	CHORDATA	MAMMALIA	CHIROPTERA	MOLOSSIDAE	Eumops	hansae	Sanborn, 1932						Sanborn's Bonneted Bat			LC		3.1	2015	unknown	N
8246	ANIMALIA	CHORDATA	MAMMALIA	CHIROPTERA	MOLOSSIDAE	Eumops	maurus	(Thomas, 1901)						Guianan Bonneted Bat			DD		3.1	2008	decreasing	N
136825	ANIMALIA	CHORDATA	MAMMALIA	CHIROPTERA	MOLOSSIDAE	Eumops	patagonicus	Thomas, 1924						Patagonian Dwarf Bonneted Bat			LC		3.1	2015	stable	N
8247	ANIMALIA	CHORDATA	MAMMALIA	CHIROPTERA	MOLOSSIDAE	Eumops	perotis	(Schinz, 1821)						Western Mastiff Bat, Western Bonneted Bat, Greater Bonneted Bat			LC		3.1	2016	decreasing	N
136809	ANIMALIA	CHORDATA	MAMMALIA	CHIROPTERA	MOLOSSIDAE	Eumops	trumbulli	Thomas, 1901									LC		3.1	2008	unknown	N
8248	ANIMALIA	CHORDATA	MAMMALIA	CHIROPTERA	MOLOSSIDAE	Eumops	underwoodi	Goodwin, 1940						Underwood's Bonneted Bat			LC		3.1	2008	unknown	N
8256	ANIMALIA	CHORDATA	MAMMALIA	RODENTIA	CRICETIDAE	Euneomys	chinchilloides	(Waterhouse, 1839)						Patagonian Chincilla Mouse			DD		3.1	2008	unknown	N
136261	ANIMALIA	CHORDATA	MAMMALIA	RODENTIA	CRICETIDAE	Euneomys	fossor	(Thomas, 1899)						Burrowing Euneomys			DD		3.1	2008	unknown	N
8257	ANIMALIA	CHORDATA	MAMMALIA	RODENTIA	CRICETIDAE	Euneomys	mordax	Thomas, 1912						Biting Chincilla Mouse			LC		3.1	2008	stable	N
8258	ANIMALIA	CHORDATA	MAMMALIA	RODENTIA	CRICETIDAE	Euneomys	petersoni	J.A. Allen, 1903						Peterson's Chincilla Mouse			LC		3.1	2008	stable	N
8265	ANIMALIA	CHORDATA	MAMMALIA	PRIMATES	GALAGIDAE	Euoticus	elegantulus	(Le Conte, 1857)					Microcebus elegantulus	Southern Needle-clawed Galago, Western Needle-clawed Galago, Elegant Galago, Western Needle-clawed Bushbaby, Elegant Needle-clawed Galago	Galago élégant	Abolí, Gálago Elegante	LC		3.1	2008	stable	N
8266	ANIMALIA	CHORDATA	MAMMALIA	PRIMATES	GALAGIDAE	Euoticus	pallidus	(Gray, 1863)					Otogale pallida	Northern Needle-clawed Galago, Northern Needle-clawed Bushbaby, Pallid Needle-clawed Galago			LC		3.1	2008	unknown	N
8269	ANIMALIA	CHORDATA	MAMMALIA	RODENTIA	SCIURIDAE	Eupetaurus	cinereus	Thomas, 1888						Woolly Flying Squirrel			EN	A2c+3c; C1	3.1	2010	unknown	N
8306	ANIMALIA	CHORDATA	MAMMALIA	CINGULATA	DASYPODIDAE	Euphractus	sexcinctus	(Linnaeus, 1758)						Yellow Armadillo, Six-Banded Armadillo		Gualacate	LC		3.1	2014	stable	N
68336601	ANIMALIA	CHORDATA	MAMMALIA	CARNIVORA	EUPLERIDAE	Eupleres	goudotii	Doyère, 1835					Eupleres goudotii subspecies goudotti	Eastern Falanouc, Fanalouc	Euplère de Goudot		VU	A2cde+3cde+4cde	3.1	2016	decreasing	N
39547	ANIMALIA	CHORDATA	MAMMALIA	CARNIVORA	EUPLERIDAE	Eupleres	major	Lavauden, 1929					Eupleres goudotii subspecies major	Western Falanouc			EN	A2cde+3cde+4cde	3.1	2016	decreasing	N
41459	ANIMALIA	CHORDATA	MAMMALIA	EULIPOTYPHLA	TALPIDAE	Euroscaptor	grandis	Miller, 1940						Greater Chinese Mole			LC		3.1	2016	unknown	N
41460	ANIMALIA	CHORDATA	MAMMALIA	EULIPOTYPHLA	TALPIDAE	Euroscaptor	klossi	Thomas, 1929					Euroscaptor malayana	Kloss's Mole, Kloss's Mole			LC		3.1	2008	unknown	N
41461	ANIMALIA	CHORDATA	MAMMALIA	EULIPOTYPHLA	TALPIDAE	Euroscaptor	longirostris	(Milne-Edwards, 1870)						Long-nosed Mole			LC		3.1	2008	unknown	N
41462	ANIMALIA	CHORDATA	MAMMALIA	EULIPOTYPHLA	TALPIDAE	Euroscaptor	micrura	(Hodgson, 1841)						Himalayan Mole			LC		3.1	2008	unknown	N
8385	ANIMALIA	CHORDATA	MAMMALIA	EULIPOTYPHLA	TALPIDAE	Euroscaptor	mizura	(Günther, 1880)						Japanese Mountain Mole			LC		3.1	2016	decreasing	N
8386	ANIMALIA	CHORDATA	MAMMALIA	EULIPOTYPHLA	TALPIDAE	Euroscaptor	parvidens	Miller, 1940						Small-toothed Mole			DD		3.1	2016	unknown	N
45955241	ANIMALIA	CHORDATA	MAMMALIA	EULIPOTYPHLA	TALPIDAE	Euroscaptor	subanura	Kawada, Nguyen & Son, 2012									DD		3.1	2016	stable	N
29402	ANIMALIA	CHORDATA	MAMMALIA	RODENTIA	CRICETIDAE	Euryoryzomys	emmonsae	(Musser, Carleton, Brothers & Gardner, 1998)					Oryzomys emmonsae	Emmons's Rice Rat			DD		3.1	2008	unknown	N
15602	ANIMALIA	CHORDATA	MAMMALIA	RODENTIA	CRICETIDAE	Euryoryzomys	lamia	(Thomas, 1901)					Oryzomys lamia	Monster Rice Rat			EN	A2c+3c	3.1	2008	decreasing	N
15603	ANIMALIA	CHORDATA	MAMMALIA	RODENTIA	CRICETIDAE	Euryoryzomys	legatus	(Thomas, 1925)					Oryzomys legatus	Big-headed Rice Rat			LC		3.1	2008	decreasing	N
15605	ANIMALIA	CHORDATA	MAMMALIA	RODENTIA	CRICETIDAE	Euryoryzomys	macconnelli	(Thomas, 1910)					Oryzomys macconnelli	Macconnell's Rice Rat			LC		3.1	2008	unknown	N
15607	ANIMALIA	CHORDATA	MAMMALIA	RODENTIA	CRICETIDAE	Euryoryzomys	nitidus	(Thomas, 1884)					Oryzomys nitidus	Elegant Rice Rat			LC		3.1	2008	stable	N
29405	ANIMALIA	CHORDATA	MAMMALIA	RODENTIA	CRICETIDAE	Euryoryzomys	russatus	(Wagner, 1848)					Oryzomys intermedia |Oryzomys intermedius |Oryzomys kelloggi |Oryzomys russatus	Russet Rice Rat			LC		3.1	2008	stable	N
8418	ANIMALIA	CHORDATA	MAMMALIA	RODENTIA	ECHIMYIDAE	Euryzygomatomys	spinosus	(G. Fischer, 1814)					Euryzygomatomys guiara	Guiara			LC		3.1	2008	unknown	N
8436	ANIMALIA	CHORDATA	MAMMALIA	RODENTIA	SCIURIDAE	Exilisciurus	concinnus	(Thomas, 1888)						Philippine Pygmy Squirrel			LC		3.1	2008	stable	N
8437	ANIMALIA	CHORDATA	MAMMALIA	RODENTIA	SCIURIDAE	Exilisciurus	exilis	(Müller, 1838)						Least Pygmy Squirrel			DD		3.1	2008	unknown	N
8438	ANIMALIA	CHORDATA	MAMMALIA	RODENTIA	SCIURIDAE	Exilisciurus	whiteheadi	(Thomas, 1887)						Tufted Pygmy Squirrel			LC		3.1	2008	stable	N
17324	ANIMALIA	CHORDATA	MAMMALIA	CHIROPTERA	VESPERTILIONIDAE	Falsistrellus	affinis	(Dobson, 1871)					Pipistrellus affinis |Vesperugo affinis	Chocolate Pipistrelle, Grizzled Pipistrelle			LC		3.1	2008	unknown	N
17348	ANIMALIA	CHORDATA	MAMMALIA	CHIROPTERA	VESPERTILIONIDAE	Falsistrellus	mackenziei	Kitchener, Caputi & Jones, 1986					Pipistrellus mackenziei	Western False Pipistrelle, Mackenzie's False Pipistrelle			NT		3.1	2008	decreasing	N
17351	ANIMALIA	CHORDATA	MAMMALIA	CHIROPTERA	VESPERTILIONIDAE	Falsistrellus	mordax	(Peters, 1866)					Pipistrellus mordax	Pungent Pipistrelle			DD		3.1	2008	unknown	N
17359	ANIMALIA	CHORDATA	MAMMALIA	CHIROPTERA	VESPERTILIONIDAE	Falsistrellus	petersi	(Meyer, 1899)					Pipistrellus petersi	Peters's Pipistrelle, North Wallacean Pipistrelle			DD		3.1	2008	unknown	N
17367	ANIMALIA	CHORDATA	MAMMALIA	CHIROPTERA	VESPERTILIONIDAE	Falsistrellus	tasmaniensis	(Gould, 1858)					Pipistrellus tasmaniensis	Eastern False Pipistrelle			LC		3.1	2008	decreasing	N
8539	ANIMALIA	CHORDATA	MAMMALIA	CARNIVORA	FELIDAE	Felis	bieti	Milne-Edwards, 1892					Felis silvestris subspecies bieti	Chinese Mountain Cat, Grass Cat, Chinese Alpine Steppe Cat, Chinese Steppe Cat, Chinese Desert Cat	Chat de Biet	Gato de Biet, Gato del Desierto de China	VU	C2a(i)	3.1	2015	decreasing	N
8540	ANIMALIA	CHORDATA	MAMMALIA	CARNIVORA	FELIDAE	Felis	chaus	Schreber, 1777						Jungle Cat, Swamp Cat, Reed Cat	Chat de jungle, Chat des Marais	Gato de la Jungla, Gato de los Pantanos	LC		3.1	2008	decreasing	N
8541	ANIMALIA	CHORDATA	MAMMALIA	CARNIVORA	FELIDAE	Felis	margarita	Loche, 1858						Sand Cat, Sand Dune Cat	Chat des sables	Gato de las Arenas, Gato del Sahara	NT		3.1	2011	unknown	N
8542	ANIMALIA	CHORDATA	MAMMALIA	CARNIVORA	FELIDAE	Felis	nigripes	Burchell, 1824						Black-footed Cat, Small-spotted Cat	Chat à pieds noirs	Gato de Pies Negros, Gato Patinegro	VU	C2a(i)	3.1	2016	decreasing	N
60354712	ANIMALIA	CHORDATA	MAMMALIA	CARNIVORA	FELIDAE	Felis	silvestris	Schreber, 1777						Wild Cat, Wildcat	Chat sauvage, Chat orné	Gato Montés, Gato Silvestre	LC		3.1	2015	decreasing	N
8548	ANIMALIA	CHORDATA	MAMMALIA	RODENTIA	CTENODACTYLIDAE	Felovia	vae	Lataste, 1886						Felou Gundi			DD		3.1	2008	unknown	N
8551	ANIMALIA	CHORDATA	MAMMALIA	CETARTIODACTYLA	DELPHINIDAE	Feresa	attenuata	Gray, 1875						Pygmy Killer Whale, Slender Blackfish	Epaulard pygmée, Orque pygmée	Orca Pigmeo	DD		3.1	2008	unknown	N
8553	ANIMALIA	CHORDATA	MAMMALIA	EULIPOTYPHLA	SORICIDAE	Feroculus	feroculus	(Kelaart, 1850)						Kelaart's Long-clawed Shrew			EN	B1ab(ii,iii)+2ab(ii,iii)	3.1	2008	decreasing	N
8668	ANIMALIA	CHORDATA	MAMMALIA	CARNIVORA	EUPLERIDAE	Fossa	fossana	(P.L.S. Müller, 1776)					Viverra fossa	Spotted Fanaloka, Fanaloka, Malagasy Civet	Civette Fossane, Civette Malgache, Fossane	Cibeta de Madagascar	VU	A3cde+4cde	3.1	2015	decreasing	N
44858	ANIMALIA	CHORDATA	MAMMALIA	RODENTIA	BATHYERGIDAE	Fukomys	anselli	(Burda, Zima, Scharff, Macholán & Kawalika, 1999)					Cryptomys anselli	Zambian Mole Rat, Zambian Mole-rat			NT		3.1	2008	decreasing	N
5752	ANIMALIA	CHORDATA	MAMMALIA	RODENTIA	BATHYERGIDAE	Fukomys	bocagei	(de Winton, 1897)					Cryptomys bocagei	Bocage's Mole Rat			LC		3.1	2008	unknown	N
5753	ANIMALIA	CHORDATA	MAMMALIA	RODENTIA	BATHYERGIDAE	Fukomys	damarensis	(Ogilby, 1838)					Cryptomys damarensis	Damara Mole Rat			LC		3.1	2008	stable	N
44860	ANIMALIA	CHORDATA	MAMMALIA	RODENTIA	BATHYERGIDAE	Fukomys	darlingi	(Thomas, 1895)					Cryptomys darlingi	Mashona Mole-rat			LC		3.1	2008	stable	N
5754	ANIMALIA	CHORDATA	MAMMALIA	RODENTIA	BATHYERGIDAE	Fukomys	foxi	(Thomas, 1911)					Cryptomys foxi	Nigerian Mole Rat			DD		3.1	2008	unknown	N
44861	ANIMALIA	CHORDATA	MAMMALIA	RODENTIA	BATHYERGIDAE	Fukomys	kafuensis	(Burda, Zima, Scharff, Macholán & Kawalika, 1999)					Cryptomys kafuensis				VU	B1ab(v)	3.1	2008	decreasing	N
5756	ANIMALIA	CHORDATA	MAMMALIA	RODENTIA	BATHYERGIDAE	Fukomys	mechowi	(Peters, 1881)					Cryptomys mechowi	Mechow's Mole Rat			LC		3.1	2008	stable	N
5757	ANIMALIA	CHORDATA	MAMMALIA	RODENTIA	BATHYERGIDAE	Fukomys	ochraceocinereus	(Heuglin, 1864)					Cryptomys ochraceocinereus	Ochre Mole Rat			LC		3.1	2008	unknown	N
5751	ANIMALIA	CHORDATA	MAMMALIA	RODENTIA	BATHYERGIDAE	Fukomys	zechi	(Matschie, 1900)					Cryptomys zechi	Ghana Mole Rat, Togo Mole Rat			LC		3.1	2008	stable	N
8700	ANIMALIA	CHORDATA	MAMMALIA	RODENTIA	SCIURIDAE	Funambulus	layardi	(Blyth, 1849)					Funambulus layardi |Sciurus layardi |Tamoides layardi subspecies layardi|Tamoides layardi subspecies signatus	Layard's Palm Squirrel			VU	A3c+4c; B1ab(i,ii,iii)	3.1	2016	decreasing	N
8701	ANIMALIA	CHORDATA	MAMMALIA	RODENTIA	SCIURIDAE	Funambulus	palmarum	(Linnaeus, 1766)					Sciurus brodei |Sciurus indicus |Sciurus kelaarti |Sciurus palmarum |Sciurus pencillatus	Common Palm Squirrel, Indian Palm Squirrel, Three-striped Palm Squirrel			LC		3.1	2008	increasing	N
8702	ANIMALIA	CHORDATA	MAMMALIA	RODENTIA	SCIURIDAE	Funambulus	pennantii	Wroughton, 1905						Five-striped Palm Squirrel, Northern Palm Squirrel			LC		3.1	2008	unknown	N
8703	ANIMALIA	CHORDATA	MAMMALIA	RODENTIA	SCIURIDAE	Funambulus	sublineatus	(Waterhouse, 1838)					Funambulus kathleenae |Sciurus delesserti |Sciurus palmarum variety obscura|Sciurus sublineatus |Sciurus trilineatus |Tamoides sublineatus	Dusky-striped Squirrel, Dusky Palm Squirrel			VU	B2ab(i,ii,iii)	3.1	2008	decreasing	N
8704	ANIMALIA	CHORDATA	MAMMALIA	RODENTIA	SCIURIDAE	Funambulus	tristriatus	(Waterhouse, 1837)					Funambulus thomasi |Funambulus tristriatus |Funambulus tristriatus subspecies annandalei|Funambulus wroughtoni |Sciurus dussmieri |Sciurus tristriatus	Western Ghats Striped Squirrel, Western Ghats Squirrel, Jungle Striped Squirrel, Jungle Palm Squirrel			LC		3.1	2008	decreasing	N
8756	ANIMALIA	CHORDATA	MAMMALIA	RODENTIA	SCIURIDAE	Funisciurus	anerythrus	(Thomas, 1890)						Redness Tree Squirrel, Thomas's Rope Squirrel	Funisciure À Dos Rayé Du Niger		LC		3.1	2008	unknown	N
8757	ANIMALIA	CHORDATA	MAMMALIA	RODENTIA	SCIURIDAE	Funisciurus	bayonii	(Bocage, 1890)						Lunda Rope Squirrel			DD		3.1	2008	unknown	N
8755	ANIMALIA	CHORDATA	MAMMALIA	RODENTIA	SCIURIDAE	Funisciurus	carruthersi	Thomas, 1906						Carruther's Mountain Squirrel			LC		3.1	2008	unknown	N
8758	ANIMALIA	CHORDATA	MAMMALIA	RODENTIA	SCIURIDAE	Funisciurus	congicus	(Kuhl, 1820)						Congo Rope Squirrel			LC		3.1	2008	stable	N
136461	ANIMALIA	CHORDATA	MAMMALIA	RODENTIA	SCIURIDAE	Funisciurus	duchaillui	Sanborn, 1953									DD		3.1	2008	unknown	N
8759	ANIMALIA	CHORDATA	MAMMALIA	RODENTIA	SCIURIDAE	Funisciurus	isabella	(Gray, 1862)						Lady Burton's Rope Squirrel			LC		3.1	2008	unknown	N
8760	ANIMALIA	CHORDATA	MAMMALIA	RODENTIA	SCIURIDAE	Funisciurus	lemniscatus	(Le Conte, 1857)						Ribboned Rope Squirrel			LC		3.1	2008	unknown	N
8761	ANIMALIA	CHORDATA	MAMMALIA	RODENTIA	SCIURIDAE	Funisciurus	leucogenys	(Waterhouse, 1842)						Orange Headed Tree Squirrel, Red-cheeked Rope Squirrel	Funisciure À Tete Orange		LC		3.1	2008	unknown	N
8762	ANIMALIA	CHORDATA	MAMMALIA	RODENTIA	SCIURIDAE	Funisciurus	pyrropus	(F. Cuvier, 1833)						Fire-footed Rope Squirrel			LC		3.1	2008	stable	N
8763	ANIMALIA	CHORDATA	MAMMALIA	RODENTIA	SCIURIDAE	Funisciurus	substriatus	De Winton, 1899						Kintampo Rope Squirrel, Winston's Tree Squirrel	Funisciure De Kitampo		DD		3.1	2008	unknown	N
8771	ANIMALIA	CHORDATA	MAMMALIA	CHIROPTERA	FURIPTERIDAE	Furipterus	horrens	(F. Cuvier, 1828)						Thumbless Bat			LC		3.1	2008	unknown	N
8786	ANIMALIA	CHORDATA	MAMMALIA	PRIMATES	GALAGIDAE	Galago	gallarum	Thomas, 1901						Somali Lesser Galago, Somali Galago		Gálago Etíope	LC		3.1	2008	stable	N
8787	ANIMALIA	CHORDATA	MAMMALIA	PRIMATES	GALAGIDAE	Galago	matschiei	Lorenz, 1917					Galago inustus|Galago senegalensis subspecies inustus	Spectacled Lesser Galago, Matschie's Galago, Lesser Needle-clawed Galago, Eastern Needle-clawed Galago, Spectacled Galago, Eastern Needle-clawed Bushbaby	Galago du Congo		LC		3.1	2008	decreasing	N
8788	ANIMALIA	CHORDATA	MAMMALIA	PRIMATES	GALAGIDAE	Galago	moholi	A. Smith, 1836					Galago moholi subspecies bradfieldi|Galago moholi subspecies moholi	Southern Lesser Galago, South African Lesser Galago, South African Galago, Mohol Galago			LC		3.1	2008	stable	N
8789	ANIMALIA	CHORDATA	MAMMALIA	PRIMATES	GALAGIDAE	Galago	senegalensis	É. Geoffroy Saint-Hilaire, 1796						Northern Lesser Galago, Senegal Galago, Lesser Bushbaby, Lesser Galago, Senegal Lesser Galago	Galago du Sénégal	Gálago de Senegal	LC		3.1	2008	stable	N
136212	ANIMALIA	CHORDATA	MAMMALIA	PRIMATES	GALAGIDAE	Galagoides	cocos	(Heller, 1912)					Galago moholi subspecies cocos	Kenya Coast Galago			LC		3.1	2008	stable	N
40649	ANIMALIA	CHORDATA	MAMMALIA	PRIMATES	GALAGIDAE	Galagoides	demidoff	(G. Fischer, 1806)					Galago demidoff|Galago demidovii|Galagoides demidovii|Galagoides demidovii subspecies anomurus|Galagoides demidovii subspecies medius|Galagoides demidovii subspecies phasma|Galagoides demidovii subspecies poensis|Galagoides demidovii subspecies pusillus|Galligoides demidovii subspecies murinus	Demidoff's Dwarf Galago, Dwarf Galago, Dwarf Bushbaby, Demidoff's Galago	Galago de Demidoff	Gálago Enano	LC		3.1	2016	stable	N
40650	ANIMALIA	CHORDATA	MAMMALIA	PRIMATES	GALAGIDAE	Galagoides	granti	(Thomas & Wroughton, 1907)					Galago granti	Mozambique Dwarf Galago, Grant's Lesser Galago, Grant's Dwarf Galago, Grant's Bushbaby, Mozambique Lesser Galago			LC		3.1	2008	stable	N
40651	ANIMALIA	CHORDATA	MAMMALIA	PRIMATES	GALAGIDAE	Galagoides	orinus	(Lawrence & Washburn, 1936)					Galago demidovii subspecies orinus	Mountain Dwarf Galago, Amani Dwarf Galago, Uluguru Bushbaby			NT		3.1	2008	decreasing	N
40652	ANIMALIA	CHORDATA	MAMMALIA	PRIMATES	GALAGIDAE	Galagoides	rondoensis	(Honess in Kingdon, 1997)					Galago rondoensis	Rondo Dwarf Galago, Rondo Bushbaby			CR	B1ab(ii,iii)	3.1	2008	decreasing	N
40653	ANIMALIA	CHORDATA	MAMMALIA	PRIMATES	GALAGIDAE	Galagoides	thomasi	(Elliot, 1907)					Galago thomasi	Thomas's Dwarf Galago, Thomas's Bushbaby			LC		3.1	2008	stable	N
8790	ANIMALIA	CHORDATA	MAMMALIA	PRIMATES	GALAGIDAE	Galagoides	zanzibaricus	(Matschiei, 1893)					Galago udzungwensis|Galago zanzibaricus	Tanzania Coast Dwarf Galago, Udzungwa Bushbaby, Matundu Dwarf Galago, Zanzibar Bushbaby, Zanzibar Galago			LC		3.1	2008	stable	N
8823	ANIMALIA	CHORDATA	MAMMALIA	RODENTIA	CAVIIDAE	Galea	flavidens	(Brandt, 1835)						Yellow-toothed Cavy			LC		3.1	2008	unknown	N
8824	ANIMALIA	CHORDATA	MAMMALIA	RODENTIA	CAVIIDAE	Galea	musteloides	Meyen, 1833						Common Yellow-toothed Cavy			LC		3.1	2008	stable	N
8825	ANIMALIA	CHORDATA	MAMMALIA	RODENTIA	CAVIIDAE	Galea	spixii	(Wagler, 1831)						Spix's Yellow-toothed Cavy			LC		3.1	2008	stable	N
8826	ANIMALIA	CHORDATA	MAMMALIA	EULIPOTYPHLA	TALPIDAE	Galemys	pyrenaicus	(E. Geoffroy St. Hilaire, 1811)						Pyrenean Desman	Desman Des Pyrénées	Desmán Ibérico	VU	A2ac+3c+4ac	3.1	2008	decreasing	N
8827	ANIMALIA	CHORDATA	MAMMALIA	RODENTIA	CRICETIDAE	Galenomys	garleppi	(Thomas, 1898)						Gerlepp's Mouse			DD		3.1	2008	unknown	N
41502	ANIMALIA	CHORDATA	MAMMALIA	DERMOPTERA	CYNOCEPHALIDAE	Galeopterus	variegatus	(Audebert, 1799)					Cynocephalus variegatus	Sunda Flying Lemur, Malayan Flying Lemur			LC		3.1	2008	decreasing	N
41639	ANIMALIA	CHORDATA	MAMMALIA	CARNIVORA	MUSTELIDAE	Galictis	cuja	(Molina, 1782)						Lesser Grison		Hurón Menor	LC		3.1	2016	unknown	N
41640	ANIMALIA	CHORDATA	MAMMALIA	CARNIVORA	MUSTELIDAE	Galictis	vittata	(Schreber, 1776)					Viverra vittata	Greater Grison		Hurón, Grisón, Perro de Agua	LC		3.1	2016	stable	N
39426	ANIMALIA	CHORDATA	MAMMALIA	CARNIVORA	EUPLERIDAE	Galidia	elegans	I. Geoffroy Saint-Hilaire, 1837						Ring-tailed Vontsira, Ring-tailed Mongoose, Malagasy Ring-tailed Mongoose			LC		3.1	2015	decreasing	N
8833	ANIMALIA	CHORDATA	MAMMALIA	CARNIVORA	EUPLERIDAE	Galidictis	fasciata	(Gmelin, 1788)					Viverra fasciata	Broad-striped Vontsira, Broad-striped Mongoose, Malagasy Broad-striped Mongoose			VU	A3cde+4cde	3.1	2016	decreasing	N
8834	ANIMALIA	CHORDATA	MAMMALIA	CARNIVORA	EUPLERIDAE	Galidictis	grandidieri	Wozencraft, 1986						Grandidier's Vontsira, Grandidier's Mongoose, Giant-striped Mongoose			EN	B1ab(i,ii,iii,v)	3.1	2015	decreasing	N
8981	ANIMALIA	CHORDATA	MAMMALIA	CETARTIODACTYLA	BOVIDAE	Gazella	arabica	(Lichtenstein, 1827)						Arabian Gazelle	Gazelle d'Arabie		DD		3.1	2008	unknown	N
8978	ANIMALIA	CHORDATA	MAMMALIA	CETARTIODACTYLA	BOVIDAE	Gazella	bennettii	(Sykes, 1831)						Chinkara, Indian Gazelle	Gazelle De L'Inde		LC		3.1	2008	stable	N
8987	ANIMALIA	CHORDATA	MAMMALIA	CETARTIODACTYLA	BOVIDAE	Gazella	bilkis	Groves & Lay, 1985						Queen of Sheba's Gazelle, Yemen Gazelle	Gazelle du Yemen	Gacela de Yemen	EX		3.1	2008		N
8967	ANIMALIA	CHORDATA	MAMMALIA	CETARTIODACTYLA	BOVIDAE	Gazella	cuvieri	(Ogilby, 1841)						Cuvier's Gazelle, Edmi	Gazelle de Cuvier	Gacela de Cuvier	EN	C2a(i)	3.1	2008	unknown	N
8969	ANIMALIA	CHORDATA	MAMMALIA	CETARTIODACTYLA	BOVIDAE	Gazella	dorcas	(Linnaeus, 1758)						Dorcas Gazelle	Gazelle Dorcas	Gacela Dorcas	VU	A2cd	3.1	2008	decreasing	N
8970	ANIMALIA	CHORDATA	MAMMALIA	CETARTIODACTYLA	BOVIDAE	Gazella	gazella	(Pallas, 1766)						Mountain Gazelle, Idmi	Gazelle d'Arabie, Gazelle Edmi	Gacela Idmi	VU	A2ad	3.1	2008	decreasing	N
8972	ANIMALIA	CHORDATA	MAMMALIA	CETARTIODACTYLA	BOVIDAE	Gazella	leptoceros	(F. Cuvier, 1842)						Slender-horned Gazelle	Gazelle Leptocère, Gazelle à Cornes Fines	Gacela de Astas Delgadas	EN	C2a(i)	3.1	2008	decreasing	N
8977	ANIMALIA	CHORDATA	MAMMALIA	CETARTIODACTYLA	BOVIDAE	Gazella	marica	Thomas, 1897					Gazella subgutturosa subspecies marica	Arabian Sand Gazelle	Gazelle d'Arabie	Gacela de Bocio	VU	C2a(i)	3.1	2008	decreasing	N
8980	ANIMALIA	CHORDATA	MAMMALIA	CETARTIODACTYLA	BOVIDAE	Gazella	saudiya	Carruthers & Schwarz, 1935					Gazella dorcas subspecies saudiya	Saudi Gazelle	Gazelle Saoudite	Gacela Saudi	EX		3.1	2008		N
8975	ANIMALIA	CHORDATA	MAMMALIA	CETARTIODACTYLA	BOVIDAE	Gazella	spekei	Blyth, 1863						*Speke's Gazelle	Gazelle de Speke		EN	A2cd	3.1	2008	decreasing	N
8976	ANIMALIA	CHORDATA	MAMMALIA	CETARTIODACTYLA	BOVIDAE	Gazella	subgutturosa	(Güldenstädt, 1780)						Goitered Gazelle	Gazella à goître	Gacela de Bocio	VU	A2ad	3.1	2008	decreasing	N
8994	ANIMALIA	CHORDATA	MAMMALIA	CARNIVORA	VIVERRIDAE	Genetta	abyssinica	(Rüppell, 1836)						Ethiopian Genet, Abyssinian Genet	Genette d'Abyssinie		DD		3.1	2016	unknown	N
41696	ANIMALIA	CHORDATA	MAMMALIA	CARNIVORA	VIVERRIDAE	Genetta	angolensis	Bocage, 1882						Miombo Genet, Angolan Genet	Genette d'Angola		LC		3.1	2016	unknown	N
136223	ANIMALIA	CHORDATA	MAMMALIA	CARNIVORA	VIVERRIDAE	Genetta	bourloni	Gaubert, 2003						Bourlon's Genet	Genette de Bourlon		VU	C1	3.1	2015	decreasing	N
8998	ANIMALIA	CHORDATA	MAMMALIA	CARNIVORA	VIVERRIDAE	Genetta	cristata	Hayman in Sanborn, 1940						Crested Genet, Crested Servaline Genet	Genette servaline à crête		VU	C1	3.1	2015	decreasing	N
41698	ANIMALIA	CHORDATA	MAMMALIA	CARNIVORA	VIVERRIDAE	Genetta	genetta	(Linnaeus, 1758)						Common Genet	Genette commune	Gineta	LC		3.1	2015	stable	N
8997	ANIMALIA	CHORDATA	MAMMALIA	CARNIVORA	VIVERRIDAE	Genetta	johnstoni	Pocock, 1908						Johnston's Genet	Genette de Johnston		NT		3.1	2016	decreasing	N
41699	ANIMALIA	CHORDATA	MAMMALIA	CARNIVORA	VIVERRIDAE	Genetta	maculata	(Gray, 1830)						Large-spotted Genet, Panther Genet, Blotched Genet, Central African Large-spotted Genet, Rusty-spotted Genet	Genette à taches rousses, Genette commune à grandes taches		LC		3.1	2016	unknown	N
136437	ANIMALIA	CHORDATA	MAMMALIA	CARNIVORA	VIVERRIDAE	Genetta	pardina	I. Geoffroy Saint-Hilaire, 1832						Pardine Genet, West African Large-spotted Genet	Genette à grandes taches d'Afrique de l'Ouest, Genette pardine		LC		3.1	2016	unknown	N
15628	ANIMALIA	CHORDATA	MAMMALIA	CARNIVORA	VIVERRIDAE	Genetta	piscivora	(J.A. Allen, 1919)					Osbornictis piscivora	Aquatic Genet	Genette aquatique		NT		3.1	2015	decreasing	N
136435	ANIMALIA	CHORDATA	MAMMALIA	CARNIVORA	VIVERRIDAE	Genetta	poensis	Waterhouse, 1838						King Genet	Genette royale		DD		3.1	2015	unknown	N
41700	ANIMALIA	CHORDATA	MAMMALIA	CARNIVORA	VIVERRIDAE	Genetta	servalina	Pucheran, 1855						Servaline Genet	Genette servaline		LC		3.1	2016	unknown	N
41701	ANIMALIA	CHORDATA	MAMMALIA	CARNIVORA	VIVERRIDAE	Genetta	thierryi	Matschie, 1902						Hausa Genet	Genette de Villiers		LC		3.1	2015	unknown	N
41702	ANIMALIA	CHORDATA	MAMMALIA	CARNIVORA	VIVERRIDAE	Genetta	tigrina	(Schreber, 1776)						Cape Genet, South African Large-spotted Genet, Cape Large-spotted Genet	Genette à grandes taches d'Afrique du Sud		LC		3.1	2015	stable	N
41703	ANIMALIA	CHORDATA	MAMMALIA	CARNIVORA	VIVERRIDAE	Genetta	victoriae	Thomas, 1901						Giant Genet	Genette géante		LC		3.1	2016	unknown	N
9001	ANIMALIA	CHORDATA	MAMMALIA	RODENTIA	CAPROMYIDAE	Geocapromys	brownii	(J. Fischer, 1830)						Brown's Hutia, Indian Coney, Jamaican Hutia			VU	B1ab(iii,v)	3.1	2008	decreasing	N
9004	ANIMALIA	CHORDATA	MAMMALIA	RODENTIA	CAPROMYIDAE	Geocapromys	columbianus	(J. Fischer, 1829)						Cuban Coney			EX		3.1	2008		N
9002	ANIMALIA	CHORDATA	MAMMALIA	RODENTIA	CAPROMYIDAE	Geocapromys	ingrahami	(J.A. Allen, 1891)						Bahaman Hutia, Ingraham's Hutia			VU	D2	3.1	2008	stable	N
9003	ANIMALIA	CHORDATA	MAMMALIA	RODENTIA	CAPROMYIDAE	Geocapromys	thoracatus	(True, 1888)						Little Swan Island Hutia, Swan Island Hutia			EX		3.1	2008		N
9048	ANIMALIA	CHORDATA	MAMMALIA	AFROSORICIDA	TENRECIDAE	Geogale	aurita	Milne-Edwards & A. Grandidier, 1872						Large-eared Tenrec			LC		3.1	2016	unknown	N
9054	ANIMALIA	CHORDATA	MAMMALIA	RODENTIA	GEOMYIDAE	Geomys	arenarius	Merriam, 1895						Desert Pocket Gopher			NT		3.1	2008	unknown	N
136380	ANIMALIA	CHORDATA	MAMMALIA	RODENTIA	GEOMYIDAE	Geomys	attwateri	Merriam, 1895					Geomys bursarius subspecies attwateri	Attwater's Pocket Gopher			LC		3.1	2008	stable	N
136840	ANIMALIA	CHORDATA	MAMMALIA	RODENTIA	GEOMYIDAE	Geomys	breviceps	Baird, 1855					Geomys breviceps subspecies sagittalis|Geomys bursarius subspecies breviceps	Baird's Pocket Gopher			LC		3.1	2008	stable	N
42588	ANIMALIA	CHORDATA	MAMMALIA	RODENTIA	GEOMYIDAE	Geomys	bursarius	(Shaw, 1800)					Geomys bursarius subspecies lutescens|Geomys bursarius subspecies major|Geomys bursarius subspecies ozarkensis	Plains Pocket Gopher			LC		3.1	2008	stable	N
136258	ANIMALIA	CHORDATA	MAMMALIA	RODENTIA	GEOMYIDAE	Geomys	knoxjonesi	Baker & Genoways, 1975						Knox Jones's Pocket Gopher			LC		3.1	2008	unknown	N
9055	ANIMALIA	CHORDATA	MAMMALIA	RODENTIA	GEOMYIDAE	Geomys	personatus	True, 1889						Texas Pocket Gopher			LC		3.1	2008	unknown	N
42589	ANIMALIA	CHORDATA	MAMMALIA	RODENTIA	GEOMYIDAE	Geomys	pinetis	Rafinesque, 1817						Cumberland Island Pocket Gopher, Southeastern Pocket Gopher			LC		3.1	2008	unknown	N
9062	ANIMALIA	CHORDATA	MAMMALIA	RODENTIA	GEOMYIDAE	Geomys	texensis	Merriam, 1895						Central Texas Pocket Gopher, Llano Pocket Gopher			LC		3.1	2008	unknown	N
9056	ANIMALIA	CHORDATA	MAMMALIA	RODENTIA	GEOMYIDAE	Geomys	tropicalis	Goldman, 1915						Tropical Pocket Gopher			CR	B1ab(iii)	3.1	2008	decreasing	N
9077	ANIMALIA	CHORDATA	MAMMALIA	RODENTIA	BATHYERGIDAE	Georychus	capensis	(Pallas, 1778)						Cape Mole Rat			LC		3.1	2008	stable	N
9089	ANIMALIA	CHORDATA	MAMMALIA	RODENTIA	CRICETIDAE	Geoxus	valdivianus	(Philippi, 1858)						Long-clawed Mole Mouse			LC		3.1	2008	stable	N
21509	ANIMALIA	CHORDATA	MAMMALIA	RODENTIA	MURIDAE	Gerbilliscus	afra	(Gray, 1830)					Tatera afra	Cape Gerbil			LC		3.1	2008	unknown	N
21510	ANIMALIA	CHORDATA	MAMMALIA	RODENTIA	MURIDAE	Gerbilliscus	boehmi	(Noack, 1887)					Tatera boehmi	Boehm's Gerbil			LC		3.1	2008	stable	N
21511	ANIMALIA	CHORDATA	MAMMALIA	RODENTIA	MURIDAE	Gerbilliscus	brantsii	(Smith, 1836)					Tatera brantsii	Highveld Gerbil			LC		3.1	2008	unknown	N
45076	ANIMALIA	CHORDATA	MAMMALIA	RODENTIA	MURIDAE	Gerbilliscus	gambiana	(Thomas, 1910)					Tatera gambiana				LC		3.1	2008	stable	N
21512	ANIMALIA	CHORDATA	MAMMALIA	RODENTIA	MURIDAE	Gerbilliscus	guineae	(Thomas, 1910)					Tatera guineae	Guinea Gerbil			LC		3.1	2008	stable	N
21513	ANIMALIA	CHORDATA	MAMMALIA	RODENTIA	MURIDAE	Gerbilliscus	inclusus	(Thomas & Wroughton, 1908)					Tatera inclusa	Gorongoza Gerbil			LC		3.1	2008	unknown	N
21515	ANIMALIA	CHORDATA	MAMMALIA	RODENTIA	MURIDAE	Gerbilliscus	kempi	(Wroughton, 1906)					Tatera kempi	Kemp's Gerbil			LC		3.1	2008	unknown	N
21516	ANIMALIA	CHORDATA	MAMMALIA	RODENTIA	MURIDAE	Gerbilliscus	leucogaster	(Peters, 1852)					Tatera leucogaster	Bushveld Gerbil			LC		3.1	2008	stable	N
21517	ANIMALIA	CHORDATA	MAMMALIA	RODENTIA	MURIDAE	Gerbilliscus	nigricaudus	(Peters, 1878)					Tatera nigricauda	Black-tailed Gerbil			LC		3.1	2008	stable	N
21518	ANIMALIA	CHORDATA	MAMMALIA	RODENTIA	MURIDAE	Gerbilliscus	phillipsi	(de Winton, 1898)					Tatera phillipsi	Phillip's Gerbil			LC		3.1	2008	unknown	N
21519	ANIMALIA	CHORDATA	MAMMALIA	RODENTIA	MURIDAE	Gerbilliscus	robustus	(Cretzschmar, 1826)					Tatera robusta	Fringe-tailed Gerbil			LC		3.1	2008	stable	N
21520	ANIMALIA	CHORDATA	MAMMALIA	RODENTIA	MURIDAE	Gerbilliscus	validus	(Bocage, 1890)					Tatera valida	Savanna Gerbil			LC		3.1	2008	stable	N
9092	ANIMALIA	CHORDATA	MAMMALIA	RODENTIA	MURIDAE	Gerbillurus	paeba	(A. Smith, 1836)						Hairy-footed Gerbil, Pigmy Gerbil			LC		3.1	2008	stable	N
9093	ANIMALIA	CHORDATA	MAMMALIA	RODENTIA	MURIDAE	Gerbillurus	setzeri	(Schlitter, 1973)						Namib Brush-tailed Gerbil, Setzer's Hairy-footed Gerbil			LC		3.1	2008	stable	N
9094	ANIMALIA	CHORDATA	MAMMALIA	RODENTIA	MURIDAE	Gerbillurus	tytonis	(Bauer & Niethammer, 1960)						Dune Hairy-footed Gerbil, Namib Dune Gerbil, Nimib Dune Gerbil			LC		3.1	2008	stable	N
9095	ANIMALIA	CHORDATA	MAMMALIA	RODENTIA	MURIDAE	Gerbillurus	vallinus	(Thomas, 1918)						Bushy-tailed Hairy-footed Gerbil			LC		3.1	2008	stable	N
9096	ANIMALIA	CHORDATA	MAMMALIA	RODENTIA	MURIDAE	Gerbillus	acticola	Thomas, 1918						Berbera Gerbil			DD		3.1	2008	unknown	N
9102	ANIMALIA	CHORDATA	MAMMALIA	RODENTIA	MURIDAE	Gerbillus	agag	Thomas, 1903						Agag Gerbil			DD		3.1	2008	unknown	N
9104	ANIMALIA	CHORDATA	MAMMALIA	RODENTIA	MURIDAE	Gerbillus	amoenus	(de Winton, 1902)					Gerbillus vivax	Pleasant Gerbil			LC		3.1	2008	unknown	N
9105	ANIMALIA	CHORDATA	MAMMALIA	RODENTIA	MURIDAE	Gerbillus	andersoni	de Winton, 1902					Gerbillus allenbyi |Gerbillus bonhotei	Anderson's Gerbil			LC		3.1	2008	unknown	N
9106	ANIMALIA	CHORDATA	MAMMALIA	RODENTIA	MURIDAE	Gerbillus	aquilus	Schlitter & Setzer, 1972						Swarthy Gerbil			LC		3.1	2008	unknown	N
9109	ANIMALIA	CHORDATA	MAMMALIA	RODENTIA	MURIDAE	Gerbillus	bottai	Lataste, 1882					Dipodillus bottai	Botta's Gerbil			DD		3.1	2008	unknown	N
9110	ANIMALIA	CHORDATA	MAMMALIA	RODENTIA	MURIDAE	Gerbillus	brockmani	(Thomas, 1910)						Brockman's Gerbil			DD		3.1	2008	unknown	N
9111	ANIMALIA	CHORDATA	MAMMALIA	RODENTIA	MURIDAE	Gerbillus	burtoni	F. Cuvier, 1838						Burton's Gerbil			DD		3.1	2008	unknown	N
45088	ANIMALIA	CHORDATA	MAMMALIA	RODENTIA	MURIDAE	Gerbillus	campestris	(Loche, 1867)					Dipodillus campestris |Gerbillus quadrimaculatus	North African Gerbil			LC		3.1	2008	unknown	N
9113	ANIMALIA	CHORDATA	MAMMALIA	RODENTIA	MURIDAE	Gerbillus	cheesmani	Thomas, 1919						Cheesman's Gerbil			LC		3.1	2008	stable	N
9114	ANIMALIA	CHORDATA	MAMMALIA	RODENTIA	MURIDAE	Gerbillus	cosensis	Dollman, 1914						Cosens's Gerbil			DD		3.1	2008	unknown	N
9116	ANIMALIA	CHORDATA	MAMMALIA	RODENTIA	MURIDAE	Gerbillus	dasyurus	(Wagner, 1842)						Wagner's Gerbil			LC		3.1	2008	stable	N
9119	ANIMALIA	CHORDATA	MAMMALIA	RODENTIA	MURIDAE	Gerbillus	dunni	Thomas, 1904					Gerbillus bilensis	Somalia Gerbil			LC		3.1	2008	unknown	N
9120	ANIMALIA	CHORDATA	MAMMALIA	RODENTIA	MURIDAE	Gerbillus	famulus	Yerbury & Thomas, 1895						Black-tufted Gerbil			LC		3.1	2008	unknown	N
9121	ANIMALIA	CHORDATA	MAMMALIA	RODENTIA	MURIDAE	Gerbillus	floweri	Thomas, 1919						Flower's Gerbil			LC		3.1	2008	stable	N
9123	ANIMALIA	CHORDATA	MAMMALIA	RODENTIA	MURIDAE	Gerbillus	gerbillus	(Olivier, 1801)						Lesser Egyptian Gerbil			LC		3.1	2008	stable	N
9124	ANIMALIA	CHORDATA	MAMMALIA	RODENTIA	MURIDAE	Gerbillus	gleadowi	Murray, 1886						Little Hairy-footed Gerbil, Indian Hairy-footed Gerbil			LC		3.1	2010	decreasing	N
9125	ANIMALIA	CHORDATA	MAMMALIA	RODENTIA	MURIDAE	Gerbillus	grobbeni	Klaptocz, 1909						Grobben's Gerbil			DD		3.1	2008	unknown	N
9126	ANIMALIA	CHORDATA	MAMMALIA	RODENTIA	MURIDAE	Gerbillus	harwoodi	Thomas, 1901					Dipodillus harwoodi	Harwood's Gerbil			LC		3.1	2008	stable	N
9127	ANIMALIA	CHORDATA	MAMMALIA	RODENTIA	MURIDAE	Gerbillus	henleyi	(de Winton, 1903)					Gerbillus syrticus	Pygmy Gerbil			LC		3.1	2008	unknown	N
9128	ANIMALIA	CHORDATA	MAMMALIA	RODENTIA	MURIDAE	Gerbillus	hesperinus	Cabrera, 1936						Western Gerbil			EN	B1ab(iii)+2ab(iii)	3.1	2008	decreasing	N
9129	ANIMALIA	CHORDATA	MAMMALIA	RODENTIA	MURIDAE	Gerbillus	hoogstraali	Lay, 1975						Hoogstraal's Gerbil			VU	B1b(iii)c(iv)	3.1	2008	unknown	N
9130	ANIMALIA	CHORDATA	MAMMALIA	RODENTIA	MURIDAE	Gerbillus	jamesi	Harrison, 1967						James's Gerbil			DD		3.1	2008	unknown	N
9131	ANIMALIA	CHORDATA	MAMMALIA	RODENTIA	MURIDAE	Gerbillus	juliani	(St Leger, 1935)						Julian's Gerbil			LC		3.1	2008	stable	N
9132	ANIMALIA	CHORDATA	MAMMALIA	RODENTIA	MURIDAE	Gerbillus	latastei	Thomas & Trouessart, 1903						Lataste's Gerbil			LC		3.1	2008	unknown	N
9133	ANIMALIA	CHORDATA	MAMMALIA	RODENTIA	MURIDAE	Gerbillus	lowei	Thomas & Hinton, 1923					Dipodillus lowei	Lowe's Gerbil			DD		3.1	2008	unknown	N
9134	ANIMALIA	CHORDATA	MAMMALIA	RODENTIA	MURIDAE	Gerbillus	mackillingini	(Thomas, 1904)						Mackillingin's Gerbil			LC		3.1	2008	stable	N
9097	ANIMALIA	CHORDATA	MAMMALIA	RODENTIA	MURIDAE	Gerbillus	maghrebi	Schlitter & Setzer, 1972						Greater Short-tailed Gerbil			LC		3.1	2008	unknown	N
9135	ANIMALIA	CHORDATA	MAMMALIA	RODENTIA	MURIDAE	Gerbillus	mesopotamiae	Harrison, 1956						Mesopotamian Gerbil			LC		3.1	2008	decreasing	N
9099	ANIMALIA	CHORDATA	MAMMALIA	RODENTIA	MURIDAE	Gerbillus	muriculus	(Thomas & Hinton, 1923)						Darfur Gerbil			DD		3.1	2008	unknown	N
9100	ANIMALIA	CHORDATA	MAMMALIA	RODENTIA	MURIDAE	Gerbillus	nancillus	Thomas & Hinton, 1923					Gerbillus mauritaniae	Sudan Gerbil			DD		3.1	2008	unknown	N
9136	ANIMALIA	CHORDATA	MAMMALIA	RODENTIA	MURIDAE	Gerbillus	nanus	Blanford, 1875					Gerbillus garamantis |Gerbillus quadrimaculatus |Gerbillus vivax	Dwarf Gerbil, Baluchistan Gerbil			LC		3.1	2008	stable	N
9137	ANIMALIA	CHORDATA	MAMMALIA	RODENTIA	MURIDAE	Gerbillus	nigeriae	Thomas & Hinton, 1920					Gerbillus dalloni	Nigerian Gerbil			LC		3.1	2008	stable	N
9138	ANIMALIA	CHORDATA	MAMMALIA	RODENTIA	MURIDAE	Gerbillus	occiduus	Lay, 1975						Occidental Gerbil			DD		3.1	2008	unknown	N
136703	ANIMALIA	CHORDATA	MAMMALIA	RODENTIA	MURIDAE	Gerbillus	percivali	(Dollman, 1914)						Percival's Gerbil			DD		3.1	2008	unknown	N
9140	ANIMALIA	CHORDATA	MAMMALIA	RODENTIA	MURIDAE	Gerbillus	perpallidus	Setzer, 1958						Pale Gerbil			LC		3.1	2008	stable	N
9141	ANIMALIA	CHORDATA	MAMMALIA	RODENTIA	MURIDAE	Gerbillus	poecilops	Yerbury & Thomas, 1895						Large Aden Gerbil			LC		3.1	2008	unknown	N
9142	ANIMALIA	CHORDATA	MAMMALIA	RODENTIA	MURIDAE	Gerbillus	principulus	(Thomas & Hinton, 1923)						Principal Gerbil			DD		3.1	2008	unknown	N
9143	ANIMALIA	CHORDATA	MAMMALIA	RODENTIA	MURIDAE	Gerbillus	pulvinatus	Rhoads, 1896					Gerbillus bilensis	Cushioned Gerbil			LC		3.1	2008	unknown	N
9144	ANIMALIA	CHORDATA	MAMMALIA	RODENTIA	MURIDAE	Gerbillus	pusillus	Peters, 1878					Gerbillus diminutus |Gerbillus percivali |Gerbillus ruberrimus	Least Gerbil			LC		3.1	2008	unknown	N
9145	ANIMALIA	CHORDATA	MAMMALIA	RODENTIA	MURIDAE	Gerbillus	pyramidum	Geoffroy, 1825					Gerbillus burtoni |Gerbillus dongolanus	Greater Egyptian Gerbil			LC		3.1	2008	stable	N
9101	ANIMALIA	CHORDATA	MAMMALIA	RODENTIA	MURIDAE	Gerbillus	rosalinda	St Leger, 1929						Rosalinda Gerbil			LC		3.1	2008	unknown	N
45053	ANIMALIA	CHORDATA	MAMMALIA	RODENTIA	MURIDAE	Gerbillus	rupicola	Granjon, Aniskin, Volobouev & Sicard, 2002					Dipodillus rupicola	Rupicolous Gerbil			LC		3.1	2008	unknown	N
9149	ANIMALIA	CHORDATA	MAMMALIA	RODENTIA	MURIDAE	Gerbillus	simoni	Lataste, 1881					Dipodillus zakariai	Lesser Short-tailed Gerbil			LC		3.1	2008	unknown	N
9150	ANIMALIA	CHORDATA	MAMMALIA	RODENTIA	MURIDAE	Gerbillus	somalicus	Thomas, 1910					Dipodillus somalicus	Somalian Gerbil			DD		3.1	2008	unknown	N
9151	ANIMALIA	CHORDATA	MAMMALIA	RODENTIA	MURIDAE	Gerbillus	stigmonyx	Heuglin, 1877					Dipodillus stigmonyx	Khartoum Gerbil			DD		3.1	2008	unknown	N
9153	ANIMALIA	CHORDATA	MAMMALIA	RODENTIA	MURIDAE	Gerbillus	tarabuli	Thomas, 1902					Gerbillus riggenbachi	Tarabul's Gerbil			LC		3.1	2008	stable	N
9155	ANIMALIA	CHORDATA	MAMMALIA	RODENTIA	MURIDAE	Gerbillus	watersi	de Winton, 1901						Waters's Gerbil			LC		3.1	2008	unknown	N
9194	ANIMALIA	CHORDATA	MAMMALIA	CETARTIODACTYLA	GIRAFFIDAE	Giraffa	camelopardalis	(Linnaeus, 1758)						Giraffe	Girafe	Jirafa	LC		3.1	2010	decreasing	N
39553	ANIMALIA	CHORDATA	MAMMALIA	RODENTIA	SCIURIDAE	Glaucomys	sabrinus	(Shaw, 1801)						Carolina Flying Squirrel, Northern Flying Squirrel			LC		3.1	2008	stable	N
9240	ANIMALIA	CHORDATA	MAMMALIA	RODENTIA	SCIURIDAE	Glaucomys	volans	(Linnaeus, 1758)						Mexican Flying Squirrel, Southern Flying Squirrel			LC		3.1	2008	stable	N
44789	ANIMALIA	CHORDATA	MAMMALIA	CHIROPTERA	VESPERTILIONIDAE	Glauconycteris	alboguttata	(J.A. Allen, 1917)					Chalinolobus alboguttatus	Allen's Striped Bat			LC		3.1	2008	unknown	N
44790	ANIMALIA	CHORDATA	MAMMALIA	CHIROPTERA	VESPERTILIONIDAE	Glauconycteris	argentata	(Dobson, 1875)					Chalinolobus argentatus	Silvered Bat			LC		3.1	2008	unknown	N
44791	ANIMALIA	CHORDATA	MAMMALIA	CHIROPTERA	VESPERTILIONIDAE	Glauconycteris	beatrix	(Thomas, 1901)					Chalinolobus beatrix	Beatrix's Bat			LC		3.1	2008	unknown	N
44792	ANIMALIA	CHORDATA	MAMMALIA	CHIROPTERA	VESPERTILIONIDAE	Glauconycteris	curryae	Eger & Schlitter, 2003						Curry's Bat			DD		3.1	2008	unknown	N
44793	ANIMALIA	CHORDATA	MAMMALIA	CHIROPTERA	VESPERTILIONIDAE	Glauconycteris	egeria	Thomas, 1913					Chalinolobus egeria	Bibundi Bat			DD		3.1	2008	unknown	N
44794	ANIMALIA	CHORDATA	MAMMALIA	CHIROPTERA	VESPERTILIONIDAE	Glauconycteris	gleni	Peterson & Smith, 1973					Chalinolobus gleni	Glen's Wattled Bat			DD		3.1	2008	unknown	N
44795	ANIMALIA	CHORDATA	MAMMALIA	CHIROPTERA	VESPERTILIONIDAE	Glauconycteris	humeralis	J.A. Allen, 1917						Allen's Spotted Bat			DD		3.1	2008	unknown	N
44796	ANIMALIA	CHORDATA	MAMMALIA	CHIROPTERA	VESPERTILIONIDAE	Glauconycteris	kenyacola	(Peterson, 1982)					Chalinolobus kenyacola	Kenyan Wattled Bat			DD		3.1	2008	unknown	N
44797	ANIMALIA	CHORDATA	MAMMALIA	CHIROPTERA	VESPERTILIONIDAE	Glauconycteris	machadoi	Hayman, 1963						Machado's Butterfly Bat			DD		3.1	2008	unknown	N
44798	ANIMALIA	CHORDATA	MAMMALIA	CHIROPTERA	VESPERTILIONIDAE	Glauconycteris	poensis	(Gray, 1842)					Chalinolobus poensis	Abo Bat			LC		3.1	2008	unknown	N
44799	ANIMALIA	CHORDATA	MAMMALIA	CHIROPTERA	VESPERTILIONIDAE	Glauconycteris	superba	(Hayman, 1939)					Chalinolobus superbus	Pied Bat			LC		3.1	2008	unknown	N
44800	ANIMALIA	CHORDATA	MAMMALIA	CHIROPTERA	VESPERTILIONIDAE	Glauconycteris	variegata	(Tomes, 1861)					Chalinolobus variegatus	Butterfly Bat, Leaf-winged Bat, Variegated Butterfly Bat			LC		3.1	2008	unknown	N
9245	ANIMALIA	CHORDATA	MAMMALIA	DIDELPHIMORPHIA	DIDELPHIDAE	Glironia	venusta	Thomas, 1912					Marmosa aceramarcae	Bushy-tailed Opossum			LC		3.1	2016	unknown	N
9246	ANIMALIA	CHORDATA	MAMMALIA	RODENTIA	GLIRIDAE	Glirulus	japonicus	(Schinz, 1845)						Japanese Dormouse			LC		3.1	2008	unknown	N
39316	ANIMALIA	CHORDATA	MAMMALIA	RODENTIA	GLIRIDAE	Glis	glis	(Linnaeus, 1766)					Myoxus glis	Edible Dormouse, Fat Dormouse	Loir Gris	Lirón Gris	LC		3.1	2008	unknown	N
9247	ANIMALIA	CHORDATA	MAMMALIA	CHIROPTERA	VESPERTILIONIDAE	Glischropus	javanus	Chasen, 1939						Javan Thick-thumbed Bat			DD		3.1	2008	unknown	N
9248	ANIMALIA	CHORDATA	MAMMALIA	CHIROPTERA	VESPERTILIONIDAE	Glischropus	tylopus	(Dobson, 1875)						Common Thick-thumbed Bat			LC		3.1	2008	unknown	N
9249	ANIMALIA	CHORDATA	MAMMALIA	CETARTIODACTYLA	DELPHINIDAE	Globicephala	macrorhynchus	Gray, 1846					Globicephala scammoni	Short-finned Pilot Whale, Pacific Pilot Whale	Globicéphale tropical	Caldrón Negro	DD		3.1	2011	unknown	N
9250	ANIMALIA	CHORDATA	MAMMALIA	CETARTIODACTYLA	DELPHINIDAE	Globicephala	melas	(Traill, 1809)					Globicephala edwardii |Globicephala leucosagmaphora |Globicephala melaena	Long-finned Pilot Whale	globicéphale noir, dauphin pilote, Globicéphale Commun	Calderón Negro, calderón común, ballena piloto, Caldrón Negro	DD		3.1	2008	unknown	N
9273	ANIMALIA	CHORDATA	MAMMALIA	CHIROPTERA	PHYLLOSTOMIDAE	Glossophaga	commissarisi	Gardner, 1962						Commissaris's Long-tongued Bat			LC		3.1	2008	stable	N
9274	ANIMALIA	CHORDATA	MAMMALIA	CHIROPTERA	PHYLLOSTOMIDAE	Glossophaga	leachii	Gray, 1844						Gray Long-tongued Bat, Gray's Long-tongued Bat			LC		3.1	2008	stable	N
9275	ANIMALIA	CHORDATA	MAMMALIA	CHIROPTERA	PHYLLOSTOMIDAE	Glossophaga	longirostris	Miller, 1898						Miller's Long-tongued Bat			DD		3.1	2008	unknown	N
9276	ANIMALIA	CHORDATA	MAMMALIA	CHIROPTERA	PHYLLOSTOMIDAE	Glossophaga	morenoi	Martinez & Villa, 1938						Western Long-tongued Bat			LC		3.1	2015	stable	N
9277	ANIMALIA	CHORDATA	MAMMALIA	CHIROPTERA	PHYLLOSTOMIDAE	Glossophaga	soricina	(Pallas, 1766)						Pallas's Long-tongued Bat			LC		3.1	2015	stable	N
13375	ANIMALIA	CHORDATA	MAMMALIA	CHIROPTERA	PHYLLOSTOMIDAE	Glyphonycteris	behnii	(Peters, 1865)					Micronycteris behnii	Behn's Big-eared Bat, Behn's Bat			DD		3.1	2008	unknown	N
13377	ANIMALIA	CHORDATA	MAMMALIA	CHIROPTERA	PHYLLOSTOMIDAE	Glyphonycteris	daviesi	(Hill, 1964)					Micronycteris daviesi	Davies's Big-eared Bat, Graybeard Bat			LC		3.1	2008	unknown	N
13384	ANIMALIA	CHORDATA	MAMMALIA	CHIROPTERA	PHYLLOSTOMIDAE	Glyphonycteris	sylvestris	(Thomas, 1896)					Micronycteris sylvestris	Tricolored Bat, Tri-colored Big-eared Bat			LC		3.1	2008	unknown	N
9283	ANIMALIA	CHORDATA	MAMMALIA	RODENTIA	SCIURIDAE	Glyphotes	simus	Thomas, 1898						Sculptor Squirrel			DD		3.1	2008	unknown	N
9303	ANIMALIA	CHORDATA	MAMMALIA	RODENTIA	MURIDAE	Golunda	ellioti	Gray, 1837						Indian Bush-rat, Indian Bush Rat			LC		3.1	2008	stable	N
39994	ANIMALIA	CHORDATA	MAMMALIA	PRIMATES	HOMINIDAE	Gorilla	beringei	Matschie, 1903						Eastern Gorilla	Gorille de l'Est	Gorilla Oriental	EN	A4abcd	3.1	2008	decreasing	N
9404	ANIMALIA	CHORDATA	MAMMALIA	PRIMATES	HOMINIDAE	Gorilla	gorilla	(Savage, 1847)					Troglodytes gorilla	Western Gorilla, Lowland Gorilla	Gorille de l'Ouest	Gorila Occidental	CR	A4cde	3.1	2008	decreasing	N
9416	ANIMALIA	CHORDATA	MAMMALIA	DIDELPHIMORPHIA	DIDELPHIDAE	Gracilinanus	aceramarcae	(Tate, 1931)					Marmosa aceramarcae	Aceramarca Gracile Mouse Opossum, Bolivian Gracile Opossum	Petit opossum-souris de Bolivie		LC		3.1	2016	unknown	N
9417	ANIMALIA	CHORDATA	MAMMALIA	DIDELPHIMORPHIA	DIDELPHIDAE	Gracilinanus	agilis	(Burmeister, 1854)						Agile Gracile Opossum, Agile Mouse Opossum, Agile Gracile Mouse Opossum	Petit opossum-souris agile	Marmosa Enana, Marmosa Rojiza	LC		3.1	2015	unknown	N
9418	ANIMALIA	CHORDATA	MAMMALIA	DIDELPHIMORPHIA	DIDELPHIDAE	Gracilinanus	dryas	(Thomas, 1898)						Wood Sprite Gracile Mouse Opossum	Petit opossum-souris de bois		LC		3.1	2016	decreasing	N
9419	ANIMALIA	CHORDATA	MAMMALIA	DIDELPHIMORPHIA	DIDELPHIDAE	Gracilinanus	emiliae	(Thomas, 1909)					Gracilinanus longicaudis |Gracilinanus longicaudus |Marmosa emiliae	Emilia's Gracile Opossum, Emilia's Gracile Mouse Opossum	Petit opossum-souris d´Émilie		DD		3.1	2016	unknown	N
9420	ANIMALIA	CHORDATA	MAMMALIA	DIDELPHIMORPHIA	DIDELPHIDAE	Gracilinanus	marica	(Thomas, 1898)					Gracilinanus perijae	Northern Gracile Mouse Opossum	Petit opossum-souris du nord		LC		3.1	2016	decreasing	N
9421	ANIMALIA	CHORDATA	MAMMALIA	DIDELPHIMORPHIA	DIDELPHIDAE	Gracilinanus	microtarsus	Wagner, 1842						Brazilian Gracile Opossum, Brazilian Gracile Mouse Opossum	Petit opossum-souris du Brésil		LC		3.1	2015	unknown	N
9450	ANIMALIA	CHORDATA	MAMMALIA	RODENTIA	MURIDAE	Grammomys	aridulus	Thomas & Hinton, 1923						Arid Thicket Rat, Arid Woodland Grammomys			DD		3.1	2008	unknown	N
9451	ANIMALIA	CHORDATA	MAMMALIA	RODENTIA	MURIDAE	Grammomys	buntingi	(Thomas, 1911)						Bunting's Grammomys, Bunting's Thicket Rat			DD		3.1	2008	unknown	N
9452	ANIMALIA	CHORDATA	MAMMALIA	RODENTIA	MURIDAE	Grammomys	caniceps	Hutterer & Dieterlen, 1984						Gray-headed Thicket Rat, Grey-headed Thicket Rat			DD		3.1	2008	unknown	N
9453	ANIMALIA	CHORDATA	MAMMALIA	RODENTIA	MURIDAE	Grammomys	cometes	(Thomas & Wroughton, 1908)						Mozambique Thicket Rat			LC		3.1	2008	unknown	N
9454	ANIMALIA	CHORDATA	MAMMALIA	RODENTIA	MURIDAE	Grammomys	dolichurus	(Smuts, 1832)						Woodland Thicket Rat			LC		3.1	2008	unknown	N
9455	ANIMALIA	CHORDATA	MAMMALIA	RODENTIA	MURIDAE	Grammomys	dryas	(Thomas, 1907)						Forest Thicket Rat			NT		3.1	2008	decreasing	N
9456	ANIMALIA	CHORDATA	MAMMALIA	RODENTIA	MURIDAE	Grammomys	gigas	(Dollman, 1911)						Giant Thicket Rat			EN	B1ab(iii)	3.1	2008	decreasing	N
9457	ANIMALIA	CHORDATA	MAMMALIA	RODENTIA	MURIDAE	Grammomys	ibeanus	(Osgood, 1910)						Ruwenzori Thicket Rat			LC		3.1	2008	unknown	N
9460	ANIMALIA	CHORDATA	MAMMALIA	RODENTIA	MURIDAE	Grammomys	kuru	(Thomas & Wroughton, 1907)					Grammomys poensis |Grammomys poensis |Grammomys rutilans |Grammomys rutilans	Eastern Rainforest Grammomys, Shining Thicket Rat			LC		3.1	2008	unknown	N
9458	ANIMALIA	CHORDATA	MAMMALIA	RODENTIA	MURIDAE	Grammomys	macmillani	(Wroughton, 1907)						Macmillan's Thicket Rat			LC		3.1	2008	unknown	N
9459	ANIMALIA	CHORDATA	MAMMALIA	RODENTIA	MURIDAE	Grammomys	minnae	Hutterer & Dieterlen, 1984						Ethiopian Thicket Rat			VU	B2ab(iii)	3.1	2008	decreasing	N
45955965	ANIMALIA	CHORDATA	MAMMALIA	RODENTIA	MURIDAE	Grammomys	selousi	Denys, Lalis, Lecompte, Cornette, Moulin, Makundi, Machung'u, Volobouev & Aniskine, 2011						Selous Thicket Rat			LC		3.1	2016	unknown	N
9461	ANIMALIA	CHORDATA	MAMMALIA	CETARTIODACTYLA	DELPHINIDAE	Grampus	griseus	(G. Cuvier, 1812)						Risso's Dolphin, Grey Dolphin	Grampus, Dauphin de Risso	calderón gris, Delfín de Risso, Fabo Calderón	LC		3.1	2012	unknown	N
136225	ANIMALIA	CHORDATA	MAMMALIA	RODENTIA	CRICETIDAE	Graomys	centralis	(Thomas, 1902)									DD		3.1	2008	unknown	N
9465	ANIMALIA	CHORDATA	MAMMALIA	RODENTIA	CRICETIDAE	Graomys	domorum	(Thomas, 1902)						Pale Leaf-eared Mouse			LC		3.1	2008	stable	N
9466	ANIMALIA	CHORDATA	MAMMALIA	RODENTIA	CRICETIDAE	Graomys	edithae	Thomas, 1919						Edith's Leaf-eared Mouse			DD		3.1	2008	unknown	N
9467	ANIMALIA	CHORDATA	MAMMALIA	RODENTIA	CRICETIDAE	Graomys	griseoflavus	(Waterhouse, 1837)						Gray Leaf-eared Mouse			LC		3.1	2008	stable	N
44915	ANIMALIA	CHORDATA	MAMMALIA	RODENTIA	GLIRIDAE	Graphiurus	angolensis	de Winton, 1897									DD		3.1	2008	unknown	N
9480	ANIMALIA	CHORDATA	MAMMALIA	RODENTIA	GLIRIDAE	Graphiurus	christyi	Dollman, 1914						Christy's Dormouse			LC		3.1	2008	unknown	N
9481	ANIMALIA	CHORDATA	MAMMALIA	RODENTIA	GLIRIDAE	Graphiurus	crassicaudatus	(Jentink, 1888)						Jentink's Dormouse			DD		3.1	2008	unknown	N
44928	ANIMALIA	CHORDATA	MAMMALIA	RODENTIA	GLIRIDAE	Graphiurus	johnstoni	(Thomas, 1898)					Graphiurus kelleni subspecies johnstoni				DD		3.1	2008	unknown	N
9483	ANIMALIA	CHORDATA	MAMMALIA	RODENTIA	GLIRIDAE	Graphiurus	kelleni	(Reuvens, 1890)					Graphiurus ansorgei |Graphiurus cuanzensis |Graphiurus olga |Graphiurus parvus	Kellen's Dormouse, Kellen's African Dormouse			LC		3.1	2015	unknown	N
9484	ANIMALIA	CHORDATA	MAMMALIA	RODENTIA	GLIRIDAE	Graphiurus	lorraineus	Dollman, 1910						Lorrain Dormouse			LC		3.1	2008	unknown	N
9485	ANIMALIA	CHORDATA	MAMMALIA	RODENTIA	GLIRIDAE	Graphiurus	microtis	(Noack, 1887)						Small-eared Dormouse			LC		3.1	2008	unknown	N
9486	ANIMALIA	CHORDATA	MAMMALIA	RODENTIA	GLIRIDAE	Graphiurus	monardi	(St. Leger, 1936)						Monard's Dormouse			DD		3.1	2008	unknown	N
9487	ANIMALIA	CHORDATA	MAMMALIA	RODENTIA	GLIRIDAE	Graphiurus	murinus	(Desmarest, 1822)						Woodland Dormouse			LC		3.1	2008	stable	N
44916	ANIMALIA	CHORDATA	MAMMALIA	RODENTIA	GLIRIDAE	Graphiurus	nagtglasii	Jentink, 1888					Graphiurus hueti				LC		3.1	2008	unknown	N
9488	ANIMALIA	CHORDATA	MAMMALIA	RODENTIA	GLIRIDAE	Graphiurus	ocularis	(Smith, 1829)						Spectacled Dormouse, Namtap			LC		3.1	2008	unknown	N
9491	ANIMALIA	CHORDATA	MAMMALIA	RODENTIA	GLIRIDAE	Graphiurus	platyops	Thomas, 1897						Rock Dormouse			LC		3.1	2008	unknown	N
9492	ANIMALIA	CHORDATA	MAMMALIA	RODENTIA	GLIRIDAE	Graphiurus	rupicola	(Thomas & Hinton, 1925)						Stone Dormouse			LC		3.1	2008	unknown	N
9493	ANIMALIA	CHORDATA	MAMMALIA	RODENTIA	GLIRIDAE	Graphiurus	surdus	Dollman, 1912						Silent Dormouse			DD		3.1	2008	unknown	N
9561	ANIMALIA	CHORDATA	MAMMALIA	CARNIVORA	MUSTELIDAE	Gulo	gulo	(Linnaeus, 1758)					Gulo luscus|Mustela gulo	Wolverine	Glouton	Glotón	LC		3.1	2016	decreasing	N
9564	ANIMALIA	CHORDATA	MAMMALIA	DIPROTODONTIA	PETAURIDAE	Gymnobelideus	leadbeateri	McCoy, 1867						Leadbeater's Possum			CR	A2abc+3bc+4abc	3.1	2016	decreasing	N
9581	ANIMALIA	CHORDATA	MAMMALIA	RODENTIA	NESOMYIDAE	Gymnuromys	roberti	Major, 1896									LC		3.1	2008	unknown	N
9608	ANIMALIA	CHORDATA	MAMMALIA	RODENTIA	CRICETIDAE	Habromys	chinanteco	(Robertson & Musser, 1976)						Chinanteco Deer Mouse			CR	B1ab(iii)	3.1	2008	decreasing	N
136683	ANIMALIA	CHORDATA	MAMMALIA	RODENTIA	CRICETIDAE	Habromys	delicatulus	Carleton, Sanchez, and Urbano Vidales, 2002						Delicate Deer Mouse			CR	B1ab(iii)	3.1	2008	decreasing	N
136582	ANIMALIA	CHORDATA	MAMMALIA	RODENTIA	CRICETIDAE	Habromys	ixtlani	(Goodwin, 1964)						Ixtlán Deer Mouse			CR	B1ab(iii)	3.1	2008	decreasing	N
9609	ANIMALIA	CHORDATA	MAMMALIA	RODENTIA	CRICETIDAE	Habromys	lepturus	(Merriam, 1898)						Slender-tailed Deer Mouse, Slender Tailed Deer Mouse			CR	B1ab(iii)	3.1	2008	decreasing	N
9610	ANIMALIA	CHORDATA	MAMMALIA	RODENTIA	CRICETIDAE	Habromys	lophurus	(Osgood, 1904)						Crested-tailed Deer Mouse, Crested Tailed Deer Mouse			NT		3.1	2008	decreasing	N
136616	ANIMALIA	CHORDATA	MAMMALIA	RODENTIA	CRICETIDAE	Habromys	schmidlyi	Romo-Vázquez, León-Paniagua & Sánchez, 2005						Schmidly's Deer Mouse			CR	B1ab(iii)	3.1	2008	decreasing	N
9611	ANIMALIA	CHORDATA	MAMMALIA	RODENTIA	CRICETIDAE	Habromys	simulatus	(Osgood, 1904)						Jico Deer Mouse			EN	B1ab(iii)	3.1	2008	decreasing	N
9618	ANIMALIA	CHORDATA	MAMMALIA	RODENTIA	MURIDAE	Hadromys	humei	(Thomas, 1886)					Mus humei	Hume's Rat, Manipur Bush Rat			EN	B1ab(iii)+2ab(iii)	3.1	2008	decreasing	N
136417	ANIMALIA	CHORDATA	MAMMALIA	RODENTIA	MURIDAE	Hadromys	yunnanensis	Yang & Wang, 1987						Yunnan Hadromys			DD		3.1	2016	unknown	N
9630	ANIMALIA	CHORDATA	MAMMALIA	RODENTIA	MURIDAE	Haeromys	margarettae	(Thomas, 1893)						Margaret's Haeromys, Ranee Mouse			DD		3.1	2008	unknown	N
9631	ANIMALIA	CHORDATA	MAMMALIA	RODENTIA	MURIDAE	Haeromys	minahassae	(Thomas, 1896)						Lowland Sulawesi Haeromys, Minahassa Ranee Mouse			VU	A4c	3.1	2008	decreasing	N
9632	ANIMALIA	CHORDATA	MAMMALIA	RODENTIA	MURIDAE	Haeromys	pusillus	(Thomas, 1893)						Sundaic Haeromys, Lesser Ranee Mouse			VU	A4c	3.1	2008	decreasing	N
9660	ANIMALIA	CHORDATA	MAMMALIA	CARNIVORA	PHOCIDAE	Halichoerus	grypus	(Fabricius, 1791)					Phoca grypus	Grey Seal, Long-nosed Seal, Horsehead Seal, Gray Seal	Phoque gris	Foca Gris	LC		3.1	2016	increasing	N
15585	ANIMALIA	CHORDATA	MAMMALIA	RODENTIA	CRICETIDAE	Handleyomys	alfaroi	(J.A. Allen, 1891)					Oryzomys alfaroi	Alfaro's Rice Rat			LC		3.1	2008	stable	N
15591	ANIMALIA	CHORDATA	MAMMALIA	RODENTIA	CRICETIDAE	Handleyomys	chapmani	(Thomas, 1898)					Oryzomys chapmani	Chapman's Rice Rat			LC		3.1	2008	unknown	N
547	ANIMALIA	CHORDATA	MAMMALIA	RODENTIA	CRICETIDAE	Handleyomys	fuscatus	(J.A. Allen, 1912)					Aepeomys fuscatus	Dusky Montane Mouse			LC		3.1	2008	decreasing	N
15598	ANIMALIA	CHORDATA	MAMMALIA	RODENTIA	CRICETIDAE	Handleyomys	intectus	(Thomas, 1921)					Oryzomys intectus	Colombian Rice Rat			LC		3.1	2008	decreasing	N
15606	ANIMALIA	CHORDATA	MAMMALIA	RODENTIA	CRICETIDAE	Handleyomys	melanotis	(Thomas, 1893)					Oryzomys melanotis	Black-eared Rice Rat			LC		3.1	2008	unknown	N
15611	ANIMALIA	CHORDATA	MAMMALIA	RODENTIA	CRICETIDAE	Handleyomys	rhabdops	(Merriam, 1901)					Oryzomys rhabdops	Striped Rice Rat			VU	B1ab(iii)	3.1	2008	decreasing	N
15612	ANIMALIA	CHORDATA	MAMMALIA	RODENTIA	CRICETIDAE	Handleyomys	rostratus	(Merriam, 1901)					Oryzomys rostratus	Long-nosed Rice Rat			LC		3.1	2008	stable	N
15613	ANIMALIA	CHORDATA	MAMMALIA	RODENTIA	CRICETIDAE	Handleyomys	saturatior	(Merriam, 1901)					Oryzomys saturatior	Cloud Forest Rice Rat			NT		3.1	2008	decreasing	N
9676	ANIMALIA	CHORDATA	MAMMALIA	PRIMATES	LEMURIDAE	Hapalemur	alaotrensis	Rumpler, 1975					Hapalemur griseus subspecies alaotrensis	Alaotra Reed Lemur, Lac Alaotra Bamboo Lemur, Alaotran Gentle Lemur, Lake Alaotra Gentle Lemur			CR	A2cd	3.1	2014	decreasing	N
9672	ANIMALIA	CHORDATA	MAMMALIA	PRIMATES	LEMURIDAE	Hapalemur	aureus	Meier, Albignac, Peyriéras, Rumpler & Wright, 1987						Golden Bamboo Lemur, Golden Lemur	Hapalémur Doré	Lemur Cariancho	CR	C2a(i)	3.1	2014	decreasing	N
9673	ANIMALIA	CHORDATA	MAMMALIA	PRIMATES	LEMURIDAE	Hapalemur	griseus	(Link, 1795)					Hapalemur ranomafanensis	Eastern Lesser Bamboo Lemur, Lesser Bamboo Lemur, Grey Gentle Lemur, Bamboo Lemur	Hapalémur Gris, Petit Hapalémur	Lemur Cariancho	VU	A2cd	3.1	2014	decreasing	N
136384	ANIMALIA	CHORDATA	MAMMALIA	PRIMATES	LEMURIDAE	Hapalemur	meridionalis	Warter, Randrianasolo, Dutrillaux & Rumpler, 1987						Rusty-gray Lesser Bamboo Lemur, Southern Grey Bamboo Lemur, Southern Lesser Bamboo Lemur			VU	B1ab(i,iii,v)	3.1	2014	decreasing	N
9678	ANIMALIA	CHORDATA	MAMMALIA	PRIMATES	LEMURIDAE	Hapalemur	occidentalis	Rumpler, 1975						Sambirano Lesser Bamboo Lemur, Western Grey Bamboo Lemur, Western Gentle Lemur, Western Lesser Bamboo Lemur			VU	A2cd	3.1	2014	decreasing	N
9679	ANIMALIA	CHORDATA	MAMMALIA	RODENTIA	MURIDAE	Hapalomys	delacouri	Thomas, 1927						Lesser Marmoset Rat, Delacour's Marmoset Rat			VU	A4c	3.1	2008	decreasing	N
9680	ANIMALIA	CHORDATA	MAMMALIA	RODENTIA	MURIDAE	Hapalomys	longicaudatus	Blyth, 1859						Greater Marmoset Rat, Marmoset Rat			EN	B2ab(ii,iii)	3.1	2008	decreasing	N
9690	ANIMALIA	CHORDATA	MAMMALIA	CHIROPTERA	PTEROPODIDAE	Haplonycteris	fischeri	Lawrence, 1939						Fischer's Pygmy Fruit Bat, Philippine Pygmy Fruit Bat			LC		3.1	2008	stable	N
9736	ANIMALIA	CHORDATA	MAMMALIA	CHIROPTERA	VESPERTILIONIDAE	Harpiocephalus	harpia	(Temminck, 1840)					Harpiocephalus harpia subspecies madrassius|Harpiocephalus rufus |Noctulinia lasyura |Vespertilio harpia	Lesser Hairy-winged Bat, Hairy-winged Bat			LC		3.1	2008	decreasing	N
9737	ANIMALIA	CHORDATA	MAMMALIA	CHIROPTERA	VESPERTILIONIDAE	Harpiocephalus	mordax	Thomas, 1923					Harpiocephalus harpia subspecies mordax	Greater Hairy-winged Bat			DD		3.1	2008	unknown	N
13941	ANIMALIA	CHORDATA	MAMMALIA	CHIROPTERA	VESPERTILIONIDAE	Harpiola	grisea	(Peters, 1872)					Murina grisea |Murina grisea	Peter's Tube-nosed Bat			DD		3.1	2008	unknown	N
136445	ANIMALIA	CHORDATA	MAMMALIA	CHIROPTERA	VESPERTILIONIDAE	Harpiola	isodon	Kuo, Fang, Csorba & Lee, 2006						Taiwan Tube-nosed Bat			DD		3.1	2008	unknown	N
136776	ANIMALIA	CHORDATA	MAMMALIA	CHIROPTERA	PTEROPODIDAE	Harpyionycteris	celebensis	Miller & Hollister, 1921						Sulawesi Harpy Fruit Bat			VU	A2d	3.1	2008	decreasing	N
9740	ANIMALIA	CHORDATA	MAMMALIA	CHIROPTERA	PTEROPODIDAE	Harpyionycteris	whiteheadi	Thomas, 1896						Harpy Fruit Bat			LC		3.1	2008	stable	N
9759	ANIMALIA	CHORDATA	MAMMALIA	RODENTIA	MURIDAE	Heimyscus	fumosus	(Brosset, DuBost & Heim de Balsac, 1965)						African Smoky Mouse, Smokey Heimyscus			LC		3.1	2008	stable	N
9760	ANIMALIA	CHORDATA	MAMMALIA	CARNIVORA	URSIDAE	Helarctos	malayanus	(Raffles, 1821)					Ursus malayanus	Sun Bear, Malayan Sun Bear	Ours Malais, Ours des cocotiers	Oso de Sol, Oso Malayo	VU	A2cd+3cd+4cd	3.1	2008	decreasing	N
9828	ANIMALIA	CHORDATA	MAMMALIA	RODENTIA	BATHYERGIDAE	Heliophobius	argenteocinereus	Peters, 1846						Silvery Mole Rat			LC		3.1	2008	stable	N
9830	ANIMALIA	CHORDATA	MAMMALIA	RODENTIA	SCIURIDAE	Heliosciurus	gambianus	(Ogilby, 1835)						Gambian Sun Squirrel	Héliosciure Typique De Gambie		LC		3.1	2008	unknown	N
9831	ANIMALIA	CHORDATA	MAMMALIA	RODENTIA	SCIURIDAE	Heliosciurus	mutabilis	(Peters, 1852)						Mutable Sun Squirrel			LC		3.1	2008	unknown	N
9832	ANIMALIA	CHORDATA	MAMMALIA	RODENTIA	SCIURIDAE	Heliosciurus	punctatus	(Temminck, 1853)						Small Sun Squirrel			DD		3.1	2008	unknown	N
9833	ANIMALIA	CHORDATA	MAMMALIA	RODENTIA	SCIURIDAE	Heliosciurus	rufobrachium	(Waterhouse, 1842)						Crab-eating Mongoose, Isabelline Red-legged Sun Squirrel, Red-legged Sun Squirrel	Héliosciure À Pattes Rousses		LC		3.1	2008	unknown	N
9834	ANIMALIA	CHORDATA	MAMMALIA	RODENTIA	SCIURIDAE	Heliosciurus	ruwenzorii	(Schwann, 1904)						Ruwenzori Sun Squirrel			LC		3.1	2008	unknown	N
9835	ANIMALIA	CHORDATA	MAMMALIA	RODENTIA	SCIURIDAE	Heliosciurus	undulatus	(True, 1892)						Zanj Sun Squirrel			DD		3.1	2008	unknown	N
41608	ANIMALIA	CHORDATA	MAMMALIA	CARNIVORA	HERPESTIDAE	Helogale	hirtula	Thomas, 1904						Somali Dwarf Mongoose, Desert Dwarf Mongoose, Ethiopian Dwarf Mongoose	Mangouste velue		LC		3.1	2015	unknown	N
41609	ANIMALIA	CHORDATA	MAMMALIA	CARNIVORA	HERPESTIDAE	Helogale	parvula	(Sundevall, 1847)						Common Dwarf Mongoose, Dwarf Mongoose	Mangouste naine		LC		3.1	2015	stable	N
9869	ANIMALIA	CHORDATA	MAMMALIA	DIPROTODONTIA	PSEUDOCHEIRIDAE	Hemibelideus	lemuroides	(Collett, 1884)						Lemuroid Ringtail Possum			NT		3.1	2008	stable	N
62011	ANIMALIA	CHORDATA	MAMMALIA	AFROSORICIDA	TENRECIDAE	Hemicentetes	nigriceps	Günther, 1875						Highland Streaked Tenrec			LC		3.1	2016	unknown	N
40593	ANIMALIA	CHORDATA	MAMMALIA	AFROSORICIDA	TENRECIDAE	Hemicentetes	semispinosus	(G. Cuvier, 1798)					Ericulus semispinosus	Lowland Streaked Tenrec			LC		3.1	2016	unknown	N
40607	ANIMALIA	CHORDATA	MAMMALIA	EULIPOTYPHLA	ERINACEIDAE	Hemiechinus	auritus	(Gmelin, 1770)						Long-eared Hedgehog		Erizo Orejudo	LC		3.1	2008	unknown	N
40608	ANIMALIA	CHORDATA	MAMMALIA	EULIPOTYPHLA	ERINACEIDAE	Hemiechinus	collaris	(Gray, 1830)						Collared Hedgehog, Indian Long-eared Hedgehog			LC		3.1	2008	unknown	N
41689	ANIMALIA	CHORDATA	MAMMALIA	CARNIVORA	VIVERRIDAE	Hemigalus	derbyanus	(Gray, 1837)						Banded Civet, Banded Palm Civet			NT		3.1	2015	decreasing	N
9919	ANIMALIA	CHORDATA	MAMMALIA	CETARTIODACTYLA	BOVIDAE	Hemitragus	jemlahicus	(C.H. Smith, 1826)						Himalayan Tahr			NT		3.1	2008	decreasing	N
9948	ANIMALIA	CHORDATA	MAMMALIA	CARNIVORA	FELIDAE	Herpailurus	yagouaroundi	(É. Geoffroy Saint-Hilaire, 1803)					Felis yagouaroundi|Herpailurus yagouaroundi|Puma yagouaroundi	Jaguarundi, Eyra Cat		León Brenero, Gato Colorado, Gato Moro, Jaguarundi, Leoncillo, Onza, Tigrillo, Yaguarundi, Yaguarundí	LC		3.1	2015	decreasing	N
70204120	ANIMALIA	CHORDATA	MAMMALIA	CARNIVORA	HERPESTIDAE	Herpestes	auropunctatus	(Hodgson, 1836)					Herpestes javanicus subspecies auropunctatus|Herpestes palustris|Mangusta auropunctata|Urva auropunctata	Small Indian Mongoose			LC		3.1	2016	unknown	N
41610	ANIMALIA	CHORDATA	MAMMALIA	CARNIVORA	HERPESTIDAE	Herpestes	brachyurus	Gray, 1837					Herpestes hosei|Urva brachyura	Short-tailed Mongoose			NT		3.1	2016	decreasing	N
41611	ANIMALIA	CHORDATA	MAMMALIA	CARNIVORA	HERPESTIDAE	Herpestes	edwardsii	(É. Geoffroy Saint-Hilaire, 1818)					Herpestes edwardsi|Urva edwardsii	Indian Grey Mongoose, Grey Mongoose, Common Mongoose			LC		3.1	2016	stable	N
41599	ANIMALIA	CHORDATA	MAMMALIA	CARNIVORA	HERPESTIDAE	Herpestes	flavescens	Bocage, 1889					Galerella flavescens |Herpestes nigratus	Kaokoveld Slender Mongoose, Black Slender Mongoose, Black Mongoose, Angolan Slender Mongoose	Mangouste rouge du Kaokoveld		LC		3.1	2015	unknown	N
41612	ANIMALIA	CHORDATA	MAMMALIA	CARNIVORA	HERPESTIDAE	Herpestes	fuscus	Waterhouse, 1838					Urva fusca	Brown Mongoose, Indian Brown Mongoose			LC		3.1	2015	stable	N
41613	ANIMALIA	CHORDATA	MAMMALIA	CARNIVORA	HERPESTIDAE	Herpestes	ichneumon	(Linnaeus, 1758)					Viverra ichneumon	Egyptian Mongoose, Large Grey Mongoose	Mangouste d'Egypte, Mangouste ichneumon	Meloncillo	LC		3.1	2016	stable	N
70203940	ANIMALIA	CHORDATA	MAMMALIA	CARNIVORA	HERPESTIDAE	Herpestes	javanicus	(É. Geoffroy Saint-Hilaire, 1818)					Urva javanica	Javan Mongoose			LC		3.1	2016	unknown	N
41615	ANIMALIA	CHORDATA	MAMMALIA	CARNIVORA	HERPESTIDAE	Herpestes	naso	de Winton, 1901					<i>Xenogale</i> <i>naso</i>	Long-nosed Mongoose	Mangouste à long museau		LC		3.1	2015	decreasing	N
41605	ANIMALIA	CHORDATA	MAMMALIA	CARNIVORA	HERPESTIDAE	Herpestes	ochraceus	(J.E. Gray, 1848)					<i>Galerella</i> <i>ochracea</i>	Somali Slender Mongoose, Somalian Slender Mongoose	Mangouste d'Egypte		LC		3.1	2016	unknown	N
41600	ANIMALIA	CHORDATA	MAMMALIA	CARNIVORA	HERPESTIDAE	Herpestes	pulverulentus	(Wagner, 1839)					<i>Galerella</i> <i>pulverulenta</i>	Cape Grey Mongoose, Small Grey Mongoose	Mangouste grise du Cap		LC		3.1	2015	stable	N
41606	ANIMALIA	CHORDATA	MAMMALIA	CARNIVORA	HERPESTIDAE	Herpestes	sanguineus	(Rüppell, 1835)					<i>Galerella</i> <i>sanguinea</i>	Common Slender Mongoose, Slender Mongoose	Mangouste rouge		LC		3.1	2016	stable	N
41616	ANIMALIA	CHORDATA	MAMMALIA	CARNIVORA	HERPESTIDAE	Herpestes	semitorquatus	Gray, 1846					Urva semitorquata	Collared Mongoose			NT		3.1	2015	decreasing	N
41617	ANIMALIA	CHORDATA	MAMMALIA	CARNIVORA	HERPESTIDAE	Herpestes	smithii	Gray, 1837					Urva smithii	Ruddy Mongoose			LC		3.1	2016	unknown	N
41618	ANIMALIA	CHORDATA	MAMMALIA	CARNIVORA	HERPESTIDAE	Herpestes	urva	(Hodgson, 1836)					Urva urva	Crab-eating Mongoose			LC		3.1	2016	decreasing	N
41619	ANIMALIA	CHORDATA	MAMMALIA	CARNIVORA	HERPESTIDAE	Herpestes	vitticollis	Bennett, 1835					Urva vitticollis	Stripe-necked Mongoose, Striped-necked Mongoose			LC		3.1	2016	stable	N
9975	ANIMALIA	CHORDATA	MAMMALIA	CHIROPTERA	VESPERTILIONIDAE	Hesperoptenus	blanfordi	(Dobson, 1877)						Blanford's Bat, Least False Serotine			LC		3.1	2008	unknown	N
9976	ANIMALIA	CHORDATA	MAMMALIA	CHIROPTERA	VESPERTILIONIDAE	Hesperoptenus	doriae	(Peters, 1868)						False Serotine Bat			DD		3.1	2008	unknown	N
9977	ANIMALIA	CHORDATA	MAMMALIA	CHIROPTERA	VESPERTILIONIDAE	Hesperoptenus	gaskelli	Hill, 1983						Gaskell's False Serotine			DD		3.1	2008	unknown	N
9978	ANIMALIA	CHORDATA	MAMMALIA	CHIROPTERA	VESPERTILIONIDAE	Hesperoptenus	tickelli	(Blyth, 1851)					Nycticejus isabellinus |Nycticejus isabellinus |Nycticejus tickelli	Tickell's Bat			LC		3.1	2008	unknown	N
9979	ANIMALIA	CHORDATA	MAMMALIA	CHIROPTERA	VESPERTILIONIDAE	Hesperoptenus	tomesi	Thomas, 1905						Large False Serotine, Tomes' False Serotine			VU	A2c+3c	3.1	2008	decreasing	N
9987	ANIMALIA	CHORDATA	MAMMALIA	RODENTIA	BATHYERGIDAE	Heterocephalus	glaber	Rüppell, 1842						Naked Mole Rat			LC		3.1	2008	stable	N
15545	ANIMALIA	CHORDATA	MAMMALIA	RODENTIA	GEOMYIDAE	Heterogeomys	cherriei	J.A. Allen, 1893					Orthogeomys cherriei	Cherrie's Pocket Gopher			LC		3.1	2008	stable	N
15547	ANIMALIA	CHORDATA	MAMMALIA	RODENTIA	GEOMYIDAE	Heterogeomys	dariensis	(Goldman, 1912)					Orthogeomys dariensis	Darien Pocket Gopher			LC		3.1	2008	stable	N
9997	ANIMALIA	CHORDATA	MAMMALIA	HYRACOIDEA	PROCAVIIDAE	Heterohyrax	brucei	(Gray, 1868)					Heterohyrax antineae |Heterohyrax chapini |Hyrax brucei	Bush Hyrax, Yellow-spotted Hyrax, Hoggar Hyrax, Yellow-spotted Rock Hyrax	Daman de steppe		LC		3.1	2015	unknown	N
12073	ANIMALIA	CHORDATA	MAMMALIA	RODENTIA	HETEROMYIDAE	Heteromys	adspersus	(Peters, 1874)					Liomys adspersus	Panamanian Spiny Pocket Mouse			LC		3.1	2008	stable	N
10004	ANIMALIA	CHORDATA	MAMMALIA	RODENTIA	HETEROMYIDAE	Heteromys	anomalus	(Thompson, 1815)					Mus anomalus	Caribbean Spiny Pocket Mouse, Trinidad Spiny Pocket Mouse			LC		3.1	2008	unknown	N
10005	ANIMALIA	CHORDATA	MAMMALIA	RODENTIA	HETEROMYIDAE	Heteromys	australis	Thomas, 1901					Heteromys consicus |Heteromys lomitensis |Heteromys pacificus	Southern Spiny Pocket Mouse			LC		3.1	2008	stable	N
10006	ANIMALIA	CHORDATA	MAMMALIA	RODENTIA	HETEROMYIDAE	Heteromys	desmarestianus	Gray, 1868					Heteromys goldmani	Desmarest's Spiny Pocket Mouse			LC		3.1	2008	stable	N
10007	ANIMALIA	CHORDATA	MAMMALIA	RODENTIA	HETEROMYIDAE	Heteromys	gaumeri	J.A. Allen & Chapman, 1897						Gaumer's Spiny Pocket Mouse			LC		3.1	2008	stable	N
12074	ANIMALIA	CHORDATA	MAMMALIA	RODENTIA	HETEROMYIDAE	Heteromys	irroratus	(Gray, 1868)					Liomys irroratus	Mexican Spiny Pocket Mouse			LC		3.1	2008	stable	N
10009	ANIMALIA	CHORDATA	MAMMALIA	RODENTIA	HETEROMYIDAE	Heteromys	nelsoni	Merriam, 1902						Nelson's Spiny Pocket Mouse			EN	B1ab(i,ii,iii,v)	3.1	2008	decreasing	N
136638	ANIMALIA	CHORDATA	MAMMALIA	RODENTIA	HETEROMYIDAE	Heteromys	oasicus	Anderson, 2003									EN	B2ab(ii,iii,iv)	3.1	2008	decreasing	N
10010	ANIMALIA	CHORDATA	MAMMALIA	RODENTIA	HETEROMYIDAE	Heteromys	oresterus	Harris, 1932						Mountain Spiny Pocket Mouse			LC		3.1	2008	stable	N
12075	ANIMALIA	CHORDATA	MAMMALIA	RODENTIA	HETEROMYIDAE	Heteromys	pictus	(Thomas, 1893)					Liomys pictus	Painted Spiny Pocket Mouse			LC		3.1	2008	decreasing	N
12076	ANIMALIA	CHORDATA	MAMMALIA	RODENTIA	HETEROMYIDAE	Heteromys	salvini	(Thomas, 1893)					Liomys salvini	Salvin's Spiny Pocket Mouse			LC		3.1	2008	decreasing	N
12077	ANIMALIA	CHORDATA	MAMMALIA	RODENTIA	HETEROMYIDAE	Heteromys	spectabilis	Genoways, 1971					Liomys spectabilis	Jaliscan Spiny Pocket Mouse			EN	B1ab(iii)	3.1	2008	decreasing	N
136333	ANIMALIA	CHORDATA	MAMMALIA	RODENTIA	HETEROMYIDAE	Heteromys	teleus	Anderson & Jarrín, 2002									VU	B1ab(ii,iii,iv)	3.1	2008	decreasing	N
10025	ANIMALIA	CHORDATA	MAMMALIA	RODENTIA	ECHIMYIDAE	Heteropsomys	insulans	Anthony, 1916						Insular Cave Rat			EX		3.1	2008		N
10034	ANIMALIA	CHORDATA	MAMMALIA	RODENTIA	CAPROMYIDAE	Hexolobodon	phenax	Miller, 1929						Imposter Hutia			EX		3.1	2008		N
10053	ANIMALIA	CHORDATA	MAMMALIA	CETARTIODACTYLA	CERVIDAE	Hippocamelus	antisensis	(d'Orbigny, 1834)						Taruca, Peruvian Guemal, Peruvian Huemul, North Andean Deer, North Andean Huemul	Guémal Péruvien, Cerf Des Andes Septentrionales, Huémul Des Andes Septentrionales	Ciervo Andino Septentrional, Guemal, Tarugo, Taruka	VU	C2a(i); E	3.1	2008	decreasing	N
10054	ANIMALIA	CHORDATA	MAMMALIA	CETARTIODACTYLA	CERVIDAE	Hippocamelus	bisulcus	Molina, 1782						Patagonian Huemul, Chilean Guemal, South Andean Deer, South Andean Huemul, Chilean Huemul	Cerf des Andes Méridionales, Huémul des Andes Méridionales	Ciervo Andino Meridional, Huemul, Huemul Patagónico	EN	B2ab(i,ii,iii,iv,v); C2a(i)	3.1	2016	decreasing	N
10103	ANIMALIA	CHORDATA	MAMMALIA	CETARTIODACTYLA	HIPPOPOTAMIDAE	Hippopotamus	amphibius	Linnaeus, 1758						Hippopotamus, Large Hippo, Common Hippopotamus	Hippopotame	Hipopótamo Anfibio	VU	A4cd	3.1	2008	decreasing	N
40782	ANIMALIA	CHORDATA	MAMMALIA	CETARTIODACTYLA	HIPPOPOTAMIDAE	Hippopotamus	lemerlei	Grandidier in Milne-Edwards, 1868					Hippopotamus madagascariensis	Madagascan Dwarf Hippopotamus, Malagasy Hippo			EX		3.1	2016		N
40783	ANIMALIA	CHORDATA	MAMMALIA	CETARTIODACTYLA	HIPPOPOTAMIDAE	Hippopotamus	madagascariensis	Guldberg, 1883					Hippopotamus guldbergi	Madagascan Dwarf Hippopotamus, Madagascan Pygmy Hippo, Malagasy Hippo			EX		3.1	2016		N
10109	ANIMALIA	CHORDATA	MAMMALIA	CHIROPTERA	HIPPOSIDERIDAE	Hipposideros	abae	J.A. Allen, 1917						Aba Roundleaf Bat			LC		3.1	2008	unknown	N
10110	ANIMALIA	CHORDATA	MAMMALIA	CHIROPTERA	HIPPOSIDERIDAE	Hipposideros	armiger	(Hodgson, 1835)					Rhinolophus armiger	Great Himalayan Leaf-nosed Bat, Great Leaf-nosed Bat, Great Roundleaf Bat			LC		3.1	2008	unknown	N
10111	ANIMALIA	CHORDATA	MAMMALIA	CHIROPTERA	HIPPOSIDERIDAE	Hipposideros	ater	Templeton, 1848					Hipposideros atratus |Hipposideros bicolor subspecies ater|Hipposideros bicolor subspecies nicobarulae|Hipposideros nicobarulae |Hipposideros wrighti	Dusky Leaf-nosed Bat, Bi-coloured Leaf-nosed Bat, Dusky Roundleaf Bat			LC		3.1	2008	unknown	N
10112	ANIMALIA	CHORDATA	MAMMALIA	CHIROPTERA	HIPPOSIDERIDAE	Hipposideros	beatus	K. Andersen, 1906						Benito Roundleaf Bat			LC		3.1	2008	decreasing	N
10113	ANIMALIA	CHORDATA	MAMMALIA	CHIROPTERA	HIPPOSIDERIDAE	Hipposideros	bicolor	(Temminck, 1834)						Bicolored Leaf-nosed Bat, Bicolored Roundleaf Bat			LC		3.1	2008	stable	N
136566	ANIMALIA	CHORDATA	MAMMALIA	CHIROPTERA	HIPPOSIDERIDAE	Hipposideros	boeadii	Bates, Rossiter, Suyanto & Kingston, 2007						Boeadi's Roundleaf Bat			DD		3.1	2008	unknown	N
10114	ANIMALIA	CHORDATA	MAMMALIA	CHIROPTERA	HIPPOSIDERIDAE	Hipposideros	breviceps	Tate, 1941						Short-headed Leaf-nosed Bat, Short-headed Roundleaf Bat			DD		3.1	2008	unknown	N
10115	ANIMALIA	CHORDATA	MAMMALIA	CHIROPTERA	HIPPOSIDERIDAE	Hipposideros	caffer	(Sundevall, 1846)						Sundevall's Roundleaf Bat, Lesser Leaf-nosed bat, Common African Leaf-nosed Bat, Sundevall's Leafnosed Bat, Cape Leaf-nosed bat			LC		3.1	2008	decreasing	N
10116	ANIMALIA	CHORDATA	MAMMALIA	CHIROPTERA	HIPPOSIDERIDAE	Hipposideros	calcaratus	(Dobson, 1877)						Spurred Leaf-nosed Bat, Spurred Roundleaf Bat			LC		3.1	2008	unknown	N
10117	ANIMALIA	CHORDATA	MAMMALIA	CHIROPTERA	HIPPOSIDERIDAE	Hipposideros	camerunensis	Eisentraut, 1956						Greater Roundleaf Bat			DD		3.1	2008	unknown	N
10118	ANIMALIA	CHORDATA	MAMMALIA	CHIROPTERA	HIPPOSIDERIDAE	Hipposideros	cervinus	(Gould, 1863)						Fawn-colored Leaf-nosed Bat, Fawn Leaf-nosed Bat, Fawn Horseshoe-bat, Fawn Roundleaf Bat, Gould's Leaf-nosed Bat			LC		3.1	2008	unknown	N
10119	ANIMALIA	CHORDATA	MAMMALIA	CHIROPTERA	HIPPOSIDERIDAE	Hipposideros	cineraceus	Blyth, 1853					Hipposideros cineraceus subspecies micropus|Phyllorhina micropus	Least Leaf-nosed Bat, Ashy Roundleaf Bat			LC		3.1	2008	unknown	N
10120	ANIMALIA	CHORDATA	MAMMALIA	CHIROPTERA	HIPPOSIDERIDAE	Hipposideros	commersoni	(É. Geoffroy, 1813)						Commerson's Leaf-nosed Bat, Commerson's Roundleaf Bat	Phyllorhine de Commerson		NT		3.1	2008	unknown	N
10121	ANIMALIA	CHORDATA	MAMMALIA	CHIROPTERA	HIPPOSIDERIDAE	Hipposideros	coronatus	(Peters, 1871)						Large Mindanao Leaf-nosed Bat, Large Mindanao Roundleaf Bat			DD		3.1	2008	unknown	N
10122	ANIMALIA	CHORDATA	MAMMALIA	CHIROPTERA	HIPPOSIDERIDAE	Hipposideros	corynophyllus	Hill, 1985						Telefomin Leaf-nosed Bat, Telefomin Roundleaf Bat			DD		3.1	2008	unknown	N
10123	ANIMALIA	CHORDATA	MAMMALIA	CHIROPTERA	HIPPOSIDERIDAE	Hipposideros	coxi	Shelford, 1901						Cox's Leaf-nosed Bat, Cox's Roundleaf Bat			DD		3.1	2008	unknown	N
10124	ANIMALIA	CHORDATA	MAMMALIA	CHIROPTERA	HIPPOSIDERIDAE	Hipposideros	crumeniferus	(Lesueur & Petit, 1807)						Timor Leaf-nosed Bat, Timor Roundleaf Bat			DD		3.1	2008	unknown	N
10125	ANIMALIA	CHORDATA	MAMMALIA	CHIROPTERA	HIPPOSIDERIDAE	Hipposideros	curtus	G.M. Allen, 1921					Hipposideros sandersoni	Short-tailed Roundleaf Bat			VU	B2ab(iii)	3.1	2008	decreasing	N
10126	ANIMALIA	CHORDATA	MAMMALIA	CHIROPTERA	HIPPOSIDERIDAE	Hipposideros	cyclops	(Temminck, 1853)						Cyclops Roundleaf Bat			LC		3.1	2008	decreasing	N
10127	ANIMALIA	CHORDATA	MAMMALIA	CHIROPTERA	HIPPOSIDERIDAE	Hipposideros	demissus	K. Andersen, 1909						Makira Leaf-nosed Bat			VU	D2	3.1	2008	unknown	N
10128	ANIMALIA	CHORDATA	MAMMALIA	CHIROPTERA	HIPPOSIDERIDAE	Hipposideros	diadema	Geoffroy, 1813					Hipposideros nicobarensis |Phyllorhina nicobarensis |Rhinolophus diadema	Diadem Leaf-nosed Bat, Diadem Horseshoe-bat, Diadem Leafnosed-bat, Diadem Roundleaf Bat			LC		3.1	2008	unknown	N
10129	ANIMALIA	CHORDATA	MAMMALIA	CHIROPTERA	HIPPOSIDERIDAE	Hipposideros	dinops	K. Andersen, 1905						Fierce Leaf-nosed Bat, Fierce Roundleaf Bat, Giant Horseshoe Bat			DD		3.1	2008	decreasing	N
10130	ANIMALIA	CHORDATA	MAMMALIA	CHIROPTERA	HIPPOSIDERIDAE	Hipposideros	doriae	(Peters, 1871)					Hipposideros sabanus	Bornean Leaf-nosed Bat, Borneo Roundleaf Bat			NT		3.1	2008	decreasing	N
10131	ANIMALIA	CHORDATA	MAMMALIA	CHIROPTERA	HIPPOSIDERIDAE	Hipposideros	durgadasi	Khajuria, 1970					Hipposideros cineraceus subspecies durgadasi	Durga Das's Leaf-nosed Bat, Khajuria's Leaf-nosed Bat, Khajuria's Leaf-nosed Bat			EN	B1ab(iii)+2ab(iii)	3.1	2008	decreasing	N
10132	ANIMALIA	CHORDATA	MAMMALIA	CHIROPTERA	HIPPOSIDERIDAE	Hipposideros	dyacorum	Thomas, 1902						Dayak Leaf-nosed Bat, Dayak Roundleaf Bat			LC		3.1	2008	unknown	N
10133	ANIMALIA	CHORDATA	MAMMALIA	CHIROPTERA	HIPPOSIDERIDAE	Hipposideros	edwardshilli	Flannery & Colgan, 1993						Hill's Leaf-nosed Bat			DD		3.1	2008	unknown	N
10134	ANIMALIA	CHORDATA	MAMMALIA	CHIROPTERA	HIPPOSIDERIDAE	Hipposideros	fuliginosus	(Temminck, 1853)						Sooty Roundleaf Bat			LC		3.1	2008	decreasing	N
10135	ANIMALIA	CHORDATA	MAMMALIA	CHIROPTERA	HIPPOSIDERIDAE	Hipposideros	fulvus	Gray, 1838					Hipposideros bicolor subspecies fulvus|Hipposideros bicolor subspecies pallidus|Hipposideros fulvus subspecies pallidus|Hipposideros murinus |Phyllorhina atra |Phyllorhina aurita |Rhinolophus fulgens	Fulvus Leaf-nosed Bat, Fulvus Roundleaf Bat			LC		3.1	2008	stable	N
10136	ANIMALIA	CHORDATA	MAMMALIA	CHIROPTERA	HIPPOSIDERIDAE	Hipposideros	galeritus	Cantor, 1846					Phyllorhina brachyota |Phyllorhina galerita	Cantor's Leaf-nosed Bat, Cantor's Roundleaf Bat			LC		3.1	2008	unknown	N
44687	ANIMALIA	CHORDATA	MAMMALIA	CHIROPTERA	HIPPOSIDERIDAE	Hipposideros	gigas	Wagner, 1845						Giant Leaf-nosed Bat			LC		3.1	2008	unknown	N
136478	ANIMALIA	CHORDATA	MAMMALIA	CHIROPTERA	HIPPOSIDERIDAE	Hipposideros	grandis	G.M. Allen, 1936						Grand Leaf-nosed Bat, Grand Roundleaf Bat			DD		3.1	2008	unknown	N
10137	ANIMALIA	CHORDATA	MAMMALIA	CHIROPTERA	HIPPOSIDERIDAE	Hipposideros	halophyllus	Hill & Yenbutra, 1984						Thailand Leaf-nosed Bat, Thailand Roundleaf Bat			EN	B2ab(iii); C1	3.1	2008	decreasing	N
10138	ANIMALIA	CHORDATA	MAMMALIA	CHIROPTERA	HIPPOSIDERIDAE	Hipposideros	hypophyllus	Kock & Bhat, 1994						Kolar Leaf-nosed Bat, Leafletted Leaf-nosed Bat			EN	B1ab(iii)+2ab(iii)	3.1	2008	decreasing	N
10139	ANIMALIA	CHORDATA	MAMMALIA	CHIROPTERA	HIPPOSIDERIDAE	Hipposideros	inexpectatus	Laurie & Hill, 1954						Crested Leaf-nosed Bat, Crested Roundleaf Bat			DD		3.1	2008	unknown	N
136739	ANIMALIA	CHORDATA	MAMMALIA	CHIROPTERA	HIPPOSIDERIDAE	Hipposideros	inornatus	McKean, 1970						Arnhem Leaf-nosed Bat			VU	D1	3.1	2008	stable	N
10140	ANIMALIA	CHORDATA	MAMMALIA	CHIROPTERA	HIPPOSIDERIDAE	Hipposideros	jonesi	Hayman, 1947						Jones' Roundleaf Bat, Jones's Roundleaf Bat			NT		3.1	2008	decreasing	N
136819	ANIMALIA	CHORDATA	MAMMALIA	CHIROPTERA	HIPPOSIDERIDAE	Hipposideros	khaokhouayensis	Guillén-Servent & Francis, 2006						Phou Khao Khouay Leaf-nosed Bat			VU	B1ab(ii,iii)	3.1	2008	decreasing	N
10141	ANIMALIA	CHORDATA	MAMMALIA	CHIROPTERA	HIPPOSIDERIDAE	Hipposideros	lamottei	Brosset, 1985						Lamotte's Roundleaf Bat			CR	B1ab(i,ii,iii,iv,v)+2ab(i,ii,iii,iv,v)	3.1	2008	decreasing	N
10142	ANIMALIA	CHORDATA	MAMMALIA	CHIROPTERA	HIPPOSIDERIDAE	Hipposideros	lankadiva	Kelaart, 1850					Hipposideros indus |Hipposideros indus subspecies mixtus|Hipposideros indus subspecies unitus|Hipposideros lankadiva subspecies mixtus|Hipposideros lankadiva subspecies unitus|Hipposideros schistaceus	Indian Leaf-nosed Bat, Indian Roundleaf Bat			LC		3.1	2008	unknown	N
10143	ANIMALIA	CHORDATA	MAMMALIA	CHIROPTERA	HIPPOSIDERIDAE	Hipposideros	larvatus	(Horsfield, 1823)					Phyllorhina leptophylla |Rhinolophus larvatus	Horsfield's Leaf-nosed Bat, Intermediate Roundleaf Bat, Intermediate Leaf-nosed Bat, Intermediat Roundleaf Bat			LC		3.1	2008	unknown	N
10144	ANIMALIA	CHORDATA	MAMMALIA	CHIROPTERA	HIPPOSIDERIDAE	Hipposideros	lekaguli	Thonglongya & Hill, 1974						Large Asian Leaf-nosed Bat, Large Asian Roundleaf Bat			NT		3.1	2008	decreasing	N
10145	ANIMALIA	CHORDATA	MAMMALIA	CHIROPTERA	HIPPOSIDERIDAE	Hipposideros	lylei	Thomas, 1913						Shield-faced Leaf-nosed Bat, Shield-faced Roundleaf Bat			LC		3.1	2008	decreasing	N
10146	ANIMALIA	CHORDATA	MAMMALIA	CHIROPTERA	HIPPOSIDERIDAE	Hipposideros	macrobullatus	Tate, 1941						Big-eared Leaf-nosed Bat, Big-eared Roundleaf Bat			DD		3.1	2008	unknown	N
10147	ANIMALIA	CHORDATA	MAMMALIA	CHIROPTERA	HIPPOSIDERIDAE	Hipposideros	madurae	Kitchener & Maryanto, 1993						Maduran Leaf-nosed Bat			LC		3.1	2008	unknown	N
10148	ANIMALIA	CHORDATA	MAMMALIA	CHIROPTERA	HIPPOSIDERIDAE	Hipposideros	maggietaylorae	Smith & Hill, 1981						Maggie Taylor's Leaf-nosed Bat, Maggie Taylor's Roundleaf Bat			LC		3.1	2008	stable	N
10149	ANIMALIA	CHORDATA	MAMMALIA	CHIROPTERA	HIPPOSIDERIDAE	Hipposideros	marisae	Aellen, 1954						Aellen's Roundleaf Bat			VU	B2ab(ii,iii,iv,v)	3.1	2008	decreasing	N
10150	ANIMALIA	CHORDATA	MAMMALIA	CHIROPTERA	HIPPOSIDERIDAE	Hipposideros	megalotis	(Heuglin, 1862)						Ethiopian Large-eared Roundleaf Bat			LC		3.1	2008	unknown	N
10151	ANIMALIA	CHORDATA	MAMMALIA	CHIROPTERA	HIPPOSIDERIDAE	Hipposideros	muscinus	(Thomas & Doria, 1886)						Fly River Leaf-nosed Bat, Fly River Roundleaf Bat			DD		3.1	2008	unknown	N
10152	ANIMALIA	CHORDATA	MAMMALIA	CHIROPTERA	HIPPOSIDERIDAE	Hipposideros	nequam	K. Andersen, 1918						Malayan Leaf-nosed Bat, Malayan Roundleaf Bat			DD		3.1	2008	unknown	N
10153	ANIMALIA	CHORDATA	MAMMALIA	CHIROPTERA	HIPPOSIDERIDAE	Hipposideros	obscurus	(Peters, 1861)						Philippine Forest Leaf-nosed Bat, Philippine Forest Roundleaf Bat			LC		3.1	2008	unknown	N
136192	ANIMALIA	CHORDATA	MAMMALIA	CHIROPTERA	HIPPOSIDERIDAE	Hipposideros	orbiculus	Francis, Kock & Habersetzer, 1999						Orbiculus Leaf-nosed Bat, Orbiculus Roundleaf Bat			EN	B1ab(iii)	3.1	2008	decreasing	N
10107	ANIMALIA	CHORDATA	MAMMALIA	CHIROPTERA	HIPPOSIDERIDAE	Hipposideros	papua	(Thomas & Doria, 1886)						Biak Leaf-nosed Bat, Biak Roundleaf Bat, Geelvinck Bay Leaf-nosed Bat			LC		3.1	2008	stable	N
136600	ANIMALIA	CHORDATA	MAMMALIA	CHIROPTERA	HIPPOSIDERIDAE	Hipposideros	pelingensis	Shamel, 1940						Peleng Leaf-nosed Bat			NT		3.1	2008	decreasing	N
10154	ANIMALIA	CHORDATA	MAMMALIA	CHIROPTERA	HIPPOSIDERIDAE	Hipposideros	pomona	K. Andersen, 1918						Andersen's Leaf-nosed Bat, Pomona Leaf-nosed Bat, Pomona Roundleaf Bat			LC		3.1	2008	unknown	N
10155	ANIMALIA	CHORDATA	MAMMALIA	CHIROPTERA	HIPPOSIDERIDAE	Hipposideros	pratti	Thomas, 1891						Pratt's Leaf-nosed Bat, Pratt's Roundleaf Bat			LC		3.1	2008	unknown	N
10156	ANIMALIA	CHORDATA	MAMMALIA	CHIROPTERA	HIPPOSIDERIDAE	Hipposideros	pygmaeus	(Waterhouse, 1843)						Philippine Pygmy Leaf-nosed Bat, Philippine Pygmy Roundleaf Bat			LC		3.1	2008	unknown	N
10108	ANIMALIA	CHORDATA	MAMMALIA	CHIROPTERA	HIPPOSIDERIDAE	Hipposideros	ridleyi	Robinson & Kloss, 1911						Ridley's Leaf-nosed Bat, Ridley's Roundleaf Bat, Singapore Roundleaf Horseshoe Bat			VU	A3c	3.1	2008	decreasing	N
136477	ANIMALIA	CHORDATA	MAMMALIA	CHIROPTERA	HIPPOSIDERIDAE	Hipposideros	rotalis	Francis, Kock & Habersetzer, 1999						Laotian Leaf-nosed Bat, Laotian Roundleaf Bat			LC		3.1	2008	unknown	N
10157	ANIMALIA	CHORDATA	MAMMALIA	CHIROPTERA	HIPPOSIDERIDAE	Hipposideros	ruber	(Noack, 1893)					Hipposideros centralis |Hipposideros niapu |Hipposideros ruber subspecies guineensis	Noack's Roundleaf Bat			LC		3.1	2008	unknown	N
136586	ANIMALIA	CHORDATA	MAMMALIA	CHIROPTERA	HIPPOSIDERIDAE	Hipposideros	scutinares	Robinson, Jenkins, Francis & Fulford, 2003						Shield-nosed Leaf-nosed Bat			VU	C1	3.1	2008	decreasing	N
10160	ANIMALIA	CHORDATA	MAMMALIA	CHIROPTERA	HIPPOSIDERIDAE	Hipposideros	semoni	Matschie, 1903						Semon's Leaf-nosed Bat, Semon's Roundleaf Bat			DD		3.1	2008	unknown	N
10161	ANIMALIA	CHORDATA	MAMMALIA	CHIROPTERA	HIPPOSIDERIDAE	Hipposideros	sorenseni	Kitchener & Maryanto, 1993						Sorensen's Leaf-nosed Bat			VU	D2	3.1	2008	unknown	N
[truncated: 3,508 more rows]
