# Supplementary material for: Contradicting habitat type-extinction risk relationships between living and fossil amphibians
Source: R Soc Open Sci. 2017 May 10;4(5):170051. doi: 10.1098/rsos.170051 (PMC5451811; doi:10.1098/rsos.170051)
Supplement: R code and data files (Tietje and Rödel 2017) [file rsos170051supp4.tar › geo_calculations.R]

# use comb2, contains: gp_lat, pg_lng, species, order, lithology1, energetic_systen

# dataset you gonna use, rename for this script
dat <- pbdb

## The maximum latitudinal range size of a species in a given stage
my.diff <- function(x){diff(range(x))}
sp <- c()
arr <- c()
species <- as.character(unique(dat$species))
for(i in 1:length(species)){
  temp <- dat[dat$species==species[i],]
  res <- tapply(temp$gp_lat, temp$ma_mid, my.diff)
  arr <- c(arr, res)
  sp <- c(sp, rep(species[i], length(res)))
}

arr <- as.data.frame(as.matrix(arr))
arr$age_mean <- rownames(arr)
rownames(arr) <- NULL
lat.range <- cbind(sp, arr)
lat.range <- as.data.frame(as.matrix(lat.range))
names(lat.range) <- c("species", "range", "age_mean")


## The maximum GCD of a species in a given stage
library(fields)
species <- unique(dat$species)
maxGCD <- c()
species.name <- c()
slice <- c()
for(i in 1:length(species)){
  temp <- dat[dat$species==species[i],]
  slices <- unique(temp$slice)
  for(j in slices){
    temp2 <- temp[temp$slice==j,]
    temp3 <- rdist.earth(matrix(c(temp2$gp_lng, temp2$gp_lat), ncol=2), miles=FALSE)
    maxGCD <- c(maxGCD, max(temp3))
    species.name <- c(species.name, as.character(species[i]))
    slice <- c(slice, j)
  }
}
res <- data.frame(species.name, maxGCD, slice)
names(res)[1] <- "species"
lat.range <- merge(lat.range, res)


### OCCUPANCY ###
names(dat)
dat$myID <-c(1:nrow(dat))
breaks_lat <- 70
breaks_lng <- 150  
source("gridCellCount.R")
grid <- merge(data, dat, by=c("species", "myID"))

## Count gridIDs for species, per stage
species <- unique(grid$species)
nGridCells <- c()
slice <- c()
specs <- unique(grid$species)
species.name <- c()
for(i in 1:length(specs)){
  temp <- grid[grid$species==species[i],]
  slices <- unique(temp$slice)
  for(j in slices){
    temp2 <- temp[temp$slice==j,]
    n <- length(unique(temp2$IDNgrid))
    nGridCells <- c(nGridCells, max(n))
    species.name <- c(species.name, as.character(species[i]))
    slice <- c(slice, j)
  }
}
res2 <- data.frame(species.name, nGridCells, slice)
names(res2)[1] <- "species"
range <- merge(lat.range, res2)


### Proper renaming ###
names(range)[3] <- "maxLATrange"


# Standardizing? Dividing their occupancy metric by the total number of grid cells occupied in each stage?
GridCells_total <- c()
for(i in sort(unique(grid$slice))){
  temp <- grid[grid$slice==i,]
  GridCells_total <- c(GridCells_total, length(temp$IDNgrid))
}
grid_cell_standardize <- cbind(GridCells_total, sort(unique(grid$slice)))

GCstand <- c() 
GCstand2 <- c()
for(i in 1:nrow(range)){
  temp <- range[i,]
  divide_by <- grid_cell_standardize[grid_cell_standardize[,2]==temp$slice,1][[1]]
  GCstand <- c(GCstand, temp$nGridCells/divide_by)
  GCstand2 <- c(GCstand2, log(temp$nGridCells+0.01)/log(divide_by+0.01))
}
range <- cbind(range, GCstand, GCstand2)
# Standardizing by the amount of potentially occupiable area is highly overestimating the range of rare species
# Another option: To mitigate sampling effects first log-transformed and then divided the value for each genus-interval combination by the maximum log-transformed value observed in that interval.


# Get maximum ranges per species
lat_range <- aggregate(as.numeric(as.character(range$maxLATrange)), list(range$species), max)
names(lat_range)[2] <- "lat_range"
GCD <- aggregate(range$maxGCD, list(range$species), max)
names(GCD)[2] <- "gcd"
grid_cells <- aggregate(range$nGridCells, list(range$species), max)
names(grid_cells)[2] <- "grid_cells"
grid_cells_stand <- aggregate(range$GCstand2, list(range$species), max)
names(grid_cells_stand)[2] <- "grid_cells_stand"


maxrange <- merge(lat_range, GCD)
maxrange <- merge(maxrange, grid_cells)
maxrange <- merge(maxrange, grid_cells_stand)

cor(maxrange[,c(2,3,4,5)], method="spearman")
#write.csv(range, file="range.csv", row.names=FALSE)
