# Supplementary material for: Contradicting habitat type-extinction risk relationships between living and fossil amphibians
Source: R Soc Open Sci. 2017 May 10;4(5):170051. doi: 10.1098/rsos.170051 (PMC5451811; doi:10.1098/rsos.170051)
Supplement: R code and data files (Tietje and Rödel 2017) [file rsos170051supp4.tar › occurrence_data.csv]

occurrence_no	species	family	genus	order	collection_no	source_database	occurrence.reference_no	collection.reference_no	ma_max	ma_min	ma_mid	lithadj	lithology_mel	lithadj_mel	ref_lithology_mel	abund_value	slice	stage	single_occurrence	strat_range	gp_lat	gp_lng	ma_range	slice_range	lithology1	energetic_system	scm_benton	ref	lagerstatten	reference_no
289589	Opisthotriton gidleyi	Batrachosauroididae	Opisthotriton	Urodela	14906	Fossilworks	7598	2953	63.3	61.7	62.5	NA	shale/mudstone	greenish contains localized beds and lenses of grey sandstone	125	1	68	Danian	yes	temporal single	56.35974339	-72.94554166	0	1	shale/mudstone	low	2	12		7598
986693	Palaeoproteus gallicus	Batrachosauroididae	Palaeoproteus	Urodela	87925	Fossilworks	38121	29562	58.7	55.8	57.25	NA	NA	deltaic depoisit freshwater and marine elements	128	17	69	Selandian-Thanetian	no	temporal single	39.02468707	11.60534927	0	1	not reported	NA	1	128		38121
1069421	Albanerpeton gracilis	Albanerpetontidae	Albanerpeton	Allocaudata	14489	Fossilworks	42675	2988	76.4	76.2	76.3	NA	NA	fine conglomerate with thin layers of sandstone	NA	3	66	Campanian	no	temporal single	38.51926098	-68.68485448	7	1	conglomerate	high	NA	NA		42675
1070829	Albanerpeton nexuosus	Albanerpetontidae	Albanerpeton	Allocaudata	14489	Fossilworks	42675	2988	76.4	76.2	76.3	NA	NA	fine conglomerate with thin layers of sandstone	NA	9	66	Campanian	no	longer	38.51926098	-68.68485448	17.0285	3	conglomerate	high	1	12		42675
1071681	Wesserpeton evansae	Albanerpetontidae	Wesserpeton	Allocaudata	101090	PaleoDB	42838	34541	130	125.45	127.725	NA	NA	mudstone or conglomerates	194	6	59	Barremian	no	temporal single	37.46635082	23.94652342	0	1	conglomerate	high	1	153		42838
1071682	Wesserpeton evansae	Albanerpetontidae	Wesserpeton	Allocaudata	101091	PaleoDB	42838	34541	130	125.45	127.725	NA	NA	mudstone or conglomerates	1	63	59	Barremian	no	temporal single	37.46480696	24.19946235	0	1	conglomerate	high	1	153		42838
748679	Diplocaulus recurvatus	Keraterpetontidae	Diplocaulus	Lepospondyli	12976	Fossilworks	26927	28928	279.5	272.5	276	pebbly,green,red	conglomerate	NA	1	9	33	Kungurian	yes	temporal single	0.57510469	-29.93746809	0	1	conglomerate	high	NA	164		26927
1000938	Tambaroter carrolli	Ostodolepidae	Tambaroter	Lepospondyli	121601	PaleoDB	38771	38771	290.1	279.5	284.8	NA	conglomerate	NA	1	1	32	Artinskian	yes	temporal single	7.312968384	21.70127856	0	1	conglomerate	high	2	198		38771
540502	Bufo linquensis	Bufonidae	Bufo	Salientia	43397	PaleoDB	15140	11442	15.97	11.608	13.789	NA	NA	NA	1	NA	77	Middle Miocene	yes	temporal single	35.5478729	116.3117196	0	1	conglomerate	high	NA	NA		15140
492948	Neoprocoela edentatus	Leptodactylidae	Neoprocoela	Salientia	49783	Fossilworks	13081	13361	29	21	25	volcaniclastic	NA	NA	1	1	75	Chattian	yes	temporal single	-44.38606068	-63.57834741	0	1	conglomerate	high	NA	1		13081
1286789	Antarctosuchus polyodon	NA	Antarctosuchus	Temnospondyli	105296	PaleoDB	55307	38098	247.2	242	244.6	quartzose,intraclastic	NA	The nature of the unit suggests rapid deposition from a large flow of relatively high viscosity and moderate to lower velocity	1	1	40	Anisian	yes	temporal single	-70.8294837	31.7697528	0	1	conglomerate	high	NA	1		55307
778945	Apachesaurus gregorii	Metoposauridae	Apachesaurus	Temnospondyli	83738	ETE	14122	28078	221.5	205.6	213.55	pebbly	NA	clay-pebble conglomerate	1	NA	43	Norian	no	longer	9.493881309	-32.40376972	14.7	2	conglomerate	high	NA	31	concentrate	14122
1087669	Banksiops townrowi	Brachyopidae	Banksiops	Temnospondyli	136590	PaleoDB	43692	43692	252.3	251.3	251.8	pebbly	conglomerate	clay-pebble conglomerate	1	1	38	Induan	no	temporal single	-82.36395039	59.81033359	0	1	conglomerate	high	1	199		43692
1087662	Chomatobatrachus halei	Lydekkerinidae	Chomatobatrachus	Temnospondyli	136589	PaleoDB	43692	43692	252.3	251.3	251.8	pebbly	conglomerate	NA	1	2	38	Induan	no	temporal single	-82.32870494	62.02637894	0	1	conglomerate	high	1	199		43692
1087673	Chomatobatrachus halei	Lydekkerinidae	Chomatobatrachus	Temnospondyli	136591	PaleoDB	43692	43692	252.3	251.3	251.8	pebbly	conglomerate	NA	1	10	38	Induan	no	temporal single	-82.50627557	62.10600713	0	1	conglomerate	high	1	199		43692
1087678	Chomatobatrachus halei	Lydekkerinidae	Chomatobatrachus	Temnospondyli	136592	PaleoDB	43692	43692	252.3	251.3	251.8	pebbly	conglomerate	NA	1	2	38	Induan	no	temporal single	-82.46612192	61.93554253	0	1	conglomerate	high	2	1		43692
880679	Cyclotosaurus pachygnathus	Capitosauroidea	Cyclotosaurus	Temnospondyli	97695	PaleoDB	24929	33374	247.2	242	244.6	NA	conglomerate	marl conglomerates	1	1	40	Anisian	no	temporal single	29.54687137	19.95840219	0	1	conglomerate	high	1	200		NA
1087674	Deltasaurus kimberleyensis	Rhytidosteidae	Deltasaurus	Temnospondyli	136591	PaleoDB	43692	43692	252.3	251.3	251.8	pebbly	conglomerate	NA	1	1	38	Induan	no	longer	-82.50627557	62.10600713	2.05	2	conglomerate	high	1	199		43692
1087682	Deltasaurus kimberleyensis	Rhytidosteidae	Deltasaurus	Temnospondyli	136595	PaleoDB	43692	43692	252.3	251.3	251.8	pebbly,brown	conglomerate	NA	1	1	38	Induan	no	longer	-81.87677308	68.44807893	2.05	2	conglomerate	high	1	199		43692
1087663	Derwentia warreni	Derwentiidae	Derwentia	Temnospondyli	136589	PaleoDB	43692	43692	252.3	251.3	251.8	pebbly	conglomerate	NA	1	1	38	Induan	no	temporal single	-82.32870494	62.02637894	0	1	conglomerate	high	2	199		43692
1087675	Derwentia warreni	Derwentiidae	Derwentia	Temnospondyli	136591	PaleoDB	43692	43692	252.3	251.3	251.8	pebbly	conglomerate	NA	1	1	38	Induan	no	temporal single	-82.50627557	62.10600713	0	1	conglomerate	high	1	199		43692
855795	Eocyclotosaurus wellesi	Capitosauroidea	Eocyclotosaurus	Temnospondyli	95112	PaleoDB	32378	32378	247.2	242	244.6	green,blue	conglomerate	NA	1	NA	40	Anisian	no	temporal single	18.06857616	-34.58176125	0	1	conglomerate	high	NA	1		32378
782200	Koskinonodon perfectus	Metoposauridae	Koskinonodon	Temnospondyli	84271	ETE	14122	12932	235	221.5	228.25	pebbly,red	NA	pebbly, red, argillaceous conglomerate and silty mudstone	1	NA	42	Carnian	no	longer	13.2042298	-29.29177193	14.7	2	conglomerate	high	NA	NA		14122
1081098	Kryostega collinsoni	Stereospondyli	Kryostega	Temnospondyli	105296	PaleoDB	38098	38098	247.2	242	244.6	quartzose,intraclastic	NA	The nature of the unit suggests rapid deposition from a large flow of relatively high viscosity and moderate to lower velocity	1	1	40	Anisian	yes	temporal single	-70.8294837	31.7697528	0	1	conglomerate	high	NA	1		NA
1081114	Peltobatrachus pustulatus	Stereospondyli	Peltobatrachus	Temnospondyli	135700	PaleoDB	43411	43411	259	252.3	255.65	NA	NA	conglomerate	1	NA	36	Wuchiapingian	yes	temporal single	-45.45752693	15.78434922	0	1	conglomerate	high	1	196		NA
520894	Albanerpeton arthridion	Albanerpetontidae	Albanerpeton	Allocaudata	14392	Fossilworks	1219	1212	122.46	109	115.73	concretionary,gray,green,red	NA	NA	NA	43	60	Aptian	no	longer	36.8040014	-36.90729376	9.58	2	claystone	low	1	7		1219
831984	Albanerpeton arthridion	Albanerpetontidae	Albanerpeton	Allocaudata	14375	Fossilworks	26201	3184	112.6	99.7	106.15	NA	NA	claystone	NA	1	61	Albian	no	longer	39.15311745	-49.23481731	9.58	2	claystone	low	NA	1		26201
247987	Albanerpeton cifellii	Albanerpetontidae	Albanerpeton	Allocaudata	14415	Fossilworks	6845	1412	91.6	91.4	91.5	green	NA	NA	NA	1	63	Turonian	yes	temporal single	45.61790019	-70.83122346	0	1	claystone	low	1	1		6845
1070845	Albanerpeton galaktion	Albanerpetontidae	Albanerpeton	Allocaudata	14514	Fossilworks	42675	1129	70.6	66.043	68.3215	brown,gray	NA	NA	NA	1	67	Maastrichtian	no	longer	53.55144824	-71.00888142	17.9	3	mudstone	low	NA	1	concentrate	42675
1091851	Albanerpeton inexpectatum	Albanerpetontidae	Albanerpeton	Allocaudata	34615	PaleoDB	43888	9144	15.97	13.65	14.81	shelly/skeletal,black,brown,gray,green	NA	NA	NA	8	77	Middle Miocene	no	longer	45.97077245	13.59084285	16.288	4	marl	low	1	12		43888
1139817	Albanerpeton inexpectatum	Albanerpetontidae	Albanerpeton	Allocaudata	84364	PaleoDB	46985	28268	28.4	23.03	25.715	NA	not reported	lake environment, this is based mainly on the Begleitfauna	8	3	75	Chattian	no	longer	45.57870299	13.23919219	16.288	4	not reported	low	1	8		46985
1144038	Albanerpeton inexpectatum	Albanerpetontidae	Albanerpeton	Allocaudata	48173	PaleoDB	52039	12904	20	15.97	17.985	gray	NA	NA	NA	6	76	Lower Miocene	no	longer	46.5217801	15.84397837	16.288	4	marl	low	1	NA		52039
1148300	Albanerpeton inexpectatum	Albanerpetontidae	Albanerpeton	Allocaudata	32191	PaleoDB	47304	11567	15.97	11.608	13.789	gray,blue	NA	NA	NA	33	77	Middle Miocene	no	longer	41.16246172	2.629354773	16.288	4	claystone	low	NA	1		47304
1217119	Albanerpeton inexpectatum	Albanerpetontidae	Albanerpeton	Allocaudata	48321	Fossilworks	52039	12913	11.608	7.246	9.427	shelly/skeletal	NA	NA	NA	2	78	Upper Miocene	no	longer	47.37104973	12.24675998	16.288	4	lignite	low	1	12		52039
1217120	Albanerpeton inexpectatum	Albanerpetontidae	Albanerpeton	Allocaudata	48320	Fossilworks	52039	12913	20.43	13.65	17.04	shelly/skeletal	NA	NA	NA	1	76	Lower Miocene	no	longer	44.97254894	13.85914866	16.288	4	lignite	low	NA	12		52039
1217122	Albanerpeton inexpectatum	Albanerpetontidae	Albanerpeton	Allocaudata	74538	PaleoDB	52039	25040	16.9	15.97	16.435	NA	NA	NA	NA	2	76	Lower Miocene	no	longer	41.97478275	18.38137617	16.288	4	claystone	low	NA	12		52039
1217124	Albanerpeton inexpectatum	Albanerpetontidae	Albanerpeton	Allocaudata	159022	NA	52039	52039	16.9	15.97	16.435	NA	NA	NA	NA	1	76	Lower Miocene	no	longer	45.04071553	13.72019425	16.288	4	limestone	low	NA	12		52039
1217125	Albanerpeton inexpectatum	Albanerpetontidae	Albanerpeton	Allocaudata	28629	PaleoDB	52039	7900	16.9	15.97	16.435	red or brown	NA	NA	NA	4	76	Lower Miocene	no	longer	45.13282076	13.75427576	16.288	4	claystone	low	NA	12		52039
1217130	Albanerpeton inexpectatum	Albanerpetontidae	Albanerpeton	Allocaudata	45612	Fossilworks	52039	11994	15.97	13.65	14.81	NA	NA	NA	NA	2	77	Middle Miocene	no	longer	46.05620312	13.79827043	16.288	4	marl	low	NA	12		52039
291026	Albanerpeton nexuosus	Albanerpetontidae	Albanerpeton	Allocaudata	14640	Fossilworks	42675	717	70.6	66.043	68.3215	gray	NA	NA	NA	2	67	Maastrichtian	no	longer	51.22804524	-67.01446488	17.0285	3	mudstone	low	NA	1		42675
1070834	Albanerpeton nexuosus	Albanerpetontidae	Albanerpeton	Allocaudata	14519	Fossilworks	42675	1239	70.6	66.043	68.3215	NA	NA	NA	NA	6	67	Maastrichtian	no	longer	53.77561785	-65.25146369	17.0285	3	shale	low	1	12	concentrate	42675
1070837	Albanerpeton nexuosus	Albanerpetontidae	Albanerpeton	Allocaudata	14514	Fossilworks	42675	1129	70.6	66.043	68.3215	brown,gray	NA	NA	NA	3	67	Maastrichtian	no	longer	53.55144824	-71.00888142	17.0285	3	mudstone	low	1	12	concentrate	42675
405981	Anoualerpeton priscus	Albanerpetontidae	Anoualerpeton	Allocaudata	39075	PaleoDB	30986	10558	167.7	164.7	166.2	NA	NA	NA	NA	402	51	Bathonian	yes	temporal single	35.9998508	20.06651109	0	1	marl	low	1	30		30986
463336	Anoualerpeton unicus	Albanerpetontidae	Anoualerpeton	Allocaudata	45726	ETE	30986	7910	145.5	140.2	142.85	lenticular	NA	NA	NA	NA	56	Berriasian	yes	temporal single	16.56501981	11.29949371	0	1	limestone	low	NA	NA		30986
1095201	Celtedens ibericus	Albanerpetontidae	Celtedens	Allocaudata	28006	Fossilworks	44194	7671	130	125.45	127.725	planar lamination	NA	NA	NA	1	59	Barremian	yes	temporal single	27.7633892	21.8023602	0	1	limestone	low	4	12	conservation	44194
632110	Celtedens megacephalus	Albanerpetontidae	Celtedens	Allocaudata	28401	Fossilworks	47097	8336	145.5	140.2	142.85	NA	NA	NA	NA	45	56	Berriasian	no	longer	33.10265491	16.68944006	32.45	6	limestone	low	1	88		47097
961500	Celtedens megacephalus	Albanerpetontidae	Celtedens	Allocaudata	112631	PaleoDB	34432	34432	112.6	109	110.8	planar lamination,gray	NA	NA	NA	1	61	Albian	no	longer	30.23271216	30.77976752	32.45	6	mudstone	low	NA	1	conservation	34432
832564	Arizonerpeton wellsi	Nectridea	Arizonerpeton	Lepospondyli	92271	PaleoDB	31089	31089	318.1	314.6	316.35	intraclastic,shelly/skeletal,gray,yellow	NA	NA	NA	24	27	Bashkirian	yes	temporal single	-9.204140903	-49.92483308	0	1	limestone	low	1	207		31089
789758	Batropetes fritschia	Brachystelechidae	Batropetes	Lepospondyli	85451	PaleoDB	28837	28837	298.9	295	296.95	planar lamination,gray	NA	NA	NA	1	30	Asselian	yes	temporal single	4.989818757	19.78853215	0	1	shale	low	NA	1		28837
1019911	Bolterpeton carrolli	Gymnarthridae	Bolterpeton	Lepospondyli	67862	Fossilworks	40439	19393	290.1	268	279.05	fine,gray	NA	NA	NA	2	33	Kungurian	yes	temporal single	0.975413717	-28.53860343	0	1	claystone	low	NA	1		40439
629472	Cardiocephalus peabodyi	Gymnarthridae	Cardiocephalus	Lepospondyli	67862	Fossilworks	28692	19393	290.1	268	279.05	fine,gray	NA	NA	NA	25	33	Kungurian	yes	temporal single	0.975413717	-28.53860343	0	1	claystone	low	4	205		28692
296032	Cardiocephalus sternbergi	Gymnarthridae	Cardiocephalus	Lepospondyli	28256	Fossilworks	28751	17702	279.5	272.5	276	red	NA	NA	NA	2	33	Kungurian	no	temporal single	0.462893986	-29.63242439	0	1	claystone	low	NA	1		28751
296149	Cardiocephalus sternbergi	Gymnarthridae	Cardiocephalus	Lepospondyli	28275	Fossilworks	28484	7693	279.5	272.5	276	red	NA	NA	NA	1	33	Kungurian	no	temporal single	0.630088986	-29.51015063	0	1	claystone	low	NA	1		28484
788972	Cardiocephalus sternbergi	Gymnarthridae	Cardiocephalus	Lepospondyli	28256	Fossilworks	28729	17702	279.5	272.5	276	red	NA	NA	NA	1	33	Kungurian	no	temporal single	0.462893986	-29.63242439	0	1	claystone	low	NA	1		28729
787461	Crossotelos annulatus	Urocordylidae	Crossotelos	Lepospondyli	79402	PaleoDB	28557	28557	290.1	279.5	284.8	gray	NA	NA	NA	NA	32	Artinskian	no	longer	0.310326878	-27.84025055	3.5	2	claystone	low	NA	NA		28557
781267	Ctenerpeton primum	Urocordylidae	Ctenerpeton	Lepospondyli	84135	PaleoDB	28166	28166	318.1	306.95	312.525	NA	NA	NA	NA	NA	28	Moscovian	yes	temporal single	-13.54950851	-27.86946118	0	1	shale	low	NA	NA		28166
963874	Diceratosaurus laevis	Nectridea	Diceratosaurus	Lepospondyli	85292	PaleoDB	28743	28831	311.45	306.95	309.2	NA	NA	NA	NA	1	28	Moscovian	yes	temporal single	-9.920517005	-19.89157669	0	1	coal	low	NA	1		28743
963875	Diceratosaurus robustus	Nectridea	Diceratosaurus	Lepospondyli	85292	PaleoDB	28743	28831	311.45	306.95	309.2	NA	NA	NA	NA	1	28	Moscovian	yes	temporal single	-9.920517005	-19.89157669	0	1	coal	low	NA	1		28743
799787	Diplocaulus brevirostris	Keraterpetontidae	Diplocaulus	Lepospondyli	28256	Fossilworks	29284	17702	279.5	272.5	276	red	NA	NA	NA	4	33	Kungurian	no	temporal single	0.462893986	-29.63242439	0	1	claystone	low	NA	1		29284
799789	Diplocaulus brevirostris	Keraterpetontidae	Diplocaulus	Lepospondyli	28267	Fossilworks	29284	9228	279.5	272.5	276	red	NA	NA	NA	1	33	Kungurian	no	temporal single	0.427583791	-29.702617	0	1	claystone	low	NA	1		29284
296113	Diplocaulus copei	Keraterpetontidae	Diplocaulus	Lepospondyli	28272	Fossilworks	7693	7693	279.5	272.5	276	red	NA	NA	NA	8	33	Kungurian	yes	temporal single	0.334317632	-29.75294555	0	1	claystone	low	NA	1		NA
296029	Diplocaulus magnicornis	Keraterpetontidae	Diplocaulus	Lepospondyli	28256	Fossilworks	28342	17702	279.5	272.5	276	red	NA	NA	NA	1	33	Kungurian	no	longer	0.462893986	-29.63242439	8.8	2	claystone	low	NA	1		28342
296030	Diplocaulus magnicornis	Keraterpetontidae	Diplocaulus	Lepospondyli	28256	Fossilworks	17702	17702	279.5	272.5	276	red	NA	NA	NA	23	33	Kungurian	no	longer	0.462893986	-29.63242439	8.8	2	claystone	low	3	156		17702
296088	Diplocaulus magnicornis	Keraterpetontidae	Diplocaulus	Lepospondyli	28267	Fossilworks	9228	9228	279.5	272.5	276	red	NA	NA	NA	7	33	Kungurian	no	longer	0.427583791	-29.702617	8.8	2	claystone	low	3	216		9228
296089	Diplocaulus magnicornis	Keraterpetontidae	Diplocaulus	Lepospondyli	28267	Fossilworks	7693	9228	279.5	272.5	276	red	NA	NA	NA	NA	33	Kungurian	no	longer	0.427583791	-29.702617	8.8	2	claystone	low	NA	NA		7693
787460	Diplocaulus magnicornis	Keraterpetontidae	Diplocaulus	Lepospondyli	79402	PaleoDB	28557	28557	290.1	279.5	284.8	gray	NA	NA	NA	NA	32	Artinskian	no	longer	0.310326878	-27.84025055	8.8	2	claystone	low	NA	1		28557
799788	Diplocaulus magnicornis	Keraterpetontidae	Diplocaulus	Lepospondyli	28267	Fossilworks	29284	9228	279.5	272.5	276	red	NA	NA	NA	3	33	Kungurian	no	longer	0.427583791	-29.702617	8.8	2	claystone	low	NA	1		29284
799791	Diplocaulus magnicornis	Keraterpetontidae	Diplocaulus	Lepospondyli	28275	Fossilworks	29284	7693	279.5	272.5	276	red	NA	NA	NA	2	33	Kungurian	no	longer	0.630088986	-29.51015063	8.8	2	claystone	low	NA	1		29284
799792	Diplocaulus magnicornis	Keraterpetontidae	Diplocaulus	Lepospondyli	28261	Fossilworks	29284	7693	279.5	272.5	276	red	NA	NA	NA	1	33	Kungurian	no	longer	0.42196447	-29.58758069	8.8	2	claystone	low	NA	1		29284
799793	Diplocaulus magnicornis	Keraterpetontidae	Diplocaulus	Lepospondyli	28270	Fossilworks	29284	7693	279.5	272.5	276	red	NA	NA	NA	3	33	Kungurian	no	longer	0.46012133	-29.72770669	8.8	2	claystone	low	NA	1		29284
832562	Elfridia bulbidens	Gymnarthridae	Elfridia	Lepospondyli	92271	PaleoDB	31089	31089	318.1	314.6	316.35	intraclastic,shelly/skeletal,gray,yellow	NA	NA	NA	NA	27	Bashkirian	yes	temporal single	-9.204140903	-49.92483308	0	1	limestone	low	NA	NA		31089
795226	Euryodus primus	NA	Euryodus	Lepospondyli	28267	Fossilworks	28484	9228	279.5	272.5	276	red	NA	NA	NA	5	33	Kungurian	yes	temporal single	0.427583791	-29.702617	0	1	claystone	low	NA	1		28484
739842	Goniorhynchus stovalli	Gymnarthridae	Goniorhynchus	Lepospondyli	79531	PaleoDB	26635	26635	279.5	272.5	276	red	NA	NA	NA	11	33	Kungurian	yes	temporal single	0.8869647	-27.60521107	0	1	shale	low	2	210		26635
631443	Hapsidopareion lepton	Hapsidopareiontidae	Hapsidopareion	Lepospondyli	67945	Fossilworks	19411	19411	279.5	272.5	276	green,red	NA	NA	NA	9	33	Kungurian	yes	temporal single	0.640417343	-29.10899674	0	1	shale	low	3	213		19411
1302352	Lethiscus stocki	Lethiscidae	Lethiscus	Lepospondyli	140937	PaleoDB	56770	38758	342.8	336	339.4	NA	NA	NA	NA	NA	25	Visean	yes	temporal single	-28.12275166	-9.248826672	0	1	shale	low	NA	NA		56770
629474	Llistrofus pricei	Hapsidopareiontidae	Llistrofus	Lepospondyli	67862	Fossilworks	28692	19393	290.1	268	279.05	fine,gray	NA	NA	NA	1	33	Kungurian	yes	temporal single	0.975413717	-28.53860343	0	1	claystone	low	NA	1		28692
739843	Lysorophus tricarinatus	Lysorophidae	Lysorophus	Lepospondyli	79531	PaleoDB	26635	26635	279.5	272.5	276	red	NA	NA	NA	16	33	Kungurian	no	longer	0.8869647	-27.60521107	8.8	2	shale	low	3	210		26635
787462	Lysorophus tricarinatus	Lysorophidae	Lysorophus	Lepospondyli	79402	PaleoDB	28557	28557	290.1	279.5	284.8	gray	NA	NA	NA	NA	32	Artinskian	no	longer	0.310326878	-27.84025055	8.8	2	claystone	low	NA	NA		28557
1037627	Megamolgophis agostini	Lysorophidae	Megamolgophis	Lepospondyli	127038	PaleoDB	41252	41252	298.9	252.3	275.6	NA	NA	NA	NA	NA	33	Kungurian	yes	temporal single	-1.104869433	-14.44106035	0	1	limestone	low	NA	NA		NA
631444	Micraroter erythrogeios	Ostodolepidae	Micraroter	Lepospondyli	67945	Fossilworks	19411	19411	279.5	272.5	276	green,red	NA	NA	NA	1	33	Kungurian	yes	temporal single	0.640417343	-29.10899674	0	1	shale	low	NA	1		19411
789756	Microbrachis pelikani	NA	Microbrachis	Lepospondyli	84835	PaleoDB	28832	28608	311.45	305.9	308.675	NA	NA	NA	NA	7	28	Moscovian	yes	temporal single	-1.468283224	18.68593021	0	1	coal	low	5	215		28832
821692	Nannaroter mckinziei	Ostodolepidae	Nannaroter	Lepospondyli	67862	Fossilworks	30433	19393	290.1	268	279.05	fine,gray	NA	NA	NA	1	33	Kungurian	yes	temporal single	0.975413717	-28.53860343	0	1	claystone	low	NA	1		30433
1064711	Ophiderpeton kirktonense	Ophiderpetontidae	Ophiderpeton	Lepospondyli	22725	ETE	42474	4596	336	326.4	331.2	black	NA	NA	NA	4	25	Visean	yes	temporal single	-28.15289937	-9.243454463	0	1	shale	low	NA	1		42474
832560	Ophiderpeton swisshelmense	Ophiderpetontidae	Ophiderpeton	Lepospondyli	92271	PaleoDB	31089	31089	318.1	314.6	316.35	intraclastic,shelly/skeletal,gray,yellow	NA	NA	NA	15	27	Bashkirian	yes	temporal single	-9.204140903	-49.92483308	0	1	limestone	low	1	207		31089
296044	Ostodolepis brevispinatus	Ostodolepidae	Ostodolepis	Lepospondyli	28256	Fossilworks	30431	17702	279.5	272.5	276	red	NA	NA	NA	1	33	Kungurian	yes	temporal single	0.462893986	-29.63242439	0	1	claystone	low	NA	1		30431
296037	Pariotichus brachyops	Gymnarthridae	Pariotichus	Lepospondyli	28256	Fossilworks	7693	17702	279.5	272.5	276	red	NA	NA	NA	1	33	Kungurian	yes	temporal single	0.462893986	-29.63242439	0	1	claystone	low	NA	1		7693
821690	Pelodosotis elongatum	Ostodolepidae	Pelodosotis	Lepospondyli	28256	Fossilworks	28692	17702	279.5	272.5	276	red	NA	NA	NA	1	33	Kungurian	yes	temporal single	0.462893986	-29.63242439	0	1	claystone	low	NA	1		28692
631440	Peronedon primus	Keraterpetontidae	Peronedon	Lepospondyli	67945	Fossilworks	30419	19411	279.5	272.5	276	green,red	NA	NA	NA	3	33	Kungurian	no	temporal single	0.640417343	-29.10899674	0	1	shale	low	NA	1		30419
739844	Peronedon primus	Keraterpetontidae	Peronedon	Lepospondyli	79531	PaleoDB	26635	26635	279.5	272.5	276	red	NA	NA	NA	6	33	Kungurian	no	temporal single	0.8869647	-27.60521107	0	1	shale	low	5	210		NA
789747	Phlegethontia longissima	Phlegethontiidae	Phlegethontia	Lepospondyli	79598	PaleoDB	28829	28608	311.45	306.95	309.2	current ripples,deformed bedding	NA	NA	NA	8	28	Moscovian	no	temporal single	-6.842417731	-24.72172134	0.525	1	mudstone	low	NA	NA		28829
832388	Phlegethontia longissima	Phlegethontiidae	Phlegethontia	Lepospondyli	85292	PaleoDB	31059	28831	311.45	306.95	309.2	NA	NA	NA	NA	1	28	Moscovian	no	temporal single	-9.920517005	-19.89157669	0.525	1	coal	low	NA	1		31059
832390	Phlegethontia longissima	Phlegethontiidae	Phlegethontia	Lepospondyli	85292	PaleoDB	31059	28831	311.45	306.95	309.2	NA	NA	NA	NA	19	28	Moscovian	no	temporal single	-9.920517005	-19.89157669	0.525	1	coal	low	5	132		31059
832402	Phlegethontia longissima	Phlegethontiidae	Phlegethontia	Lepospondyli	84835	PaleoDB	31059	28608	311.45	305.9	308.675	NA	NA	NA	NA	1	28	Moscovian	no	temporal single	-1.468283224	18.68593021	0.525	1	coal	low	NA	1		31059
789748	Pseudophlegethontia turnbullorum	Pseudophlegethontiidae	Pseudophlegethontia	Lepospondyli	79598	PaleoDB	28830	28608	311.45	306.95	309.2	current ripples,deformed bedding	NA	NA	NA	1	28	Moscovian	yes	temporal single	-6.842417731	-24.72172134	0	1	mudstone	low	NA	1		28830
629471	Sillerpeton permianum	Phlegethontiidae	Sillerpeton	Lepospondyli	67862	Fossilworks	31052	19393	290.1	268	279.05	fine,gray	NA	NA	NA	7	33	Kungurian	yes	temporal single	0.975413717	-28.53860343	0	1	claystone	low	NA	1		31052
780872	Batrachopodiscus curvus	NA	Batrachopodiscus	NA	84069	ETE	28154	28154	235	205.6	220.3	green,red	NA	NA	NA	NA	43	Norian	yes	temporal single	-51.99242429	7.448743909	0	1	claystone	low	NA	NA		28154
780873	Batrachopodiscus tsanatalani	NA	Batrachopodiscus	NA	84069	ETE	28154	28154	235	205.6	220.3	green,red	NA	NA	NA	NA	43	Norian	yes	temporal single	-51.99242429	7.448743909	0	1	claystone	low	NA	NA		28154
1104070	Hemiprichisaurus keuperinus	NA	Hemiprichisaurus	NA	22684	ETE	44850	53337	205.6	201.6	203.6	gray,green,red,blue	NA	NA	NA	NA	44	Rhaetian	yes	temporal single	38.57686635	17.95421963	0	1	claystone	low	NA	NA	concentrate	44850
963876	Ichthyerpeton squamosum	Colosteidae	Ichthyerpeton	NA	85292	PaleoDB	28743	28831	311.45	306.95	309.2	NA	NA	NA	NA	NA	28	Moscovian	yes	temporal single	-9.920517005	-19.89157669	0	1	coal	low	NA	NA	NA	NA
1311120	Baphetes orientalis	NA	NA	NA	84835	PaleoDB	57720	28608	311.45	305.9	308.675	NA	NA	NA	NA	NA	28	Moscovian	yes	temporal single	-1.468283224	18.68593021	0	1	coal	low	NA	1	NA	NA
739043	Cricotillus brachydens	NA	NA	NA	79402	PaleoDB	26635	28557	290.1	279.5	284.8	gray	NA	NA	NA	2	32	Artinskian	yes	temporal single	0.310326878	-27.84025055	0	1	claystone	low	NA	1		26635
832393	Apodops pricei	Caeciliidae	Apodops	Parabatrachia	77193	Fossilworks	31062	31062	58.7	48.6	53.65	NA	limestone	NA	NA	1	70	Ypresian	yes	temporal single	-27.12387667	-28.88195167	0	1	limestone	low	1	33		31062
516608	Rubricacaecilia monbaroni	NA	Rubricacaecilia	Parabatrachia	45726	ETE	38086	7910	145.5	140.2	142.85	lenticular	limestone	NA	NA	3	56	Berriasian	yes	temporal single	16.56501981	11.29949371	0	1	limestone	low	NA	1		38086
408688	Albionbatrachus wightensis	Palaeobatrachidae	Albionbatrachus	Salientia	39236	Fossilworks	10613	10589	37.2	33.9	35.55	NA	NA	NA	NA	1	73	Priabonian	yes	temporal single	44.81577889	3.990496068	0	1	claystone	low	NA	1		10613
985890	Aralobatrachus robustus	Discoglossidae	Aralobatrachus	Salientia	58174	ETE	18862	16510	89.3	85.8	87.55	NA	claystone	fine grained	180	1	64	Coniacian	no	longer	36.23407264	71.10928079	4.25	2	claystone	low	1	12		18862
832082	Arariphrynus placidoi	NA	Arariphrynus	Salientia	92097	Fossilworks	31011	31011	122.46	112.6	117.53	planar lamination	NA	NA	NA	NA	60	Aptian	yes	temporal single	-5.740652219	3.436231942	0	1	limestone	low	NA	1		31011
981556	Aygroua anoualensis	NA	Aygroua	Salientia	45726	ETE	37819	7910	145.5	140.2	142.85	lenticular	NA	NA	NA	24	56	Berriasian	yes	temporal single	16.56501981	11.29949371	0	1	limestone	low	1	206		37819
1192695	Beelzebufo ampinga	NA	Beelzebufo	Salientia	144918	PaleoDB	49974	46881	70.6	66.043	68.3215	NA	claystone	NA	NA	1	67	Maastrichtian	no	temporal single	-36.55851954	43.77503329	0	1	claystone	low	NA	1;77		49974
832084	Cratia gracilis	NA	Cratia	Salientia	92097	Fossilworks	31011	31011	122.46	112.6	117.53	planar lamination	NA	NA	NA	NA	60	Aptian	yes	temporal single	-5.740652219	3.436231942	0	1	limestone	low	NA	NA		31011
401594	Czatkobatrachus polonicus	NA	Czatkobatrachus	Salientia	38528	PaleoDB	10335	10334	251.3	247.2	249.25	fine,yellow	NA	NA	NA	76	39	Olenekian	yes	temporal single	29.56265668	36.50260441	0	1	limestone	low	1	94	concentrate	10335
1081417	Elkobatrachus brocki	Pelobatidae	Elkobatrachus	Salientia	135745	Fossilworks	42424	42424	46.2	40.4	43.3	NA	limestone	NA	NA	8	71	Lutetian	yes	temporal single	49.03830192	-95.13306754	0	1	limestone	low	5	12		42424
405980	Eodiscoglossus oxoniensis	Discoglossidae	Eodiscoglossus	Salientia	39075	PaleoDB	10560	10558	167.7	164.7	166.2	NA	marl	NA	NA	160	51	Bathonian	yes	temporal single	35.9998508	20.06651109	0	1	marl	low	1	96	NA	10560
632142	Eodiscoglossus santonjae	Discoglossidae	Eodiscoglossus	Salientia	67985	PaleoDB	19446	19446	130	125.45	127.725	gray	marl	NA	NA	33	59	Barremian	no	longer	27.26812118	22.67838866	1.475	3	marl	low	1	203		19446
1280846	Eodiscoglossus santonjae	Discoglossidae	Eodiscoglossus	Salientia	36365	Fossilworks	19446	19446	130	125.45	127.725	gray	NA	NA	NA	5	59	Barremian	no	longer	27.26812118	22.67838866	1.475	3	marl	low	NA	1		19446
365724	Eopelobates anthracinus	Pelobatidae	Eopelobates	Salientia	34640	PaleoDB	9162	9162	28.4	23.03	25.715	NA	NA	NA	NA	NA	75	Chattian	no	temporal single	45.3969586	10.66637346	0	1	coal	low	NA	NA		9162
785706	Eopelobates anthracinus	Pelobatidae	Eopelobates	Salientia	84606	Fossilworks	4366	28384	28.4	23.03	25.715	planar lamination,diatomaceous	NA	NA	NA	NA	75	Chattian	no	temporal single	46.13631768	10.9696988	0	1	shale	low	NA	NA		4366
456627	Eopelobates hinschei	Pelobatidae	Eopelobates	Salientia	13322	PaleoDB	11714	11714	48.6	40.4	44.5	NA	NA	NA	NA	NA	71	Lutetian	yes	temporal single	43.36445349	17.04673791	0	1	lignite	low	NA	NA		NA
832125	Eoxenopoides reuningi	NA	Eoxenopoides	Salientia	92114	Fossilworks	15044	15044	70.6	58.7	64.65	NA	NA	NA	NA	NA	68	Danian	yes	temporal single	-45.82460549	9.063050656	0	1	mudstone	low	NA	NA		15044
832083	Eurycephalella alcinae	NA	Eurycephalella	Salientia	92097	Fossilworks	31011	31011	122.46	112.6	117.53	planar lamination	limestone	NA	NA	1	60	Aptian	yes	temporal single	-5.740652219	3.436231942	0	1	limestone	low	4	98		31011
1094489	Gracilibatrachus avallei	NA	Gracilibatrachus	Salientia	28006	Fossilworks	44133	7671	130	125.45	127.725	planar lamination	NA	NA	NA	NA	59	Barremian	yes	temporal single	27.7633892	21.8023602	0	1	limestone	low	NA	NA	conservation	44133
972196	Hatzegobatrachus grigorescui	NA	Hatzegobatrachus	Salientia	67817	ETE	37358	19377	70.6	66.043	68.3215	gray,green	NA	NA	NA	NA	67	Maastrichtian	no	temporal single	25.16541867	28.89306339	0	1	mudstone	low	NA	NA		37358
831816	Indobatrachus pusillus	Bufonidae	Indobatrachus	Salientia	92026	Fossilworks	30965	30965	55.8	33.9	44.85	NA	NA	NA	NA	NA	71	Lutetian	yes	temporal single	-2.757274093	70.88386501	0	1	shale	low	NA	NA		30965
472481	Latonia seyfriedi	Discoglossidae	Latonia	Salientia	46955	Fossilworks	12472	12472	15.97	13.65	14.81	NA	lignite	NA	NA	50	77	Middle Miocene	yes	temporal single	48.366939	8.628854885	0	1	lignite	low	1	89		12472
1309302	Lechriodus casca	Leptodactylidae	Lechriodus	Salientia	59088	PaleoDB	57503	19345	55.8	48.6	52.2	green	NA	NA	NA	NA	70	Ypresian	yes	temporal single	-44.24502731	163.5146573	0	1	claystone	low	NA	NA		57503
638996	Lechriodus intergerivus	Leptodactylidae	Lechriodus	Salientia	68775	PaleoDB	19849	19849	11.608	5.332	8.47	NA	NA	NA	NA	NA	78	Upper Miocene	yes	temporal single	-24.09848062	138.5967917	0	1	limestone	low	NA	NA		19849
832123	Liaobatrachus beipiaoensis	NA	Liaobatrachus	Salientia	79522	ETE	31024	26684	130	122.46	126.23	NA	NA	NA	NA	NA	59	Barremian	no	temporal single	41.5959277	129.0271417	0	1	shale	low	NA	NA		31024
980986	Liaobatrachus macilentus	NA	Liaobatrachus	Salientia	117415	PaleoDB	37781	37751	125.45	112.6	119.025	NA	NA	NA	NA	1	60	Aptian	no	longer	40.64192396	132.166984	7.205	2	shale	low	NA	1		37781
1093730	Liaobatrachus zhaoi	NA	Liaobatrachus	Salientia	137803	PaleoDB	47770	44062	130	122.46	126.23	massive,ferruginous,pebbly,brown,red	NA	NA	NA	NA	59	Barremian	yes	temporal single	41.66105509	129.101739	0	1	mudstone	low	NA	NA		47770
785715	Llankibatrachus truebae	Pipidae	Llankibatrachus	Salientia	84702	Fossilworks	28411	28411	48.6	28.4	38.5	planar lamination,brown,green	NA	NA	NA	NA	72	Bartonian	no	temporal single	-41.54382502	-62.74508591	0	1	shale	low	NA	NA		28411
785719	Llankibatrachus truebae	Pipidae	Llankibatrachus	Salientia	84703	Fossilworks	28411	28411	48.6	28.4	38.5	planar lamination	NA	NA	NA	NA	72	Bartonian	no	temporal single	-41.16200333	-62.48845358	0	1	shale	low	NA	NA		28411
831817	Macropelobates osborni	Pelobatidae	Macropelobates	Salientia	53977	PaleoDB	30967	14576	33.9	28.4	31.15	NA	NA	NA	NA	NA	74	Rupelian	yes	temporal single	43.05176022	98.1735486	0	1	claystone	low	NA	NA		30967
831818	Miopelodytes gilmorei	Pelodytidae	Miopelodytes	Salientia	92027	Fossilworks	30968	30968	15.97	11.608	13.789	NA	NA	NA	NA	NA	77	Middle Miocene	yes	temporal single	44.56349046	-110.5495427	0	1	shale	low	NA	NA		30968
1184113	Montsechobatrachus gaudryi	NA	Montsechobatrachus	Salientia	152684	NA	49222	49222	130	125.45	127.725	planar lamination	limestone	NA	NA	1	59	Barremian	no	temporal single	27.89891997	24.73261898	0	1	limestone	low	NA	1	conservation	49222
1186192	Montsechobatrachus gaudryi	NA	Montsechobatrachus	Salientia	118362	PaleoDB	49344	49344	130	125.45	127.725	planar lamination,fine,brown	limestone	NA	NA	1	59	Barremian	no	temporal single	27.89891997	24.73261898	0	1	limestone	low	NA	1	conservation	49344
983526	Neusibatrachus wilferti	NA	Neusibatrachus	Salientia	85293	Fossilworks	37879	28742	130	125.45	127.725	planar lamination	NA	NA	NA	NA	59	Barremian	yes	temporal single	27.78327354	24.5888083	0	1	limestone	low	NA	NA	conservation	37879
832122	Notobatrachus degiustoi	Leiopelmatidae	Notobatrachus	Salientia	92112	Fossilworks	31021	55099	167.7	164.7	166.2	planar lamination,tuffaceous,gray	NA	NA	NA	NA	51	Bathonian	yes	temporal single	-49.89790185	-16.64394314	0	1	shale	low	NA	NA		31021
970962	Oumtkoutia anae	Pipidae	Oumtkoutia	Salientia	115189	PaleoDB	29589	29589	99.7	94.3	97	lenticular	claystone	NA	NA	34	62	Cenomanian	no	temporal single	26.75793135	6.145785347	0	1	claystone	low	NA	166		29589
487238	Pachycentrata taqueti	NA	Pachycentrata	Salientia	48867	ETE	31023	13027	89.3	84.9	87.1	NA	shale	NA	NA	21	64	Coniacian	yes	temporal single	5.684381289	9.536577852	0	1	shale	low	3	126		31023
545296	Palaeobatrachus occidentalis	Palaeobatrachidae	Palaeobatrachus	Salientia	14519	Fossilworks	19691	1239	70.6	66.043	68.3215	NA	shale	NA	NA	1	67	Maastrichtian	no	longer	53.77561785	-65.25146369	5.7	2	shale	low	NA	1	concentrate	19691
635836	Paradiscoglossus americanus	Discoglossidae	Paradiscoglossus	Salientia	14519	Fossilworks	19691	1239	70.6	66.043	68.3215	NA	shale	NA	NA	3	67	Maastrichtian	no	temporal single	53.77561785	-65.25146369	0	1	shale	low	1	123	concentrate	19691
1091857	Pelobates fahlbuschi	Pelobatidae	Pelobates	Salientia	34615	PaleoDB	43888	9144	15.97	13.65	14.81	shelly/skeletal,black,brown,gray,green	NA	NA	NA	1080	77	Middle Miocene	yes	temporal single	45.97077245	13.59084285	0	1	marl	low	1	1		43888
831819	Prodiscoglossus vertaizoni	Discoglossidae	Prodiscoglossus	Salientia	92028	Fossilworks	30969	30969	33.9	28.4	31.15	NA	limestone	NA	NA	2	74	Rupelian	yes	temporal single	40.58170876	7.519291032	0	1	limestone	low	NA	137		30969
1309981	Prospea holoserisca	Scaphiopodidae	Prospea	Salientia	175804	NA	57585	57585	58.7	55.8	57.25	gray	NA	NA	NA	1	69	Selandian-Thanetian	yes	temporal single	40.72995959	95.87367433	0	1	claystone	low	4	184		57585
456628	Rana carbonicola	Ranidae	Rana	Salientia	13322	PaleoDB	11714	11714	48.6	40.4	44.5	NA	NA	NA	NA	NA	71	Lutetian	yes	temporal single	43.36445349	17.04673791	0	1	lignite	low	NA	NA		NA
574036	Rhadinosteus parvus	Rhinophrynidae	Rhadinosteus	Salientia	57913	ETE	17758	15567	155.7	150.8	153.25	bentonitic,gray	NA	NA	NA	NA	54	Kimmeridgian	yes	temporal single	28.09206286	-41.96354493	0	1	mudstone	low	NA	NA		17758
832129	Shelania pascuali	Pipidae	Shelania	Salientia	92117	Fossilworks	31028	31028	48.6	40.4	44.5	planar lamination,fine,tuffaceous	shale	NA	NA	NA	71	Lutetian	no	temporal single	-43.34297083	-60.74017913	0	1	shale	low	NA	NA		31028
832130	Shelania pascuali	Pipidae	Shelania	Salientia	92118	Fossilworks	31028	31028	48.6	40.4	44.5	planar lamination,fine,tuffaceous	shale	NA	NA	NA	71	Lutetian	no	temporal single	-43.34297083	-60.74017913	0	1	shale	low	NA	NA		31028
784114	Shomronella jordanica	Pipidae	Shomronella	Salientia	84472	Fossilworks	28313	28313	145.5	140.2	142.85	planar lamination,gypsiferous	NA	NA	NA	NA	56	Berriasian	yes	temporal single	1.680409642	39.41995465	0	1	shale	low	NA	NA		28313
785707	Singidella latecostata	NA	Singidella	Salientia	31499	PaleoDB	28410	8499	48.6	40.4	44.5	planar lamination	NA	NA	NA	NA	71	Lutetian	yes	temporal single	-17.96675502	32.95477614	0	1	mudstone	low	NA	NA		28410
301086	Sunnybatrachus purbeckensis	NA	Sunnybatrachus	Salientia	28401	Fossilworks	30987	8336	145.5	140.2	142.85	NA	limestone	NA	NA	45	56	Berriasian	no	temporal single	33.10265491	16.68944006	0	1	limestone	low	1	165		30987
831962	Sunnybatrachus purbeckensis	NA	Sunnybatrachus	Salientia	52312	ETE	30987	8338	145.5	140.2	142.85	NA	claystone	NA	NA	NA	56	Berriasian	no	temporal single	33.11232938	16.64131231	0	1	claystone	low	NA	165		30987
1196377	Thaumastosaurus wardi	Leptodactylidae	Thaumastosaurus	Salientia	154725	NA	50285	50285	37.2	33.9	35.55	NA	claystone	NA	NA	1	73	Priabonian	no	temporal single	44.85537738	4.00452675	0	1	claystone	low	1	150		50285
1196567	Thaumastosaurus wardi	Leptodactylidae	Thaumastosaurus	Salientia	39662	Fossilworks	50285	10566	37.2	33.9	35.55	shelly/skeletal	marl	NA	NA	3	73	Priabonian	no	temporal single	44.91350255	3.963397812	0	1	marl	low	1	150		50285
831989	Triadobatrachus massinoti	Triadobatrachidae	Triadobatrachus	Salientia	92079	Fossilworks	30996	30996	252.3	247.2	249.75	nodular	NA	NA	NA	NA	39	Olenekian	yes	temporal single	-34.12742559	38.2174386	0	1	shale	low	NA	NA		30996
832124	Wawelia gerholdi	Ceratophryidae	Wawelia	Salientia	92113	Fossilworks	31025	31025	16.3	15.5	15.9	NA	diatomite	NA	NA	NA	77	Middle Miocene	yes	temporal single	-40.65471857	-67.33348417	0	1	diatomite	low	NA	NA		31025
699433	Xenopus arabiensis	Pipidae	Xenopus	Salientia	75093	Fossilworks	25356	25356	33.9	23.03	28.465	NA	NA	NA	NA	NA	74	Rupelian	yes	temporal single	2.604852994	41.82482674	0	1	shale	low	NA	NA		25356
719349	Xenopus romeri	Pipidae	Xenopus	Salientia	77193	Fossilworks	26129	31062	58.7	48.6	53.65	NA	don`t use this one	NA	NA	NA	70	Ypresian	yes	temporal single	-27.12387667	-28.88195167	0	1	NA	low	NA	NA		26129
517732	Acanthostomatops vorax	Zatracheidae	Acanthostomatops	Temnospondyli	52522	Fossilworks	14125	14125	295	290.1	292.55	NA	NA	NA	NA	NA	31	Sakmarian	yes	temporal single	7.727055414	23.29848619	0	1	limestone	low	NA	NA		14125
296101	Acheloma cumminsi	Trematopidae	Acheloma	Temnospondyli	28267	Fossilworks	9228	9228	279.5	272.5	276	red	NA	NA	NA	1	33	Kungurian	no	temporal single	0.427583791	-29.702617	6.2	1	claystone	low	NA	1		9228
930782	Acheloma dunni	Trematopidae	Acheloma	Temnospondyli	67862	Fossilworks	35587	19393	290.1	268	279.05	fine,gray	NA	NA	NA	6	33	Kungurian	yes	temporal single	0.975413717	-28.53860343	0	1	claystone	low	3	217		35587
789653	Anakamacops petrolicus	Dissorophidae	Anakamacops	Temnospondyli	85431	PaleoDB	28776	28776	272.5	268	270.25	red	NA	NA	NA	1	34	Roadian-Wordian	yes	temporal single	25.32222932	109.2711577	0	1	mudstone	low	NA	1		28776
411695	Angusaurus tsylmensis	Benthosuchidae	Angusaurus	Temnospondyli	39811	PaleoDB	10285	10285	251.3	247.2	249.25	gray,green,red	NA	NA	NA	NA	39	Olenekian	yes	temporal single	50.5305141	47.92780435	0	1	claystone	low	NA	NA		NA
1242744	Anisodexis imbricarius	Eryopidae	Anisodexis	Temnospondyli	28256	Fossilworks	17702	17702	279.5	272.5	276	red	NA	NA	NA	1	33	Kungurian	yes	temporal single	0.462893986	-29.63242439	0	1	claystone	low	NA	1		17702
149923	Apachesaurus gregorii	Metoposauridae	Apachesaurus	Temnospondyli	13273	Fossilworks	29602	4400	221.5	205.6	213.55	red	NA	NA	NA	NA	43	Norian	no	longer	7.828468216	-30.86435555	14.7	2	mudstone	low	NA	NA	concentrate	29602
483852	Apachesaurus gregorii	Metoposauridae	Apachesaurus	Temnospondyli	39160	PaleoDB	14122	32081	221.5	205.6	213.55	lenticular,brown,red	NA	NA	NA	1	43	Norian	no	longer	9.880613921	-37.44305158	14.7	2	mudstone	low	NA	1		14122
483857	Apachesaurus gregorii	Metoposauridae	Apachesaurus	Temnospondyli	48421	PaleoDB	12930	12930	221.5	205.6	213.55	gray,red	NA	NA	NA	1	43	Norian	no	longer	10.53771571	-37.61840232	14.7	2	mudstone	low	NA	1		12930
572544	Apachesaurus gregorii	Metoposauridae	Apachesaurus	Temnospondyli	48547	PaleoDB	14122	12930	221.5	205.6	213.55	paleosol/pedogenic,green,blue	NA	NA	NA	NA	43	Norian	no	longer	10.42635196	-37.58708167	14.7	2	mudstone	low	NA	NA		14122
782139	Apachesaurus gregorii	Metoposauridae	Apachesaurus	Temnospondyli	84263	ETE	14122	12930	221.5	205.6	213.55	red,yellow	NA	NA	NA	4	43	Norian	no	longer	10.54449133	-37.62240331	14.7	2	claystone	low	NA	1		14122
842080	Apachesaurus gregorii	Metoposauridae	Apachesaurus	Temnospondyli	49500	ETE	14122	13247	221.5	205.6	213.55	NA	NA	NA	NA	NA	43	Norian	no	longer	10.81918793	-37.5618602	14.7	2	mudstone	low	NA	NA		14122
842143	Apachesaurus gregorii	Metoposauridae	Apachesaurus	Temnospondyli	93443	PaleoDB	14122	14122	221.5	205.6	213.55	NA	mudstone	NA	123	2	43	Norian	no	longer	10.32541809	-37.6568731	14.7	2	mudstone	low	NA	1		14122
517730	Apateon gracilis	Branchiosauridae	Apateon	Temnospondyli	52522	Fossilworks	14125	14125	295	290.1	292.55	NA	NA	NA	NA	NA	31	Sakmarian	yes	temporal single	7.727055414	23.29848619	0	1	limestone	low	NA	NA		NA
1131899	Aphaneramma rostratum	Trematosauridae	Aphaneramma	Temnospondyli	120228	PaleoDB	46568	38416	251.3	247.2	249.25	black	NA	NA	NA	NA	39	Olenekian	no	temporal single	55.80683278	22.146881	0	1	shale	low	NA	NA		46568
1131900	Aphaneramma rostratum	Trematosauridae	Aphaneramma	Temnospondyli	120231	PaleoDB	46568	38416	251.3	247.2	249.25	black	NA	NA	NA	NA	39	Olenekian	no	temporal single	55.7284457	22.04237184	0	1	shale	low	NA	NA		46568
1131902	Aphaneramma rostratum	Trematosauridae	Aphaneramma	Temnospondyli	120372	PaleoDB	46568	38416	251.3	247.2	249.25	black	NA	NA	NA	NA	39	Olenekian	no	temporal single	55.86048365	20.86094079	0	1	shale	low	NA	NA		46568
1131904	Aphaneramma rostratum	Trematosauridae	Aphaneramma	Temnospondyli	120228	PaleoDB	46568	38416	251.3	247.2	249.25	black	NA	NA	NA	5	39	Olenekian	no	temporal single	55.80683278	22.146881	0	1	shale	low	NA	NA		46568
1131970	Aphaneramma rostratum	Trematosauridae	Aphaneramma	Temnospondyli	120232	PaleoDB	46574	38416	251.3	247.2	249.25	black	NA	NA	NA	1	39	Olenekian	no	temporal single	55.79396962	22.23953007	0	1	shale	low	NA	1		NA
1131971	Aphaneramma rostratum	Trematosauridae	Aphaneramma	Temnospondyli	120366	PaleoDB	46574	38416	251.3	247.2	249.25	black	NA	NA	NA	4	39	Olenekian	no	temporal single	55.88230219	21.1847046	0	1	shale	low	NA	NA		46574
1131972	Aphaneramma rostratum	Trematosauridae	Aphaneramma	Temnospondyli	144048	PaleoDB	46574	46574	251.3	247.2	249.25	black	NA	NA	NA	1	39	Olenekian	no	temporal single	55.89948057	21.19598457	0	1	shale	low	NA	1		46574
296026	Aspidosaurus chiton	Dissorophidae	Aspidosaurus	Temnospondyli	28256	Fossilworks	7693	17702	279.5	272.5	276	red	NA	NA	NA	2	33	Kungurian	yes	temporal single	0.462893986	-29.63242439	0	1	claystone	low	NA	1		NA
220215	Balanerpeton woodi	NA	Balanerpeton	Temnospondyli	22725	ETE	42475	4596	336	326.4	331.2	black	NA	NA	NA	27	25	Visean	yes	temporal single	-28.15289937	-9.243454463	0	1	shale	low	5	204		42475
1087659	Banksiops townrowi	Brachyopidae	Banksiops	Temnospondyli	117149	PaleoDB	43692	43692	252.3	251.3	251.8	micaceous,gray	NA	NA	NA	1	38	Induan	no	temporal single	-82.35587139	61.33846023	0	1	shale	low	1	199		43692
1087679	Banksiops townrowi	Brachyopidae	Banksiops	Temnospondyli	136593	PaleoDB	43692	43692	252.3	251.3	251.8	black	NA	NA	NA	45	38	Induan	no	temporal single	-82.65516901	61.0336203	0	1	shale	low	3	199		43692
896224	Batrachosuchus concordi	Brachyopidae	Batrachosuchus	Temnospondyli	99437	PaleoDB	34187	34186	247.2	242	244.6	nodular,red	NA	NA	NA	1	40	Anisian	yes	temporal single	-39.64503944	17.90026468	0	1	mudstone	low	NA	1		34187
1087567	Batrachosuchus henwoodi	Brachyopidae	Batrachosuchus	Temnospondyli	136569	PaleoDB	43684	43684	252.3	247.2	249.75	NA	NA	NA	NA	1	39	Olenekian	yes	temporal single	-50.71063212	92.14721083	0	1	shale	low	NA	1		43684
1131978	Boreosaurus thorslundi	Stereospondyli	Boreosaurus	Temnospondyli	120232	PaleoDB	46574	38416	251.3	247.2	249.25	black	NA	NA	NA	1	39	Olenekian	no	temporal single	55.79396962	22.23953007	0	1	shale	low	NA	1		NA
1131979	Boreosaurus thorslundi	Stereospondyli	Boreosaurus	Temnospondyli	120230	PaleoDB	46574	38416	251.3	247.2	249.25	black	NA	NA	NA	1	39	Olenekian	no	temporal single	55.73933456	21.93812557	0	1	shale	low	NA	1		NA
1131980	Boreosaurus thorslundi	Stereospondyli	Boreosaurus	Temnospondyli	120366	PaleoDB	46574	38416	251.3	247.2	249.25	black	NA	NA	NA	1	39	Olenekian	no	temporal single	55.88230219	21.1847046	0	1	shale	low	NA	1		NA
517731	Branchierpeton amblystomum	Micromelerpetontidae	Branchierpeton	Temnospondyli	52522	Fossilworks	14125	14125	295	290.1	292.55	NA	NA	NA	NA	NA	31	Sakmarian	yes	temporal single	7.727055414	23.29848619	0	1	limestone	low	NA	NA		14125
559541	Branchiosaurus umbrosus	Branchiosauridae	Branchiosaurus	Temnospondyli	58139	Fossilworks	15696	15696	298.9	254	276.45	NA	NA	NA	NA	NA	33	Kungurian	yes	temporal single	9.697373238	26.12094742	0	1	limestone	low	NA	NA		NA
296084	Broiliellus peltatus	Dissorophidae	Broiliellus	Temnospondyli	28267	Fossilworks	7693	9228	279.5	272.5	276	red	NA	NA	NA	NA	33	Kungurian	yes	temporal single	0.427583791	-29.702617	0	1	claystone	low	NA	NA		NA
296056	Cacops aspidephorus	Dissorophidae	Cacops	Temnospondyli	28264	Fossilworks	7693	9228	279.5	272.5	276	red	NA	NA	NA	21	33	Kungurian	yes	temporal single	0.460845037	-29.64989353	0	1	claystone	low	NA	1		7693
629466	Cacops morrisi	Dissorophidae	Cacops	Temnospondyli	67862	Fossilworks	34955	19393	290.1	268	279.05	fine,gray	NA	NA	NA	7	33	Kungurian	yes	temporal single	0.975413717	-28.53860343	0	1	claystone	low	3	217		34955
934043	Calamops paludosus	Capitosauroidea	Calamops	Temnospondyli	107422	PaleoDB	35757	35757	221.5	205.6	213.55	red	NA	NA	NA	1	43	Norian	yes	temporal single	13.80806439	-9.317574501	0	1	shale	low	1	197		NA
906409	Callistomordax kugleri	NA	Callistomordax	Temnospondyli	101875	PaleoDB	34642	34640	242	235	238.5	gray	NA	NA	NA	11	41	Ladinian	no	temporal single	28.76917028	28.19178489	0	1	claystone	low	5	212		34642
929795	Callistomordax kugleri	NA	Callistomordax	Temnospondyli	101873	PaleoDB	34642	33823	242	235	238.5	green,yellow	NA	NA	NA	7	41	Ladinian	no	temporal single	28.86713299	28.00342122	0	1	marl	low	NA	212	concentrate	34642
790525	Chenoprosopus milleri	Cochleosauridae	Chenoprosopus	Temnospondyli	85337	PaleoDB	28944	27105	296.4	268	282.2	brown	NA	NA	NA	1	33	Kungurian	yes	temporal single	5.836037906	-33.41521983	0	1	claystone	low	NA	1		28944
1087660	Chomatobatrachus halei	Lydekkerinidae	Chomatobatrachus	Temnospondyli	117149	PaleoDB	43692	43692	252.3	251.3	251.8	micaceous,gray	NA	NA	NA	8	38	Induan	no	temporal single	-82.35587139	61.33846023	0	1	shale	low	3	199		43692
1087681	Chomatobatrachus halei	Lydekkerinidae	Chomatobatrachus	Temnospondyli	136594	PaleoDB	43692	43692	252.3	251.3	251.8	gray	NA	NA	NA	1	38	Induan	no	temporal single	-81.99817414	63.04218725	0	1	mudstone	low	NA	1		43692
1314660	Cochleosaurus florensis	Cochleosauridae	Cochleosaurus	Temnospondyli	80111	PaleoDB	58037	26895	314.6	306.95	310.775	NA	NA	NA	NA	NA	28	Moscovian	yes	temporal single	-8.169084445	-3.958452579	0	1	coal	low	NA	NA		58037
1087037	Cryobatrachus kitchingi	NA	Cryobatrachus	Temnospondyli	87414	PaleoDB	43611	29423	252.3	247.2	249.75	gray,green	NA	NA	NA	1	39	Olenekian	no	temporal single	-72.19975559	21.422943	0	1	mudstone	low	NA	1		NA
584069	Cyclotosaurus intermedius	Capitosauroidea	Cyclotosaurus	Temnospondyli	61448	ETE	17717	27876	235	205.6	220.3	gray,red	NA	NA	NA	17	43	Norian	no	temporal single	34.36829666	26.5058531	0	1	claystone	low	2	209		17717
584075	Cyclotosaurus intermedius	Capitosauroidea	Cyclotosaurus	Temnospondyli	61449	ETE	17717	27876	235	205.6	220.3	NA	NA	NA	NA	NA	43	Norian	no	temporal single	34.36829666	26.5058531	0	1	claystone	low	NA	1		17717
283818	Cyclotosaurus posthumus	Capitosauroidea	Cyclotosaurus	Temnospondyli	26995	PaleoDB	30410	7466	221.5	205.6	213.55	planar lamination,red,blue	NA	NA	NA	NA	43	Norian	no	temporal single	43.9149942	9.480379839	0	1	claystone	low	NA	NA		30410
1131961	Cyclotosaurus spitzbergensis	Capitosauroidea	Cyclotosaurus	Temnospondyli	120228	PaleoDB	46568	38416	251.3	247.2	249.25	black	NA	NA	NA	1	39	Olenekian	yes	temporal single	55.80683278	22.146881	0	1	shale	low	NA	1		NA
1087519	Deltasaurus kimberleyensis	Rhytidosteidae	Deltasaurus	Temnospondyli	136546	PaleoDB	43676	43676	252.3	247.2	249.75	NA	NA	NA	NA	6	39	Olenekian	no	longer	-50.72075733	92.1519862	2.05	2	shale	low	NA	1		43676
1087521	Deltasaurus kimberleyensis	Rhytidosteidae	Deltasaurus	Temnospondyli	136548	PaleoDB	43676	43676	252.3	247.2	249.75	NA	NA	NA	NA	1	39	Olenekian	no	longer	-51.3198777	92.08518476	2.05	2	shale	low	NA	1		43676
1087524	Deltasaurus pustulatus	Rhytidosteidae	Deltasaurus	Temnospondyli	136550	PaleoDB	43676	43676	252.3	247.2	249.75	gray,green	NA	NA	NA	1	39	Olenekian	yes	temporal single	-52.1988992	67.04917923	0	1	shale	low	NA	1		43676
296025	Dissorophus multicinctus	Dissorophidae	Dissorophus	Temnospondyli	28256	Fossilworks	54069	17702	279.5	272.5	276	red	NA	NA	NA	3	33	Kungurian	yes	temporal single	0.462893986	-29.63242439	0	1	claystone	low	NA	1		54069
629467	Doleserpeton annectens	Amphibamidae	Doleserpeton	Temnospondyli	67862	Fossilworks	28686	19393	290.1	268	279.05	fine,gray	NA	NA	NA	NA	33	Kungurian	yes	temporal single	0.975413717	-28.53860343	0	1	claystone	low	NA	NA		28686
787459	Eryops megacephalus	Eryopidae	Eryops	Temnospondyli	79402	PaleoDB	28557	28557	290.1	279.5	284.8	gray	NA	NA	NA	NA	32	Artinskian	no	longer	0.310326878	-27.84025055	5.75	2	claystone	low	NA	NA		28557
789067	Eryops megacephalus	Eryopidae	Eryops	Temnospondyli	85301	PaleoDB	28758	28758	290.1	272.5	281.3	gray,blue	NA	NA	NA	1	33	Kungurian	no	longer	0.444251623	-29.56809161	5.75	2	mudstone	low	NA	1		28758
391662	Ferganobatrachus riabinini	NA	Ferganobatrachus	Temnospondyli	37596	ETE	10054	10054	164.7	161.2	162.95	gray,blue	NA	NA	NA	2	53	Oxfordian	no	longer	40.1182127	79.35522951	3.25	3	claystone	low	NA	1		10054
745364	Ferganobatrachus riabinini	NA	Ferganobatrachus	Temnospondyli	58187	ETE	26886	41122	167.7	164.7	166.2	red	NA	NA	NA	1	51	Bathonian	no	longer	40.43504512	85.45603491	3.25	3	claystone	low	NA	1		26886
929781	Gerrothorax new species	Plagiosauridae	Gerrothorax	Temnospondyli	101873	PaleoDB	33823	33823	242	235	238.5	green,yellow	NA	NA	NA	NA	41	Ladinian	yes	temporal single	28.86713299	28.00342122	0	1	marl	low	NA	NA	concentrate	NA
800079	Intasuchus silvicola	Intasuchidae	Intasuchus	Temnospondyli	84719	PaleoDB	5921	28378	290.1	272.5	281.3	NA	NA	NA	NA	NA	33	Kungurian	yes	temporal single	34.73728454	36.65170486	0	1	shale	low	NA	NA		5921
296061	Isodectes obtusus	Saurerpetontidae	Isodectes	Temnospondyli	28264	Fossilworks	7693	9228	279.5	272.5	276	red	NA	NA	NA	1	33	Kungurian	no	longer	0.460845037	-29.64989353	33.2	6	claystone	low	NA	1		7693
788994	Isodectes obtusus	Saurerpetontidae	Isodectes	Temnospondyli	85292	PaleoDB	28740	28831	311.45	306.95	309.2	NA	NA	NA	NA	1	28	Moscovian	no	longer	-9.920517005	-19.89157669	33.2	6	coal	low	NA	1		28740
788995	Isodectes obtusus	Saurerpetontidae	Isodectes	Temnospondyli	85292	PaleoDB	28717	28831	311.45	306.95	309.2	NA	NA	NA	NA	1	28	Moscovian	no	longer	-9.920517005	-19.89157669	33.2	6	coal	low	NA	1		28717
1252544	Isodectes punctulatus	Saurerpetontidae	Isodectes	Temnospondyli	85292	PaleoDB	28740	28831	311.45	306.95	309.2	NA	NA	NA	NA	2	28	Moscovian	yes	temporal single	-9.920517005	-19.89157669	0	1	coal	low	NA	1	NA	NA
229336	Koskinonodon perfectus	Metoposauridae	Koskinonodon	Temnospondyli	22707	ETE	14122	5936	221.5	205.6	213.55	red	NA	NA	NA	3	43	Norian	no	longer	6.488139408	-31.00263533	14.7	2	mudstone	low	NA	1	concentrate	14122
406870	Koskinonodon perfectus	Metoposauridae	Koskinonodon	Temnospondyli	39160	PaleoDB	14122	32081	221.5	205.6	213.55	lenticular,brown,red	NA	NA	NA	3	43	Norian	no	longer	9.880613921	-37.44305158	14.7	2	mudstone	low	NA	1		14122
407765	Koskinonodon perfectus	Metoposauridae	Koskinonodon	Temnospondyli	39219	PaleoDB	14122	10591	221.5	205.6	213.55	concretionary	NA	NA	NA	NA	43	Norian	no	longer	9.880379824	-37.4428241	14.7	2	carbonate	low	NA	NA		14122
407774	Koskinonodon perfectus	Metoposauridae	Koskinonodon	Temnospondyli	39219	PaleoDB	14122	10591	221.5	205.6	213.55	concretionary	NA	NA	NA	NA	43	Norian	no	longer	9.880379824	-37.4428241	14.7	2	carbonate	low	NA	NA		14122
517604	Koskinonodon perfectus	Metoposauridae	Koskinonodon	Temnospondyli	52501	ETE	14122	14122	221.5	205.6	213.55	paleosol/pedogenic	NA	NA	NA	1	43	Norian	no	longer	10.35706782	-37.63126022	14.7	2	mudstone	low	NA	1		14122
572543	Koskinonodon perfectus	Metoposauridae	Koskinonodon	Temnospondyli	48547	PaleoDB	17273	12930	221.5	205.6	213.55	paleosol/pedogenic,green,blue	NA	NA	NA	NA	43	Norian	no	longer	10.42635196	-37.58708167	14.7	2	mudstone	low	NA	NA		17273
667875	Koskinonodon perfectus	Metoposauridae	Koskinonodon	Temnospondyli	71980	ETE	24339	24339	235	205.6	220.3	red	NA	NA	NA	9	43	Norian	no	longer	7.809882581	-30.71552585	14.7	2	mudstone	low	NA	1		24339
778963	Koskinonodon perfectus	Metoposauridae	Koskinonodon	Temnospondyli	22704	ETE	37120	37120	221.5	205.6	213.55	concretionary,green,red,yellow,blue	NA	NA	NA	3	43	Norian	no	longer	6.484493095	-30.99663136	14.7	2	mudstone	low	NA	1	concentrate	37120
837634	Koskinonodon perfectus	Metoposauridae	Koskinonodon	Temnospondyli	92928	PaleoDB	14122	14122	221.5	205.6	213.55	NA	NA	NA	NA	1	43	Norian	no	longer	10.52858596	-37.6375822	14.7	2	mudstone	low	NA	1		14122
842963	Koskinonodon perfectus	Metoposauridae	Koskinonodon	Temnospondyli	93571	PaleoDB	31702	31702	221.5	205.6	213.55	nodular,sideritic	NA	NA	NA	1	43	Norian	no	longer	9.950522372	-37.30405743	14.7	2	mudstone	low	NA	1		31702
968279	Koskinonodon perfectus	Metoposauridae	Koskinonodon	Temnospondyli	22706	ETE	37120	37120	221.5	205.6	213.55	NA	NA	NA	NA	35	43	Norian	no	longer	6.484346225	-30.99646109	14.7	2	mudstone	low	NA	1	concentrate	37120
968280	Koskinonodon perfectus	Metoposauridae	Koskinonodon	Temnospondyli	12942	Fossilworks	14122	37120	221.5	205.6	213.55	red	NA	NA	NA	1	43	Norian	no	longer	6.488139408	-31.00263533	14.7	2	mudstone	low	NA	1	concentrate	14122
490778	Latiscopus disjunctus	Almasauridae	Latiscopus	Temnospondyli	22704	ETE	43403	37120	221.5	205.6	213.55	concretionary,green,red,yellow,blue	NA	NA	NA	NA	43	Norian	yes	temporal single	6.484493095	-30.99663136	0	1	mudstone	low	NA	NA	concentrate	NA
1307359	Lydekkerina panchetensis	Lydekkerinidae	Lydekkerina	Temnospondyli	136563	PaleoDB	57226	27209	252.3	247.2	249.75	green,red	NA	NA	NA	1	39	Olenekian	yes	temporal single	-48.8030441	48.13006433	0	1	claystone	low	NA	1		NA
1131869	Lyrocephaliscus euri	Lyrocephaliscidae	Lyrocephaliscus	Temnospondyli	120231	PaleoDB	46568	38416	251.3	247.2	249.25	black	NA	NA	NA	1	39	Olenekian	no	temporal single	55.7284457	22.04237184	0	1	shale	low	NA	1		46568
1131895	Lyrocephaliscus euri	Lyrocephaliscidae	Lyrocephaliscus	Temnospondyli	120228	PaleoDB	46568	38416	251.3	247.2	249.25	black	NA	NA	NA	NA	39	Olenekian	no	temporal single	55.80683278	22.146881	0	1	shale	low	NA	NA		46568
1131896	Lyrocephaliscus euri	Lyrocephaliscidae	Lyrocephaliscus	Temnospondyli	120230	PaleoDB	46568	38416	251.3	247.2	249.25	black	NA	NA	NA	NA	39	Olenekian	no	temporal single	55.73933456	21.93812557	0	1	shale	low	NA	NA		46568
1131898	Lyrocephaliscus euri	Lyrocephaliscidae	Lyrocephaliscus	Temnospondyli	144043	PaleoDB	46568	46568	251.3	247.2	249.25	black	NA	NA	NA	NA	39	Olenekian	no	temporal single	55.93820668	21.72660628	0	1	shale	low	NA	NA		46568
1131973	Lyrocephaliscus euri	Lyrocephaliscidae	Lyrocephaliscus	Temnospondyli	120232	PaleoDB	46574	38416	251.3	247.2	249.25	black	NA	NA	NA	2	39	Olenekian	no	temporal single	55.79396962	22.23953007	0	1	shale	low	NA	1		46574
934041	Mastodonsaurus durus	Metoposauridae	Mastodonsaurus	Temnospondyli	107421	PaleoDB	15618	15618	221.5	205.6	213.55	NA	NA	NA	NA	1	43	Norian	yes	temporal single	13.58513401	-9.669976991	0	1	shale	low	NA	1		NA
906412	Mastodonsaurus giganteus	NA	Mastodonsaurus	Temnospondyli	101875	PaleoDB	33823	34640	242	235	238.5	gray	NA	NA	NA	20	41	Ladinian	no	temporal single	28.76917028	28.19178489	0	1	claystone	low	2	208		33823
929766	Mastodonsaurus giganteus	NA	Mastodonsaurus	Temnospondyli	106349	PaleoDB	35488	35488	242	235	238.5	gray,green	NA	NA	NA	1	41	Ladinian	no	temporal single	28.74055291	28.10444997	0	1	marl	low	NA	1		35488
929782	Mastodonsaurus giganteus	NA	Mastodonsaurus	Temnospondyli	101873	PaleoDB	33823	33823	242	235	238.5	green,yellow	NA	NA	NA	NA	41	Ladinian	no	temporal single	28.86713299	28.00342122	0	1	marl	low	NA	NA	concentrate	33823
929802	Mastodonsaurus giganteus	NA	Mastodonsaurus	Temnospondyli	106357	PaleoDB	33823	33823	242	235	238.5	NA	NA	NA	NA	2	41	Ladinian	no	temporal single	28.48306251	27.74662262	0	1	limestone	low	NA	1		33823
929803	Mastodonsaurus giganteus	NA	Mastodonsaurus	Temnospondyli	106358	PaleoDB	33823	33823	242	235	238.5	gray	NA	NA	NA	1	41	Ladinian	no	temporal single	28.45803172	27.56091145	0	1	shale	low	NA	1		33823
929804	Mastodonsaurus giganteus	NA	Mastodonsaurus	Temnospondyli	57781	PaleoDB	33823	15549	242	235	238.5	NA	NA	NA	NA	NA	41	Ladinian	no	temporal single	28.8615757	28.15412668	0	1	mudstone	low	NA	NA		33823
762761	Matthewichnus caudifer	NA	Matthewichnus	Temnospondyli	81525	PaleoDB	27502	27502	318.1	306.95	312.525	NA	NA	NA	NA	NA	28	Moscovian	yes	temporal single	-13.76382254	-27.64193889	0	1	shale	low	NA	NA		27502
559542	Melanerpeton pulcherrimum	Branchiosauridae	Melanerpeton	Temnospondyli	58139	Fossilworks	15696	15696	298.9	254	276.45	NA	NA	NA	NA	NA	33	Kungurian	yes	temporal single	9.697373238	26.12094742	0	1	limestone	low	NA	NA		15696
584070	Metoposaurus diagnosticus	Metoposauridae	Metoposaurus	Temnospondyli	61448	ETE	27868	27876	235	205.6	220.3	gray,red	NA	NA	NA	NA	43	Norian	no	longer	34.36829666	26.5058531	14.7	2	claystone	low	NA	NA		27868
773661	Metoposaurus diagnosticus	Metoposauridae	Metoposaurus	Temnospondyli	61449	ETE	27875	27876	235	205.6	220.3	NA	NA	NA	NA	NA	43	Norian	no	longer	34.36829666	26.5058531	14.7	2	claystone	low	NA	NA		27875
930395	Metoposaurus diagnosticus	Metoposauridae	Metoposaurus	Temnospondyli	106463	PaleoDB	27868	27868	235	221.5	228.25	NA	NA	NA	NA	1	42	Carnian	no	longer	28.59806175	25.41840763	14.7	2	claystone	low	NA	1		27868
932452	Metoposaurus diagnosticus	Metoposauridae	Metoposaurus	Temnospondyli	106997	PaleoDB	35596	35678	235	221.5	228.25	green	limestone	NA	NA	1	42	Carnian	no	longer	28.50379678	25.66277335	14.7	2	limestone	low	NA	1		35596
782178	Metoposaurus fraasi	Metoposauridae	Metoposaurus	Temnospondyli	84268	ETE	12930	12930	221.5	205.6	213.55	fine,coarse,concretionary,hematitic,gray,green	NA	NA	NA	NA	43	Norian	no	temporal single	10.37608926	-37.63410817	0	1	wackestone	low	NA	NA		12930
1080921	Metoposaurus jonesi	Metoposauridae	Metoposaurus	Temnospondyli	71976	ETE	37028	37029	235	205.6	220.3	yellow	NA	NA	NA	1	43	Norian	yes	temporal single	7.741952892	-30.75472148	0	1	claystone	low	NA	1		NA
1134117	Micropholis stowi	Amphibamidae	Micropholis	Temnospondyli	13043	PaleoDB	46658	29612	252.3	247.2	249.75	red	NA	NA	NA	9	39	Olenekian	no	longer	-51.41810525	-11.17831642	2.05	2	mudstone	low	5	193		46658
1142024	Micropholis stowi	Amphibamidae	Micropholis	Temnospondyli	13043	PaleoDB	47028	29612	252.3	247.2	249.75	red	NA	NA	NA	1	39	Olenekian	no	longer	-51.41810525	-11.17831642	2.05	2	mudstone	low	NA	1		47028
1087247	Microposaurus averyi	Trematosauridae	Microposaurus	Temnospondyli	136481	PaleoDB	43647	43647	247.2	242	244.6	nodular,sideritic,black,gray	NA	NA	NA	1	40	Anisian	yes	temporal single	-76.87266213	108.6960915	0	1	claystone	low	NA	1		43647
1134114	Microposaurus casei	Trematosauridae	Microposaurus	Temnospondyli	144319	PaleoDB	46648	46648	247.2	242	244.6	green	NA	NA	NA	1	40	Anisian	no	temporal single	-50.71588542	-8.013792036	0	1	mudstone	low	NA	1		46648
287720	Nannospondylus stewarti	Trimerorhachidae	Nannospondylus	Temnospondyli	27414	Fossilworks	4327	4327	272.5	265	268.75	concretionary,red	NA	NA	NA	1	34	Roadian-Wordian	yes	temporal single	8.00152498	-24.95654945	0	1	shale	low	NA	1		4327
1087080	Nanolania anatopretia	Rhytidosteidae	Nanolania	Temnospondyli	94541	PaleoDB	43624	32164	252.3	251.3	251.8	red	NA	NA	NA	5	38	Induan	yes	temporal single	-68.96617631	128.1364389	0	1	mudstone	low	NA	1		43624
762762	Nanopus reidiae	NA	Nanopus	Temnospondyli	81525	PaleoDB	27502	27502	318.1	306.95	312.525	NA	NA	NA	NA	NA	28	Moscovian	yes	temporal single	-13.76382254	-27.64193889	0	1	shale	low	NA	NA		27502
632372	Nigerpeton ricqlesi	Cochleosauridae	Nigerpeton	Temnospondyli	68054	Fossilworks	28482	28482	254	252.3	253.15	brown,red	NA	NA	NA	1	37	Changhsingian	no	temporal single	-3.476663444	13.12385391	0	1	mudstone	low	NA	1		28482
789101	Nigerpeton ricqlesi	Cochleosauridae	Nigerpeton	Temnospondyli	68053	Fossilworks	28482	28481	254	252.3	253.15	red	NA	NA	NA	2	37	Changhsingian	no	temporal single	-3.481459699	13.14611525	0	1	claystone	low	NA	1		28482
517728	Onchiodon labyrinthicus	Eryopidae	Onchiodon	Temnospondyli	52522	Fossilworks	14125	14125	295	290.1	292.55	NA	NA	NA	NA	NA	31	Sakmarian	yes	temporal single	7.727055414	23.29848619	0	1	limestone	low	NA	NA		14125
1088559	Pachygonia incurvata	Stereospondylomorpha	Pachygonia	Temnospondyli	112285	ETE	17140	17140	235	205.6	220.3	red	NA	NA	NA	2	43	Norian	no	longer	-35.44457694	45.95420101	29.45	5	claystone	low	NA	1		NA
401598	Parotosuchus speleus	NA	Parotosuchus	Temnospondyli	38528	PaleoDB	38008	10334	251.3	247.2	249.25	fine,yellow	NA	NA	NA	53	39	Olenekian	yes	temporal single	29.56265668	36.50260441	0	1	limestone	low	1	1	concentrate	38008
825243	Pasawioops mayi	Amphibamidae	Pasawioops	Temnospondyli	67862	Fossilworks	30585	19393	290.1	268	279.05	fine,gray	NA	NA	NA	2	33	Kungurian	yes	temporal single	0.975413717	-28.53860343	0	1	claystone	low	NA	1		30585
1131965	Peltostega erici	NA	Peltostega	Temnospondyli	120228	PaleoDB	46571	38416	251.3	247.2	249.25	black	NA	NA	NA	1	39	Olenekian	no	temporal single	55.80683278	22.146881	0	1	shale	low	NA	1		46571
1131982	Peltostega erici	NA	Peltostega	Temnospondyli	120298	PaleoDB	46575	38416	251.3	247.2	249.25	black	NA	NA	NA	1	39	Olenekian	no	temporal single	55.85907245	22.48949937	0	1	shale	low	NA	1		46575
1131983	Peltostega erici	NA	Peltostega	Temnospondyli	120366	PaleoDB	46575	38416	251.3	247.2	249.25	black	NA	NA	NA	1	39	Olenekian	no	temporal single	55.88230219	21.1847046	0	1	shale	low	NA	1		46575
839582	Plagioscutum ochevi	Plagiosauridae	Plagioscutum	Temnospondyli	93156	PaleoDB	28844	28844	247.2	242	244.6	red,yellow	NA	NA	NA	NA	40	Anisian	no	temporal single	40.99823614	60.36166081	0	1	claystone	low	NA	NA		28844
799672	Platyoposaurus watsoni	Archegosauridae	Platyoposaurus	Temnospondyli	80022	PaleoDB	28553	26902	272.5	252.3	262.4	NA	NA	NA	NA	1	35	Capitanian	yes	temporal single	36.27515802	49.23032574	0	1	limestone	low	NA	1		28553
1131905	Platystega depressa	Platystegidae	Platystega	Temnospondyli	120228	PaleoDB	46568	38416	251.3	247.2	249.25	black	NA	NA	NA	1	39	Olenekian	yes	temporal single	55.80683278	22.146881	0	1	shale	low	NA	1		46568
1087070	Rewana myriadens	Derwentiidae	Rewana	Temnospondyli	94541	PaleoDB	43619	32164	252.3	251.3	251.8	red	NA	NA	NA	2	38	Induan	yes	temporal single	-68.96617631	128.1364389	0	1	mudstone	low	NA	1		43619
1087061	Rewana quadricuneata	Derwentiidae	Rewana	Temnospondyli	85560	PaleoDB	43617	28925	252.3	251.3	251.8	ferruginous	NA	NA	NA	2	38	Induan	yes	temporal single	-69.81552529	124.800439	0	1	mudstone	low	NA	1		43617
149920	Rileymillerus cosgriffi	NA	Rileymillerus	Temnospondyli	13273	Fossilworks	29593	4400	221.5	205.6	213.55	red	NA	NA	NA	1	43	Norian	yes	temporal single	7.828468216	-30.86435555	0	1	mudstone	low	NA	1	concentrate	29593
1087081	Rotaurisaurus contundo	Lapillopsidae	Rotaurisaurus	Temnospondyli	117149	PaleoDB	43625	43692	252.3	251.3	251.8	micaceous,gray	NA	NA	NA	1	38	Induan	yes	temporal single	-82.35587139	61.33846023	0	1	shale	low	NA	1		43625
632371	Saharastega moradiensis	NA	Saharastega	Temnospondyli	68053	Fossilworks	28481	28481	254	252.3	253.15	red	NA	NA	NA	1	37	Changhsingian	yes	temporal single	-3.481459699	13.14611525	0	1	claystone	low	NA	1		28481
788179	Slaugenhopia texensis	Trimerorhachidae	Slaugenhopia	Temnospondyli	79600	PaleoDB	26846	26846	279.5	268	273.75	gypsiferous,green,red or brown	NA	NA	NA	1	33	Kungurian	no	temporal single	0.685860842	-30.19992289	0	1	claystone	low	NA	1		NA
1131047	Stoschiosaurus nielseni	Trematosauridae	Stoschiosaurus	Temnospondyli	143870	PaleoDB	46549	46549	252.3	251.3	251.8	NA	NA	NA	NA	1	38	Induan	yes	temporal single	43.92942715	22.59109664	0	1	claystone	low	NA	1		46549
1087308	Subcyclotosaurus brookvalensis	Mastodonsauridae	Subcyclotosaurus	Temnospondyli	106483	Fossilworks	7824	35556	247.2	242	244.6	NA	NA	NA	NA	1	40	Anisian	yes	temporal single	-76.79925139	111.6742378	0	1	shale	low	NA	1		7824
800080	Syndyodosuchus tetricus	Intasuchidae	Syndyodosuchus	Temnospondyli	84719	PaleoDB	5921	28378	290.1	272.5	281.3	NA	NA	NA	NA	NA	33	Kungurian	yes	temporal single	34.73728454	36.65170486	0	1	shale	low	NA	NA		5921
739841	Tersomius mosesi	Amphibamidae	Tersomius	Temnospondyli	79531	PaleoDB	26635	26635	279.5	272.5	276	red	NA	NA	NA	17	33	Kungurian	yes	temporal single	0.8869647	-27.60521107	0	1	shale	low	3	210		26635
1131906	Tertrema acuta	Trematosauridae	Tertrema	Temnospondyli	120230	PaleoDB	46568	38416	251.3	247.2	249.25	black	NA	NA	NA	1	39	Olenekian	no	temporal single	55.73933456	21.93812557	0	1	shale	low	NA	1		46568
1131966	Tertrema acuta	Trematosauridae	Tertrema	Temnospondyli	120232	PaleoDB	46572	38416	251.3	247.2	249.25	black	NA	NA	NA	1	39	Olenekian	no	temporal single	55.79396962	22.23953007	0	1	shale	low	NA	1		46572
1087082	Tirraturhinus smisseni	Trematosauridae	Tirraturhinus	Temnospondyli	94541	PaleoDB	43627	32164	252.3	251.3	251.8	red	NA	NA	NA	1	38	Induan	yes	temporal single	-68.96617631	128.1364389	0	1	mudstone	low	NA	1		43627
970671	Triassurus sixtelae	NA	Triassurus	Temnospondyli	115162	PaleoDB	37294	37290	242	221.5	231.75	gray,yellow	NA	NA	NA	1	42	Carnian	yes	temporal single	40.32171976	76.50916553	0	1	shale	low	NA	1	conservation	37294
296057	Trimerorhachis insignis	NA	Trimerorhachis	Temnospondyli	28264	Fossilworks	7693	9228	279.5	272.5	276	red	NA	NA	NA	4	33	Kungurian	no	longer	0.460845037	-29.64989353	8.8	2	claystone	low	NA	1		NA
787458	Trimerorhachis insignis	NA	Trimerorhachis	Temnospondyli	79402	PaleoDB	28557	28557	290.1	279.5	284.8	gray	NA	NA	NA	NA	32	Artinskian	no	longer	0.310326878	-27.84025055	8.8	2	claystone	low	NA	NA		28557
296028	Trimerorhachis mesops	NA	Trimerorhachis	Temnospondyli	28256	Fossilworks	7693	17702	279.5	272.5	276	red	NA	NA	NA	8	33	Kungurian	yes	temporal single	0.462893986	-29.63242439	0	1	claystone	low	2	211		NA
786933	Trimerorhachis rogersi	NA	Trimerorhachis	Temnospondyli	79601	PaleoDB	28508	28508	290.1	268	279.05	red or brown	NA	NA	NA	13	33	Kungurian	yes	temporal single	0.653595386	-29.84867227	0	1	shale	low	4	211		28508
868562	Vanastega plurimidens	Brachyopidae	Vanastega	Temnospondyli	96329	PaleoDB	32694	32694	247.2	242	244.6	NA	NA	NA	NA	2	40	Anisian	yes	temporal single	-50.57129933	-7.96083299	0	1	mudstone	low	NA	1		32694
411696	Vyborosaurus mirus	Benthosuchidae	Vyborosaurus	Temnospondyli	39811	PaleoDB	10285	10285	251.3	247.2	249.25	gray,green,red	NA	NA	NA	NA	39	Olenekian	yes	temporal single	50.5305141	47.92780435	0	1	claystone	low	NA	NA		NA
850612	Warrenisuchus aliciae	NA	Warrenisuchus	Temnospondyli	94541	PaleoDB	32164	32164	252.3	251.3	251.8	red	NA	NA	NA	1	38	Induan	yes	temporal single	-68.96617631	128.1364389	0	1	mudstone	low	NA	1		32164
1087055	Watsonisuchus gunganj	NA	Watsonisuchus	Temnospondyli	85560	PaleoDB	43614	28925	252.3	251.3	251.8	ferruginous	NA	NA	NA	2	38	Induan	yes	temporal single	-69.81552529	124.800439	0	1	mudstone	low	NA	NA		43614
1087050	Watsonisuchus rewanensis	NA	Watsonisuchus	Temnospondyli	85560	PaleoDB	43614	28925	252.3	251.3	251.8	ferruginous	NA	NA	NA	1	38	Induan	yes	temporal single	-69.81552529	124.800439	0	1	mudstone	low	NA	1		43614
855781	Wellesaurus peabodyi	Mastodonsauridae	Wellesaurus	Temnospondyli	95106	PaleoDB	32378	32378	251.3	247.2	249.25	red	NA	NA	NA	NA	39	Olenekian	no	temporal single	18.72543472	-34.20333032	0	1	mudstone	low	NA	NA		32378
411694	Wetlugasaurus malachovi	NA	Wetlugasaurus	Temnospondyli	39811	PaleoDB	10285	10285	251.3	247.2	249.25	gray,green,red	NA	NA	NA	NA	39	Olenekian	no	temporal single	50.5305141	47.92780435	0	1	claystone	low	NA	NA		10285
847022	Wetlugasaurus malachovi	NA	Wetlugasaurus	Temnospondyli	94243	PaleoDB	32050	32050	251.3	247.2	249.25	NA	NA	NA	NA	1	39	Olenekian	no	temporal single	53.05502535	43.06522339	0	1	mudstone	low	NA	1		32050
1087060	Xenobrachyops allos	Brachyopidae	Xenobrachyops	Temnospondyli	94541	PaleoDB	43616	32164	252.3	251.3	251.8	red	NA	NA	NA	1	38	Induan	yes	temporal single	-68.96617631	128.1364389	0	1	mudstone	low	NA	1		43616
868564	Xenotosuchus africanus	Mastodonsauridae	Xenotosuchus	Temnospondyli	96329	PaleoDB	32694	32694	247.2	242	244.6	NA	NA	NA	NA	1	40	Anisian	no	temporal single	-50.57129933	-7.96083299	0.4	1	mudstone	low	NA	1		32694
296138	Zatrachys conchigerus	Zatracheidae	Zatrachys	Temnospondyli	28256	Fossilworks	7693	17702	279.5	272.5	276	red	NA	NA	NA	NA	33	Kungurian	yes	temporal single	0.462893986	-29.63242439	0	1	claystone	low	NA	NA		NA
296027	Zatrachys microphthalmus	Zatracheidae	Zatrachys	Temnospondyli	28256	Fossilworks	7693	17702	279.5	272.5	276	red	NA	NA	NA	NA	33	Kungurian	yes	temporal single	0.462893986	-29.63242439	0	1	claystone	low	NA	NA		NA
1021845	Zatrachys serratus	Zatracheidae	Zatrachys	Temnospondyli	125142	PaleoDB	40605	40605	298.9	252.3	275.6	NA	NA	NA	NA	NA	33	Kungurian	no	longer	-0.379810252	-13.57612571	17.65	3	limestone	low	NA	NA		40605
288058	Ambystoma minshalli	Ambystomatidae	Ambystoma	Urodela	18397	Fossilworks	7574	6331	15.97	13.6	14.785	brown,red	claystone	NA	NA	NA	77	Middle Miocene	no	temporal single	46.03572937	-91.91657451	0	1	claystone	low	NA	155		7574
301084	Apricosiren ensomi	NA	Apricosiren	Urodela	28401	Fossilworks	30987	8336	145.5	140.2	142.85	NA	NA	NA	NA	200	56	Berriasian	no	temporal single	33.10265491	16.68944006	0	1	limestone	low	1	35		30987
NA	Beiyanerpeton jianpingensis	NA	Beiyanerpeton	Urodela	NA	fosfar	NA	NA	161	158	159.5	NA	NA	NA	NA	NA	53	Oxfordian	yes	temporal single	51.01096	127.75469	0	1	ash	low	4	1	NA	NA
639410	Bishara backa	NA	Bishara	Urodela	68826	PaleoDB	19862	19868	85.8	70.6	78.2	NA	clay	NA	181	1	66	Campanian	yes	temporal single	35.87967564	64.01231494	0	1	clay	low	1	78		19862
1072581	Dicamptodon antiquus	Dicamptodontidae	Dicamptodon	Urodela	133214	PaleoDB	42869	42869	58.7	55.8	57.25	NA	shale	NA	NA	1	69	Selandian-Thanetian	yes	temporal single	64.88680164	-80.68324869	0	1	shale	low	4	12		42869
632140	Galverpeton ibericum	NA	Galverpeton	Urodela	67985	PaleoDB	19446	19446	130	125.45	127.725	gray	marl	NA	NA	1	59	Barremian	yes	temporal single	27.26812118	22.67838866	0	1	marl	low	NA	1		19446
464352	Habrosaurus dilatus	Sirenidae	Habrosaurus	Urodela	14514	Fossilworks	1129	1129	70.6	66.043	68.3215	brown,gray	mudstone	NA	NA	10	67	Maastrichtian	no	longer	53.55144824	-71.00888142	12.9	3	mudstone	low	1	12	concentrate	1129
487827	Habrosaurus dilatus	Sirenidae	Habrosaurus	Urodela	14519	Fossilworks	803	1239	70.6	66.043	68.3215	NA	shale	NA	NA	31	67	Maastrichtian	no	longer	53.77561785	-65.25146369	12.9	3	shale	low	1	12	concentrate	803
820671	Habrosaurus dilatus	Sirenidae	Habrosaurus	Urodela	45118	ETE	11749	11749	66.9	66.3	66.6	NA	mudstone	NA	NA	2	67	Maastrichtian	no	longer	56.33308485	-61.99285987	12.9	3	mudstone	low	1	12		11749
735582	Iridotriton hechti	NA	Iridotriton	Urodela	57913	ETE	26530	15567	155.7	150.8	153.25	bentonitic,gray	mudstone	NA	NA	1	54	Kimmeridgian	yes	temporal single	28.09206286	-41.96354493	0	1	mudstone	low	NA	1		26530
984112	Karaurus sharovi	Karauridae	Karaurus	Urodela	92136	PaleoDB	37918	43848	161.2	150.8	156	planar lamination,very fine,gray	NA	NA	NA	NA	54	Kimmeridgian	yes	temporal single	40.5163857	73.50636752	0	1	shale	low	NA	NA	conservation	37918
745361	Kokartus honorarius	Karauridae	Kokartus	Urodela	79954	ETE	26886	26886	167.7	164.7	166.2	red	claystone	NA	NA	47	51	Bathonian	no	temporal single	40.62511496	85.29189918	0	1	claystone	low	1	201		26886
745365	Kokartus honorarius	Karauridae	Kokartus	Urodela	79955	ETE	19868	19868	167.7	164.7	166.2	green	claystone	NA	NA	12	51	Bathonian	no	temporal single	40.62835282	85.24732845	0	1	claystone	low	1	12		19868
831986	Laccotriton subsolanus	NA	Laccotriton	Urodela	92078	Fossilworks	37812	30992	150.8	145.5	148.15	tuffaceous	shale	NA	NA	100	55	Tithonian	yes	temporal single	51.23936998	121.7537609	0	1	shale	low	5	38		37812
831964	Liaoxitriton zhongjiani	NA	Liaoxitriton	Urodela	92073	Fossilworks	30989	30989	125.45	112.6	119.025	black	shale	NA	NA	40	60	Aptian	yes	temporal single	39.81993444	132.2006924	0	1	shale	low	NA	1		30989
406005	Marmorerpeton freemani	NA	Marmorerpeton	Urodela	39075	PaleoDB	30993	10558	167.7	164.7	166.2	NA	NA	NA	NA	1	51	Bathonian	yes	temporal single	35.9998508	20.06651109	0	1	marl	low	NA	1		30993
405982	Marmorerpeton kermacki	NA	Marmorerpeton	Urodela	39075	PaleoDB	30993	10558	167.7	164.7	166.2	NA	marl	NA	NA	19	51	Bathonian	no	temporal single	35.9998508	20.06651109	0	1	marl	low	1	112		30993
587332	Marmorerpeton kermacki	NA	Marmorerpeton	Urodela	61890	ETE	30976	10557	167.7	164.7	166.2	NA	mudstone	NA	NA	2	51	Bathonian	no	temporal single	40.94269505	15.71930685	0	1	mudstone	low	NA	1		30976
832076	Oligosemia spinosa	Salamandridae	Oligosemia	Urodela	44942	Fossilworks	11708	11708	11.1	8.7	9.9	planar lamination	mudstone	NA	NA	3	78	Upper Miocene	yes	temporal single	38.88179299	-0.146002691	0	1	mudstone	low	5	12		11708
291027	Opisthotriton kayi	Batrachosauroididae	Opisthotriton	Urodela	14640	Fossilworks	717	717	70.6	66.043	68.3215	gray	mudstone	NA	NA	5	67	Maastrichtian	no	longer	51.22804524	-67.01446488	21.95	4	mudstone	low	1	120		717
458056	Opisthotriton kayi	Batrachosauroididae	Opisthotriton	Urodela	45109	ETE	11749	11749	66.5	66.3	66.4	NA	shale	NA	NA	8	67	Maastrichtian	no	longer	56.33308485	-61.99285987	21.95	4	shale	low	NA	124		11749
464353	Opisthotriton kayi	Batrachosauroididae	Opisthotriton	Urodela	14514	Fossilworks	1129	1129	70.6	66.043	68.3215	brown,gray	mudstone	NA	NA	12	67	Maastrichtian	no	longer	53.55144824	-71.00888142	21.95	4	mudstone	low	NA	121	concentrate	1129
487841	Opisthotriton kayi	Batrachosauroididae	Opisthotriton	Urodela	14519	Fossilworks	803	1239	70.6	66.043	68.3215	NA	shale	NA	NA	3	67	Maastrichtian	no	longer	53.77561785	-65.25146369	21.95	4	shale	low	1	123	concentrate	803
520524	Opisthotriton kayi	Batrachosauroididae	Opisthotriton	Urodela	53059	Fossilworks	14358	14358	61.7	56.8	59.25	NA	shale	shale is primary rocktype secondary is siltstone	230	NA	69	Selandian-Thanetian	no	longer	52.99362112	-76.5964832	21.95	4	clay	low	NA	104		14358
784712	Paleoamphiuma tetradactylum	Amphiumidae	Paleoamphiuma	Urodela	15853	Fossilworks	28383	1693	52.8	51.9	52.35	NA	limestone	NA	NA	1	70	Ypresian	yes	temporal single	49.93272716	-84.83281172	0	1	limestone	low	4	12		28383
520379	Piceoerpeton willwoodense	Scapherpetontidae	Piceoerpeton	Urodela	15000	Fossilworks	28586	1459	58.9	58.8	58.85	NA	shale	NA	NA	2	69	Selandian-Thanetian	no	longer	54.43163276	-68.87517859	6.4	2	shale	low	1	56		28586
464356	Prodesmodon copei	Batrachosauroididae	Prodesmodon	Urodela	14514	Fossilworks	1129	1129	70.6	66.043	68.3215	brown,gray	mudstone	NA	NA	2	67	Maastrichtian	no	longer	53.55144824	-71.00888142	10.55	2	mudstone	low	1	12	concentrate	1129
487850	Prodesmodon copei	Batrachosauroididae	Prodesmodon	Urodela	14519	Fossilworks	803	1239	70.6	66.043	68.3215	NA	shale	NA	NA	14	67	Maastrichtian	no	longer	53.77561785	-65.25146369	10.55	2	shale	low	1	NA	concentrate	803
289634	Prosiren elinorae	Prosirenidae	Prosiren	Urodela	27604	Fossilworks	7600	7600	112.6	99.7	106.15	NA	limestone	NA	NA	NA	61	Albian	no	longer	37.98414243	-50.19136418	12.875	2	limestone	low	NA	12		7600
289648	Prosiren elinorae	Prosirenidae	Prosiren	Urodela	27606	Fossilworks	7600	7600	112.6	99.7	106.15	NA	limestone	NA	NA	1	61	Albian	no	longer	37.98653792	-50.20903734	12.875	2	limestone	low	1	12		7600
289653	Prosiren elinorae	Prosirenidae	Prosiren	Urodela	14411	Fossilworks	7600	7600	112.6	99.7	106.15	NA	mudstone	NA	NA	2	61	Albian	no	longer	38.19081972	-50.09000008	12.875	2	mudstone	low	1	12		7600
289725	Prosiren elinorae	Prosirenidae	Prosiren	Urodela	14375	Fossilworks	42824	3184	112.6	99.7	106.15	NA	claystone	NA	NA	3	61	Albian	no	longer	39.15311745	-49.23481731	12.875	2	claystone	low	1	100		42824
451681	Salamandra sansaniensis	Salamandridae	Salamandra	Urodela	12840	PaleoDB	11647	7272	40.4	37.2	38.8	NA	phosphorite	NA	NA	28	72	Bartonian	no	longer	37.50659094	6.896318556	26.7	6	phosphorite	low	1	143		11647
291024	Scapherpeton tectum	Scapherpetontidae	Scapherpeton	Urodela	14640	Fossilworks	717	717	70.6	66.043	68.3215	gray	mudstone	NA	NA	7	67	Maastrichtian	no	longer	51.22804524	-67.01446488	53	10	mudstone	low	1	120		717
458004	Scapherpeton tectum	Scapherpetontidae	Scapherpeton	Urodela	45112	ETE	11749	11749	69.4	66.3	67.85	NA	shale	NA	NA	2	67	Maastrichtian	no	longer	56.33308485	-61.99285987	53	10	shale	low	NA	124		11749
458031	Scapherpeton tectum	Scapherpetontidae	Scapherpeton	Urodela	45111	ETE	11749	11749	66.9	66.3	66.6	NA	mudstone	NA	NA	14	67	Maastrichtian	no	longer	56.33308485	-61.99285987	53	10	mudstone	low	NA	124		11749
458057	Scapherpeton tectum	Scapherpetontidae	Scapherpeton	Urodela	45109	ETE	11749	11749	66.5	66.3	66.4	NA	shale	NA	NA	27	67	Maastrichtian	no	longer	56.33308485	-61.99285987	53	10	shale	low	NA	124		11749
458070	Scapherpeton tectum	Scapherpetontidae	Scapherpeton	Urodela	45133	ETE	11749	11749	70.6	66.3	68.45	NA	mudstone	NA	NA	1	67	Maastrichtian	no	longer	56.28658371	-62.04600494	53	10	mudstone	low	NA	124		11749
463035	Scapherpeton tectum	Scapherpetontidae	Scapherpeton	Urodela	45675	ETE	12049	12049	70.6	66.043	68.3215	NA	claystone	NA	NA	NA	67	Maastrichtian	no	longer	59.89638127	-62.20584851	53	10	claystone	low	NA	12		12049
464354	Scapherpeton tectum	Scapherpetontidae	Scapherpeton	Urodela	14514	Fossilworks	1129	1129	70.6	66.043	68.3215	brown,gray	mudstone	NA	NA	5	67	Maastrichtian	no	longer	53.55144824	-71.00888142	53	10	mudstone	low	1	121	concentrate	1129
487852	Scapherpeton tectum	Scapherpetontidae	Scapherpeton	Urodela	14519	Fossilworks	803	1239	70.6	66.043	68.3215	NA	shale	NA	NA	512	67	Maastrichtian	no	longer	53.77561785	-65.25146369	53	10	shale	low	NA	12	concentrate	803
820670	Scapherpeton tectum	Scapherpetontidae	Scapherpeton	Urodela	45118	ETE	11749	11749	66.9	66.3	66.6	NA	mudstone	NA	NA	9	67	Maastrichtian	no	longer	56.33308485	-61.99285987	53	10	mudstone	low	NA	124		11749
1071588	Seminobatrachus boltyschkensis	NA	Seminobatrachus	Urodela	133001	PaleoDB	42822	42822	58.7	48.6	53.65	NA	NA	NA	NA	NA	70	Ypresian	yes	temporal single	39.61394121	34.74952595	0	1	shale	low	NA	NA		42822
1139820	Triturus roehrsi	Salamandridae	Triturus	Urodela	84364	PaleoDB	46985	28268	28.4	23.03	25.715	NA	not reported	lake environment, this is based mainly on the Begleitfauna	8	41	75	Chattian	yes	temporal single	45.57870299	13.23919219	0	1	not reported	low	1	202		46985
785827	Tylototriton primigenius	Salamandridae	Tylototriton	Urodela	34534	PaleoDB	28416	9114	12.75	11.1	11.925	NA	NA	NA	NA	NA	77	Middle Miocene	yes	temporal single	45.07544735	10.81385458	0	1	limestone	low	NA	NA		28416
1005036	Urupia monstrosa	NA	Urupia	Urodela	61891	ETE	38941	17882	167.7	164.7	166.2	gray	claystone	NA	NA	6	51	Bathonian	yes	temporal single	58.19692025	89.8793523	0	1	claystone	low	1	152	concentrate	38941
293801	Valdotriton gracilis	NA	Valdotriton	Urodela	28006	Fossilworks	25847	7671	130	125.45	127.725	planar lamination	NA	NA	NA	NA	59	Barremian	yes	temporal single	27.7633892	21.8023602	0	1	limestone	low	NA	NA	conservation	25847
721129	Albanerpeton arthridion	Albanerpetontidae	Albanerpeton	Allocaudata	52045	ETE	39274	13937	112.6	99.7	106.15	NA	NA	NA	NA	9	61	Albian	no	longer	39.39040548	-49.11491321	9.58	2	sandstone	medium 1	1	2		39274
721130	Albanerpeton arthridion	Albanerpetontidae	Albanerpeton	Allocaudata	14388	Fossilworks	26201	19641	112.6	99.7	106.15	NA	buff sand	NA	NA	12	61	Albian	no	longer	39.3617155	-49.15002101	9.58	2	buff sand	medium 1	1	7		26201
1070838	Albanerpeton galaktion	Albanerpetontidae	Albanerpeton	Allocaudata	45566	ETE	42675	42675	81.3	76.2	78.75	tabular	NA	NA	NA	3	66	Campanian	no	longer	59.03801725	-66.25170696	17.9	3	sandstone	medium 1	NA	1	concentrate	42675
1070839	Albanerpeton galaktion	Albanerpetontidae	Albanerpeton	Allocaudata	45567	ETE	42675	42675	78.8	78.6	78.7	deformed bedding,lag	NA	NA	NA	2	66	Campanian	no	longer	59.04002519	-66.25186724	17.9	3	sandstone	medium 1	NA	NA	concentrate	42675
1070840	Albanerpeton galaktion	Albanerpetontidae	Albanerpeton	Allocaudata	45674	ETE	42675	11964	78.8	78.6	78.7	planar lamination,deformed bedding,brown	NA	NA	NA	1	66	Campanian	no	longer	59.58490947	-65.40791584	17.9	3	sandstone	medium 1	NA	1	concentrate	42675
1070842	Albanerpeton galaktion	Albanerpetontidae	Albanerpeton	Allocaudata	45893	ETE	42675	42675	81.3	76.2	78.75	NA	NA	NA	NA	1	66	Campanian	no	longer	59.56162628	-65.47417682	17.9	3	siltstone	medium 1	NA	1	concentrate	42675
461898	Albanerpeton gracilis	Albanerpetontidae	Albanerpeton	Allocaudata	45566	ETE	42675	42675	81.3	76.2	78.75	tabular	NA	NA	NA	85	66	Campanian	no	temporal single	59.03801725	-66.25170696	7	1	sandstone	medium 1	1	1	concentrate	42675
464660	Albanerpeton gracilis	Albanerpetontidae	Albanerpeton	Allocaudata	45893	ETE	42675	42675	81.3	76.2	78.75	NA	NA	NA	NA	9	66	Campanian	no	temporal single	59.56162628	-65.47417682	7	1	siltstone	medium 1	1	4	concentrate	42675
464812	Albanerpeton gracilis	Albanerpetontidae	Albanerpeton	Allocaudata	45899	ETE	42675	42675	78.8	78.6	78.7	lenticular,brown	NA	NA	NA	4	66	Campanian	no	temporal single	59.53266754	-65.42066303	7	1	siltstone	medium 1	1	4	concentrate	42675
1070825	Albanerpeton nexuosus	Albanerpetontidae	Albanerpeton	Allocaudata	14585	Fossilworks	42765	1239	70.6	66.043	68.3215	NA	NA	NA	NA	10	67	Maastrichtian	no	longer	53.76648216	-65.35413425	17.0285	3	sandstone	medium 1	1	12	concentrate	42765
1070826	Albanerpeton nexuosus	Albanerpetontidae	Albanerpeton	Allocaudata	45566	ETE	42675	42675	81.3	76.2	78.75	tabular	NA	NA	NA	2	66	Campanian	no	longer	59.03801725	-66.25170696	17.0285	3	sandstone	medium 1	NA	1	concentrate	42675
1146991	Albanerpeton nexuosus	Albanerpetontidae	Albanerpeton	Allocaudata	14422	Fossilworks	42675	1510	85.8	84.9	85.35	NA	NA	NA	NA	79	65	Santonian	no	longer	57.40091092	-67.04760439	17.0285	3	sandstone	medium 1	1	12		42675
814096	Diplocaulus minimus	Keraterpetontidae	Diplocaulus	Lepospondyli	89607	PaleoDB	30045	28386	259	254	256.5	red	NA	NA	NA	3	36	Wuchiapingian	yes	temporal single	13.33706147	6.035769763	0	1	sandstone	medium 1	NA	1		30045
853421	Hylerpeton dawsoni	Hylonomidae	Hylerpeton	Lepospondyli	28069	Fossilworks	32316	7856	318.1	314.6	316.35	gray	NA	NA	NA	1	27	Bashkirian	yes	temporal single	-16.28427248	-12.32952091	0	1	sandstone	medium 1	NA	1		32316
297345	Leiocephalikon problematicum	Gymnarthridae	Leiocephalikon	Lepospondyli	28069	Fossilworks	7856	7856	318.1	314.6	316.35	gray	NA	NA	NA	1	27	Bashkirian	yes	temporal single	-16.28427248	-12.32952091	0	1	sandstone	medium 1	NA	1		7856
699400	Puertollanopus omicrodactylus	NA	Puertollanopus	Lepospondyli	75090	Fossilworks	25351	25351	303.4	301.2	302.3	NA	NA	NA	NA	NA	29	Kasimovian-Gzhelian	yes	temporal single	-6.884098824	10.6726461	0	1	siltstone	medium 1	NA	NA		25351
780899	Amphibiopodiscus saltator	NA	Amphibiopodiscus	NA	56026	ETE	28154	15109	201.6	189.6	195.6	current ripples,red	NA	NA	NA	NA	46	Sinemurian	yes	temporal single	-44.05282492	14.95159101	0	1	sandstone	medium 1	NA	NA		28154
780866	Batrachopodiscus quthingensis	NA	Batrachopodiscus	NA	84066	ETE	28154	28154	196.5	189.6	193.05	fine,green	NA	NA	NA	NA	46	Sinemurian	yes	temporal single	-43.98389532	15.28736167	0	1	sandstone	medium 1	NA	NA		28154
780863	Lehahichnus coquinaris	NA	Lehahichnus	NA	84065	ETE	28154	28154	196.5	189.6	193.05	red	NA	NA	NA	NA	46	Sinemurian	yes	temporal single	-43.99146309	14.72734258	0	1	sandstone	medium 1	NA	NA		28154
985891	Aralobatrachus robustus	Discoglossidae	Aralobatrachus	Salientia	118246	PaleoDB	18862	38131	89.3	85.8	87.55	NA	sandstone	NA	180	2	64	Coniacian	no	longer	36.23407264	71.10928079	4.25	2	sandstone	medium 1	1	12		18862
977164	Avitabatrachus uliana	NA	Avitabatrachus	Salientia	116638	PaleoDB	37566	37566	99.7	94.3	97	fine,brown,red	NA	NA	NA	NC	62	Cenomanian	yes	temporal single	-38.078945	-33.77037152	0	1	sandstone	medium 1	NA	NA		37566
1010383	Bakonybatrachus fedori	Discoglossidae	Bakonybatrachus	Salientia	48722	PaleoDB	39482	15353	85.8	84.9	85.35	NA	claystone	NA	NA	4	65	Santonian	yes	temporal single	31.56505601	29.33592292	0	1	claystone	medium 1	1	12	concentrate	39482
483686	Beelzebufo ampinga	NA	Beelzebufo	Salientia	48389	ETE	49974	8733	70.6	66.043	68.3215	white	sandstone	NA	NA	1	67	Maastrichtian	no	temporal single	-36.56576227	43.75297249	0	1	sandstone	medium 1	NA	1;77		49974
983390	Beelzebufo ampinga	NA	Beelzebufo	Salientia	117797	PaleoDB	49974	37865	70.6	66.043	68.3215	white	sandstone	NA	NA	1	67	Maastrichtian	no	temporal single	-36.56034116	43.74929104	0	1	sandstone	medium 1	NA	1;77		49974
1192697	Beelzebufo ampinga	NA	Beelzebufo	Salientia	55268	ETE	49974	14771	70.6	66.043	68.3215	NA	sandstone	white	1	1	67	Maastrichtian	no	temporal single	-36.56549697	43.75332106	0	1	sandstone	medium 1	NA	1;77		49974
1192701	Beelzebufo ampinga	NA	Beelzebufo	Salientia	32366	PaleoDB	49974	8731	70.6	66.043	68.3215	yellow	sandstone	NA	NA	2	67	Maastrichtian	no	temporal single	-36.56549697	43.75332106	0	1	sandstone	medium 1	NA	1;77		49974
1192702	Beelzebufo ampinga	NA	Beelzebufo	Salientia	55269	ETE	49974	14771	70.6	66.043	68.3215	NA	sandstone	white	1	5	67	Maastrichtian	no	temporal single	-36.56549697	43.75332106	0	1	sandstone	medium 1		1;77		49974
1192703	Beelzebufo ampinga	NA	Beelzebufo	Salientia	39266	PaleoDB	49974	10611	70.6	66.043	68.3215	white	sandstone	NA	NA	19	67	Maastrichtian	no	temporal single	-36.56034116	43.74929104	0	1	sandstone	medium 1	1	1;77		49974
1192704	Beelzebufo ampinga	NA	Beelzebufo	Salientia	154140	NA	49974	49974	70.6	66.043	68.3215	NA	sandstone	white	1	2	67	Maastrichtian	no	temporal single	-36.56034116	43.74929104	0	1	sandstone	medium 1	NA	1;77		49974
1192705	Beelzebufo ampinga	NA	Beelzebufo	Salientia	55270	ETE	49974	14771	70.6	66.043	68.3215	fine,coarse	sandstone	NA	NA	1	67	Maastrichtian	no	temporal single	-36.55947522	43.77830792	0	1	sandstone	medium 1	NA	1;77		49974
1192706	Beelzebufo ampinga	NA	Beelzebufo	Salientia	154141	NA	49974	49974	70.6	66.043	68.3215	white	sandstone	NA	NA	1	67	Maastrichtian	no	temporal single	-36.56576227	43.75297249	0	1	sandstone	medium 1	NA	1;77		49974
1192711	Beelzebufo ampinga	NA	Beelzebufo	Salientia	154145	NA	49974	49974	70.6	66.043	68.3215	NA	sandstone	NA	NA	2	67	Maastrichtian	no	temporal single	-36.56549697	43.75332106	0	1	sandstone	medium 1	NA	1;77		49974
1192712	Beelzebufo ampinga	NA	Beelzebufo	Salientia	154146	NA	49974	49974	70.6	66.043	68.3215	NA	sandstone	NA	NA	1	67	Maastrichtian	no	temporal single	-36.56549697	43.75332106	0	1	sandstone	medium 1	NA	1;77		49974
1192713	Beelzebufo ampinga	NA	Beelzebufo	Salientia	143192	PaleoDB	49974	46395	70.6	66.043	68.3215	NA	sandstone	NA	NA	2	67	Maastrichtian	no	temporal single	-36.616163	43.11214955	0	1	sandstone	medium 1	NA	1;77		49974
1192715	Beelzebufo ampinga	NA	Beelzebufo	Salientia	154149	NA	49974	49974	70.6	66.043	68.3215	NA	sandstone	white	1	1	67	Maastrichtian	no	temporal single	-36.56549697	43.75332106	0	1	sandstone	medium 1	NA	1;77		49974
699479	Chelomophrynus bayi	Rhinophrynidae	Chelomophrynus	Salientia	75098	Fossilworks	5676	5676	46.2	40.4	43.3	planar lamination,bioturbation,gray	NA	NA	NA	NA	71	Lutetian	yes	temporal single	50.44918944	-85.16879009	0	1	sandstone	medium 1	NA	NA	concentrate	5676
652737	Eopelobates bayeri	Pelobatidae	Eopelobates	Salientia	58983	PaleoDB	23644	23390	13.65	11.608	12.629	micaceous,quartzose	NA	NA	NA	NA	77	Middle Miocene	no	longer	44.54748253	20.17827439	20.871	4	sandstone	medium 1	NA	NA		23644
521289	Eorhinophrynus septentrionalis	Rhinophrynidae	Eorhinophrynus	Salientia	16244	Fossilworks	2523	2523	48.6	48.5	48.55	NA	sandstone	NA	123	1	70	Ypresian	yes	temporal single	50.69738768	-83.74222683	0	1	sandstone	medium 1	1	97		2523
985909	Estesina elegans	Discoglossidae	Estesina	Salientia	118246	PaleoDB	18862	38131	89.3	85.8	87.55	NA	sandstone	NA	180	2	64	Coniacian	no	longer	36.23407264	71.10928079	4.25	2	sandstone	medium 1	NA	1		18862
559668	Gobiates kizylkumensis	Gobiatidae	Gobiates	Salientia	58166	ETE	16510	16510	89.3	85.8	87.55	yellow	sandstone	NA	NA	1	64	Coniacian	no	longer	36.23407264	71.10928079	4.25	2	sandstone	medium 1	NA	1		16510
1292577	Hensonbatrachus kermiti	NA	Hensonbatrachus	Salientia	47816	PaleoDB	56071	16643	79.2	79	79.1	planar lamination,fine,medium,sideritic	NA	NA	NA	NA	66	Campanian	no	temporal single	60.6815983	-65.50492783	5	1	sandstone	medium 1	NA	NA		56071
1292578	Hensonbatrachus kermiti	NA	Hensonbatrachus	Salientia	45264	Fossilworks	56071	16643	79.2	79	79.1	lag,fine,medium,pebbly,intraclastic	NA	NA	NA	NA	66	Campanian	no	temporal single	60.68660083	-65.5392615	5	1	sandstone	medium 1	NA	NA		56071
1292580	Hensonbatrachus kermiti	NA	Hensonbatrachus	Salientia	47794	PaleoDB	56071	5929	79.2	79	79.1	very fine,fine	NA	NA	NA	NA	66	Campanian	no	temporal single	60.70152438	-65.566764	5	1	sandstone	medium 1	NA	NA		56071
1292581	Hensonbatrachus kermiti	NA	Hensonbatrachus	Salientia	47795	PaleoDB	56071	5929	79.2	79	79.1	lenticular,very fine,fine	NA	NA	NA	NA	66	Campanian	no	temporal single	60.7117971	-65.25778206	5	1	sandstone	medium 1	NA	NA		56071
486501	Hungarobatrachus szukacsi	NA	Hungarobatrachus	Salientia	48722	PaleoDB	38712	15353	85.8	84.9	85.35	NA	claystone	NA	NA	12	65	Santonian	yes	temporal single	31.56505601	29.33592292	0	1	claystone	medium 1	1	105	concentrate	38712
1192636	Leiopelma acricarina	Leiopelmatidae	Leiopelma	Salientia	73690	PaleoDB	49851	24707	19	15.9	17.45	fine,gray,green	NA	NA	NA	2	76	Lower Miocene	yes	temporal single	-46.47040842	-173.6485086	0	1	sandstone	medium 1	NA	1		49851
1191062	Leiopelma miocaenale	Leiopelmatidae	Leiopelma	Salientia	153884	NA	49851	49851	19	15.9	17.45	NA	NA	NA	NA	1	76	Lower Miocene	yes	temporal single	-46.47029377	-173.6486276	0	1	sandstone	medium 1	NA	1		49851
832127	Notobatrachus reigi	Leiopelmatidae	Notobatrachus	Salientia	92115	Fossilworks	31021	31021	164.7	161.2	162.95	gray	NA	NA	NA	NA	53	Oxfordian	yes	temporal single	-48.66640471	-21.4157681	0	1	siltstone	medium 1	NA	NA		31021
464133	Palaeobatrachus occidentalis	Palaeobatrachidae	Palaeobatrachus	Salientia	14585	Fossilworks	19691	1239	70.6	66.043	68.3215	NA	sandstone	NA	NA	1	67	Maastrichtian	no	longer	53.76648216	-65.35413425	5.7	2	sandstone	medium 1	NA	1	concentrate	19691
635838	Palaeobatrachus occidentalis	Palaeobatrachidae	Palaeobatrachus	Salientia	14510	Fossilworks	19691	1239	70.6	66.043	68.3215	NA	sandstone	light yellow-brown	123	1	67	Maastrichtian	no	longer	53.61898138	-65.2825539	5.7	2	sandstone	medium 1	NA	1		19691
1088285	Palaeobatrachus robustus	Palaeobatrachidae	Palaeobatrachus	Salientia	136755	PaleoDB	43730	43730	22.4	20	21.2	NA	marl	NA	NA	71	76	Lower Miocene	yes	temporal single	40.82904277	3.514534386	0	1	marl	medium 1	1	127		43730
635837	Paradiscoglossus americanus	Discoglossidae	Paradiscoglossus	Salientia	14585	Fossilworks	19691	1239	70.6	66.043	68.3215	NA	sandstone	NA	NA	1	67	Maastrichtian	no	temporal single	53.76648216	-65.35413425	0	1	sandstone	medium 1	1	123	concentrate	19691
707384	Proacris mintoni	Hylidae	Proacris	Salientia	18597	Fossilworks	25661	6560	20.43	15.97	18.2	NA	sandstone	NA	NA	1	76	Lower Miocene	yes	temporal single	32.31249723	-74.36304725	0	1	sandstone	medium 1	1	134		25661
289939	Pseudacris nordensis	Hylidae	Pseudacris	Salientia	18141	Fossilworks	687	3503	15.97	13.6	14.785	NA	sandstone	stream-deposited, fine-grained	173	NA	77	Middle Miocene	no	temporal single	45.85983613	-94.26222298	0	1	sandstone	medium 1	NA	19		687
428386	Rana basaltica	Ranidae	Rana	Salientia	41810	PaleoDB	17731	11331	15.97	11.608	13.789	NA	NA	NA	NA	NA	77	Middle Miocene	no	temporal single	35.5478729	116.3117196	1.106	1	sandstone	medium 1	NA	NA		NA
832131	Saltenia ibanezi	Pipidae	Saltenia	Salientia	92119	Fossilworks	31028	55175	84.9	70.6	77.75	green	siltstone	NA	NA	NA	66	Campanian	no	temporal single	-27.38073073	-42.71613284	0	1	siltstone	medium 1	NA	NA		31028
1072618	Saltenia ibanezi	Pipidae	Saltenia	Salientia	133218	PaleoDB	42876	42876	84.9	70.6	77.75	planar lamination,green	siltstone	NA	NA	33	66	Campanian	no	temporal single	-27.38073073	-42.71613284	0	1	siltstone	medium 1	5	161		42876
1072620	Saltenia ibanezi	Pipidae	Saltenia	Salientia	133219	PaleoDB	42876	42876	84.9	70.6	77.75	planar lamination,green	NA	NA	NA	NA	66	Campanian	no	temporal single	-27.38073073	-42.71613284	0	1	siltstone	medium 1	NA	NA		42876
289375	Scaphiopus wardorum	Pelobatidae	Scaphiopus	Salientia	18141	Fossilworks	687	3503	15.97	13.6	14.785	NA	sandstone	stream-deposited, fine-grained	173	NA	77	Middle Miocene	no	longer	45.85983613	-94.26222298	7.535	2	sandstone	medium 1	NA	19		687
460647	Shelania laurenti	Pipidae	Shelania	Salientia	45418	Fossilworks	11767	11826	55.8	33.9	44.85	fine,gray	NA	NA	NA	NA	71	Lutetian	yes	temporal single	-39.23378293	-56.07781838	0	1	sandstone	medium 1	NA	NA		11767
599224	Spea neuter	Pelobatidae	Spea	Salientia	17636	Fossilworks	18285	2356	30.8	26.3	28.55	NA	siltstone	NA	177	1	74	Rupelian	no	longer	48.51014445	-87.72787401	13.765	4	siltstone	medium 1	4	149		18285
1081422	Spea neuter	Pelobatidae	Spea	Salientia	18803	Fossilworks	43427	3342	15.97	13.6	14.785	tuffaceous,gray	sandstone	NA	NA	198	77	Middle Miocene	no	longer	49.47788385	-105.3926597	13.765	4	sandstone	medium 1	1	64		43427
479448	Tyrrellbatrachus brinkmani	NA	Tyrrellbatrachus	Salientia	47793	PaleoDB	56016	16643	79.7	79	79.35	planar lamination,fine,medium	NA	NA	NA	65	66	Campanian	no	temporal single	60.67826222	-65.49144488	1.6	1	sandstone	medium 1	1	218		56016
479731	Tyrrellbatrachus brinkmani	NA	Tyrrellbatrachus	Salientia	47816	PaleoDB	56016	16643	79.2	79	79.1	planar lamination,fine,medium,sideritic	NA	NA	NA	NA	66	Campanian	no	temporal single	60.6815983	-65.50492783	1.6	1	sandstone	medium 1	NA	NA		56016
1291762	Tyrrellbatrachus brinkmani	NA	Tyrrellbatrachus	Salientia	45264	Fossilworks	56016	16643	79.2	79	79.1	lag,fine,medium,pebbly,intraclastic	NA	NA	NA	NA	66	Campanian	no	temporal single	60.68660083	-65.5392615	1.6	1	sandstone	medium 1	NA	NA		56016
1291763	Tyrrellbatrachus brinkmani	NA	Tyrrellbatrachus	Salientia	22698	ETE	56016	5929	79.7	79	79.35	NA	NA	NA	NA	NA	66	Campanian	no	temporal single	60.69210573	-65.55223153	1.6	1	sandstone	medium 1	NA	NA	concentrate	56016
537761	Vulcanobatrachus mandelai	NA	Vulcanobatrachus	Salientia	55737	ETE	15044	38271	89.3	66.043	77.6715	planar lamination	NA	NA	NA	250	66	Campanian	yes	temporal single	-46.12121832	11.0668046	0	1	siltstone	medium 1	NA	1		15044
146665	Anconastes vesperus	Trematopidae	Anconastes	Temnospondyli	12943	Fossilworks	4336	4336	303.4	298.9	301.15	brown	NA	NA	NA	2	29	Kasimovian-Gzhelian	yes	temporal single	2.00652925	-35.24524229	0	1	siltstone	medium 1	NA	NA		4336
517579	Apachesaurus gregorii	Metoposauridae	Apachesaurus	Temnospondyli	48546	ETE	14122	14122	221.5	205.6	213.55	NA	NA	NA	NA	1	43	Norian	no	longer	10.57236527	-37.58108035	14.7	2	sandstone	medium 1	NA	1		14122
838836	Apachesaurus gregorii	Metoposauridae	Apachesaurus	Temnospondyli	93113	PaleoDB	14122	14122	221.5	205.6	213.55	NA	NA	NA	NA	1	43	Norian	no	longer	10.42535142	-37.5863469	14.7	2	siltstone	medium 1	NA	1		14122
838889	Apachesaurus gregorii	Metoposauridae	Apachesaurus	Temnospondyli	84264	ETE	14122	12934	221.5	205.6	213.55	intraclastic,gray	NA	NA	NA	1	43	Norian	no	longer	10.4293854	-37.5852599	14.7	2	siltstone	medium 1	NA	1		14122
853403	Apachesaurus gregorii	Metoposauridae	Apachesaurus	Temnospondyli	48516	ETE	32312	12956	221.5	205.6	213.55	NA	NA	NA	NA	7	43	Norian	no	longer	9.90358312	-32.29333854	14.7	2	sandstone	medium 1	2	224	concentrate	32312
1087049	Austropelor wadleyi	Brachyopidae	Austropelor	Temnospondyli	136398	PaleoDB	43613	43613	201.6	175.6	188.6	NA	NA	NA	NA	1	47	Pliensbachian	yes	temporal single	-58.3656774	100.289969	0	1	sandstone	medium 1	NA	1		NA
1142844	Bathignathus poikilops	Brachyopidae	Bathignathus	Temnospondyli	98617	PaleoDB	47045	34025	251.3	247.2	249.25	NA	sandstone	fine grained	1	1	39	Olenekian	yes	temporal single	-49.96272207	-5.092294274	0	1	sandstone	medium 1	NA	1		47045
821550	Batrachosuchus browni	Brachyopidae	Batrachosuchus	Temnospondyli	80060	PaleoDB	30406	26917	247.2	242	244.6	NA	not reported	NA	1	1	40	Anisian	yes	temporal single	-50.76388385	-7.306338669	0	1	not reported	medium 1	NA	1		30406
1113545	Benthosuchus korobkovi	Benthosuchidae	Benthosuchus	Temnospondyli	105043	PaleoDB	45815	35141	251.3	247.2	249.25	NA	NA	NA	NA	NA	39	Olenekian	yes	temporal single	41.26444672	46.09022395	0	1	siltstone	medium 1	NA	NA		45815
1087685	Bothriceps australis	Brachyopidae	Bothriceps	Temnospondyli	117522	PaleoDB	43698	37806	259	251.3	255.15	quartzose	NA	NA	NA	15	36	Wuchiapingian	yes	temporal single	-86.1212877	75.57329537	0	1	sandstone	medium 1	3	221		43698
908229	Calmasuchus acri	NA	Calmasuchus	Temnospondyli	102284	PaleoDB	34744	34744	247.2	242	244.6	NA	NA	NA	NA	3	40	Anisian	yes	temporal single	18.34211083	24.78278165	0	1	sandstone	medium 1	NA	1		34744
882302	Capitosaurus arenaceus	Mastodonsauridae	Capitosaurus	Temnospondyli	97853	PaleoDB	33819	33819	242	221.5	231.75	fine,yellow	NA	NA	NA	1	42	Carnian	yes	temporal single	30.00590726	26.69840689	0	1	sandstone	medium 1	NA	1		NA
1131960	Capitosaurus polaris	Mastodonsauridae	Capitosaurus	Temnospondyli	144044	PaleoDB	46568	46568	235	201.6	218.3	green	NA	NA	NA	1	43	Norian	yes	temporal single	56.6527461	1.720322725	0	1	sandstone	medium 1	NA	1		NA
1301297	Conjunctio multidens	Dissorophidae	Conjunctio	Temnospondyli	77412	PaleoDB	56628	26206	303.4	268	285.7	red	NA	NA	NA	NA	32	Artinskian	no	longer	4.473767402	-34.09116135	8.8	2	siltstone	medium 1	NA	NA		56628
855778	Cosgriffius campi	Trematosauridae	Cosgriffius	Temnospondyli	95105	PaleoDB	32397	32390	251.3	247.2	249.25	NA	NA	NA	NA	1	39	Olenekian	yes	temporal single	18.72551536	-34.20355505	0	1	sandstone	medium 1	NA	1		32397
1087032	Cryobatrachus kitchingi	NA	Cryobatrachus	Temnospondyli	87410	PaleoDB	43611	29423	252.3	247.2	249.75	medium	NA	NA	NA	3	39	Olenekian	no	temporal single	-72.14923167	21.79672006	0	1	sandstone	medium 1	NA	1		NA
1087035	Cryobatrachus kitchingi	NA	Cryobatrachus	Temnospondyli	27266	Fossilworks	43611	7538	252.3	247.2	249.75	medium	NA	NA	NA	1	39	Olenekian	no	temporal single	-72.29821628	21.35782087	0	1	sandstone	medium 1	NA	1		NA
930391	Cyclotosaurus robustus	Capitosauroidea	Cyclotosaurus	Temnospondyli	97870	PaleoDB	28828	43878	235	221.5	228.25	fine,green,yellow	NA	NA	NA	22	42	Carnian	no	temporal single	28.35521475	25.40764839	0	1	sandstone	medium 1	3	37		28828
930392	Cyclotosaurus robustus	Capitosauroidea	Cyclotosaurus	Temnospondyli	106460	PaleoDB	28828	28828	235	221.5	228.25	NA	NA	NA	NA	NA	42	Carnian	no	temporal single	28.03305152	25.34019787	0	1	sandstone	medium 1	NA	1		28828
1131868	Deltacephalus whitei	Lydekkerinidae	Deltacephalus	Temnospondyli	144038	PaleoDB	46567	46567	252.3	247.2	249.75	nodular	mudstone/sandstone	nodular	1	1	39	Olenekian	yes	temporal single	-34.15967136	37.61964702	0	1	mudstone/sandstone	medium 1	NA	1		46567
294225	Dendrerpeton acadianum	NA	Dendrerpeton	Temnospondyli	28069	Fossilworks	32300	7856	318.1	314.6	316.35	gray	NA	NA	NA	1	27	Bashkirian	no	temporal single	-16.28427248	-12.32952091	0	1	sandstone	medium 1	NA	1		32300
297337	Dendrerpeton acadianum	NA	Dendrerpeton	Temnospondyli	28069	Fossilworks	32315	7856	318.1	314.6	316.35	gray	NA	NA	NA	1	27	Bashkirian	no	temporal single	-16.28427248	-12.32952091	0	1	sandstone	medium 1	NA	1		32315
1306606	Doragnathus woodi	Trimerorhachidae	Doragnathus	Temnospondyli	22726	ETE	57195	5931	326.4	318.1	322.25	NA	NA	NA	NA	NA	27	Bashkirian	yes	temporal single	-5.944001845	1.88743387	0	1	siltstone	medium 1	NA	NA	NA	NA
795306	Dvinosaurus egregius	Dvinosauria	Dvinosaurus	Temnospondyli	86346	PaleoDB	29103	29103	259	252.3	255.65	NA	NA	NA	NA	NA	36	Wuchiapingian	yes	temporal single	35.55893865	47.89219639	0	1	sandstone	medium 1	NA	NA		NA
388988	Dvinosaurus primus	Dvinosauria	Dvinosaurus	Temnospondyli	37202	PaleoDB	9972	9972	298.9	252.3	275.6	NA	NA	NA	NA	NA	33	Kungurian	no	longer	27.16053185	35.99124653	16.1	4	sandstone	medium 1	NA	NA		9972
1163741	Dvinosaurus primus	Dvinosauria	Dvinosaurus	Temnospondyli	80712	PaleoDB	47937	28951	265	254	259.5	gray,red	NA	NA	NA	NA	36	Wuchiapingian	no	longer	36.32397931	52.73712818	16.1	4	sandstone	medium 1	NA	NA		47937
388989	Dvinosaurus secundus	Dvinosauria	Dvinosaurus	Temnospondyli	37202	PaleoDB	9972	9972	298.9	252.3	275.6	NA	NA	NA	NA	NA	33	Kungurian	no	temporal single	27.16053185	35.99124653	0	1	sandstone	medium 1	NA	NA		9972
388990	Dvinosaurus secundus	Dvinosauria	Dvinosaurus	Temnospondyli	37202	PaleoDB	9972	9972	298.9	252.3	275.6	NA	NA	NA	NA	NA	33	Kungurian	no	temporal single	27.16053185	35.99124653	0	1	sandstone	medium 1	NA	NA		9972
855740	Eocyclotosaurus wellesi	Capitosauroidea	Eocyclotosaurus	Temnospondyli	34888	Fossilworks	32381	9311	247.2	242	244.6	concretionary,nodular,green,red	NA	NA	NA	2	40	Anisian	no	temporal single	17.75527846	-34.1685925	0	1	siltstone	medium 1	NA	1		32381
1130472	Eolydekkerina magna	Lydekkerinidae	Eolydekkerina	Temnospondyli	98602	PaleoDB	46526	35271	252.3	251.3	251.8	NA	siltstone	light greenish-grey calcareous siltstone	188	1	38	Induan	yes	temporal single	-50.44876943	-11.39747741	0	1	siltstone	medium 1	NA	1		46526
877596	Eryosuchus garjainovi	Capitosauroidea	Eryosuchus	Temnospondyli	28850	Fossilworks	28828	7854	247.2	242	244.6	ferruginous,black,gray,green	NA	NA	NA	5	40	Anisian	no	temporal single	40.90584658	60.31863358	0	1	sandstone	medium 1	2	37		28828
299698	Eryosuchus tverdochlebovi	Capitosauroidea	Eryosuchus	Temnospondyli	28850	Fossilworks	28553	7854	247.2	242	244.6	ferruginous,black,gray,green	NA	NA	NA	7	40	Anisian	no	temporal single	40.90584658	60.31863358	0	1	sandstone	medium 1	NA	1		28553
287732	Fayella chickashaensis	NA	Fayella	Temnospondyli	27475	Fossilworks	4327	4327	272.5	265	268.75	concretionary,shelly/skeletal,green	NA	NA	NA	2	34	Roadian-Wordian	yes	temporal single	8.011436527	-24.96688733	0	1	sandstone	medium 1	NA	1		NA
587948	Ferganobatrachus riabinini	NA	Ferganobatrachus	Temnospondyli	46545	ETE	17892	12416	164.7	161.2	162.95	gray,green	NA	NA	NA	3	53	Oxfordian	no	longer	40.11734631	79.34020603	3.25	3	sandstone	medium 1	NA	1		17892
745313	Ferganobatrachus riabinini	NA	Ferganobatrachus	Temnospondyli	46549	ETE	26886	12416	164.7	161.2	162.95	gray,green	NA	NA	NA	3	53	Oxfordian	no	longer	40.0998157	79.35780486	3.25	3	siltstone	medium 1	1	201		26886
745315	Ferganobatrachus riabinini	NA	Ferganobatrachus	Temnospondyli	46547	ETE	26886	12416	164.7	161.2	162.95	lenticular,red	NA	NA	NA	1	53	Oxfordian	no	longer	40.06974119	79.23988241	3.25	3	siltstone	medium 1	NA	1		26886
790003	Georgenthalia clavinasica	Amphibamidae	Georgenthalia	Temnospondyli	80112	PaleoDB	27263	26922	290.1	279.5	284.8	very fine,brown,red	NA	NA	NA	1	32	Artinskian	yes	temporal single	7.338746664	21.69541415	0	1	sandstone	medium 1	NA	1		27263
474466	Gobiops desertus	Brachyopidae	Gobiops	Temnospondyli	38135	PaleoDB	43872	10241	175.6	161.2	168.4	fine,green	NA	NA	NA	8	50	Bajocian	no	longer	46.77905914	98.48791102	55.825	12	sandstone	medium 1	1	1		43872
1307358	Gonioglyptus huxleyi	Trematosauridae	Gonioglyptus	Temnospondyli	117188	PaleoDB	57226	37677	252.3	247.2	249.75	NA	NA	NA	NA	1	39	Olenekian	yes	temporal single	-48.73037191	48.04975338	0	1	sandstone	medium 1	NA	1		NA
1087526	Indobrachyops panchetensis	NA	Indobrachyops	Temnospondyli	98624	PaleoDB	43678	43678	252.3	247.2	249.75	medium,micaceous,yellow	NA	NA	NA	1	39	Olenekian	no	temporal single	-48.80939931	48.079046	0	1	sandstone	medium 1	NA	1		43678
1307367	Indobrachyops panchetensis	NA	Indobrachyops	Temnospondyli	117188	PaleoDB	57226	37677	252.3	247.2	249.75	NA	NA	NA	NA	1	39	Olenekian	no	temporal single	-48.73037191	48.04975338	0	1	sandstone	medium 1	NA	1		57226
1307356	Indolyrocephalus panchetensis	Trematosauria	Indolyrocephalus	Temnospondyli	117188	PaleoDB	57226	37677	252.3	247.2	249.75	NA	NA	NA	NA	2	39	Olenekian	no	temporal single	-48.73037191	48.04975338	0	1	sandstone	medium 1	NA	1		NA
868561	Jammerbergia formops	Mastodonsauridae	Jammerbergia	Temnospondyli	96328	PaleoDB	32693	32693	247.2	242	244.6	fine,red or brown	NA	NA	NA	1	40	Anisian	yes	temporal single	-50.36018047	-5.869347658	0	1	sandstone	medium 1	NA	1		32693
1134100	Kestrosaurus dreyeri	Capitosauridae	Kestrosaurus	Temnospondyli	144318	PaleoDB	46648	46648	251.3	247.2	249.25	NA	NA	NA	NA	1	39	Olenekian	no	temporal single	-49.83102697	-5.557241405	0	1	sandstone	medium 1	NA	1		46648
1143569	Kestrosaurus dreyeri	Capitosauridae	Kestrosaurus	Temnospondyli	145565	PaleoDB	47068	47068	251.3	247.2	249.25	NA	NA	NA	NA	1	39	Olenekian	no	temporal single	-50.62249972	-9.912673691	0	1	sandstone	medium 1	NA	1		47068
1142840	Kestrosaurus kitchingi	Capitosauridae	Kestrosaurus	Temnospondyli	98617	PaleoDB	47080	34025	251.3	247.2	249.25	NA	sandstone	fine grained	1	8	39	Olenekian	yes	temporal single	-49.96272207	-5.092294274	0	1	sandstone	medium 1	3	223		47080
1091320	Koolasuchus cleelandi	Chigutisauridae	Koolasuchus	Temnospondyli	137194	PaleoDB	43863	46098	125.45	112.6	119.025	NA	NA	NA	NA	8	60	Aptian	yes	temporal single	-83.97537676	129.1445245	0	1	sandstone	medium 1	1	222		43863
562849	Koskinonodon perfectus	Metoposauridae	Koskinonodon	Temnospondyli	57683	ETE	14122	15512	221.5	205.6	213.55	black	NA	NA	NA	1	43	Norian	no	longer	10.38048123	-37.62087876	14.7	2	siltstone	medium 1	NA	1		14122
837087	Koskinonodon perfectus	Metoposauridae	Koskinonodon	Temnospondyli	92819	PaleoDB	14122	14122	221.5	205.6	213.55	NA	NA	NA	NA	1	43	Norian	no	longer	10.4140182	-37.57667581	14.7	2	sandstone	medium 1	NA	1		14122
837165	Koskinonodon perfectus	Metoposauridae	Koskinonodon	Temnospondyli	92821	PaleoDB	14122	14122	221.5	205.6	213.55	NA	NA	NA	NA	NA	43	Norian	no	longer	10.52858596	-37.6375822	14.7	2	siltstone	medium 1	NA	NA		14122
838835	Koskinonodon perfectus	Metoposauridae	Koskinonodon	Temnospondyli	93113	PaleoDB	14122	14122	221.5	205.6	213.55	NA	NA	NA	NA	NA	43	Norian	no	longer	10.42535142	-37.5863469	14.7	2	siltstone	medium 1	NA	NA		14122
838863	Koskinonodon perfectus	Metoposauridae	Koskinonodon	Temnospondyli	93115	PaleoDB	14122	14122	221.5	205.6	213.55	NA	NA	NA	NA	NA	43	Norian	no	longer	10.4293854	-37.5852599	14.7	2	siltstone	medium 1	NA	NA		14122
838888	Koskinonodon perfectus	Metoposauridae	Koskinonodon	Temnospondyli	84264	ETE	14122	12934	221.5	205.6	213.55	intraclastic,gray	NA	NA	NA	7	43	Norian	no	longer	10.4293854	-37.5852599	14.7	2	siltstone	medium 1	3	31		14122
838915	Koskinonodon perfectus	Metoposauridae	Koskinonodon	Temnospondyli	93116	PaleoDB	14122	14122	221.5	205.6	213.55	NA	NA	NA	NA	1	43	Norian	no	longer	10.4293854	-37.5852599	14.7	2	siltstone	medium 1	NA	1		14122
838923	Koskinonodon perfectus	Metoposauridae	Koskinonodon	Temnospondyli	93118	PaleoDB	14122	14122	221.5	205.6	213.55	NA	NA	NA	NA	1	43	Norian	no	longer	10.4293854	-37.5852599	14.7	2	siltstone	medium 1	NA	1		14122
811345	Labyrinthodon lavisi	Mastodonsauridae	Labyrinthodon	Temnospondyli	88989	PaleoDB	29829	29829	247.2	242	244.6	NA	NA	NA	NA	1	40	Anisian	yes	temporal single	27.79708042	19.38705732	0	1	sandstone	medium 1	NA	1		NA
1307366	Labyrinthodon panchetensis	Stereospondyli	Labyrinthodon	Temnospondyli	117188	PaleoDB	57226	37677	252.3	247.2	249.75	NA	NA	NA	NA	NA	39	Olenekian	yes	temporal single	-48.73037191	48.04975338	0	1	sandstone	medium 1	NA	NA		NA
1132297	Laidleria gracilis	NA	Laidleria	Temnospondyli	144122	PaleoDB	46605	46605	247.2	242	244.6	gray	NA	NA	NA	NA	40	Anisian	yes	temporal single	-52.22514382	-7.536540311	0	1	sandstone	medium 1	NA	NA		46605
1132148	Mahavisaurus australis	Rhytidosteidae	Mahavisaurus	Temnospondyli	144086	PaleoDB	46587	46587	252.3	247.2	249.75	nodular	mudstone/sandstone	nodular	1	1	39	Olenekian	yes	temporal single	-34.08807633	38.02105492	0	1	mudstone/sandstone	medium 1	NA	1		46587
1132147	Mahavisaurus dentatus	Rhytidosteidae	Mahavisaurus	Temnospondyli	144083	PaleoDB	46587	46587	252.3	247.2	249.75	nodular	mudstone/sandstone	nodular	185	NA	39	Olenekian	yes	temporal single	-34.0981856	37.78263006	0	1	mudstone/sandstone	medium 1	NA	NA		46587
1087562	Manubrantlia khaki	Lapillopsidae	Manubrantlia	Temnospondyli	136566	PaleoDB	43681	43681	252.3	247.2	249.75	NA	NA	NA	NA	1	39	Olenekian	yes	temporal single	-48.73747794	48.04433903	0	1	sandstone	medium 1	NA	1		43681
363119	Mastodonsaurus lavisi	Mastodonsauridae	Mastodonsaurus	Temnospondyli	34403	PaleoDB	9050	9050	252.3	201.6	226.95	NA	NA	NA	NA	NA	43	Norian	no	longer	28.28997297	12.32654407	17.65	4	sandstone	medium 1	NA	NA		NA
929801	Mastodonsaurus giganteus	NA	Mastodonsaurus	Temnospondyli	106356	PaleoDB	33823	33823	242	235	238.5	NA	NA	NA	NA	1	41	Ladinian	no	temporal single	28.48824552	27.65604543	0	1	sandstone	medium 1	NA	1		33823
789768	Mastodonsaurus torvus	NA	Mastodonsaurus	Temnospondyli	79970	PaleoDB	28553	28844	242	235	238.5	medium,gray	NA	NA	NA	1	41	Ladinian	no	temporal single	43.46043555	59.003281	0	1	sandstone	medium 1	NA	1		28553
877795	Mastodonsaurus torvus	NA	Mastodonsaurus	Temnospondyli	97439	PaleoDB	28844	28844	242	235	238.5	fine,gray,yellow	NA	NA	NA	NA	41	Ladinian	no	temporal single	42.60031975	59.61648227	0	1	sandstone	medium 1	NA	NA		28844
387723	Melosaurus uralensis	Rachitomi	Melosaurus	Temnospondyli	37065	Fossilworks	9939	9939	268	265	266.5	brown	NA	NA	NA	1	34	Roadian-Wordian	yes	temporal single	29.04171448	51.47982194	0	1	sandstone	medium 1	NA	1		NA
773340	Metoposaurus algarvensis	Metoposauridae	Metoposaurus	Temnospondyli	82902	PaleoDB	54714	27866	235	205.6	220.3	fine,red	sandstone	NA	NA	12	43	Norian	yes	temporal single	18.58942215	9.649253406	0	1	sandstone	medium 1	3	71		54714
880951	Metoposaurus diagnosticus	Metoposauridae	Metoposaurus	Temnospondyli	97735	PaleoDB	31149	31149	235	221.5	228.25	desiccation cracks,fine,quartzose,white	NA	NA	NA	NA	42	Carnian	no	longer	29.60479785	25.96298221	14.7	2	sandstone	medium 1	NA	NA		31149
881085	Metoposaurus diagnosticus	Metoposauridae	Metoposaurus	Temnospondyli	97736	PaleoDB	33402	31149	235	221.5	228.25	quartzose,green,red or brown,white	NA	NA	NA	1	42	Carnian	no	longer	29.60479785	25.96298221	14.7	2	sandstone	medium 1	NA	1		33402
881089	Metoposaurus diagnosticus	Metoposauridae	Metoposaurus	Temnospondyli	97737	PaleoDB	31149	31149	235	221.5	228.25	NA	NA	NA	NA	1	42	Carnian	no	longer	29.60479785	25.96298221	14.7	2	sandstone	medium 1	NA	1		31149
930385	Metoposaurus diagnosticus	Metoposauridae	Metoposaurus	Temnospondyli	97870	PaleoDB	43878	43878	235	221.5	228.25	fine,green,yellow	NA	NA	NA	5	42	Carnian	no	longer	28.35521475	25.40764839	14.7	2	sandstone	medium 1	NA	1		43878
930387	Metoposaurus diagnosticus	Metoposauridae	Metoposaurus	Temnospondyli	106458	PaleoDB	27868	27868	235	221.5	228.25	NA	NA	NA	NA	1	42	Carnian	no	longer	28.44677227	25.54277954	14.7	2	sandstone	medium 1	NA	1		27868
930388	Metoposaurus diagnosticus	Metoposauridae	Metoposaurus	Temnospondyli	106459	PaleoDB	28828	28828	235	221.5	228.25	NA	NA	NA	NA	1	42	Carnian	no	longer	28.68664387	25.35803879	14.7	2	sandstone	medium 1	NA	1		28828
930393	Metoposaurus diagnosticus	Metoposauridae	Metoposaurus	Temnospondyli	106461	PaleoDB	27868	27868	235	221.5	228.25	medium,brown,green	NA	NA	NA	1	42	Carnian	no	longer	28.63122962	25.72031628	14.7	2	sandstone	medium 1	NA	1		27868
930821	Metoposaurus diagnosticus	Metoposauridae	Metoposaurus	Temnospondyli	106509	PaleoDB	35596	35596	221.5	205.6	213.55	coarse,green	NA	NA	NA	1	43	Norian	no	longer	30.0583026	21.27743635	14.7	2	sandstone	medium 1	NA	1		35596
782186	Metoposaurus fraasi	Metoposauridae	Metoposaurus	Temnospondyli	84269	ETE	12932	12932	221.5	205.6	213.55	red,yellow	NA	NA	NA	NA	43	Norian	no	temporal single	9.293148327	-30.98162946	0	1	siltstone	medium 1	NA	NA		12932
1134120	Micropholis stowi	Amphibamidae	Micropholis	Temnospondyli	98602	PaleoDB	46658	35271	252.3	251.3	251.8	NA	siltstone	light greenish-grey calcareous siltstone	188	2	38	Induan	no	longer	-50.44876943	-11.39747741	2.05	2	siltstone	medium 1	NA	1		46658
530081	Osteophorus typus	Actinodontidae	Osteophorus	Temnospondyli	13626	Fossilworks	14629	6134	11.608	7.246	9.427	NA	NA	NA	NA	NA	78	Upper Miocene	yes	temporal single	-33.50909623	-57.51686151	0	1	siltstone	medium 1	NA	NA		NA
1307369	Panchetosaurus panchetensis	Trematosauridae	Panchetosaurus	Temnospondyli	117188	PaleoDB	57226	37677	252.3	247.2	249.75	NA	NA	NA	NA	1	39	Olenekian	yes	temporal single	-48.73037191	48.04975338	0	1	sandstone	medium 1	NA	1		NA
399460	Paracyclotosaurus davidi	NA	Paracyclotosaurus	Temnospondyli	38348	Fossilworks	7824	7824	247.2	242	244.6	concretionary	NA	NA	NA	1	40	Anisian	yes	temporal single	-76.90155035	111.0467124	0	1	ironstone	medium 1	NA	1		7824
868560	Paracyclotosaurus morganorum	NA	Paracyclotosaurus	Temnospondyli	96327	PaleoDB	32693	32693	247.2	242	244.6	fine,gray	NA	NA	NA	1	40	Anisian	yes	temporal single	-51.13777847	-8.701417687	0	1	sandstone	medium 1	NA	1		32693
1142848	Parotosuchus dirus	Mastodonsauridae	Parotosuchus	Temnospondyli	80060	PaleoDB	47049	26917	247.2	242	244.6	NA	not reported	NA	1	1	40	Anisian	yes	temporal single	-50.76388385	-7.306338669	0	1	not reported	medium 1	NA	1		NA
1127576	Parotosuchus orenburgensis	Mastodonsauridae	Parotosuchus	Temnospondyli	98595	PaleoDB	46404	23505	251.3	247.2	249.25	red	NA	NA	NA	1	39	Olenekian	yes	temporal single	39.92038202	60.50149286	0	1	sandstone	medium 1	NA	1		46404
789760	Parotosuchus orientalis	NA	Parotosuchus	Temnospondyli	79946	PaleoDB	28844	28844	251.3	247.2	249.25	gray	NA	NA	NA	1	39	Olenekian	no	temporal single	40.33431023	60.70501069	0	1	sandstone	medium 1	NA	1		28844
789770	Plagioscutum caspiense	Plagiosauridae	Plagioscutum	Temnospondyli	79970	PaleoDB	28844	28844	242	235	238.5	medium,gray	NA	NA	NA	NA	41	Ladinian	yes	temporal single	43.46043555	59.003281	0	1	sandstone	medium 1	NA	NA		28844
789769	Plagiosternum danilovi	Plagiosauridae	Plagiosternum	Temnospondyli	79970	PaleoDB	28553	28844	242	235	238.5	medium,gray	NA	NA	NA	1	41	Ladinian	yes	temporal single	43.46043555	59.003281	0	1	sandstone	medium 1	NA	1		28553
799681	Platyoposaurus rickardi	Archegosauridae	Platyoposaurus	Temnospondyli	87039	PaleoDB	28553	28553	268	265	266.5	gray	NA	NA	NA	1	34	Roadian-Wordian	yes	temporal single	27.60072419	51.98950118	0	1	sandstone	medium 1	NA	1		28553
799682	Platyoposaurus stuckenbergi	Archegosauridae	Platyoposaurus	Temnospondyli	87040	PaleoDB	5921	5921	272.5	252.3	262.4	NA	NA	NA	NA	1	35	Capitanian	yes	temporal single	34.62106644	51.28528343	0	1	sandstone	medium 1	NA	1		5921
382158	Platyoposaurus vjuschkovi	Archegosauridae	Platyoposaurus	Temnospondyli	36273	Fossilworks	9746	9746	268	265	266.5	green	NA	NA	NA	1	34	Roadian-Wordian	yes	temporal single	27.73316896	50.11937934	0	1	sandstone	medium 1	NA	1		9746
1264414	Procyclotosaurus stantonensis	Cyclotosauridae	Procyclotosaurus	Temnospondyli	167939	NA	10295	10295	235	201.6	218.3	NA	NA	NA	NA	1	43	Norian	yes	temporal single	31.25637631	11.96482058	0	1	sandstone	medium 1	NA	1		10295
368797	Rhadalognathus boweni	Heylerosauridae	Rhadalognathus	Temnospondyli	34888	Fossilworks	9311	9311	247.2	242	244.6	concretionary,nodular,green,red	NA	NA	NA	NA	40	Anisian	yes	temporal single	17.75527846	-34.1685925	0	1	siltstone	medium 1	NA	NA		NA
1209762	Rhinesuchus wadiai	Rhinesuchidae	Rhinesuchus	Temnospondyli	156990	NA	51451	51451	259	252.3	255.65	black	NA	NA	NA	1	36	Wuchiapingian	yes	temporal single	-49.28987221	44.96135632	0	1	sandstone	medium 1	NA	1		NA
1221320	Rhinesuchus wolgodvinensis	Rhinesuchidae	Rhinesuchus	Temnospondyli	159892	NA	52186	52186	252.3	247.2	249.75	NA	NA	NA	NA	2	39	Olenekian	no	temporal single	42.76624363	49.98012485	0	1	sandstone	medium 1	NA	1		52186
1016620	Rotaryus gothae	Trematopidae	Rotaryus	Temnospondyli	80112	PaleoDB	40304	26922	290.1	279.5	284.8	very fine,brown,red	NA	NA	NA	NA	32	Artinskian	yes	temporal single	7.338746664	21.69541415	0	1	sandstone	medium 1	NA	NA		40304
964693	Rubeostratilia texensis	Amphibamidae	Rubeostratilia	Temnospondyli	113555	Fossilworks	36836	36836	298.9	290.1	294.5	NA	siltstone/mudstone	NA	1	NA	31	Sakmarian	yes	temporal single	-1.623955346	-29.83868392	0	1	siltstone/mudstone	medium 1	NA	NA		36836
1076088	Sclerothorax hypselonotus	Sclerothoracidae	Sclerothorax	Temnospondyli	134163	PaleoDB	43176	43176	251.3	247.2	249.25	fine,medium,yellow	NA	NA	NA	3	39	Olenekian	no	temporal single	28.55539711	29.245232	0	1	sandstone	medium 1	2	226		43176
1076089	Sclerothorax hypselonotus	Sclerothoracidae	Sclerothorax	Temnospondyli	134164	PaleoDB	43178	43178	251.3	247.2	249.25	NA	NA	NA	NA	3	39	Olenekian	no	temporal single	28.95909878	28.86902395	0	1	sandstone	medium 1	3	226		43178
719242	Siderops kehli	Chigutisauridae	Siderops	Temnospondyli	77179	Fossilworks	43609	26120	189.6	175.6	182.6	planar lamination,concretionary	NA	NA	NA	NA	48	Toarcian	yes	temporal single	-61.53968737	102.9292801	0	1	ironstone	medium 1	NA	NA		43609
753719	Slaugenhopia texensis	Trimerorhachidae	Slaugenhopia	Temnospondyli	80717	PaleoDB	26846	26846	279.5	268	273.75	green,white	NA	NA	NA	1	33	Kungurian	no	temporal single	0.586633992	-30.29720358	0	1	siltstone	medium 1	NA	1		NA
855632	Stanocephalosaurus birdi	Mastodonsauridae	Stanocephalosaurus	Temnospondyli	95077	PaleoDB	32377	32377	251.3	247.2	249.25	NA	NA	NA	NA	1	39	Olenekian	yes	temporal single	18.55944351	-34.02256405	0	1	sandstone	medium 1	NA	1		NA
882294	Stenotosaurus gracilis	Mastodonsauridae	Stenotosaurus	Temnospondyli	97846	PaleoDB	33811	33811	247.2	242	244.6	fine,yellow	NA	NA	NA	1	40	Anisian	yes	temporal single	29.14100488	29.84275923	0	1	sandstone	medium 1	NA	1		33811
825283	Tambachia trogallas	Trematopidae	Tambachia	Temnospondyli	80112	PaleoDB	30596	26922	290.1	279.5	284.8	very fine,brown,red	NA	NA	NA	1	32	Artinskian	yes	temporal single	7.338746664	21.69541415	0	1	sandstone	medium 1	NA	1		30596
1134137	Trematosuchus sobeyi	Trematosauridae	Trematosuchus	Temnospondyli	144330	PaleoDB	46664	46664	251.3	247.2	249.25	NA	NA	NA	NA	2	39	Olenekian	yes	temporal single	-51.55005596	-10.60954452	0	1	sandstone	medium 1	NA	1		46664
382159	Tryphosuchus kinelensis	Melosauridae	Tryphosuchus	Temnospondyli	36273	Fossilworks	9746	9746	268	265	266.5	green	NA	NA	NA	7	34	Roadian-Wordian	yes	temporal single	27.73316896	50.11937934	0	1	sandstone	medium 1	NA	1		9746
856130	Vigilius wellesi	Brachyopidae	Vigilius	Temnospondyli	34888	Fossilworks	32401	9311	247.2	242	244.6	concretionary,nodular,green,red	NA	NA	NA	15	40	Anisian	yes	temporal single	17.75527846	-34.1685925	0	1	siltstone	medium 1	1	219		32401
1132151	Wantzosaurus elongatus	Trematosauridae	Wantzosaurus	Temnospondyli	144089	PaleoDB	28828	46587	252.3	247.2	249.75	nodular	mudstone/sandstone	nodular	1	1	39	Olenekian	no	temporal single	-34.19244965	37.38332857	0	1	mudstone/sandstone	medium 1	NA	1		28828
933165	Wellesaurus bussoni	Heylerosauridae	Wellesaurus	Temnospondyli	107216	PaleoDB	35705	35705	251.3	242	246.65	NA	NA	NA	NA	1	40	Anisian	yes	temporal single	5.029363995	19.16627086	0	1	sandstone	medium 1	NA	1		NA
855777	Wellesaurus peabodyi	Mastodonsauridae	Wellesaurus	Temnospondyli	95105	PaleoDB	32378	32390	251.3	247.2	249.25	NA	NA	NA	NA	NA	39	Olenekian	no	temporal single	18.72551536	-34.20355505	0	1	sandstone	medium 1	NA	NA		32378
289373	Ambystoma minshalli	Ambystomatidae	Ambystoma	Urodela	18141	Fossilworks	705	3503	15.97	13.6	14.785	NA	sandstone	stream-deposited, fine-grained	173	78	77	Middle Miocene	no	temporal single	45.85983613	-94.26222298	0	1	sandstone	medium 1	1	12		705
287370	Andrias matthewi	Cryptobranchidae	Andrias	Urodela	17969	Fossilworks	7566	3175	20.43	15.97	18.2	NA	sandstone	NA	NA	1	76	Lower Miocene	no	longer	46.74454871	-94.76236049	5.065	2	sandstone	medium 1	1	12		7566
707290	Andrias matthewi	Cryptobranchidae	Andrias	Urodela	75873	Fossilworks	25656	25656	15.97	13.6	14.785	NA	sandstone	NA	NA	2	77	Middle Miocene	no	longer	52.49156705	-99.33471881	5.065	2	sandstone	medium 1	1	12		25656
1195873	Chunerpeton tianyiensis	Cryptobranchidae	Chunerpeton	Urodela	92421	PaleoDB	50313	31153	167.7	150.8	159.25	tuffaceous,gray	NA	NA	NA	NA	53	Oxfordian	no	longer	49.84693395	129.3905305	6.25	2	sandstone	medium 1	NA	NA	conservation	50313
NA	Cryptobranchus saskatchewanensis	Cryptobranchidae	Cryptobranchus	Urodela	NA	fosfar	NA	NA	59.5	58.8	59.15	NA	NA	NA	NA	NA	69	Selandian-Thanetian	yes	temporal single	55.8132	-65.7575	0	1	siltstone	medium 1	NA	NA	NA	NA
458018	Habrosaurus dilatus	Sirenidae	Habrosaurus	Urodela	45102	ETE	11749	11749	70.6	66.043	68.3215	NA	sandstone	NA	NA	1	67	Maastrichtian	no	longer	56.07336081	-62.2100279	12.9	3	sandstone	medium 1	NA	1		11749
458161	Habrosaurus dilatus	Sirenidae	Habrosaurus	Urodela	14610	Fossilworks	11749	1984	66.9	66.7	66.8	NA	sandstone	NA	NA	2	67	Maastrichtian	no	longer	56.04082374	-61.60752462	12.9	3	sandstone	medium 1	NA	12		11749
458239	Habrosaurus dilatus	Sirenidae	Habrosaurus	Urodela	45144	ETE	11749	11749	66.9	66.7	66.8	NA	sandstone	NA	NA	1	67	Maastrichtian	no	longer	56.43641776	-62.08160622	12.9	3	sandstone	medium 1	NA	1		11749
464127	Habrosaurus dilatus	Sirenidae	Habrosaurus	Urodela	14585	Fossilworks	803	1239	70.6	66.043	68.3215	NA	sandstone	NA	NA	73	67	Maastrichtian	no	longer	53.76648216	-65.35413425	12.9	3	sandstone	medium 1	1	12	concentrate	803
483633	Habrosaurus dilatus	Sirenidae	Habrosaurus	Urodela	14505	Fossilworks	13103	3880	67.3	67.1	67.2	NA	sandstone	yellow	123	2	67	Maastrichtian	no	longer	53.79570316	-65.1904374	12.9	3	sandstone	medium 1	1	123	concentrate	13103
487888	Habrosaurus dilatus	Sirenidae	Habrosaurus	Urodela	14534	Fossilworks	13103	960	70.6	66.043	68.3215	NA	sandstone	NA	178	1	67	Maastrichtian	no	longer	58.52577197	-64.66765197	12.9	3	sandstone	medium 1	NA	1		13103
487906	Habrosaurus dilatus	Sirenidae	Habrosaurus	Urodela	14535	Fossilworks	13103	960	70.6	66.043	68.3215	NA	sandstone	NA	NA	1	67	Maastrichtian	no	longer	58.51089416	-64.68217741	12.9	3	sandstone	medium 1	NA	1	concentrate	13103
488068	Habrosaurus dilatus	Sirenidae	Habrosaurus	Urodela	14549	Fossilworks	13103	960	67.7	67.5	67.6	NA	sandstone	NA	NA	3	67	Maastrichtian	no	longer	58.26608988	-63.90828432	12.9	3	sandstone	medium 1	1	12	concentrate	13103
488392	Habrosaurus dilatus	Sirenidae	Habrosaurus	Urodela	14654	Fossilworks	13103	960	67.3	67.1	67.2	NA	sandstone	NA	NA	1	67	Maastrichtian	no	longer	58.29906384	-63.68367589	12.9	3	sandstone	medium 1	NA	1		13103
488572	Habrosaurus dilatus	Sirenidae	Habrosaurus	Urodela	14639	Fossilworks	13103	960	70.6	66.043	68.3215	NA	sandstone	NA	NA	2	67	Maastrichtian	no	longer	58.60359539	-65.17261063	12.9	3	sandstone	medium 1	1	123		13103
520970	Habrosaurus dilatus	Sirenidae	Habrosaurus	Urodela	14805	Fossilworks	829	829	66.043	63.3	64.6715	NA	sandstone	NA	123	1	68	Danian	no	longer	54.16480909	-72.58571649	12.9	3	sandstone	medium 1	1	12		829
545128	Habrosaurus dilatus	Sirenidae	Habrosaurus	Urodela	14527	Fossilworks	803	1239	70.6	66.043	68.3215	NA	sandstone and lignites	NA	123	1	67	Maastrichtian	no	longer	53.61898138	-65.2825539	12.9	3	sandstone and lignites	medium 1	NA	1		803
545462	Habrosaurus dilatus	Sirenidae	Habrosaurus	Urodela	14579	Fossilworks	803	1239	70.6	66.043	68.3215	NA	sandstone/shale	NA	123	1	67	Maastrichtian	no	longer	53.61898138	-65.2825539	12.9	3	sandstone/shale	medium 1	NA	1		803
649698	Habrosaurus dilatus	Sirenidae	Habrosaurus	Urodela	14874	Fossilworks	23573	23573	63.3	61.7	62.5	NA	sandstone	NA	NA	3	68	Danian	no	longer	55.11341377	-66.74332764	12.9	3	sandstone	medium 1	1	12		23573
691906	Habrosaurus dilatus	Sirenidae	Habrosaurus	Urodela	14865	Fossilworks	727	3649	63.3	61.7	62.5	NA	siltstone	NA	123	2	68	Danian	no	longer	47.25021292	-76.19954045	12.9	3	siltstone	medium 1	1	12		727
700830	Habrosaurus dilatus	Sirenidae	Habrosaurus	Urodela	14542	Fossilworks	2236	1419	70.2	70	70.1	NA	sandstone/mudstone	shale deposited in low-energy meandering river system	144	1	67	Maastrichtian	no	longer	53.36430305	-68.70958714	12.9	3	sandstone/mudstone	medium 1	NA	1		2236
790037	Habrosaurus dilatus	Sirenidae	Habrosaurus	Urodela	85498	ETE	28887	28887	70.6	66.043	68.3215	planar lamination,paleosol/pedogenic,fine,gypsiferous,intraclastic	siltstone	NA	NA	3	67	Maastrichtian	no	longer	58.5053884	-64.39257931	12.9	3	siltstone	medium 1	NA	101	concentrate	28887
1071592	Habrosaurus dilatus	Sirenidae	Habrosaurus	Urodela	14655	Fossilworks	1535	1535	68.1	67.9	68	gray,green	sandstone	NA	NA	14	67	Maastrichtian	no	longer	60.46140576	-64.59573444	12.9	3	sandstone	medium 1	1	12		1535
520780	Kiyatriton leshchinskiyi	NA	Kiyatriton	Urodela	39680	PaleoDB	14369	14374	130	112.6	121.3	concretionary,gray,green,yellow	NA	NA	NA	6	60	Aptian	no	longer	49.45670683	97.36260068	9.625	3	sandstone	medium 1	1	225		14369
1115476	Kiyatriton leshchinskiyi	NA	Kiyatriton	Urodela	53148	ETE	45983	8702	136.4	125.45	130.925	NA	NA	NA	NA	NA	58	Hauterivian	no	longer	50.34337447	93.40702502	9.625	3	sandstone	medium 1	NA	NA		NA
146068	Noterpeton bolivianum	Sirenidae	Noterpeton	Urodela	12855	PaleoDB	4284	39674	70.6	66.043	68.3215	fine,medium,red,yellow	sandstone	NA	NA	38	67	Maastrichtian	yes	temporal single	-18.87845142	-46.94439296	0	1	sandstone	medium 1	1	115		4284
362031	Opisthotriton kayi	Batrachosauroididae	Opisthotriton	Urodela	34302	Fossilworks	9017	9017	79.7	79	79.35	NA	mudstone	NA	NA	334	66	Campanian	no	longer	58.93029437	-65.69151769	21.95	4	mudstone	medium 1	NA	118		9017
383940	Opisthotriton kayi	Batrachosauroididae	Opisthotriton	Urodela	36543	Fossilworks	9765	9765	84.9	70.6	77.75	medium	siltstone	NA	NA	6	66	Campanian	no	longer	46.35063606	-70.85385875	21.95	4	siltstone	medium 1	1	12		9765
457828	Opisthotriton kayi	Batrachosauroididae	Opisthotriton	Urodela	45098	PaleoDB	11749	11749	69.4	66.7	68.05	NA	sandstone	NA	NA	2	67	Maastrichtian	no	longer	56.11224712	-62.46472637	21.95	4	sandstone	medium 1	NA	124		11749
458094	Opisthotriton kayi	Batrachosauroididae	Opisthotriton	Urodela	45136	ETE	11749	11749	70.6	66.043	68.3215	NA	sandstone	NA	NA	2	67	Maastrichtian	no	longer	56.49988976	-62.11652491	21.95	4	sandstone	medium 1	NA	124		11749
458159	Opisthotriton kayi	Batrachosauroididae	Opisthotriton	Urodela	14610	Fossilworks	11749	1984	66.9	66.7	66.8	NA	sandstone	NA	NA	5	67	Maastrichtian	no	longer	56.04082374	-61.60752462	21.95	4	sandstone	medium 1	NA	124		11749
458237	Opisthotriton kayi	Batrachosauroididae	Opisthotriton	Urodela	45144	ETE	11749	11749	66.9	66.7	66.8	NA	sandstone	NA	NA	5	67	Maastrichtian	no	longer	56.43641776	-62.08160622	21.95	4	sandstone	medium 1	NA	124		11749
461715	Opisthotriton kayi	Batrachosauroididae	Opisthotriton	Urodela	45560	ETE	11964	11964	81.3	76.2	78.75	fine	sandstone	NA	NA	199	66	Campanian	no	longer	60.5337068	-65.16801284	21.95	4	sandstone	medium 1	NA	NA	concentrate	11964
461760	Opisthotriton kayi	Batrachosauroididae	Opisthotriton	Urodela	45561	ETE	11964	42675	81.3	76.2	78.75	NA	sandstone	NA	NA	66	66	Campanian	no	longer	59.04522669	-66.15173731	21.95	4	sandstone	medium 1	NA	NA	concentrate	11964
461897	Opisthotriton kayi	Batrachosauroididae	Opisthotriton	Urodela	45566	ETE	11964	42675	81.3	76.2	78.75	tabular	sandstone	NA	NA	38	66	Campanian	no	longer	59.03801725	-66.25170696	21.95	4	sandstone	medium 1	NA	1	concentrate	11964
461931	Opisthotriton kayi	Batrachosauroididae	Opisthotriton	Urodela	45567	ETE	11964	42675	78.8	78.6	78.7	deformed bedding,lag	sandstone	NA	NA	30	66	Campanian	no	longer	59.04002519	-66.25186724	21.95	4	sandstone	medium 1	NA	1	concentrate	11964
462889	Opisthotriton kayi	Batrachosauroididae	Opisthotriton	Urodela	45670	ETE	11964	11964	81.3	76.2	78.75	tabular	sandstone	NA	NA	14	66	Campanian	no	longer	59.66673124	-65.5533794	21.95	4	sandstone	medium 1	NA	NA	concentrate	11964
462959	Opisthotriton kayi	Batrachosauroididae	Opisthotriton	Urodela	45674	ETE	11964	11964	78.8	78.6	78.7	planar lamination,deformed bedding,brown	sandstone	NA	NA	238	66	Campanian	no	longer	59.58490947	-65.40791584	21.95	4	sandstone	medium 1	NA	NA	concentrate	11964
463801	Opisthotriton kayi	Batrachosauroididae	Opisthotriton	Urodela	45819	ETE	11964	11964	78.8	78.6	78.7	NA	sandstone	NA	NA	187	66	Campanian	no	longer	59.03365071	-65.95239188	21.95	4	sandstone	medium 1	NA	NA	concentrate	11964
463901	Opisthotriton kayi	Batrachosauroididae	Opisthotriton	Urodela	45821	ETE	11964	11964	81.3	76.2	78.75	NA	sandstone	NA	NA	145	66	Campanian	no	longer	59.03536639	-65.94704933	21.95	4	sandstone	medium 1	NA	NA	concentrate	11964
463939	Opisthotriton kayi	Batrachosauroididae	Opisthotriton	Urodela	45822	ETE	11964	11964	80.1	76.2	78.15	tabular	sandstone	NA	NA	33	66	Campanian	no	longer	59.57766751	-65.43850689	21.95	4	sandstone	medium 1	NA	NA	concentrate	11964
464128	Opisthotriton kayi	Batrachosauroididae	Opisthotriton	Urodela	14585	Fossilworks	803	1239	70.6	66.043	68.3215	NA	sandstone	NA	NA	20	67	Maastrichtian	no	longer	53.76648216	-65.35413425	21.95	4	sandstone	medium 1	1	123	concentrate	803
464621	Opisthotriton kayi	Batrachosauroididae	Opisthotriton	Urodela	45892	ETE	11964	11964	81.3	76.2	78.75	brown	sandstone	NA	NA	16	66	Campanian	no	longer	59.57766751	-65.43850689	21.95	4	sandstone	medium 1	NA	NA	concentrate	11964
464659	Opisthotriton kayi	Batrachosauroididae	Opisthotriton	Urodela	45893	ETE	11964	42675	81.3	76.2	78.75	NA	siltstone	NA	NA	210	66	Campanian	no	longer	59.56162628	-65.47417682	21.95	4	siltstone	medium 1	NA	NA	concentrate	11964
464692	Opisthotriton kayi	Batrachosauroididae	Opisthotriton	Urodela	45894	ETE	11964	11964	80.9	76.2	78.55	lenticular	sandstone	NA	NA	158	66	Campanian	no	longer	59.57417623	-65.44455461	21.95	4	sandstone	medium 1	NA	NA	concentrate	11964
464738	Opisthotriton kayi	Batrachosauroididae	Opisthotriton	Urodela	45897	ETE	11964	11964	78.8	78.6	78.7	NA	siltstone	NA	NA	29	66	Campanian	no	longer	59.061822	-65.94188478	21.95	4	siltstone	medium 1	NA	NA	concentrate	11964
464811	Opisthotriton kayi	Batrachosauroididae	Opisthotriton	Urodela	45899	ETE	11964	42675	78.8	78.6	78.7	lenticular,brown	siltstone	NA	NA	13	66	Campanian	no	longer	59.53266754	-65.42066303	21.95	4	siltstone	medium 1	NA	NA	concentrate	11964
479450	Opisthotriton kayi	Batrachosauroididae	Opisthotriton	Urodela	47793	PaleoDB	5929	16643	79.7	79	79.35	planar lamination,fine,medium	sandstone	NA	NA	18	66	Campanian	no	longer	60.67826222	-65.49144488	21.95	4	sandstone	medium 1	NA	119		5929
479476	Opisthotriton kayi	Batrachosauroididae	Opisthotriton	Urodela	47794	PaleoDB	5929	5929	79.2	79	79.1	very fine,fine	sandstone	NA	NA	55	66	Campanian	no	longer	60.70152438	-65.566764	21.95	4	sandstone	medium 1	NA	119		5929
479502	Opisthotriton kayi	Batrachosauroididae	Opisthotriton	Urodela	47795	PaleoDB	5929	5929	79.2	79	79.1	lenticular,very fine,fine	sandstone	NA	NA	15	66	Campanian	no	longer	60.7117971	-65.25778206	21.95	4	sandstone	medium 1	NA	119		5929
479581	Opisthotriton kayi	Batrachosauroididae	Opisthotriton	Urodela	47807	PaleoDB	5929	5929	79.7	79	79.35	planar lamination,fine,medium	sandstone	NA	NA	4	66	Campanian	no	longer	60.7076701	-65.5369509	21.95	4	sandstone	medium 1	NA	119		5929
479616	Opisthotriton kayi	Batrachosauroididae	Opisthotriton	Urodela	47809	PaleoDB	5929	5929	79.2	79	79.1	planar lamination,fine,medium	sandstone	NA	NA	21	66	Campanian	no	longer	60.70815301	-65.54961815	21.95	4	sandstone	medium 1	NA	119		5929
479646	Opisthotriton kayi	Batrachosauroididae	Opisthotriton	Urodela	47811	PaleoDB	5929	5929	79.7	79	79.35	very fine,fine	sandstone	NA	NA	9	66	Campanian	no	longer	60.69041002	-65.54253178	21.95	4	sandstone	medium 1	NA	119		5929
479704	Opisthotriton kayi	Batrachosauroididae	Opisthotriton	Urodela	47814	PaleoDB	5929	16643	79.2	79	79.1	planar lamination	sandstone	NA	NA	60	66	Campanian	no	longer	60.76518735	-65.57157758	21.95	4	sandstone	medium 1	NA	119		5929
479733	Opisthotriton kayi	Batrachosauroididae	Opisthotriton	Urodela	47816	PaleoDB	15455	16643	79.2	79	79.1	planar lamination,fine,medium,sideritic	sandstone	NA	NA	26	66	Campanian	no	longer	60.6815983	-65.50492783	21.95	4	sandstone	medium 1	NA	119		15455
479767	Opisthotriton kayi	Batrachosauroididae	Opisthotriton	Urodela	22698	ETE	5929	5929	79.7	79	79.35	NA	sandstone	NA	NA	85	66	Campanian	no	longer	60.69210573	-65.55223153	21.95	4	sandstone	medium 1	NA	119	concentrate	5929
479793	Opisthotriton kayi	Batrachosauroididae	Opisthotriton	Urodela	22695	ETE	5929	5929	79.7	79	79.35	NA	sandstone	NA	NA	32	66	Campanian	no	longer	60.66523229	-65.41215611	21.95	4	sandstone	medium 1	NA	119	concentrate	5929
480327	Opisthotriton kayi	Batrachosauroididae	Opisthotriton	Urodela	22696	ETE	5929	5929	79.7	79	79.35	NA	sandstone	NA	NA	8	66	Campanian	no	longer	60.6694971	-65.30364291	21.95	4	sandstone	medium 1	NA	119	concentrate	5929
483640	Opisthotriton kayi	Batrachosauroididae	Opisthotriton	Urodela	14505	Fossilworks	13103	3880	67.3	67.1	67.2	NA	sandstone	yellow	123	1	67	Maastrichtian	no	longer	53.79570316	-65.1904374	21.95	4	sandstone	medium 1	1	123	concentrate	13103
487887	Opisthotriton kayi	Batrachosauroididae	Opisthotriton	Urodela	14534	Fossilworks	13103	960	70.6	66.043	68.3215	NA	sandstone	NA	178	1	67	Maastrichtian	no	longer	58.52577197	-64.66765197	21.95	4	sandstone	medium 1	NA	1		13103
487910	Opisthotriton kayi	Batrachosauroididae	Opisthotriton	Urodela	14535	Fossilworks	13103	960	70.6	66.043	68.3215	NA	sandstone	NA	NA	1	67	Maastrichtian	no	longer	58.51089416	-64.68217741	21.95	4	sandstone	medium 1	NA	1	concentrate	13103
488028	Opisthotriton kayi	Batrachosauroididae	Opisthotriton	Urodela	14546	Fossilworks	13103	960	69.4	67.5	68.45	NA	sandstone	NA	NA	1	67	Maastrichtian	no	longer	58.26608988	-63.90828432	21.95	4	sandstone	medium 1	NA	1		13103
488081	Opisthotriton kayi	Batrachosauroididae	Opisthotriton	Urodela	14549	Fossilworks	13103	960	67.7	67.5	67.6	NA	sandstone	NA	NA	11	67	Maastrichtian	no	longer	58.26608988	-63.90828432	21.95	4	sandstone	medium 1	1	123	concentrate	13103
488282	Opisthotriton kayi	Batrachosauroididae	Opisthotriton	Urodela	14582	Fossilworks	13103	960	70.6	66.043	68.3215	NA	sandstone	NA	NA	1	67	Maastrichtian	no	longer	58.55882546	-64.36934973	21.95	4	sandstone	medium 1	NA	1	concentrate	13103
488573	Opisthotriton kayi	Batrachosauroididae	Opisthotriton	Urodela	14639	Fossilworks	13103	960	70.6	66.043	68.3215	NA	sandstone	NA	NA	2	67	Maastrichtian	no	longer	58.60359539	-65.17261063	21.95	4	sandstone	medium 1	1	123		13103
649697	Opisthotriton kayi	Batrachosauroididae	Opisthotriton	Urodela	14874	Fossilworks	23573	23573	63.3	61.7	62.5	NA	sandstone	NA	NA	NA	68	Danian	no	longer	55.11341377	-66.74332764	21.95	4	sandstone	medium 1	NA	125		23573
790035	Opisthotriton kayi	Batrachosauroididae	Opisthotriton	Urodela	85498	ETE	28887	28887	70.6	66.043	68.3215	planar lamination,paleosol/pedogenic,fine,gypsiferous,intraclastic	siltstone	NA	NA	5	67	Maastrichtian	no	longer	58.5053884	-64.39257931	21.95	4	siltstone	medium 1	NA	101	concentrate	28887
819363	Opisthotriton kayi	Batrachosauroididae	Opisthotriton	Urodela	14515	Fossilworks	13103	3198	66.9	66.7	66.8	NA	sandstone	NA	NA	1	67	Maastrichtian	no	longer	58.52475995	-64.52359191	21.95	4	sandstone	medium 1	NA	1		13103
1147404	Opisthotriton kayi	Batrachosauroididae	Opisthotriton	Urodela	14655	Fossilworks	1535	1535	68.1	67.9	68	gray,green	sandstone	NA	NA	NA	67	Maastrichtian	no	longer	60.46140576	-64.59573444	21.95	4	sandstone	medium 1	NA	102		1535
1171314	Opisthotriton kayi	Batrachosauroididae	Opisthotriton	Urodela	14601	Fossilworks	803	1239	70.6	66.043	68.3215	NA	sandstone	NA	123	1	67	Maastrichtian	no	longer	53.61898138	-65.2825539	21.95	4	sandstone	medium 1	NA	122		803
787820	Piceoerpeton willwoodense	Scapherpetontidae	Piceoerpeton	Urodela	14955	Fossilworks	28586	1731	60.4	58.5	59.45	NA	mudstone/siltstone/limestone	probably floodplain	176	3	69	Selandian-Thanetian	no	longer	53.47992092	-70.47200795	6.4	2	mudstone/siltstone/limestone	medium 1	1	56		28586
383941	Prodesmodon copei	Batrachosauroididae	Prodesmodon	Urodela	36543	Fossilworks	9765	9765	84.9	70.6	77.75	medium	siltstone	NA	NA	5	66	Campanian	no	longer	46.35063606	-70.85385875	10.55	2	siltstone	medium 1	NA	136		9765
464158	Prodesmodon copei	Batrachosauroididae	Prodesmodon	Urodela	14585	Fossilworks	803	1239	70.6	66.043	68.3215	NA	sandstone	NA	NA	30	67	Maastrichtian	no	longer	53.76648216	-65.35413425	10.55	2	sandstone	medium 1	1	123	concentrate	803
468934	Prodesmodon copei	Batrachosauroididae	Prodesmodon	Urodela	14446	Fossilworks	3008	3008	76	75.7	75.85	lenticular	claystone	NA	NA	NA	66	Campanian	no	longer	57.49451372	-65.68789009	10.55	2	claystone	medium 1	1	135	concentrate	3008
483641	Prodesmodon copei	Batrachosauroididae	Prodesmodon	Urodela	14505	Fossilworks	13103	3880	67.3	67.1	67.2	NA	sandstone	yellow	123	1	67	Maastrichtian	no	longer	53.79570316	-65.1904374	10.55	2	sandstone	medium 1	NA	1	concentrate	13103
790038	Prodesmodon copei	Batrachosauroididae	Prodesmodon	Urodela	85498	ETE	28887	28887	70.6	66.043	68.3215	planar lamination,paleosol/pedogenic,fine,gypsiferous,intraclastic	siltstone	NA	NA	2	67	Maastrichtian	no	longer	58.5053884	-64.39257931	10.55	2	siltstone	medium 1	NA	101	concentrate	28887
1147405	Prodesmodon copei	Batrachosauroididae	Prodesmodon	Urodela	14655	Fossilworks	1535	1535	68.1	67.9	68	gray,green	sandstone	NA	NA	NA	67	Maastrichtian	no	longer	60.46140576	-64.59573444	10.55	2	sandstone	medium 1	NA	102		1535
289605	Prosiren elinorae	Prosirenidae	Prosiren	Urodela	14408	Fossilworks	7600	3187	125.45	112.6	119.025	NA	siltstone	NA	NA	3	60	Aptian	no	longer	35.18207659	-39.43540226	12.875	2	siltstone	medium 1	1	12		7600
289739	Prosiren elinorae	Prosirenidae	Prosiren	Urodela	14388	Fossilworks	7600	19641	112.6	99.7	106.15	NA	buff sand	buff	171	7	61	Albian	no	longer	39.3617155	-49.15002101	12.875	2	buff sand	medium 1	1	100		7600
1200530	Pseudobranchus robustus	Sirenidae	Pseudobranchus	Urodela	20593	Fossilworks	50692	3567	0.126	0.012	0.069	NA	sand	different sands and clay and limestone	63	6	80	Pleistocene	no	temporal single	29.96628851	-81.71898346	0.087	1	sand	medium 1	1	12		50692
831965	Regalerpeton weichangensis	NA	Regalerpeton	Urodela	92074	Fossilworks	30990	30990	130	112.6	121.3	tuffaceous	NA	NA	NA	NA	60	Aptian	yes	temporal single	40.38659607	128.7185521	0	1	siltstone	medium 1	NA	NA		30990
652741	Salamandra sansaniensis	Salamandridae	Salamandra	Urodela	58983	PaleoDB	23644	23390	13.65	11.608	12.629	micaceous,quartzose	NA	NA	NA	NA	77	Middle Miocene	no	longer	44.54748253	20.17827439	26.7	6	sandstone	medium 1	NA	NA		23644
220117	Scapherpeton tectum	Scapherpetontidae	Scapherpeton	Urodela	22695	ETE	5929	5929	79.7	79	79.35	NA	sandstone	NA	NA	93	66	Campanian	no	longer	60.66523229	-65.41215611	53	10	sandstone	medium 1	NA	119	concentrate	5929
220123	Scapherpeton tectum	Scapherpetontidae	Scapherpeton	Urodela	22698	ETE	5929	5929	79.7	79	79.35	NA	sandstone	NA	NA	255	66	Campanian	no	longer	60.69210573	-65.55223153	53	10	sandstone	medium 1	NA	119	concentrate	5929
362032	Scapherpeton tectum	Scapherpetontidae	Scapherpeton	Urodela	34302	Fossilworks	9017	9017	79.7	79	79.35	NA	mudstone	NA	NA	334	66	Campanian	no	longer	58.93029437	-65.69151769	53	10	mudstone	medium 1	NA	118		9017
362140	Scapherpeton tectum	Scapherpetontidae	Scapherpeton	Urodela	34303	Fossilworks	9017	9017	79.7	79	79.35	shelly/skeletal	mudstone	NA	NA	15	66	Campanian	no	longer	58.93029437	-65.69151769	53	10	mudstone	medium 1	NA	118		9017
362170	Scapherpeton tectum	Scapherpetontidae	Scapherpeton	Urodela	34305	Fossilworks	9017	9017	79.7	79	79.35	shelly/skeletal	mudstone	NA	NA	136	66	Campanian	no	longer	58.93029437	-65.69151769	53	10	mudstone	medium 1	NA	118		9017
362344	Scapherpeton tectum	Scapherpetontidae	Scapherpeton	Urodela	34307	Fossilworks	9017	9017	79.7	79	79.35	shelly/skeletal	mudstone	NA	NA	122	66	Campanian	no	longer	58.93029437	-65.69151769	53	10	mudstone	medium 1	NA	118		9017
362547	Scapherpeton tectum	Scapherpetontidae	Scapherpeton	Urodela	34310	Fossilworks	9017	9017	79.7	79	79.35	shelly/skeletal	mudstone	NA	NA	27	66	Campanian	no	longer	58.93029437	-65.69151769	53	10	mudstone	medium 1	NA	118		9017
362578	Scapherpeton tectum	Scapherpetontidae	Scapherpeton	Urodela	34311	Fossilworks	9017	9017	79.7	79	79.35	shelly/skeletal	mudstone	NA	NA	5	66	Campanian	no	longer	58.93029437	-65.69151769	53	10	mudstone	medium 1	NA	118		9017
362609	Scapherpeton tectum	Scapherpetontidae	Scapherpeton	Urodela	34312	Fossilworks	9017	9017	79.7	79	79.35	shelly/skeletal	mudstone	NA	NA	5	66	Campanian	no	longer	58.93029437	-65.69151769	53	10	mudstone	medium 1	NA	118		9017
362630	Scapherpeton tectum	Scapherpetontidae	Scapherpeton	Urodela	34313	Fossilworks	9017	9017	79.7	79	79.35	shelly/skeletal	mudstone	NA	NA	10	66	Campanian	no	longer	58.93029437	-65.69151769	53	10	mudstone	medium 1	NA	118		9017
362675	Scapherpeton tectum	Scapherpetontidae	Scapherpeton	Urodela	34315	Fossilworks	9017	9017	79.7	79	79.35	shelly/skeletal	mudstone	NA	NA	69	66	Campanian	no	longer	58.93029437	-65.69151769	53	10	mudstone	medium 1	NA	118		9017
362733	Scapherpeton tectum	Scapherpetontidae	Scapherpeton	Urodela	34319	Fossilworks	9017	9017	84.9	70.6	77.75	shelly/skeletal	mudstone	NA	NA	12	66	Campanian	no	longer	58.93029437	-65.69151769	53	10	mudstone	medium 1	NA	118		9017
362783	Scapherpeton tectum	Scapherpetontidae	Scapherpeton	Urodela	34320	Fossilworks	9017	9017	79.7	79.5	79.6	pebbly	mudstone	NA	NA	144	66	Campanian	no	longer	58.93029437	-65.69151769	53	10	mudstone	medium 1	NA	118		9017
363220	Scapherpeton tectum	Scapherpetontidae	Scapherpeton	Urodela	34321	Fossilworks	9017	9017	79.7	79	79.35	shelly/skeletal	mudstone	NA	NA	45	66	Campanian	no	longer	58.93029437	-65.69151769	53	10	mudstone	medium 1	NA	118		9017
363648	Scapherpeton tectum	Scapherpetontidae	Scapherpeton	Urodela	34322	Fossilworks	9017	9017	79.7	79.5	79.6	shelly/skeletal	mudstone	NA	NA	52	66	Campanian	no	longer	58.93029437	-65.69151769	53	10	mudstone	medium 1	NA	118		9017
457885	Scapherpeton tectum	Scapherpetontidae	Scapherpeton	Urodela	45110	ETE	11749	11749	66.5	66.3	66.4	NA	siltstone	NA	NA	3	67	Maastrichtian	no	longer	56.33308485	-61.99285987	53	10	siltstone	medium 1	NA	124		11749
457932	Scapherpeton tectum	Scapherpetontidae	Scapherpeton	Urodela	45117	ETE	11749	11749	70.6	66.043	68.3215	NA	sandstone	NA	NA	2	67	Maastrichtian	no	longer	56.33308485	-61.99285987	53	10	sandstone	medium 1	NA	124		11749
457970	Scapherpeton tectum	Scapherpetontidae	Scapherpeton	Urodela	45124	ETE	11749	11749	70.6	66.043	68.3215	NA	sandstone	NA	NA	1	67	Maastrichtian	no	longer	56.22852496	-62.12779397	53	10	sandstone	medium 1	NA	124		11749
458017	Scapherpeton tectum	Scapherpetontidae	Scapherpeton	Urodela	45102	ETE	11749	11749	70.6	66.043	68.3215	NA	sandstone	NA	NA	13	67	Maastrichtian	no	longer	56.07336081	-62.2100279	53	10	sandstone	medium 1	NA	124		11749
458095	Scapherpeton tectum	Scapherpetontidae	Scapherpeton	Urodela	45136	ETE	11749	11749	70.6	66.043	68.3215	NA	sandstone	NA	NA	7	67	Maastrichtian	no	longer	56.49988976	-62.11652491	53	10	sandstone	medium 1	NA	124		11749
458120	Scapherpeton tectum	Scapherpetontidae	Scapherpeton	Urodela	45099	PaleoDB	11749	11749	66.9	66.7	66.8	NA	sandstone	NA	NA	8	67	Maastrichtian	no	longer	56.11224712	-62.46472637	53	10	sandstone	medium 1	NA	124		11749
458160	Scapherpeton tectum	Scapherpetontidae	Scapherpeton	Urodela	14610	Fossilworks	11749	1984	66.9	66.7	66.8	NA	sandstone	NA	NA	31	67	Maastrichtian	no	longer	56.04082374	-61.60752462	53	10	sandstone	medium 1	NA	124		11749
458175	Scapherpeton tectum	Scapherpetontidae	Scapherpeton	Urodela	45130	ETE	11749	11749	70.6	66.043	68.3215	NA	sandstone	NA	NA	1	67	Maastrichtian	no	longer	56.49988976	-62.11652491	53	10	sandstone	medium 1	NA	124		11749
458195	Scapherpeton tectum	Scapherpetontidae	Scapherpeton	Urodela	45137	ETE	11749	11749	66.9	66.3	66.6	NA	sandstone	NA	NA	1	67	Maastrichtian	no	longer	56.64416842	-62.36064072	53	10	sandstone	medium 1	NA	124		11749
458210	Scapherpeton tectum	Scapherpetontidae	Scapherpeton	Urodela	45141	ETE	11749	11749	70.6	66.043	68.3215	NA	sandstone	NA	NA	2	67	Maastrichtian	no	longer	56.65710214	-62.34871686	53	10	sandstone	medium 1	NA	124		11749
458238	Scapherpeton tectum	Scapherpetontidae	Scapherpeton	Urodela	45144	ETE	11749	11749	66.9	66.7	66.8	NA	sandstone	NA	NA	20	67	Maastrichtian	no	longer	56.43641776	-62.08160622	53	10	sandstone	medium 1	NA	124		11749
458272	Scapherpeton tectum	Scapherpetontidae	Scapherpeton	Urodela	45145	ETE	11749	11749	66.9	66.7	66.8	NA	sandstone	NA	NA	144	67	Maastrichtian	no	longer	56.43641776	-62.08160622	53	10	sandstone	medium 1	NA	124		11749
459973	Scapherpeton tectum	Scapherpetontidae	Scapherpeton	Urodela	45312	ETE	11749	11749	69.4	66.3	67.85	NA	sandstone	NA	NA	1	67	Maastrichtian	no	longer	56.6592822	-62.35654145	53	10	sandstone	medium 1	NA	124		11749
461712	Scapherpeton tectum	Scapherpetontidae	Scapherpeton	Urodela	45560	ETE	11964	11964	81.3	76.2	78.75	fine	sandstone	NA	NA	202	66	Campanian	no	longer	60.5337068	-65.16801284	53	10	sandstone	medium 1	NA	NA	concentrate	11964
461759	Scapherpeton tectum	Scapherpetontidae	Scapherpeton	Urodela	45561	ETE	11964	42675	81.3	76.2	78.75	NA	sandstone	NA	NA	30	66	Campanian	no	longer	59.04522669	-66.15173731	53	10	sandstone	medium 1	NA	NA	concentrate	11964
461896	Scapherpeton tectum	Scapherpetontidae	Scapherpeton	Urodela	45566	ETE	11964	42675	81.3	76.2	78.75	tabular	sandstone	NA	NA	216	66	Campanian	no	longer	59.03801725	-66.25170696	53	10	sandstone	medium 1	NA	NA	concentrate	11964
461930	Scapherpeton tectum	Scapherpetontidae	Scapherpeton	Urodela	45567	ETE	11964	42675	78.8	78.6	78.7	deformed bedding,lag	sandstone	NA	NA	36	66	Campanian	no	longer	59.04002519	-66.25186724	53	10	sandstone	medium 1	NA	12	concentrate	11964
462888	Scapherpeton tectum	Scapherpetontidae	Scapherpeton	Urodela	45670	ETE	11964	11964	81.3	76.2	78.75	tabular	sandstone	NA	NA	44	66	Campanian	no	longer	59.66673124	-65.5533794	53	10	sandstone	medium 1	NA	NA	concentrate	11964
462958	Scapherpeton tectum	Scapherpetontidae	Scapherpeton	Urodela	45674	ETE	11964	11964	78.8	78.6	78.7	planar lamination,deformed bedding,brown	sandstone	NA	NA	222	66	Campanian	no	longer	59.58490947	-65.40791584	53	10	sandstone	medium 1	NA	NA	concentrate	11964
463800	Scapherpeton tectum	Scapherpetontidae	Scapherpeton	Urodela	45819	ETE	11964	11964	78.8	78.6	78.7	NA	sandstone	NA	NA	188	66	Campanian	no	longer	59.03365071	-65.95239188	53	10	sandstone	medium 1	NA	NA	concentrate	11964
463900	Scapherpeton tectum	Scapherpetontidae	Scapherpeton	Urodela	45821	ETE	11964	11964	81.3	76.2	78.75	NA	sandstone	NA	NA	219	66	Campanian	no	longer	59.03536639	-65.94704933	53	10	sandstone	medium 1	NA	NA	concentrate	11964
463938	Scapherpeton tectum	Scapherpetontidae	Scapherpeton	Urodela	45822	ETE	11964	11964	80.1	76.2	78.15	tabular	sandstone	NA	NA	64	66	Campanian	no	longer	59.57766751	-65.43850689	53	10	sandstone	medium 1	NA	NA	concentrate	11964
464129	Scapherpeton tectum	Scapherpetontidae	Scapherpeton	Urodela	14585	Fossilworks	803	1239	70.6	66.043	68.3215	NA	sandstone	NA	NA	508	67	Maastrichtian	no	longer	53.76648216	-65.35413425	53	10	sandstone	medium 1	1	12;123	concentrate	803
464620	Scapherpeton tectum	Scapherpetontidae	Scapherpeton	Urodela	45892	ETE	11964	11964	81.3	76.2	78.75	brown	sandstone	NA	NA	48	66	Campanian	no	longer	59.57766751	-65.43850689	53	10	sandstone	medium 1	NA	NA	concentrate	11964
464658	Scapherpeton tectum	Scapherpetontidae	Scapherpeton	Urodela	45893	ETE	11964	42675	81.3	76.2	78.75	NA	siltstone	NA	NA	206	66	Campanian	no	longer	59.56162628	-65.47417682	53	10	siltstone	medium 1	NA	NA	concentrate	11964
464691	Scapherpeton tectum	Scapherpetontidae	Scapherpeton	Urodela	45894	ETE	11964	11964	80.9	76.2	78.55	lenticular	sandstone	NA	NA	119	66	Campanian	no	longer	59.57417623	-65.44455461	53	10	sandstone	medium 1	NA	NA	concentrate	11964
464737	Scapherpeton tectum	Scapherpetontidae	Scapherpeton	Urodela	45897	ETE	11964	11964	78.8	78.6	78.7	NA	siltstone	NA	NA	129	66	Campanian	no	longer	59.061822	-65.94188478	53	10	siltstone	medium 1	NA	NA	concentrate	11964
464810	Scapherpeton tectum	Scapherpetontidae	Scapherpeton	Urodela	45899	ETE	11964	42675	78.8	78.6	78.7	lenticular,brown	siltstone	NA	NA	42	66	Campanian	no	longer	59.53266754	-65.42066303	53	10	siltstone	medium 1	NA	NA	concentrate	11964
479449	Scapherpeton tectum	Scapherpetontidae	Scapherpeton	Urodela	47793	PaleoDB	5929	16643	79.7	79	79.35	planar lamination,fine,medium	sandstone	NA	NA	130	66	Campanian	no	longer	60.67826222	-65.49144488	53	10	sandstone	medium 1	NA	119		5929
479475	Scapherpeton tectum	Scapherpetontidae	Scapherpeton	Urodela	47794	PaleoDB	5929	5929	79.2	79	79.1	very fine,fine	sandstone	NA	NA	241	66	Campanian	no	longer	60.70152438	-65.566764	53	10	sandstone	medium 1	NA	119		5929
479501	Scapherpeton tectum	Scapherpetontidae	Scapherpeton	Urodela	47795	PaleoDB	5929	5929	79.2	79	79.1	lenticular,very fine,fine	sandstone	NA	NA	307	66	Campanian	no	longer	60.7117971	-65.25778206	53	10	sandstone	medium 1	NA	119		5929
479580	Scapherpeton tectum	Scapherpetontidae	Scapherpeton	Urodela	47807	PaleoDB	5929	5929	79.7	79	79.35	planar lamination,fine,medium	sandstone	NA	NA	29	66	Campanian	no	longer	60.7076701	-65.5369509	53	10	sandstone	medium 1	NA	119		5929
479615	Scapherpeton tectum	Scapherpetontidae	Scapherpeton	Urodela	47809	PaleoDB	5929	5929	79.2	79	79.1	planar lamination,fine,medium	sandstone	NA	NA	145	66	Campanian	no	longer	60.70815301	-65.54961815	53	10	sandstone	medium 1	NA	119		5929
479645	Scapherpeton tectum	Scapherpetontidae	Scapherpeton	Urodela	47811	PaleoDB	5929	5929	79.7	79	79.35	very fine,fine	sandstone	NA	NA	84	66	Campanian	no	longer	60.69041002	-65.54253178	53	10	sandstone	medium 1	NA	119		5929
479703	Scapherpeton tectum	Scapherpetontidae	Scapherpeton	Urodela	47814	PaleoDB	5929	16643	79.2	79	79.1	planar lamination	sandstone	NA	NA	287	66	Campanian	no	longer	60.76518735	-65.57157758	53	10	sandstone	medium 1	NA	119		5929
479732	Scapherpeton tectum	Scapherpetontidae	Scapherpeton	Urodela	47816	PaleoDB	15455	16643	79.2	79	79.1	planar lamination,fine,medium,sideritic	sandstone	NA	NA	NA	66	Campanian	no	longer	60.6815983	-65.50492783	53	10	sandstone	medium 1	NA	119		15455
480326	Scapherpeton tectum	Scapherpetontidae	Scapherpeton	Urodela	22696	ETE	5929	5929	79.7	79	79.35	NA	sandstone	NA	NA	37	66	Campanian	no	longer	60.6694971	-65.30364291	53	10	sandstone	medium 1	NA	119	concentrate	5929
483532	Scapherpeton tectum	Scapherpetontidae	Scapherpeton	Urodela	14508	Fossilworks	13103	960	70.6	66.043	68.3215	NA	sandstone	NA	NA	4	67	Maastrichtian	no	longer	58.5210996	-64.72052064	53	10	sandstone	medium 1	1	123		13103
483599	Scapherpeton tectum	Scapherpetontidae	Scapherpeton	Urodela	14513	Fossilworks	13103	960	70.6	66.043	68.3215	NA	sandstone	NA	NA	1	67	Maastrichtian	no	longer	58.63669551	-64.87385325	53	10	sandstone	medium 1	NA	1	concentrate	13103
483643	Scapherpeton tectum	Scapherpetontidae	Scapherpeton	Urodela	14505	Fossilworks	13103	3880	67.3	67.1	67.2	NA	sandstone	yellow	123	2	67	Maastrichtian	no	longer	53.79570316	-65.1904374	53	10	sandstone	medium 1	1	123	concentrate	13103
487869	Scapherpeton tectum	Scapherpetontidae	Scapherpeton	Urodela	14525	Fossilworks	13103	960	70.6	66.043	68.3215	NA	sandstone	NA	NA	1	67	Maastrichtian	no	longer	58.44544282	-64.57683896	53	10	sandstone	medium 1	NA	1		13103
487889	Scapherpeton tectum	Scapherpetontidae	Scapherpeton	Urodela	14534	Fossilworks	13103	960	70.6	66.043	68.3215	NA	sandstone	NA	178	1	67	Maastrichtian	no	longer	58.52577197	-64.66765197	53	10	sandstone	medium 1	NA	1		13103
487905	Scapherpeton tectum	Scapherpetontidae	Scapherpeton	Urodela	14535	Fossilworks	13103	960	70.6	66.043	68.3215	NA	sandstone	NA	NA	14	67	Maastrichtian	no	longer	58.51089416	-64.68217741	53	10	sandstone	medium 1	1	123	concentrate	13103
487947	Scapherpeton tectum	Scapherpetontidae	Scapherpeton	Urodela	14536	Fossilworks	13103	960	70.6	66.043	68.3215	NA	sandstone	NA	NA	1	67	Maastrichtian	no	longer	58.52577197	-64.66765197	53	10	sandstone	medium 1	NA	1		13103
487976	Scapherpeton tectum	Scapherpetontidae	Scapherpeton	Urodela	14533	Fossilworks	13103	960	70.6	66.043	68.3215	NA	sandstone	NA	NA	2	67	Maastrichtian	no	longer	58.52577197	-64.66765197	53	10	sandstone	medium 1	1	123		13103
488029	Scapherpeton tectum	Scapherpetontidae	Scapherpeton	Urodela	14546	Fossilworks	13103	960	69.4	67.5	68.45	NA	sandstone	NA	NA	1	67	Maastrichtian	no	longer	58.26608988	-63.90828432	53	10	sandstone	medium 1	NA	1		13103
488048	Scapherpeton tectum	Scapherpetontidae	Scapherpeton	Urodela	14548	Fossilworks	13103	960	70.6	66.043	68.3215	NA	sandstone	NA	NA	1	67	Maastrichtian	no	longer	58.27123656	-63.92736655	53	10	sandstone	medium 1	NA	1		13103
488083	Scapherpeton tectum	Scapherpetontidae	Scapherpeton	Urodela	14549	Fossilworks	13103	960	67.7	67.5	67.6	NA	sandstone	NA	NA	53	67	Maastrichtian	no	longer	58.26608988	-63.90828432	53	10	sandstone	medium 1	1	123	concentrate	13103
488110	Scapherpeton tectum	Scapherpetontidae	Scapherpeton	Urodela	14559	Fossilworks	13103	960	70.6	66.043	68.3215	NA	sandstone	NA	NA	1	67	Maastrichtian	no	longer	58.29449251	-63.73621562	53	10	sandstone	medium 1	NA	1		13103
488153	Scapherpeton tectum	Scapherpetontidae	Scapherpeton	Urodela	14563	Fossilworks	13103	960	70.6	66.043	68.3215	NA	sandstone	NA	NA	1	67	Maastrichtian	no	longer	58.35045702	-63.87391194	53	10	sandstone	medium 1	NA	1		13103
488233	Scapherpeton tectum	Scapherpetontidae	Scapherpeton	Urodela	14570	Fossilworks	803	1239	70.6	66.043	68.3215	NA	sandstone	NA	NA	1	67	Maastrichtian	no	longer	53.85115156	-65.12445572	53	10	sandstone	medium 1	NA	1		803
488240	Scapherpeton tectum	Scapherpetontidae	Scapherpeton	Urodela	14574	Fossilworks	13103	960	70.6	66.043	68.3215	NA	sandstone	NA	NA	4	67	Maastrichtian	no	longer	58.43979401	-64.48587778	53	10	sandstone	medium 1	1	123		13103
488281	Scapherpeton tectum	Scapherpetontidae	Scapherpeton	Urodela	14582	Fossilworks	13103	960	70.6	66.043	68.3215	NA	sandstone	NA	NA	3	67	Maastrichtian	no	longer	58.55882546	-64.36934973	53	10	sandstone	medium 1	1	12	concentrate	13103
488393	Scapherpeton tectum	Scapherpetontidae	Scapherpeton	Urodela	14654	Fossilworks	13103	960	67.3	67.1	67.2	NA	sandstone	NA	NA	8	67	Maastrichtian	no	longer	58.29906384	-63.68367589	53	10	sandstone	medium 1	1	123		13103
488407	Scapherpeton tectum	Scapherpetontidae	Scapherpeton	Urodela	14653	Fossilworks	13103	960	68.6	66.3	67.45	NA	sandstone	NA	NA	2	67	Maastrichtian	no	longer	58.30418769	-63.70261561	53	10	sandstone	medium 1	1	123	concentrate	13103
488571	Scapherpeton tectum	Scapherpetontidae	Scapherpeton	Urodela	14639	Fossilworks	13103	960	70.6	66.043	68.3215	NA	sandstone	NA	NA	9	67	Maastrichtian	no	longer	58.60359539	-65.17261063	53	10	sandstone	medium 1	1	123		13103
488617	Scapherpeton tectum	Scapherpetontidae	Scapherpeton	Urodela	14615	Fossilworks	13103	960	70.6	66.043	68.3215	NA	sandstone	NA	NA	2	67	Maastrichtian	no	longer	58.42954057	-64.4475098	53	10	sandstone	medium 1	1	123		13103
488869	Scapherpeton tectum	Scapherpetontidae	Scapherpeton	Urodela	14613	Fossilworks	13103	960	70.6	66.043	68.3215	NA	siltstone	NA	NA	2	67	Maastrichtian	no	longer	58.59629105	-64.79225558	53	10	siltstone	medium 1	1	123		13103
488875	Scapherpeton tectum	Scapherpetontidae	Scapherpeton	Urodela	14614	Fossilworks	13103	960	70.6	66.043	68.3215	NA	sandstone	NA	NA	1	67	Maastrichtian	no	longer	58.45056513	-64.59604218	53	10	sandstone	medium 1	1	12		13103
520969	Scapherpeton tectum	Scapherpetontidae	Scapherpeton	Urodela	14805	Fossilworks	829	829	66.043	63.3	64.6715	NA	sandstone	NA	123	1	68	Danian	no	longer	54.16480909	-72.58571649	53	10	sandstone	medium 1	1	12		829
521027	Scapherpeton tectum	Scapherpetontidae	Scapherpeton	Urodela	14621	Fossilworks	1921	1921	70.6	66.043	68.3215	NA	siltstone	NA	NA	NA	67	Maastrichtian	no	longer	56.18431475	-58.97482315	53	10	siltstone	medium 1	NA	12		1921
545140	Scapherpeton tectum	Scapherpetontidae	Scapherpeton	Urodela	14527	Fossilworks	803	1239	70.6	66.043	68.3215	NA	sandstone and lignites	NA	123	1	67	Maastrichtian	no	longer	53.61898138	-65.2825539	53	10	sandstone and lignites	medium 1	NA	12		803
649695	Scapherpeton tectum	Scapherpetontidae	Scapherpeton	Urodela	14874	Fossilworks	23573	23573	63.3	61.7	62.5	NA	sandstone	NA	NA	1	68	Danian	no	longer	55.11341377	-66.74332764	53	10	sandstone	medium 1	1	12		23573
790036	Scapherpeton tectum	Scapherpetontidae	Scapherpeton	Urodela	85498	ETE	28887	28887	70.6	66.043	68.3215	planar lamination,paleosol/pedogenic,fine,gypsiferous,intraclastic	siltstone	NA	NA	4	67	Maastrichtian	no	longer	58.5053884	-64.39257931	53	10	siltstone	medium 1	NA	101	concentrate	28887
819356	Scapherpeton tectum	Scapherpetontidae	Scapherpeton	Urodela	14552	Fossilworks	13103	960	70.6	66.043	68.3215	NA	sandstone	NA	NA	1	67	Maastrichtian	no	longer	58.52475995	-64.52359191	53	10	sandstone	medium 1	NA	1		13103
1147403	Scapherpeton tectum	Scapherpetontidae	Scapherpeton	Urodela	14655	Fossilworks	1535	1535	68.1	67.9	68	gray,green	sandstone	NA	NA	NA	67	Maastrichtian	no	longer	60.46140576	-64.59573444	53	10	sandstone	medium 1	NA	102		1535
1200529	Siren hesterna	Sirenidae	Siren	Urodela	18597	Fossilworks	50692	6560	20.43	15.97	18.2	NA	NA	NA	NA	NA	76	Lower Miocene	yes	temporal single	32.31249723	-74.36304725	0	1	sandstone	medium 1	NA	NA		50692
1069417	Albanerpeton gracilis	Albanerpetontidae	Albanerpeton	Allocaudata	67872	ETE	42675	19348	84.9	70.6	77.75	"cross stratification"	NA	NA	NA	12	66	Campanian	no	temporal single	60.70011204	-65.55851033	7	1	sandstone	medium 2	1	227		42675
1069419	Albanerpeton gracilis	Albanerpetontidae	Albanerpeton	Allocaudata	67873	ETE	42675	19348	84.9	70.6	77.75	"cross stratification"	NA	NA	NA	1	66	Campanian	no	temporal single	60.72039821	-65.22477088	7	1	sandstone	medium 2	NA	1		42675
1147004	Albanerpeton nexuosus	Albanerpetontidae	Albanerpeton	Allocaudata	13142	PaleoDB	42675	4377	69.4	69.2	69.3	current ripples	NA	NA	NA	1	67	Maastrichtian	no	longer	58.42520415	-63.31858327	17.0285	3	sandstone	medium 2	NA	1		42675
789052	Crossotelos annulatus	Urocordylidae	Crossotelos	Lepospondyli	85299	PaleoDB	28758	28758	290.1	272.5	281.3	grading	NA	NA	NA	1	33	Kungurian	no	longer	0.403571837	-29.57389185	3.5	2	grainstone	medium 2	NA	1		28758
289336	Cymatorhiza kittsi	Gymnarthridae	Cymatorhiza	Lepospondyli	27574	Fossilworks	7597	7597	272.5	265	268.75	fine	conglomerate/sandstone	fine grained conglomerate	1	1	34	Roadian-Wordian	yes	temporal single	7.848929095	-24.849533	0	1	conglomerate/sandstone	medium 2	1	93		7597
985888	Aralobatrachus robustus	Discoglossidae	Aralobatrachus	Salientia	46959	ETE	18862	38131	94.3	89.3	91.8	NA	sandstone	current signs, channel fill	180	2	63	Turonian	no	longer	35.92976291	70.46982967	4.25	2	sandstone	medium 2	1	12		18862
985889	Aralobatrachus robustus	Discoglossidae	Aralobatrachus	Salientia	58168	ETE	18862	38131	94.3	89.3	91.8	"cross stratification"	sandstone	current signs	NA	10	63	Turonian	no	longer	35.92976291	70.46982967	4.25	2	sandstone	medium 2	1	12		18862
735475	Beelzebufo ampinga	NA	Beelzebufo	Salientia	78931	Fossilworks	26523	26523	70.6	66.043	68.3215	NA	sandstone	current signs	181	1	67	Maastrichtian	no	temporal single	-36.56272196	43.75348156	0	1	sandstone	medium 2	NA	1;77		26523
1192699	Beelzebufo ampinga	NA	Beelzebufo	Salientia	96692	PaleoDB	49974	32931	70.6	66.043	68.3215	NA	sandstone	current signs	181	1	67	Maastrichtian	no	temporal single	-36.55777692	43.75509918	0	1	sandstone	medium 2	NA	1;77		49974
1192700	Beelzebufo ampinga	NA	Beelzebufo	Salientia	154139	NA	49974	49974	70.6	66.043	68.3215	NA	sandstone	current signs	181	3	67	Maastrichtian	no	temporal single	-36.55777692	43.75509918	0	1	sandstone	medium 2	NA	1;77		49974
1192708	Beelzebufo ampinga	NA	Beelzebufo	Salientia	154142	NA	49974	49974	70.6	66.043	68.3215	NA	sandstone	current signs	181	1	67	Maastrichtian	no	temporal single	-36.56034116	43.74929104	0	1	sandstone	medium 2	NA	1;77		49974
1192709	Beelzebufo ampinga	NA	Beelzebufo	Salientia	154143	NA	49974	49974	70.6	66.043	68.3215	NA	sandstone	current signs	181	1	67	Maastrichtian	no	temporal single	-36.55777403	43.76853197	0	1	sandstone	medium 2	NA	1;77		49974
1192710	Beelzebufo ampinga	NA	Beelzebufo	Salientia	154144	NA	49974	49974	70.6	66.043	68.3215	NA	sandstone	current signs	181	1	67	Maastrichtian	no	temporal single	-36.56549697	43.75332106	0	1	sandstone	medium 2	NA	1;77		49974
1192714	Beelzebufo ampinga	NA	Beelzebufo	Salientia	154148	NA	49974	49974	70.6	66.043	68.3215	NA	sandstone	current signs	181	1	67	Maastrichtian	no	temporal single	-36.616163	43.11214955	0	1	sandstone	medium 2	NA	1;77		49974
286993	Bufo kuhrei	Bufonidae	Bufo	Salientia	18284	Fossilworks	706	25657	15.97	13.6	14.785	"cross stratification"	NA	NA	NA	NA	77	Middle Miocene	yes	temporal single	45.81244016	-93.76904936	0	1	sandstone	medium 2	NA	NA		706
148357	Eopelobates grandis	Pelobatidae	Eopelobates	Salientia	13097	PaleoDB	4366	4366	37.2	33.9	35.55	NA	sandstone	cross-stratification	232	1	73	Priabonian	yes	temporal single	49.28460442	-85.19973864	0	1	sandstone	medium 2	4	146		4366
985910	Estesina elegans	Discoglossidae	Estesina	Salientia	58168	ETE	18862	38131	94.3	89.3	91.8	"cross stratification"	NA	NA	NA	1	63	Turonian	no	longer	35.92976291	70.46982967	4.25	2	sandstone	medium 2	NA	1		18862
985868	Gobiates asiaticus	Gobiatidae	Gobiates	Salientia	58168	ETE	18862	38131	94.3	89.3	91.8	"cross stratification"	sandstone	current signs	NA	1	63	Turonian	yes	temporal single	35.92976291	70.46982967	0	1	sandstone	medium 2	NA	1		18862
985870	Gobiates kizylkumensis	Gobiatidae	Gobiates	Salientia	58168	ETE	18862	38131	94.3	89.3	91.8	"cross stratification"	sandstone	current signs	NA	1	63	Turonian	no	longer	35.92976291	70.46982967	4.25	2	sandstone	medium 2	NA	1		18862
985866	Gobiates tatarinovi	Gobiatidae	Gobiates	Salientia	58168	ETE	18862	38131	94.3	89.3	91.8	"cross stratification"	NA	NA	NA	1	63	Turonian	yes	temporal single	35.92976291	70.46982967	0	1	sandstone	medium 2	NA	1		18862
985876	Gobiatoides parvus	Gobiatidae	Gobiatoides	Salientia	58168	ETE	18862	38131	94.3	89.3	91.8	"cross stratification"	NA	NA	NA	1	63	Turonian	yes	temporal single	35.92976291	70.46982967	0	1	sandstone	medium 2	NA	1		18862
1292579	Hensonbatrachus kermiti	NA	Hensonbatrachus	Salientia	22697	ETE	56071	16643	79.7	79.5	79.6	current ripples	NA	NA	NA	NA	66	Campanian	no	temporal single	60.77726811	-65.63722308	5	1	sandstone	medium 2	NA	NA	concentrate	56071
985885	Kizylkuma antiqua	Discoglossidae	Kizylkuma	Salientia	58168	ETE	18862	38131	94.3	89.3	91.8	"cross stratification"	NA	NA	NA	3	63	Turonian	no	longer	35.92976291	70.46982967	4.25	2	sandstone	medium 2	NA	1		18862
1217137	Palaeobatrachus occidentalis	Palaeobatrachidae	Palaeobatrachus	Salientia	13142	PaleoDB	52044	4377	69.4	69.2	69.3	current ripples	sandstone	current signs	NA	1	67	Maastrichtian	no	longer	58.42520415	-63.31858327	5.7	2	sandstone	medium 2	NA	1		52044
970477	Paralatonia transylvanica	Discoglossidae	Paralatonia	Salientia	67818	ETE	37254	19377	70.6	66.043	68.3215	concretionary,micaceous,pyritic,black,gray,blue	mudstone	NA	NA	2	67	Maastrichtian	no	temporal single	25.16541867	28.89306339	0	1	mudstone	medium 2	1	129		37254
985908	Procerobatrachus paulus	Discoglossidae	Procerobatrachus	Salientia	58168	ETE	18862	38131	94.3	89.3	91.8	"cross stratification"	sandstone	current signs	NA	1	63	Turonian	yes	temporal single	35.92976291	70.46982967	0	1	sandstone	medium 2	NA	1		18862
286996	Pseudacris nordensis	Hylidae	Pseudacris	Salientia	18284	Fossilworks	7555	25657	15.97	13.6	14.785	"cross stratification"	sandstone	current signs	NA	1	77	Middle Miocene	no	temporal single	45.81244016	-93.76904936	0	1	sandstone	medium 2	1	139		7555
985895	Saevesoederberghia egredia	Discoglossidae	Saevesoederberghia	Salientia	58168	ETE	18862	38131	94.3	89.3	91.8	"cross stratification"	sandstone	current signs	NA	3	63	Turonian	no	longer	35.92976291	70.46982967	4.25	2	sandstone	medium 2	NA	1		18862
286989	Scaphiopus wardorum	Pelobatidae	Scaphiopus	Salientia	18284	Fossilworks	7565	25657	15.97	13.6	14.785	"cross stratification"	sandstone	current signs	NA	12	77	Middle Miocene	no	longer	45.81244016	-93.76904936	7.535	2	sandstone	medium 2	1	85		7565
459545	Tyrrellbatrachus brinkmani	NA	Tyrrellbatrachus	Salientia	45262	Fossilworks	56016	5929	79.2	79	79.1	lenticular,"cross stratification",planar lamination,medium,intraclastic	NA	NA	NA	20	66	Campanian	no	temporal single	60.68935818	-65.54796069	1.6	1	sandstone	medium 2	1	218		56016
1291764	Tyrrellbatrachus brinkmani	NA	Tyrrellbatrachus	Salientia	67873	ETE	56016	19348	84.9	70.6	77.75	"cross stratification"	NA	NA	NA	NA	66	Campanian	no	temporal single	60.72039821	-65.22477088	1.6	1	sandstone	medium 2	NA	NA		56016
1094570	Uberabatrachus carvalhoi	Ceratophryidae	Uberabatrachus	Salientia	32346	ETE	44145	8728	70.6	66.043	68.3215	"cross stratification"	sandstone	current signs	NA	1	67	Maastrichtian	yes	temporal single	-23.85881786	-29.63483938	0	1	sandstone	medium 2	4	151		44145
840357	Benthosuchus sushkini	Benthosuchidae	Benthosuchus	Temnospondyli	93203	PaleoDB	28844	28844	251.3	247.2	249.25	"cross stratification",gray	NA	NA	NA	1	39	Olenekian	yes	temporal single	39.68951369	58.43104566	0	1	sandstone	medium 2	NA	1		28844
846842	Benthosuchus uralensis	Benthosuchidae	Benthosuchus	Temnospondyli	37037	Fossilworks	28844	9808	252.3	251.3	251.8	"cross stratification",medium,pebbly,brown,yellow	NA	NA	NA	1	38	Induan	yes	temporal single	38.50926425	61.14060284	0	1	sandstone	medium 2	NA	1		28844
788204	Broiliellus novomexicanus	Dissorophidae	Broiliellus	Temnospondyli	34761	Fossilworks	28637	43845	303.4	268	285.7	NA	sandstone/conglomerate	chocolate-colored sandstones and fine conglomerate	186	NA	32	Artinskian	yes	temporal single	4.453305342	-33.81141867	0	1	sandstone/conglomerate	medium 2	NA	NA		28637
881090	Cyclotosaurus ebrachensis	Capitosauroidea	Cyclotosaurus	Temnospondyli	97738	PaleoDB	31149	31149	235	221.5	228.25	wave ripples,fine,green,white	NA	NA	NA	1	42	Carnian	yes	temporal single	29.60479785	25.96298221	0	1	sandstone	medium 2	NA	1		31149
558338	Cyclotosaurus leptognathus	Capitosauroidea	Cyclotosaurus	Temnospondyli	57944	ETE	9050	51968	247.2	242	244.6	"cross stratification",fine,brown,red	NA	NA	NA	4	40	Anisian	yes	temporal single	29.55313207	20.31275703	0	1	sandstone	medium 2	2	1		9050
558339	Cyclotosaurus pachygnathus	Capitosauroidea	Cyclotosaurus	Temnospondyli	57944	ETE	9050	51968	247.2	242	244.6	"cross stratification",fine,brown,red	NA	NA	NA	4	40	Anisian	no	temporal single	29.55313207	20.31275703	0	1	sandstone	medium 2	1	1		NA
1307512	Dasyceps bucklandi	Zatracheidae	Dasyceps	Temnospondyli	80783	PaleoDB	57259	30063	298.9	295	296.95	NA	sandstone and conglomerates	The Kenilworth Sandstone Formation is represented mainly by coarse grained siliciclastics (sandstones, conglomerates, breccias) deposited by freshwater action	1	1	30	Asselian	yes	temporal single	6.65260018	13.50677419	0	1	sandstone and conglomerates	medium 2	NA	1		57259
787580	Eryops megacephalus	Eryopidae	Eryops	Temnospondyli	79815	PaleoDB	28557	28557	290.1	268	279.05	"cross stratification",coarse,red or brown	NA	NA	NA	9	33	Kungurian	no	longer	2.261464656	-26.84687053	5.75	2	sandstone	medium 2	1	228		28557
787562	Eryops willistoni	Eryopidae	Eryops	Temnospondyli	79815	PaleoDB	28557	28557	290.1	268	279.05	"cross stratification",coarse,red or brown	NA	NA	NA	1	33	Kungurian	yes	temporal single	2.261464656	-26.84687053	0	1	sandstone	medium 2	NA	1		28557
877608	Eryosuchus antiquus	Capitosauridae	Eryosuchus	Temnospondyli	97410	PaleoDB	28828	34263	247.2	242	244.6	"cross stratification",medium,gray,green,red	NA	NA	NA	1	40	Anisian	yes	temporal single	40.96813891	60.4453455	0	1	sandstone	medium 2	NA	1		NA
877600	Eryosuchus garjainovi	Capitosauroidea	Eryosuchus	Temnospondyli	97409	PaleoDB	28828	28844	247.2	242	244.6	"cross stratification",fine,yellow	NA	NA	NA	10	40	Anisian	no	temporal single	41.08709444	60.22525487	0	1	sandstone	medium 2	3	12		28828
790215	Konzhukovia vetusta	Archegosauridae	Konzhukovia	Temnospondyli	85487	PaleoDB	14547	14547	268	265	266.5	"cross stratification"	NA	NA	NA	NA	34	Roadian-Wordian	yes	temporal single	27.59825432	51.66190424	0	1	sandstone	medium 2	NA	NA		14547
881093	Metoposaurus diagnosticus	Metoposauridae	Metoposaurus	Temnospondyli	97738	PaleoDB	33402	31149	235	221.5	228.25	wave ripples,fine,green,white	NA	NA	NA	NA	42	Carnian	no	longer	29.60479785	25.96298221	14.7	2	sandstone	medium 2	NA	NA		33402
840366	Parotosuchus orientalis	NA	Parotosuchus	Temnospondyli	93205	PaleoDB	28844	28844	251.3	247.2	249.25	"cross stratification",pebbly,gray,yellow	NA	NA	NA	NA	39	Olenekian	no	temporal single	39.15682242	61.2279671	0	1	sandstone	medium 2	NA	NA		28844
877603	Plagioscutum ochevi	Plagiosauridae	Plagioscutum	Temnospondyli	97409	PaleoDB	28844	28844	247.2	242	244.6	"cross stratification",fine,yellow	NA	NA	NA	NA	40	Anisian	no	temporal single	41.08709444	60.22525487	0	1	sandstone	medium 2	NA	NA		28844
877630	Plagioscutum ochevi	Plagiosauridae	Plagioscutum	Temnospondyli	97414	PaleoDB	28844	38051	247.2	242	244.6	"cross stratification",gray	NA	NA	NA	NA	40	Anisian	no	temporal single	41.90909196	59.8317218	0	1	sandstone	medium 2	NA	NA		28844
877636	Plagioscutum ochevi	Plagiosauridae	Plagioscutum	Temnospondyli	97415	PaleoDB	28844	38051	247.2	242	244.6	"cross stratification",gray,yellow	NA	NA	NA	NA	40	Anisian	no	temporal single	41.34152551	58.24792433	0	1	sandstone	medium 2	NA	NA		28844
877609	Plagiosternum paraboliceps	Plagiosauridae	Plagiosternum	Temnospondyli	97410	PaleoDB	28844	34263	247.2	242	244.6	"cross stratification",medium,gray,green,red	NA	NA	NA	NA	40	Anisian	no	temporal single	40.96813891	60.4453455	0	1	sandstone	medium 2	NA	NA		28844
877637	Plagiosternum paraboliceps	Plagiosauridae	Plagiosternum	Temnospondyli	97415	PaleoDB	28844	38051	247.2	242	244.6	"cross stratification",gray,yellow	NA	NA	NA	1	40	Anisian	no	temporal single	41.34152551	58.24792433	0	1	sandstone	medium 2	NA	1		28844
877650	Plagiosternum paraboliceps	Plagiosauridae	Plagiosternum	Temnospondyli	97417	PaleoDB	28844	28844	247.2	242	244.6	"cross stratification",medium,red,yellow	NA	NA	NA	NA	40	Anisian	no	temporal single	41.34152551	58.24792433	0	1	sandstone	medium 2	NA	NA		28844
840368	Rhytidosteus capensis	Rhytidosteidae	Rhytidosteus	Temnospondyli	93205	PaleoDB	28844	28844	251.3	247.2	249.25	"cross stratification",pebbly,gray,yellow	NA	NA	NA	NA	39	Olenekian	no	longer	39.15682242	61.2279671	1.4	2	sandstone	medium 2	NA	NA		28844
787561	Trimerorhachis insignis	NA	Trimerorhachis	Temnospondyli	79815	PaleoDB	28557	28557	290.1	268	279.05	"cross stratification",coarse,red or brown	NA	NA	NA	9	33	Kungurian	no	longer	2.261464656	-26.84687053	8.8	2	sandstone	medium 2	2	228		28557
796034	Uruyiella liminea	Laidleriidae	Uruyiella	Temnospondyli	86401	PaleoDB	29121	29107	259	247.2	253.1	red or brown	sand/conglomerate	NA	1	1	37	Changhsingian	yes	temporal single	-37.58656574	-17.07789926	0	1	sand/conglomerate	medium 2	NA	1		29121
855789	Wellesaurus peabodyi	Mastodonsauridae	Wellesaurus	Temnospondyli	95109	PaleoDB	32378	37010	251.3	247.2	249.25	NA	sandstone	NA	123	1	39	Olenekian	no	temporal single	18.69751706	-34.05995774	0	1	sandstone	medium 2	NA	1		32378
286988	Ambystoma minshalli	Ambystomatidae	Ambystoma	Urodela	18284	Fossilworks	25657	25657	15.97	13.6	14.785	"cross stratification"	sandstone	current signs	NA	6	77	Middle Miocene	no	temporal single	45.81244016	-93.76904936	0	1	sandstone	medium 2	1	12		25657
287339	Ambystoma minshalli	Ambystomatidae	Ambystoma	Urodela	18442	Fossilworks	7565	3503	15.97	13.6	14.785	NA	sandstone	current signs	NA	NA	77	Middle Miocene	no	temporal single	45.86908432	-94.57287925	0	1	sandstone	medium 2	NA	154		7565
287793	Ambystoma minshalli	Ambystomatidae	Ambystoma	Urodela	27481	Fossilworks	733	733	15.97	13.6	14.785	"cross stratification",pebbly,brown,green	sandstone	current signs	NA	2	77	Middle Miocene	no	temporal single	43.50596686	-92.86990853	0	1	sandstone	medium 2	NA	NA		733
288101	Ambystoma minshalli	Ambystomatidae	Ambystoma	Urodela	18303	Fossilworks	1717	1717	15.97	13.6	14.785	NA	sandstone	current signs	NA	1	77	Middle Miocene	no	temporal single	46.51273901	-92.74495832	0	1	sandstone	medium 2	1	73		1717
286986	Andrias matthewi	Cryptobranchidae	Andrias	Urodela	18284	Fossilworks	25657	25657	15.97	13.6	14.785	"cross stratification"	sandstone	current signs	NA	2	77	Middle Miocene	no	longer	45.81244016	-93.76904936	5.065	2	sandstone	medium 2	1	12		25657
287363	Andrias matthewi	Cryptobranchidae	Andrias	Urodela	17923	Fossilworks	7566	3558	19.9	19.8	19.85	NA	sandstone	current signs	NA	2	76	Lower Miocene	no	longer	47.09061233	-93.95284412	5.065	2	sandstone	medium 2	1	12		7566
559658	Eoscapherpeton asiaticum	Cryptobranchidae	Eoscapherpeton	Urodela	46959	ETE	16510	38131	94.3	89.3	91.8	NA	sandstone	current signs, channel fill	180	1	63	Turonian	no	temporal single	35.92976291	70.46982967	0	1	sandstone	medium 2	NA	1		16510
149311	Habrosaurus dilatus	Sirenidae	Habrosaurus	Urodela	13142	PaleoDB	4381	4377	69.4	69.2	69.3	current ripples	sandstone	current signs	NA	9	67	Maastrichtian	no	longer	58.42520415	-63.31858327	12.9	3	sandstone	medium 2	1	103		4381
287923	Habrosaurus dilatus	Sirenidae	Habrosaurus	Urodela	14557	Fossilworks	774	774	70.6	66.043	68.3215	"cross stratification",gray	sandstone	current signs	NA	NA	67	Maastrichtian	no	longer	53.85065642	-64.92080151	12.9	3	sandstone	medium 2	NA	163		774
480365	Habrosaurus dilatus	Sirenidae	Habrosaurus	Urodela	14458	Fossilworks	13103	2237	75.5	75.3	75.4	ferruginous,pebbly	sandstone	current signs	NA	1	66	Campanian	no	longer	52.2963171	-66.36941035	12.9	3	sandstone	medium 2	NA	1	concentrate	13103
487998	Habrosaurus dilatus	Sirenidae	Habrosaurus	Urodela	14538	Fossilworks	803	1239	70.6	66.043	68.3215	"cross stratification"	sandstone	current signs	NA	1	67	Maastrichtian	no	longer	53.78058839	-65.20218927	12.9	3	sandstone	medium 2	NA	1	concentrate	803
488164	Habrosaurus dilatus	Sirenidae	Habrosaurus	Urodela	14566	Fossilworks	803	14177	70.6	66.043	68.3215	"cross stratification"	sandstone	current signs	NA	12	67	Maastrichtian	no	longer	53.73451813	-65.18566841	12.9	3	sandstone	medium 2	NA	122	concentrate	803
488260	Habrosaurus dilatus	Sirenidae	Habrosaurus	Urodela	14577	Fossilworks	13103	1239	70.6	66.043	68.3215	"cross stratification"	sandstone	current signs	NA	1	67	Maastrichtian	no	longer	53.85633135	-65.21099963	12.9	3	sandstone	medium 2	NA	1	concentrate	13103
488976	Habrosaurus dilatus	Sirenidae	Habrosaurus	Urodela	14596	Fossilworks	803	1239	70.6	66.043	68.3215	"cross stratification",brown,yellow	sandstone	current signs	NA	1	67	Maastrichtian	no	longer	53.77561785	-65.25146369	12.9	3	sandstone	medium 2	NA	1		803
545123	Habrosaurus dilatus	Sirenidae	Habrosaurus	Urodela	14522	Fossilworks	803	1239	70.6	66.043	68.3215	"cross stratification"	sandstone	current signs	NA	1	67	Maastrichtian	no	longer	53.8918548	-65.273961	12.9	3	sandstone	medium 2	NA	1		803
545141	Habrosaurus dilatus	Sirenidae	Habrosaurus	Urodela	14524	Fossilworks	803	1239	70.6	66.043	68.3215	"cross stratification"	sandstone	current signs	NA	1	67	Maastrichtian	no	longer	53.83619047	-65.20417375	12.9	3	sandstone	medium 2	NA	1		803
700811	Habrosaurus dilatus	Sirenidae	Habrosaurus	Urodela	75296	ETE	2236	2236	70.2	70	70.1	NA	sandstone	sandstone is primary rocktype secondary is shale	231	1	67	Maastrichtian	no	longer	53.36695814	-68.7054525	12.9	3	sandstone	medium 2	NA	1		2236
984091	Horezmia gracile	Scapherpetontidae	Horezmia	Urodela	58208	ETE	19868	25546	105.3	99.7	102.5	pebbly	sandstone	NA	NA	NA	61	Albian	no	longer	34.23167808	81.14681355	5.5	2	sandstone	medium 2	NA	45		NA
403049	Kababisha humarensis	Sirenidae	Kababisha	Urodela	38682	PaleoDB	38087	39507	99.7	94.3	97	"cross stratification",coarse	sandstone	current signs	NA	2	62	Cenomanian	yes	temporal single	1.086387861	33.57578983	0	1	sandstone	medium 2	NA	108		38087
403154	Kababisha sudanensis	Sirenidae	Kababisha	Urodela	38682	PaleoDB	38087	39507	99.7	94.3	97	"cross stratification",coarse	sandstone	current signs	NA	5	62	Cenomanian	yes	temporal single	1.086387861	33.57578983	0	1	sandstone	medium 2	1	108		38087
841558	Nesovtriton mynbulakensis	NA	Nesovtriton	Urodela	58168	ETE	31565	38131	94.3	89.3	91.8	"cross stratification"	sandstone	current signs	NA	6	63	Turonian	no	longer	35.92976291	70.46982967	4.25	2	sandstone	medium 2	1	114		31565
149312	Opisthotriton kayi	Batrachosauroididae	Opisthotriton	Urodela	13142	PaleoDB	4381	4377	69.4	69.2	69.3	current ripples	sandstone	current signs	NA	107	67	Maastrichtian	no	longer	58.42520415	-63.31858327	21.95	4	sandstone	medium 2	1	103		4381
287921	Opisthotriton kayi	Batrachosauroididae	Opisthotriton	Urodela	14557	Fossilworks	774	774	70.6	66.043	68.3215	"cross stratification",gray	sandstone	current signs	NA	NA	67	Maastrichtian	no	longer	53.85065642	-64.92080151	21.95	4	sandstone	medium 2	NA	163		774
459311	Opisthotriton kayi	Batrachosauroididae	Opisthotriton	Urodela	45238	Fossilworks	5929	5929	79.2	79	79.1	current ripples,medium,pebbly,intraclastic	sandstone	current signs	NA	39	66	Campanian	no	longer	60.67493085	-65.53977129	21.95	4	sandstone	medium 2	NA	119		5929
459334	Opisthotriton kayi	Batrachosauroididae	Opisthotriton	Urodela	45240	Fossilworks	5929	5929	79.2	79	79.1	tabular,"cross stratification",lag,pebbly,intraclastic	sandstone	current signs	NA	61	66	Campanian	no	longer	60.69340902	-65.54616113	21.95	4	sandstone	medium 2	NA	119		5929
459496	Opisthotriton kayi	Batrachosauroididae	Opisthotriton	Urodela	45260	Fossilworks	5929	5929	79.2	79	79.1	"cross stratification",lag,fine,pebbly,intraclastic	sandstone	current signs	NA	2	66	Campanian	no	longer	60.67105938	-65.52264849	21.95	4	sandstone	medium 2	1	119		5929
459519	Opisthotriton kayi	Batrachosauroididae	Opisthotriton	Urodela	45261	Fossilworks	5929	5929	79.2	79	79.1	"cross stratification",lag,fine,medium,pebbly	sandstone	current signs	NA	39	66	Campanian	no	longer	60.67607824	-65.48704983	21.95	4	sandstone	medium 2	NA	119		5929
459547	Opisthotriton kayi	Batrachosauroididae	Opisthotriton	Urodela	45262	Fossilworks	5929	5929	79.2	79	79.1	lenticular,"cross stratification",planar lamination,medium,intraclastic	sandstone	current signs	NA	48	66	Campanian	no	longer	60.68935818	-65.54796069	21.95	4	sandstone	medium 2	NA	119		5929
459574	Opisthotriton kayi	Batrachosauroididae	Opisthotriton	Urodela	45264	Fossilworks	5929	16643	79.2	79	79.1	lag,fine,medium,pebbly,intraclastic	sandstone	NA	NA	41	66	Campanian	no	longer	60.68660083	-65.5392615	21.95	4	sandstone	medium 2	NA	119		5929
461823	Opisthotriton kayi	Batrachosauroididae	Opisthotriton	Urodela	45564	ETE	11964	11964	81.3	81.1	81.2	wave ripples,planar lamination,fine,pebbly	sandstone	current signs	NA	29	66	Campanian	no	longer	59.04598426	-66.1539435	21.95	4	sandstone	medium 2	NA	NA	concentrate	11964
461860	Opisthotriton kayi	Batrachosauroididae	Opisthotriton	Urodela	45565	ETE	11964	11964	81.3	76.2	78.75	current ripples	sandstone	NA	NA	76	66	Campanian	no	longer	59.83927408	-65.53514585	21.95	4	sandstone	medium 2	NA	NA	concentrate	11964
462921	Opisthotriton kayi	Batrachosauroididae	Opisthotriton	Urodela	45671	ETE	11964	11964	80.1	76.2	78.15	lenticular,current ripples,fine	sandstone	current signs	NA	19	66	Campanian	no	longer	59.56569806	-65.42637804	21.95	4	sandstone	medium 2	NA	NA	concentrate	11964
463867	Opisthotriton kayi	Batrachosauroididae	Opisthotriton	Urodela	45820	ETE	11964	11964	81.3	76.2	78.75	lenticular,current ripples	sandstone	current signs	NA	68	66	Campanian	no	longer	59.04820723	-66.11565172	21.95	4	sandstone	medium 2	NA	NA	concentrate	11964
464777	Opisthotriton kayi	Batrachosauroididae	Opisthotriton	Urodela	45898	ETE	11964	11964	80.9	76.2	78.55	lenticular,"cross stratification",deformed bedding,intraclastic	sandstone	current signs	NA	11	66	Campanian	no	longer	59.06860969	-65.93878873	21.95	4	sandstone	medium 2	NA	NA	concentrate	11964
479400	Opisthotriton kayi	Batrachosauroididae	Opisthotriton	Urodela	47784	PaleoDB	5929	5929	79.2	79	79.1	current ripples,intraclastic	sandstone	current signs	NA	4	66	Campanian	no	longer	60.7590542	-65.64426024	21.95	4	sandstone	medium 2	NA	119		5929
479671	Opisthotriton kayi	Batrachosauroididae	Opisthotriton	Urodela	47812	PaleoDB	5929	5929	79.7	79	79.35	NA	not reported	NA	NA	8	66	Campanian	no	longer	60.69354702	-65.56519928	21.95	4	not reported	medium 2	NA	119		5929
480288	Opisthotriton kayi	Batrachosauroididae	Opisthotriton	Urodela	22697	ETE	5929	16643	79.7	79.5	79.6	current ripples	sandstone	current signs	NA	61	66	Campanian	no	longer	60.77726811	-65.63722308	21.95	4	sandstone	medium 2	NA	119	concentrate	5929
488008	Opisthotriton kayi	Batrachosauroididae	Opisthotriton	Urodela	14538	Fossilworks	803	1239	70.6	66.043	68.3215	"cross stratification"	sandstone	current signs	NA	3	67	Maastrichtian	no	longer	53.78058839	-65.20218927	21.95	4	sandstone	medium 2	1	123	concentrate	803
488172	Opisthotriton kayi	Batrachosauroididae	Opisthotriton	Urodela	14566	Fossilworks	803	14177	70.6	66.043	68.3215	"cross stratification"	sandstone	current signs	NA	2	67	Maastrichtian	no	longer	53.73451813	-65.18566841	21.95	4	sandstone	medium 2	1	123	concentrate	803
488262	Opisthotriton kayi	Batrachosauroididae	Opisthotriton	Urodela	14577	Fossilworks	13103	1239	70.6	66.043	68.3215	"cross stratification"	sandstone	current signs	NA	1	67	Maastrichtian	no	longer	53.85633135	-65.21099963	21.95	4	sandstone	medium 2	1	123	concentrate	13103
790060	Opisthotriton kayi	Batrachosauroididae	Opisthotriton	Urodela	85499	ETE	28887	28887	70.6	66.043	68.3215	tabular,medium,concretionary,ferruginous,intraclastic	sandstone	NA	NA	8	67	Maastrichtian	no	longer	58.5053884	-64.39257931	21.95	4	sandstone	medium 2	NA	NA	concentrate	28887
986697	Palaeoproteus gallicus	Batrachosauroididae	Palaeoproteus	Urodela	68428	PaleoDB	38121	29562	58.7	55.8	57.25	NA	sand	sandy and argillaceous	128	9	69	Selandian-Thanetian	yes	temporal single	39.02249104	11.6472511	0	1	sand	medium 2	1	128		38121
462999	Piceoerpeton willwoodense	Scapherpetontidae	Piceoerpeton	Urodela	15082	Fossilworks	28586	2161	57.2	57.1	57.15	NA	sandstone	interbeded sandstone with mudstone and lignite some pebble conglomerates	233	7	69	Selandian-Thanetian	no	longer	53.52812454	-75.78393117	6.4	2	sandstone	medium 2	1	56		28586
787823	Piceoerpeton willwoodense	Scapherpetontidae	Piceoerpeton	Urodela	14934	Fossilworks	28586	1534	58.4	58.3	58.35	NA	sandstone	current signs	NA	1	69	Selandian-Thanetian	no	longer	61.7214552	-76.42654299	6.4	2	sandstone	medium 2	1	56		28586
149340	Prodesmodon copei	Batrachosauroididae	Prodesmodon	Urodela	13142	PaleoDB	4381	4377	69.4	69.2	69.3	current ripples	sandstone	current signs	NA	4	67	Maastrichtian	no	longer	58.42520415	-63.31858327	10.55	2	sandstone	medium 2	1	12		4381
480366	Prodesmodon copei	Batrachosauroididae	Prodesmodon	Urodela	14458	Fossilworks	13103	2237	75.5	75.3	75.4	ferruginous,pebbly	sandstone	current signs	NA	1	66	Campanian	no	longer	52.2963171	-66.36941035	10.55	2	sandstone	medium 2	NA	1	concentrate	13103
487856	Prodesmodon copei	Batrachosauroididae	Prodesmodon	Urodela	14524	Fossilworks	803	1239	70.6	66.043	68.3215	"cross stratification"	sandstone	current signs	NA	1	67	Maastrichtian	no	longer	53.83619047	-65.20417375	10.55	2	sandstone	medium 2	NA	1		803
488013	Prodesmodon copei	Batrachosauroididae	Prodesmodon	Urodela	14538	Fossilworks	803	1239	70.6	66.043	68.3215	"cross stratification"	sandstone	current signs	NA	1	67	Maastrichtian	no	longer	53.78058839	-65.20218927	10.55	2	sandstone	medium 2	NA	1	concentrate	803
488195	Prodesmodon copei	Batrachosauroididae	Prodesmodon	Urodela	14566	Fossilworks	803	14177	70.6	66.043	68.3215	"cross stratification"	sandstone	current signs	NA	7	67	Maastrichtian	no	longer	53.73451813	-65.18566841	10.55	2	sandstone	medium 2	NA	1	concentrate	803
488261	Prodesmodon copei	Batrachosauroididae	Prodesmodon	Urodela	14577	Fossilworks	13103	1239	70.6	66.043	68.3215	"cross stratification"	sandstone	current signs	NA	1	67	Maastrichtian	no	longer	53.85633135	-65.21099963	10.55	2	sandstone	medium 2	NA	1	concentrate	13103
488906	Prodesmodon copei	Batrachosauroididae	Prodesmodon	Urodela	14598	Fossilworks	13103	1239	70.6	66.043	68.3215	"cross stratification"	sandstone	current signs	NA	1	67	Maastrichtian	no	longer	54.38041151	-64.84080757	10.55	2	sandstone	medium 2	NA	1	concentrate	13103
149313	Scapherpeton tectum	Scapherpetontidae	Scapherpeton	Urodela	13142	PaleoDB	4381	4377	69.4	69.2	69.3	current ripples	sandstone	current signs	NA	61	67	Maastrichtian	no	longer	58.42520415	-63.31858327	53	10	sandstone	medium 2	1	103		4381
287922	Scapherpeton tectum	Scapherpetontidae	Scapherpeton	Urodela	14557	Fossilworks	774	774	70.6	66.043	68.3215	"cross stratification",gray	sandstone	current signs	NA	NA	67	Maastrichtian	no	longer	53.85065642	-64.92080151	53	10	sandstone	medium 2	NA	163		774
362384	Scapherpeton tectum	Scapherpetontidae	Scapherpeton	Urodela	34309	Fossilworks	9017	9017	79.7	79	79.35	fine,pebbly	sandstone	NA	NA	458	66	Campanian	no	longer	58.93029437	-65.69151769	53	10	sandstone	medium 2	NA	118		9017
459310	Scapherpeton tectum	Scapherpetontidae	Scapherpeton	Urodela	45238	Fossilworks	5929	5929	79.2	79	79.1	current ripples,medium,pebbly,intraclastic	sandstone	current signs	NA	81	66	Campanian	no	longer	60.67493085	-65.53977129	53	10	sandstone	medium 2	NA	119		5929
459333	Scapherpeton tectum	Scapherpetontidae	Scapherpeton	Urodela	45240	Fossilworks	5929	5929	79.2	79	79.1	tabular,"cross stratification",lag,pebbly,intraclastic	sandstone	current signs	NA	531	66	Campanian	no	longer	60.69340902	-65.54616113	53	10	sandstone	medium 2	NA	119		5929
459495	Scapherpeton tectum	Scapherpetontidae	Scapherpeton	Urodela	45260	Fossilworks	5929	5929	79.2	79	79.1	"cross stratification",lag,fine,pebbly,intraclastic	sandstone	current signs	NA	11	66	Campanian	no	longer	60.67105938	-65.52264849	53	10	sandstone	medium 2	NA	119		5929
459518	Scapherpeton tectum	Scapherpetontidae	Scapherpeton	Urodela	45261	Fossilworks	5929	5929	79.2	79	79.1	"cross stratification",lag,fine,medium,pebbly	sandstone	current signs	NA	227	66	Campanian	no	longer	60.67607824	-65.48704983	53	10	sandstone	medium 2	NA	119		5929
459546	Scapherpeton tectum	Scapherpetontidae	Scapherpeton	Urodela	45262	Fossilworks	5929	5929	79.2	79	79.1	lenticular,"cross stratification",planar lamination,medium,intraclastic	sandstone	current signs	NA	187	66	Campanian	no	longer	60.68935818	-65.54796069	53	10	sandstone	medium 2	NA	119		5929
459573	Scapherpeton tectum	Scapherpetontidae	Scapherpeton	Urodela	45264	Fossilworks	5929	16643	79.2	79	79.1	lag,fine,medium,pebbly,intraclastic	sandstone	NA	NA	509	66	Campanian	no	longer	60.68660083	-65.5392615	53	10	sandstone	medium 2	NA	119		5929
461822	Scapherpeton tectum	Scapherpetontidae	Scapherpeton	Urodela	45564	ETE	11964	11964	81.3	81.1	81.2	wave ripples,planar lamination,fine,pebbly	sandstone	current signs	NA	12	66	Campanian	no	longer	59.04598426	-66.1539435	53	10	sandstone	medium 2	NA	NA	concentrate	11964
461856	Scapherpeton tectum	Scapherpetontidae	Scapherpeton	Urodela	45565	ETE	11964	11964	81.3	76.2	78.75	current ripples	sandstone	NA	NA	166	66	Campanian	no	longer	59.83927408	-65.53514585	53	10	sandstone	medium 2	NA	NA	concentrate	11964
462920	Scapherpeton tectum	Scapherpetontidae	Scapherpeton	Urodela	45671	ETE	11964	11964	80.1	76.2	78.15	lenticular,current ripples,fine	sandstone	current signs	NA	20	66	Campanian	no	longer	59.56569806	-65.42637804	53	10	sandstone	medium 2	NA	NA	concentrate	11964
463858	Scapherpeton tectum	Scapherpetontidae	Scapherpeton	Urodela	45820	ETE	11964	11964	81.3	76.2	78.75	lenticular,current ripples	sandstone	current signs	NA	138	66	Campanian	no	longer	59.04820723	-66.11565172	53	10	sandstone	medium 2	NA	NA	concentrate	11964
464776	Scapherpeton tectum	Scapherpetontidae	Scapherpeton	Urodela	45898	ETE	11964	11964	80.9	76.2	78.55	lenticular,"cross stratification",deformed bedding,intraclastic	sandstone	current signs	NA	68	66	Campanian	no	longer	59.06860969	-65.93878873	53	10	sandstone	medium 2	NA	NA	concentrate	11964
479399	Scapherpeton tectum	Scapherpetontidae	Scapherpeton	Urodela	47784	PaleoDB	5929	5929	79.2	79	79.1	current ripples,intraclastic	sandstone	current signs	NA	21	66	Campanian	no	longer	60.7590542	-65.64426024	53	10	sandstone	medium 2	NA	119		5929
479670	Scapherpeton tectum	Scapherpetontidae	Scapherpeton	Urodela	47812	PaleoDB	5929	5929	79.7	79	79.35	NA	not reported	NA	NA	60	66	Campanian	no	longer	60.69354702	-65.56519928	53	10	not reported	medium 2	NA	119		5929
480287	Scapherpeton tectum	Scapherpetontidae	Scapherpeton	Urodela	22697	ETE	5929	16643	79.7	79.5	79.6	current ripples	sandstone	current signs	NA	183	66	Campanian	no	longer	60.77726811	-65.63722308	53	10	sandstone	medium 2	NA	119	concentrate	5929
480364	Scapherpeton tectum	Scapherpetontidae	Scapherpeton	Urodela	14458	Fossilworks	13103	2237	75.5	75.3	75.4	ferruginous,pebbly	sandstone	current signs	NA	108	66	Campanian	no	longer	52.2963171	-66.36941035	53	10	sandstone	medium 2	2 dentaries	1;123	concentrate	13103
488014	Scapherpeton tectum	Scapherpetontidae	Scapherpeton	Urodela	14538	Fossilworks	803	1239	70.6	66.043	68.3215	"cross stratification"	sandstone	current signs	NA	3	67	Maastrichtian	no	longer	53.78058839	-65.20218927	53	10	sandstone	medium 2	1	123	concentrate	803
488174	Scapherpeton tectum	Scapherpetontidae	Scapherpeton	Urodela	14566	Fossilworks	803	14177	70.6	66.043	68.3215	"cross stratification"	sandstone	current signs	NA	4	67	Maastrichtian	no	longer	53.73451813	-65.18566841	53	10	sandstone	medium 2	1	123	concentrate	803
488985	Scapherpeton tectum	Scapherpetontidae	Scapherpeton	Urodela	14596	Fossilworks	803	1239	70.6	66.043	68.3215	"cross stratification",brown,yellow	NA	NA	NA	NA	67	Maastrichtian	no	longer	53.77561785	-65.25146369	53	10	sandstone	medium 2	NA	NA		803
545139	Scapherpeton tectum	Scapherpetontidae	Scapherpeton	Urodela	14524	Fossilworks	803	1239	70.6	66.043	68.3215	"cross stratification"	sandstone	current signs	NA	1	67	Maastrichtian	no	longer	53.83619047	-65.20417375	53	10	sandstone	medium 2	NA	1		803
545968	Scapherpeton tectum	Scapherpetontidae	Scapherpeton	Urodela	57161	ETE	803	803	70.6	66.043	68.3215	NA	sandstone	cross-stratification	174	1	67	Maastrichtian	no	longer	54.24463097	-64.8812963	53	10	sandstone	medium 2	NA	1		803
790061	Scapherpeton tectum	Scapherpetontidae	Scapherpeton	Urodela	85499	ETE	28887	28887	70.6	66.043	68.3215	tabular,medium,concretionary,ferruginous,intraclastic	sandstone	NA	NA	5	67	Maastrichtian	no	longer	58.5053884	-64.39257931	53	10	sandstone	medium 2	NA	101	concentrate	28887
1070843	Albanerpeton galaktion	Albanerpetontidae	Albanerpeton	Allocaudata	14466	Fossilworks	42675	1412	83.4	83.2	83.3	NA	NA	NA	NA	1	66	Campanian	no	longer	48.17852687	-73.67456245	17.9	3	NA	NA	NA	1		42675
1146992	Albanerpeton galaktion	Albanerpetontidae	Albanerpeton	Allocaudata	14422	Fossilworks	42675	1510	85.8	84.9	85.35	NA	NA	NA	NA	6	65	Santonian	no	longer	57.40091092	-67.04760439	17.9	3	not reported	NA	NA	1		42675
1147020	Albanerpeton galaktion	Albanerpetontidae	Albanerpeton	Allocaudata	146192	PaleoDB	42675	42675	81.3	76.2	78.75	NA	NA	NA	NA	1	66	Campanian	no	longer	59.03801725	-66.25170696	17.9	3	not reported	NA	NA	1		42675
NA	Albanerpeton galaktion	Albanerpetontidae	Albanerpeton	Allocaudata	NA	NA	NA	NA	69.4	65.5	67.45	NA	NA	NA	NA	3	67	Maastrichtian	no	longer	58.28797779	-64.89816146	17.9	3	NA	NA	1	12	NA	NA
1069420	Albanerpeton gracilis	Albanerpetontidae	Albanerpeton	Allocaudata	14466	Fossilworks	42675	1412	83.4	83.2	83.3	NA	NA	NA	NA	5	66	Campanian	no	temporal single	48.17852687	-73.67456245	7	1	NA	NA	NA	NA		42675
NA	Albanerpeton gracilis	Albanerpetontidae	Albanerpeton	Allocaudata	NA	NA	NA	NA	83.5	70.6	77.05	NA	NA	NA	NA	1	66	Campanian	no	temporal single	60.60274111	-65.16453788	7	1	NA	NA	NA	12	NA	NA
NA	Albanerpeton gracilis	Albanerpetontidae	Albanerpeton	Allocaudata	NA	NA	NA	NA	83.5	70.6	77.05	NA	NA	NA	NA	1	66	Campanian	no	temporal single	58.87631404	-65.71073698	7	1	NA	NA	NA	12	NA	NA
1008651	Albanerpeton inexpectatum	Albanerpetontidae	Albanerpeton	Allocaudata	110928	PaleoDB	39272	36434	15.97	11.1	13.535	NA	NA	NA	NA	5	77	Middle Miocene	no	longer	43.10227162	7.173462937	16.288	4	not reported	NA	NA	12		39272
1217118	Albanerpeton inexpectatum	Albanerpetontidae	Albanerpeton	Allocaudata	49418	Fossilworks	52039	13208	15.97	13.65	14.81	NA	NA	NA	NA	1	77	Middle Miocene	no	longer	45.95329816	13.56439644	16.288	4	not reported	NA	1	12		52039
1217126	Albanerpeton inexpectatum	Albanerpetontidae	Albanerpeton	Allocaudata	69179	PaleoDB	52039	19930	20	16.9	18.45	NA	NA	NA	NA	1	76	Lower Miocene	no	longer	44.79068148	12.53632824	16.288	4	not reported	NA	NA	12		52039
1217127	Albanerpeton inexpectatum	Albanerpetontidae	Albanerpeton	Allocaudata	68040	PaleoDB	52039	19479	20	16.9	18.45	NA	NA	NA	NA	1	76	Lower Miocene	no	longer	45.06688096	13.71920317	16.288	4	NA	NA	NA	12		52039
1217132	Albanerpeton inexpectatum	Albanerpetontidae	Albanerpeton	Allocaudata	66943	PaleoDB	52039	19062	11.1	9.7	10.4	NA	NA	NA	NA	1	78	Upper Miocene	no	longer	46.52585267	17.12813831	16.288	4	NA	NA	NA	12		52039
1217133	Albanerpeton inexpectatum	Albanerpetontidae	Albanerpeton	Allocaudata	136199	PaleoDB	52039	43571	12.75	11.1	11.925	NA	NA	NA	NA	NA	77	Middle Miocene	no	longer	43.10227162	7.173462937	16.288	4	not reported	NA	NA	NA		52039
NA	Albanerpeton krebsi	Albanerpetontidae	Albanerpeton	Allocaudata	NA	NA	NA	NA	130	125	127.5	NA	NA	NA	NA	6	59	Barremian	yes	temporal single	27.44460349	21.47085387	0	1	NA	NA	1	10	NA	NA
1070827	Albanerpeton nexuosus	Albanerpetontidae	Albanerpeton	Allocaudata	14466	Fossilworks	42675	1412	83.4	83.2	83.3	NA	NA	NA	NA	1	66	Campanian	no	longer	48.17852687	-73.67456245	17.0285	3	NA	NA	NA	1		42675
1070828	Albanerpeton nexuosus	Albanerpetontidae	Albanerpeton	Allocaudata	75846	ETE	42675	25623	84.9	70.6	77.75	NA	NA	NA	NA	1	66	Campanian	no	longer	48.63297176	-73.82500618	17.0285	3	NA	NA	1	12		42675
1070830	Albanerpeton nexuosus	Albanerpetontidae	Albanerpeton	Allocaudata	56627	ETE	42675	15088	84.9	70.6	77.75	NA	NA	NA	NA	1	66	Campanian	no	longer	46.35060843	-70.85378964	17.0285	3	not reported	NA	NA	1		42675
1147019	Albanerpeton nexuosus	Albanerpetontidae	Albanerpeton	Allocaudata	146192	PaleoDB	42675	42675	81.3	76.2	78.75	NA	NA	NA	NA	1	66	Campanian	no	longer	59.03801725	-66.25170696	17.0285	3	not reported	NA	NA	1		42675
1292590	Albanerpeton nexuosus	Albanerpetontidae	Albanerpeton	Allocaudata	146190	PaleoDB	42675	42675	85.8	84.9	85.35	NA	NA	NA	NA	NA	65	Santonian	no	longer	57.40091092	-67.04760439	17.0285	3	not reported	NA	NA	NA		42675
646881	Albanerpeton pannonicus	Albanerpetontidae	Albanerpeton	Allocaudata	35354	PaleoDB	44192	9534	5.332	2.588	3.96	NA	NA	NA	NA	24	79	Pliocene	yes	temporal single	44.86213406	18.83386105	0	1	NA	NA	3	11		44192
NA	Celtedens guimarotae	Albanerpetontidae	Celtedens	Allocaudata	NA	NA	NA	NA	155.7	150.8	153.25	NA	NA	NA	NA	NA	54	Kimmeridgian	yes	temporal single	24.75567993	9.346948139	0	1	NA	NA	NA	NA	NA	NA
1252540	Ctenerpeton alveolatum	Urocordylidae	Ctenerpeton	Lepospondyli	165526	NA	28740	28740	318.1	306.95	312.525	NA	NA	NA	NA	1	28	Moscovian	yes	temporal single	-9.766678983	-19.66023088	0	1	not reported	NA	NA	1		28740
NA	Xenopus stromeri	Pipidae	Xenopus	Salientia	NA	fosfar	NA	NA	20	19	19.5	NA	NA	NA	NA	NA	76	Lower Miocene	no	temporal single	-31.61601	13.587691	0	1	NA	NA	NA	12	NA	NA
NA	Xenopus stromeri	Pipidae	Xenopus	Salientia	NA	fosfar	NA	NA	20	19	19.5	NA	NA	NA	NA	NA	76	Lower Miocene	no	temporal single	-31.69625	13.529107	0	1	NA	NA	NA	12	NA	NA
NA	Acris barbouri	Hylidae	Acris	Salientia	NA	NA	NA	NA	19	18	18.5	NA	NA	NA	NA	2	76	Lower Miocene	yes	temporal single	32.31249723	-74.36304725	0	1	NA	NA	1	12	NA	NA
NA	Aerugoamnis paulus	Anomocoela	Aerugoamnis	Salientia	NA	NA	NA	NA	52.13	51.81	51.97	NA	NA	NA	NA	1	70	Ypresian	yes	temporal single	49.90611916	-84.61123979	0	1	NA	NA	4	6	NA	NA
NA	Albionbatrachus oligocenicus	Palaeobatrachidae	Albionbatrachus	Salientia	NA	NA	NA	NA	31	29	30	NA	NA	NA	NA	NA	74	Rupelian	yes	temporal single	37.46989297	26.86918791	0	1	NA	NA	NA	NA	NA	NA
NA	Altanulia alifanovi	incertae sedis	Altanulia	Salientia	NA	NA	NA	NA	70.6	65.5	68.05	NA	NA	NA	NA	NA	67	Maastrichtian	yes	temporal single	36.51803644	93.89500926	0	1	NA	NA	1	12	NA	NA
NA	Asphaerion reussi	Ranidae	Aspaerion	Salientia	NA	fosfar	NA	NA	28	27	27.5	NA	NA	NA	NA	NA	75	Chattian	yes	temporal single	45.75	17.12	0	1	NA	NA	NA	NA	NA	NA
NA	Australobatrachus clarkae	Hylidae	Australobatrachus	Salientia	NA	fosfar	NA	NA	26	24	25	NA	NA	NA	NA	NA	75	Chattian	yes	temporal single	-42.29	141.53	0	1	NA	NA	NA	NA	NA	NA
NA	Australobatrachus ilius	Hylidae	Australobatrachus	Salientia	NA	NA	NA	NA	26	24	25	NA	NA	NA	NA	1	75	Chattian	no	temporal single	-44.62037377	144.5368122	0	1	NA	NA	NA	12	NA	NA
NA	Australobatrachus ilius	Hylidae	Australobatrachus	Salientia	NA	NA	NA	NA	26	24	25	NA	NA	NA	NA	2	75	Chattian	no	temporal single	-42.7644271	141.7356956	0	1	NA	NA	1	12		NA
777776	Baurubatrachus pricei	Ceratophryidae	Baurubatrachus	Salientia	83529	ETE	23371	23371	89.3	84.9	87.1	NA	NA	NA	NA	1	64	Coniacian	yes	temporal single	-20.1853313	-15.44722671	0	1	not reported	NA	NA	1		23371
1192716	Beelzebufo ampinga	NA	Beelzebufo	Salientia	154150	NA	49974	49974	70.6	66.043	68.3215	NA	NA	NA	NA	1	67	Maastrichtian	no	temporal single	-36.73787828	42.72799588	0	1	not reported	NA	NA	1;77		49974
1192717	Beelzebufo ampinga	NA	Beelzebufo	Salientia	154151	NA	49974	49974	70.6	66.043	68.3215	NA	NA	NA	NA	1	67	Maastrichtian	no	temporal single	-36.73787828	42.72799588	0	1	not reported	NA	NA	1;77		49974
1192718	Beelzebufo ampinga	NA	Beelzebufo	Salientia	154152	NA	49974	49974	70.6	66.043	68.3215	NA	NA	NA	NA	2	67	Maastrichtian	no	temporal single	-36.73787828	42.72799588	0	1	not reported	NA	NA	1;77		49974
NA	Bufo belogoricus	Bufonidae	Bufo	Salientia	NA	fosfar_newdownload	NA	NA	0.65	0.5	0.575	NA	NA	NA	NA	NA	80	Pleistocene	no	longer	50.68759463	39.83141716	3.3	2	NA	NA	NA	NA	NA	NA
NA	Bufo belogoricus	Bufonidae	Bufo	Salientia	NA	fosfar_newdownload	NA	NA	3.8	3.6	3.7	NA	NA	NA	NA	NA	79	Pliocene	no	longer	50.15327165	39.26280032	3.3	2	NA	NA	NA	NA	NA	NA
1197705	Bufo defensor	Bufonidae	Bufo	Salientia	20384	Fossilworks	50424	3580	4.9	1.8	3.35	NA	NA	NA	NA	NA	79	Pliocene	yes	temporal single	29.65983389	-81.16765818	0	1	not reported	NA	NA	NA		50424
NA	Bufo hibbardi	Bufonidae	Bufo	Salientia	NA	NA	NA	NA	10	9	9.5	NA	NA	NA	NA	NA	78	Upper Miocene	no	temporal single	41.18480673	-98.51531225	0.5	1	NA	NA	NA	NA	NA	NA
NA	Bufo hibbardi	Bufonidae	Bufo	Salientia	NA	NA	NA	NA	10.5	9.5	10	NA	NA	NA	NA	NA	78	Upper Miocene	no	temporal single	40.93157289	-96.57353526	0.5	1	NA	NA	NA	NA	NA	NA
288110	Bufo holmani	Bufonidae	Bufo	Salientia	18359	Fossilworks	7579	3510	7.3	7.2	7.25	NA	NA	NA	NA	1	78	Upper Miocene	yes	temporal single	44.57848913	-94.36982528	0	1	not reported	NA	1	12		7579
NA	Bufo planus	Bufonidae	Bufo	Salientia	NA	fosfar_newdownload	NA	NA	3.6	2.6	3.1	NA	NA	NA	NA	NA	79	Pliocene	yes	temporal single	44.68903868	28.79471202	1	1	NA	NA	NA	NA	NA	NA
NA	Bufo repentinus	Bufonidae	Bufo	Salientia	NA	NA	NA	NA	2.2	1.8	2	NA	NA	NA	NA	NA	80	Pleistocene	no	temporal single	42.63060313	-97.78290334	1.7	1	NA	NA	NA	NA	NA	NA
NA	Bufo repentinus	Bufonidae	Bufo	Salientia	NA	NA	NA	NA	0.3	0.3	0.3	NA	NA	NA	NA	NA	80	Pleistocene	no	temporal single	37.46241624	-100.0381895	1.7	1	NA	NA	NA	NA	NA	NA
NA	Bufo repentinus	Bufonidae	Bufo	Salientia	NA	NA	NA	NA	2.2	1.8	2	NA	NA	NA	NA	NA	80	Pleistocene	no	temporal single	42.8295507	-97.48050358	1.7	1	NA	NA	NA	NA	NA	NA
NA	Bufo rexroadensis	Bufonidae	Bufo	Salientia	NA	NA	NA	NA	2.2	1.8	2	NA	NA	NA	NA	NA	80	Pleistocene	no	longer	42.63060313	-97.78290334	2.55	2	NA	NA	NA	NA	NA	NA
NA	Bufo rexroadensis	Bufonidae	Bufo	Salientia	NA	NA	NA	NA	4.8	4.3	4.55	NA	NA	NA	NA	NA	79	Pliocene	no	longer	38.13967326	-98.76298622	2.55	2	NA	NA	NA	NA	NA	NA
NA	Bufo shandongensis	Bufonidae	Bufo	Salientia	NA	NA	NA	NA	15.97	13.82	14.895	NA	NA	NA	NA	NA	77	Middle Miocene	yes	temporal single	35.69940389	116.5116447	0	1	NA	NA	NA	NA	NA	NA
NA	Bufo tarloi	Bufonidae	Bufo	Salientia	NA	NA	NA	NA	4.2	3.6	3.9	NA	NA	NA	NA	NA	79	Pliocene	yes	temporal single	51.56260622	22.53740413	0	1	NA	NA	NA	NA	NA	NA
NA	Bufo tiheni	Bufonidae	Bufo	Salientia	NA	NA	NA	NA	19	18	18.5	NA	NA	NA	NA	NA	76	Lower Miocene	no	longer	32.31249723	-74.36304725	14	4	NA	NA	NA	NA	NA	NA
NA	Bufo tiheni	Bufonidae	Bufo	Salientia	NA	NA	NA	NA	5	4	4.5	NA	NA	NA	NA	NA	79	Pliocene	no	longer	30.44919579	-80.56484239	14	4	NA	NA	NA	NA	NA	NA
NA	Bufo valentinensis	Bufonidae	Bufo	Salientia	NA	NA	NA	NA	12.9	12.9	12.9	NA	NA	NA	NA	NA	77	Middle Miocene	no	longer	45.86908432	-94.57287925	5.9	2	NA	NA	NA	NA	NA	NA
NA	Bufo valentinensis	Bufonidae	Bufo	Salientia	NA	NA	NA	NA	10.5	9.5	10	NA	NA	NA	NA	NA	78	Upper Miocene	no	longer	40.93157289	-96.57353526	5.9	2	NA	NA	NA	NA	NA	NA
NA	Bufo valentinensis	Bufonidae	Bufo	Salientia	NA	NA	NA	NA	14.5	14.5	14.5	NA	NA	NA	NA	NA	77	Middle Miocene	no	longer	45.82731172	-93.73232756	5.9	2	NA	NA	NA	NA	NA	NA
NA	Bufo valentinensis	Bufonidae	Bufo	Salientia	NA	NA	NA	NA	15.9	15.9	15.9	NA	NA	NA	NA	NA	77	Middle Miocene	no	longer	52.48092732	-99.34427451	5.9	2	NA	NA	NA	NA	NA	NA
NA	Bufo valentinensis	Bufonidae	Bufo	Salientia	NA	NA	NA	NA	11.3	11.3	11.3	NA	NA	NA	NA	NA	78	Upper Miocene	no	longer	42.86424706	-97.71236588	5.9	2	NA	NA	NA	NA	NA	NA
NA	Bufo valentinensis	Bufonidae	Bufo	Salientia	NA	NA	NA	NA	16	14	15	NA	NA	NA	NA	NA	77	Middle Miocene	no	longer	44.72301642	-97.85290028	5.9	2	NA	NA	NA	NA	NA	NA
NA	Bufo valentinensis	Bufonidae	Bufo	Salientia	NA	NA	NA	NA	14.5	14.5	14.5	NA	NA	NA	NA	NA	77	Middle Miocene	no	longer	45.02934069	-93.81346514	5.9	2	NA	NA	NA	NA	NA	NA
NA	Bufotes priscus	Bufonidae	Bufotes	Salientia	NA	fosfar_newdownload	NA	NA	13.1	12.1	12.6	NA	NA	NA	NA	NA	77	Middle Miocene	yes	temporal single	43.081548	7.199300169	1	1	NA	NA	NA	NA	NA	NA
NA	Bufotes stranensis	Bufonidae	Bufotes	Salientia	NA	fosfar_newdownload	NA	NA	1.64	0.7	1.17	NA	NA	NA	NA	NA	80	Pleistocene	yes	temporal single	49.00587832	16.76049313	0.94	1	NA	NA	NA	NA	NA	NA
NA	Calyptocephalella casamayorensis	Leptodactylidae	Calyptocephalella	Salientia	NA	NA	NA	NA	37	34	35.5	NA	NA	NA	NA	NA	73	Priabonian	yes	temporal single	-45.84549177	-60.78326761	0	1	NA	NA	NA	NA	NA	NA
NA	Calyptocephalella pichileufensis	Leptodactylidae	Calyptocephalella	Salientia	NA	NA	NA	NA	47.51	47.41	47.46	NA	NA	NA	NA	NA	71	Lutetian	yes	temporal single	-42.04510057	-61.33824133	0	1	NA	NA	NA	NA	NA	NA
NA	Calyptocephalella satan	Leptodactylidae	Calyptocephalella	Salientia	NA	fosfar_newdownload	NA	NA	76	71	73.5	NA	NA	NA	NA	NA	66	Campanian	no	longer	-40.72201756	-48.29596577	6.6	2	NA	NA	NA	NA	NA	NA
NA	Calyptocephalella satan	Leptodactylidae	Calyptocephalella	Salientia	NA	fosfar_newdownload	NA	NA	70.6	69.4	70	NA	NA	NA	NA	NA	67	Maastrichtian	no	longer	-36.08876143	-55.21977117	6.6	2	NA	NA	NA	NA	NA	NA
NA	Ceratophrys rusconii	Ceratophrynidae	Ceratophrys	Salientia	NA	fosfar_newdownload	NA	NA	1.5	0.5	1	NA	NA	NA	NA	NA	80	Pleistocene	yes	temporal single	-37.70985059	-57.26669111	1	1	NA	NA	NA	NA	NA	NA
NA	Cordicephalus gracilis	Pipidae	Cordicephalus	Salientia	NA	NA	NA	NA	118	117	117.5	NA	NA	NA	NA	NA	60	Aptian	yes	temporal single	5.051235995	40.97738129	0	1	NA	NA	NA	NA	NA	NA
NA	Cretasalia tsybini	Gobiatidae	Cretasalia	Salientia	NA	NA	NA	NA	80	75	77.5	NA	NA	NA	NA	NA	66	Campanian	yes	temporal single	38.08751999	96.73770052	0	1	NA	NA	NA	NA	NA	NA
NA	Crinia signifera	Leptodactylidae	Crinia	Salientia	NA	fosfar	NA	NA	0.569	0.222	0.3955	NA	NA	NA	NA	NA	80	Pleistocene	no	temporal single	-36.9667	140.733	0	1	NA	NA	NA	NA	NA	NA
NA	Crinia signifera	Leptodactylidae	Crinia	Salientia	NA	fosfar	NA	NA	0.569	0.222	0.3955	NA	NA	NA	NA	NA	80	Pleistocene	no	temporal single	-36.9667	140.733	0	1	NA	NA	NA	NA	NA	NA
NA	Discoglossus troscheli	Discoglossidae	Discoglossus	Salientia	NA	NA	NA	NA	24.5	23.8	24.15	NA	NA	NA	NA	NA	75	Chattian	yes	temporal single	46.1689785	10.98754469	0	1	NA	NA	NA	NA	NA	NA
NA	Eobarbourula delfinoi	Bombinatoridae	Eobarbourula	Salientia	NA	NA	NA	NA	54	53	53.5	NA	NA	NA	NA	NA	70	Ypresian	yes	temporal single	-6.714562003	70.73430726	0	1	NA	NA	NA	NA	NA	NA
NA	Eodiscoglossus santonjae	Discoglossidae	Eodiscoglossus	Salientia	NA	NA	NA	NA	130	128.4	129.2	NA	NA	NA	NA	NA	57	Valanginian	no	longer	24.53255628	19.59436355	1.475	3	NA	NA	NA	NA	NA	NA
NA	Eopelobates bayeri	Pelobatidae	Eopelobates	Salientia	NA	NA	NA	NA	33.9	32.6	33.25	NA	NA	NA	NA	NA	74	Rupelian	no	longer	45.56882197	9.327274643	20.871	4	NA	NA	NA	NA	NA	NA
NA	Eopelobates bayeri	Pelobatidae	Eopelobates	Salientia	NA	NA	NA	NA	19	18	18.5	NA	NA	NA	NA	NA	76	Lower Miocene	no	longer	46.57252222	16.11846891	20.871	4	NA	NA	NA	NA	NA	NA
NA	Eopelobates bayeri	Pelobatidae	Eopelobates	Salientia	NA	NA	NA	NA	26	24	25	NA	NA	NA	NA	NA	75	Chattian	no	longer	45.92202617	17.31019732	20.871	4	NA	NA	NA	NA	NA	NA
NA	Eopelobates bayeri	Pelobatidae	Eopelobates	Salientia	NA	NA	NA	NA	20	20	20	NA	NA	NA	NA	NA	76	Lower Miocene	no	longer	46.54479352	15.91608361	20.871	4	NA	NA	NA	NA	NA	NA
NA	Eopelobates bayeri	Pelobatidae	Eopelobates	Salientia	NA	NA	NA	NA	34	33	33.5	NA	NA	NA	NA	NA	74	Rupelian	no	longer	45.60886467	9.150762804	20.871	4	NA	NA	NA	NA	NA	NA
NA	Eopelobates bayeri	Pelobatidae	Eopelobates	Salientia	NA	NA	NA	NA	33.9	33	33.45	NA	NA	NA	NA	NA	74	Rupelian	no	longer	45.6147715	9.02742531	20.871	4	NA	NA	NA	NA	NA	NA
NA	Eopelobates bayeri	Pelobatidae	Eopelobates	Salientia	NA	NA	NA	NA	19	18	18.5	NA	NA	NA	NA	NA	76	Lower Miocene	no	longer	46.51903093	15.76324679	20.871	4	NA	NA	NA	NA	NA	NA
NA	Eopelobates deani	Pelobatidae	Eopelobates	Salientia	NA	fosfar_newdownload	NA	NA	51	49	50	NA	NA	NA	NA	NA	70	Ypresian	yes	temporal single	49.99658781	-83.2424067	2	1	NA	NA	NA	NA	NA	NA
NA	Eopelobates wagneri	Pelobatidae	Eopelobates	Salientia	NA	NA	NA	NA	49	48	48.5	NA	NA	NA	NA	NA	71	Lutetian	yes	temporal single	42.0770767	14.18821801	0	1	NA	NA	NA	NA	NA	NA
785826	Eorubeta nevadensis	Leptodactylidae	Eorubeta	Salientia	84710	Fossilworks	28414	28414	55.8	48.6	52.2	NA	NA	NA	NA	NA	70	Ypresian	yes	temporal single	47.7762584	-90.83227776	0	1	not reported	NA	NA	NA		28414
1098469	Estesiella boliviensis	NA	Estesiella	Salientia	13501	Fossilworks	49783	6116	66.043	61.7	63.8715	NA	NA	NA	NA	NA	68	Danian	yes	temporal single	-19.85875451	-48.35108404	0	1	not reported	NA	NA	NA		49783
NA	Etnabatrachus maximus	Hylidae	Etnabatrachus	Salientia	NA	NA	NA	NA	5.3	3.6	4.45	NA	NA	NA	NA	NA	79	Pliocene	no	temporal single	-25.43283557	150.7625263	0	1	NA	NA	NA	NA	NA	NA
NA	Etnabatrachus maximus	Hylidae	Etnabatrachus	Salientia	NA	NA	NA	NA	5.3	3.6	4.45	NA	NA	NA	NA	NA	79	Pliocene	no	temporal single	-25.32994604	150.8607058	0	1	NA	NA	NA	NA	NA	NA
NA	Gigantobatrachus casamiquelai	Calyptocephalellidae	Gigantobatrachus	Salientia	NA	fosfar_newdownload	NA	NA	63	62	62.5	NA	NA	NA	NA	NA	68	Danian	yes	temporal single	-46.97170573	-57.10474229	1	1	NA	NA	NA	NA	NA	NA
NA	Gobiates bogatchovi	Gobiatidae	Gobiates	Salientia	NA	fosfar	NA	NA	91.2	90.8	91	NA	NA	NA	NA	NA	63	Turonian	no	temporal single	36.39748	68.2452	0	1	NA	NA	NA	NA	NA	NA
NA	Gobiates bogatchovi	Gobiatidae	Gobiates	Salientia	NA	fosfar	NA	NA	91.2	90.8	91	NA	NA	NA	NA	NA	63	Turonian	no	temporal single	36.39748	68.2452	0	1	NA	NA	NA	NA	NA	NA
NA	Gobiates dzhyrakudukensis	Gobiatidae	Gobiates	Salientia	NA	fosfar	NA	NA	91.2	90.8	91	NA	NA	NA	NA	NA	63	Turonian	no	temporal single	36.39748	68.2452	0	1	NA	NA	NA	NA	NA	NA
NA	Gobiates dzhyrakudukensis	Gobiatidae	Gobiates	Salientia	NA	fosfar	NA	NA	91.2	90.8	91	NA	NA	NA	NA	NA	63	Turonian	no	temporal single	36.39748	68.2452	0	1	NA	NA	NA	NA	NA	NA
NA	Gobiates fritschi	Gobiatidae	Gobiates	Salientia	NA	fosfar	NA	NA	91.2	90.8	91	NA	NA	NA	NA	NA	63	Turonian	yes	temporal single	36.39748	68.2452	0	1	NA	NA	NA	NA	NA	NA
NA	Gobiates furcatus	Gobiatidae	Gobiates	Salientia	NA	fosfar	NA	NA	91.2	90.8	91	NA	NA	NA	NA	NA	63	Turonian	yes	temporal single	36.39748	68.2452	0	1	NA	NA	NA	NA	NA	NA
NA	Gobiates khermeentsavi	Gobiatidae	Gobiates	Salientia	NA	NA	NA	NA	80	75	77.5	NA	NA	NA	NA	NA	66	Campanian	yes	temporal single	38.08751999	96.73770052	0	1	NA	NA	NA	NA	NA	NA
NA	Gobiates leptocolaptus	Gobiatidae	Gobiates	Salientia	NA	fosfar	NA	NA	80	75	77.5	NA	NA	NA	NA	NA	66	Campanian	yes	temporal single	37.67875	96.19426	0	1	NA	NA	NA	NA	NA	NA
985860	Gobiates sosedkoi	Gobiatidae	Gobiates	Salientia	58179	ETE	18862	38128	89.3	85.8	87.55	NA	not reported	NA	NA	1	64	Coniacian	yes	temporal single	36.23407264	71.10928079	0	1	not reported	NA	NA	1		18862
NA	Hatzegobatrachus grigorescui	NA	Hatzegobatrachus	Salientia	NA	NA	NA	NA	NA	NA	NA	NA	NA	NA	NA	NA	67	Maastrichtian	no	temporal single	25.18913337	29.66566312	0	1	NA	NA	NA	NA	NA	NA
1292576	Hensonbatrachus kermiti	NA	Hensonbatrachus	Salientia	14463	Fossilworks	56071	1517	74.7	74.5	74.6	NA	NA	NA	NA	NA	66	Campanian	no	temporal single	59.63637009	-64.77525518	5	1	not reported	NA	NA	NA		56071
1292582	Hensonbatrachus kermiti	NA	Hensonbatrachus	Salientia	172610	NA	56071	56071	84.9	70.6	77.75	NA	NA	NA	NA	NA	66	Campanian	no	temporal single	60.70152438	-65.566764	5	1	not reported	NA	NA	NA		56071
1292583	Hensonbatrachus kermiti	NA	Hensonbatrachus	Salientia	172611	NA	56071	56071	84.9	70.6	77.75	NA	NA	NA	NA	NA	66	Campanian	no	temporal single	60.70152438	-65.566764	5	1	not reported	NA	NA	NA		56071
1292584	Hensonbatrachus kermiti	NA	Hensonbatrachus	Salientia	172612	NA	56071	56071	84.9	70.6	77.75	NA	NA	NA	NA	NA	66	Campanian	no	temporal single	60.70152438	-65.566764	5	1	not reported	NA	NA	NA		56071
709018	Hyla baderi	Hylidae	Hyla	Salientia	20573	Fossilworks	25711	3580	0.126	0.012	0.069	NA	NA	NA	NA	NA	80	Pleistocene	yes	temporal single	29.76770278	-82.03735856	0	1	NA	NA	NA	NA		25711
289352	Hyla miocenica	Hylidae	Hyla	Salientia	18665	Fossilworks	713	6198	15.97	13.6	14.785	NA	not reported	NA	NA	1	77	Middle Miocene	no	temporal single	33.28391321	-89.63075127	0.715	1	not reported	NA	1	34		713
1108005	Hyla miocenica	Hylidae	Hyla	Salientia	140202	PaleoDB	45287	45287	15.97	13.6	14.785	NA	NA	NA	NA	1	77	Middle Miocene	no	temporal single	33.46966238	-89.66786888	0.715	1	not reported	NA	NA	1		45287
NA	Hyla miocenica	Hylidae	Hyla	Salientia	NA	NA	NA	NA	15.5	15.5	15.5	NA	NA	NA	NA	NA	77	Middle Miocene	no	temporal single	32.78496966	-89.6695018	0.715	1	NA	NA	NA	NA	NA	NA
NA	Hyla miofloridana	Hylidae	Hyla	Salientia	NA	NA	NA	NA	19	18	18.5	NA	NA	NA	NA	NA	76	Lower Miocene	yes	temporal single	32.31249723	-74.36304725	0	1	NA	NA	NA	NA	NA	NA
NA	Hyla swanstoni	Hylidae	Hyla	Salientia	NA	fosfar	NA	NA	36.9	36.9	36.9	NA	NA	NA	NA	NA	73	Priabonian	yes	temporal single	55.36696	-89.90866	0	1	NA	NA	NA	NA	NA	NA
NA	Iberobatrachus angelae	NA	Iberobatrachus	Salientia	NA	NA	NA	NA	130	125	127.5	NA	NA	NA	NA	NA	59	Barremian	yes	temporal single	26.12284216	20.3260963	0	1	NA	NA	NA	NA	NA	NA
NA	Incilius praevius	Bufonidae	Incilius	Salientia	NA	NA	NA	NA	19	18	18.5	NA	NA	NA	NA	NA	76	Lower Miocene	yes	temporal single	32.31249723	-74.36304725	0	1	NA	NA	NA	NA	NA	NA
NA	Indorana prasadi	Rhacophoridae	Indorana	Salientia	NA	NA	NA	NA	54	53	53.5	NA	NA	NA	NA	NA	70	Ypresian	yes	temporal single	-6.714562003	70.73430726	0	1	NA	NA	NA	NA	NA	NA
985883	Kizylkuma antiqua	Discoglossidae	Kizylkuma	Salientia	58179	ETE	18862	38128	89.3	85.8	87.55	NA	not reported	NA	NA	6	64	Coniacian	no	longer	36.23407264	71.10928079	4.25	2	not reported	NA	1	36		18862
985884	Kizylkuma antiqua	Discoglossidae	Kizylkuma	Salientia	118246	PaleoDB	18862	38131	89.3	85.8	87.55	NA	NA	NA	NA	2	64	Coniacian	no	longer	36.23407264	71.10928079	4.25	2	not reported	NA	NA	1		18862
NA	Latoglossus zraus	Discoglossidae	Latoglossus	Salientia	NA	fosfar_newdownload	NA	NA	10.5	9.2	9.85	NA	NA	NA	NA	NA	78	Upper Miocene	yes	temporal single	32.34821853	-3.34962907	1.3	1	NA	NA	NA	NA	NA	NA
1083492	Latonia gigantea	Discoglossidae	Latonia	Salientia	136068	PaleoDB	43517	43517	5.332	3.6	4.466	NA	fissure fill	NA	NA	99	79	Pliocene	no	longer	47.45422367	21.37713825	13.309	4	fissure fill	NA	NA	109		43517
NA	Latonia gigantea	Discoglossidae	Latonia	Salientia	NA	NA	NA	NA	14.9	14.9	14.9	NA	NA	NA	NA	NA	77	Middle Miocene	no	longer	45.47943575	11.88047652	13.309	4	NA	NA	NA	NA	NA	NA
NA	Latonia gigantea	Discoglossidae	Latonia	Salientia	NA	NA	NA	NA	5.33	5	5.165	NA	NA	NA	NA	NA	79	Pliocene	no	longer	47.46111329	21.38269761	13.309	4	NA	NA	NA	NA	NA	NA
NA	Latonia gigantea	Discoglossidae	Latonia	Salientia	NA	NA	NA	NA	11.4	11.2	11.3	NA	NA	NA	NA	NA	78	Upper Miocene	no	longer	45.83980485	21.62091155	13.309	4	NA	NA	NA	NA	NA	NA
NA	Latonia gigantea	Discoglossidae	Latonia	Salientia	NA	NA	NA	NA	11.28	11.08	11.18	NA	NA	NA	NA	NA	78	Upper Miocene	no	longer	46.46528792	11.61221377	13.309	4	NA	NA	NA	NA	NA	NA
NA	Latonia gigantea	Discoglossidae	Latonia	Salientia	NA	NA	NA	NA	11.8	11.6	11.7	NA	NA	NA	NA	NA	77	Middle Miocene	no	longer	44.22071119	22.416477	13.309	4	NA	NA	NA	NA	NA	NA
NA	Latonia gigantea	Discoglossidae	Latonia	Salientia	NA	NA	NA	NA	11.2	11	11.1	NA	NA	NA	NA	NA	78	Upper Miocene	no	longer	46.46528792	11.61221377	13.309	4	NA	NA	NA	NA	NA	NA
NA	Latonia gigantea	Discoglossidae	Latonia	Salientia	NA	NA	NA	NA	14.9	14.5	14.7	NA	NA	NA	NA	NA	77	Middle Miocene	no	longer	48.366939	8.628854885	13.309	4	NA	NA	NA	NA	NA	NA
NA	Latonia gigantea	Discoglossidae	Latonia	Salientia	NA	NA	NA	NA	15.3	15.3	15.3	NA	NA	NA	NA	NA	77	Middle Miocene	no	longer	45.56455319	11.96616519	13.309	4	NA	NA	NA	NA	NA	NA
NA	Latonia gigantea	Discoglossidae	Latonia	Salientia	NA	NA	NA	NA	17	17	17	NA	NA	NA	NA	NA	76	Lower Miocene	no	longer	44.63942944	12.8659148	13.309	4	NA	NA	NA	NA	NA	NA
NA	Latonia gigantea	Discoglossidae	Latonia	Salientia	NA	NA	NA	NA	14.5	14.5	14.5	NA	NA	NA	NA	NA	77	Middle Miocene	no	longer	44.26607658	21.79855044	13.309	4	NA	NA	NA	NA	NA	NA
NA	Latonia gigantea	Discoglossidae	Latonia	Salientia	NA	NA	NA	NA	15.7	15.7	15.7	NA	NA	NA	NA	NA	77	Middle Miocene	no	longer	46.2837487	13.28016546	13.309	4	NA	NA	NA	NA	NA	NA
NA	Latonia gigantea	Discoglossidae	Latonia	Salientia	NA	NA	NA	NA	15.8	15.8	15.8	NA	NA	NA	NA	NA	77	Middle Miocene	no	longer	46.36840007	13.73051411	13.309	4	NA	NA	NA	NA	NA	NA
NA	Latonia gigantea	Discoglossidae	Latonia	Salientia	NA	NA	NA	NA	13.1	12.1	12.6	NA	NA	NA	NA	NA	77	Middle Miocene	no	longer	43.081548	7.199300169	13.309	4	NA	NA	NA	NA	NA	NA
NA	Latonia gigantea	Discoglossidae	Latonia	Salientia	NA	NA	NA	NA	16.7	16.7	16.7	NA	NA	NA	NA	NA	76	Lower Miocene	no	longer	44.9961969	13.76772487	13.309	4	NA	NA	NA	NA	NA	NA
NA	Latonia gigantea	Discoglossidae	Latonia	Salientia	NA	NA	NA	NA	16.1	16.1	16.1	NA	NA	NA	NA	NA	76	Lower Miocene	no	longer	44.77068649	13.63308375	13.309	4	NA	NA	NA	NA	NA	NA
NA	Latonia gigantea	Discoglossidae	Latonia	Salientia	NA	NA	NA	NA	16.3	16.3	16.3	NA	NA	NA	NA	NA	76	Lower Miocene	no	longer	44.71931024	14.89596033	13.309	4	NA	NA	NA	NA	NA	NA
NA	Latonia gigantea	Discoglossidae	Latonia	Salientia	NA	NA	NA	NA	17.5	17	17.25	NA	NA	NA	NA	NA	76	Lower Miocene	no	longer	46.20601798	14.92222614	13.309	4	NA	NA	NA	NA	NA	NA
NA	Latonia gigantea	Discoglossidae	Latonia	Salientia	NA	NA	NA	NA	14.8	14.8	14.8	NA	NA	NA	NA	NA	77	Middle Miocene	no	longer	45.80711059	12.87080774	13.309	4	NA	NA	NA	NA	NA	NA
NA	Latonia gigantea	Discoglossidae	Latonia	Salientia	NA	NA	NA	NA	9.2	8.8	9	NA	NA	NA	NA	NA	78	Upper Miocene	no	longer	48.39395776	15.03819134	13.309	4	NA	NA	NA	NA	NA	NA
NA	Latonia gigantea	Discoglossidae	Latonia	Salientia	NA	NA	NA	NA	10.3	10.1	10.2	NA	NA	NA	NA	NA	78	Upper Miocene	no	longer	46.52217887	17.125835	13.309	4	NA	NA	NA	NA	NA	NA
NA	Latonia gigantea	Discoglossidae	Latonia	Salientia	NA	NA	NA	NA	16.3	16.3	16.3	NA	NA	NA	NA	NA	76	Lower Miocene	no	longer	44.5157558	13.01753729	13.309	4	NA	NA	NA	NA	NA	NA
NA	Latonia gigantea	Discoglossidae	Latonia	Salientia	NA	NA	NA	NA	7.7	6.8	7.25	NA	NA	NA	NA	NA	78	Upper Miocene	no	longer	45.57903717	19.71779013	13.309	4	NA	NA	NA	NA	NA	NA
NA	Latonia gigantea	Discoglossidae	Latonia	Salientia	NA	NA	NA	NA	16.5	16.5	16.5	NA	NA	NA	NA	NA	76	Lower Miocene	no	longer	44.55160617	12.98186168	13.309	4	NA	NA	NA	NA	NA	NA
NA	Latonia gigantea	Discoglossidae	Latonia	Salientia	NA	NA	NA	NA	16.7	16.7	16.7	NA	NA	NA	NA	NA	76	Lower Miocene	no	longer	44.76299519	13.74755275	13.309	4	NA	NA	NA	NA	NA	NA
NA	Latonia gigantea	Discoglossidae	Latonia	Salientia	NA	NA	NA	NA	14.6	14.6	14.6	NA	NA	NA	NA	NA	77	Middle Miocene	no	longer	45.74919579	12.90064088	13.309	4	NA	NA	NA	NA	NA	NA
NA	Latonia gigantea	Discoglossidae	Latonia	Salientia	NA	NA	NA	NA	16.7	16.7	16.7	NA	NA	NA	NA	NA	76	Lower Miocene	no	longer	44.87914437	13.64758903	13.309	4	NA	NA	NA	NA	NA	NA
NA	Latonia gigantea	Discoglossidae	Latonia	Salientia	NA	NA	NA	NA	15.7	15.7	15.7	NA	NA	NA	NA	NA	77	Middle Miocene	no	longer	45.72479987	12.58724222	13.309	4	NA	NA	NA	NA	NA	NA
NA	Latonia gigantea	Discoglossidae	Latonia	Salientia	NA	NA	NA	NA	14	13	13.5	NA	NA	NA	NA	NA	78	Upper Miocene	no	longer	44.8382838	23.39285142	13.309	4	NA	NA	NA	NA	NA	NA
NA	Latonia gigantea	Discoglossidae	Latonia	Salientia	NA	NA	NA	NA	16.47	16.27	16.37	NA	NA	NA	NA	NA	76	Lower Miocene	no	longer	44.76830618	14.29016814	13.309	4	NA	NA	NA	NA	NA	NA
NA	Latonia gigantea	Discoglossidae	Latonia	Salientia	NA	NA	NA	NA	16.5	16.5	16.5	NA	NA	NA	NA	NA	76	Lower Miocene	no	longer	44.81066054	13.65153924	13.309	4	NA	NA	NA	NA	NA	NA
NA	Latonia gigantea	Discoglossidae	Latonia	Salientia	NA	NA	NA	NA	5.25	4.85	5.05	NA	NA	NA	NA	NA	79	Pliocene	no	longer	45.93513473	30.19788488	13.309	4	NA	NA	NA	NA	NA	NA
NA	Latonia gigantea	Discoglossidae	Latonia	Salientia	NA	NA	NA	NA	16.5	16.5	16.5	NA	NA	NA	NA	NA	76	Lower Miocene	no	longer	45.00089949	13.86349297	13.309	4	NA	NA	NA	NA	NA	NA
NA	Latonia gigantea	Discoglossidae	Latonia	Salientia	NA	NA	NA	NA	14.3	14.1	14.2	NA	NA	NA	NA	NA	77	Middle Miocene	no	longer	46.33495049	13.02589464	13.309	4	NA	NA	NA	NA	NA	NA
NA	Latonia gigantea	Discoglossidae	Latonia	Salientia	NA	NA	NA	NA	13.5	12	12.75	NA	NA	NA	NA	NA	77	Middle Miocene	no	longer	46.33495049	13.02589464	13.309	4	NA	NA	NA	NA	NA	NA
NA	Latonia gigantea	Discoglossidae	Latonia	Salientia	NA	NA	NA	NA	14.5	13.7	14.1	NA	NA	NA	NA	NA	77	Middle Miocene	no	longer	44.40052203	19.18852005	13.309	4	NA	NA	NA	NA	NA	NA
NA	Latonia gigantea	Discoglossidae	Latonia	Salientia	NA	NA	NA	NA	14.6	13.7	14.15	NA	NA	NA	NA	NA	77	Middle Miocene	no	longer	46.33495049	13.02589464	13.309	4	NA	NA	NA	NA	NA	NA
NA	Latonia gigantea	Discoglossidae	Latonia	Salientia	NA	NA	NA	NA	16.7	16.7	16.7	NA	NA	NA	NA	NA	76	Lower Miocene	no	longer	44.74072797	13.64721077	13.309	4	NA	NA	NA	NA	NA	NA
NA	Latonia gigantea	Discoglossidae	Latonia	Salientia	NA	NA	NA	NA	8.95	8.55	8.75	NA	NA	NA	NA	NA	78	Upper Miocene	no	longer	45.12368138	17.67453988	13.309	4	NA	NA	NA	NA	NA	NA
NA	Latonia gigantea	Discoglossidae	Latonia	Salientia	NA	NA	NA	NA	6.15	5.35	5.75	NA	NA	NA	NA	NA	78	Upper Miocene	no	longer	44.96570327	19.54688493	13.309	4	NA	NA	NA	NA	NA	NA
NA	Latonia gigantea	Discoglossidae	Latonia	Salientia	NA	NA	NA	NA	15	15	15	NA	NA	NA	NA	NA	77	Middle Miocene	no	longer	45.71428878	12.42816729	13.309	4	NA	NA	NA	NA	NA	NA
NA	Latonia gigantea	Discoglossidae	Latonia	Salientia	NA	NA	NA	NA	14.8	14.8	14.8	NA	NA	NA	NA	NA	77	Middle Miocene	no	longer	45.66583282	12.36508124	13.309	4	NA	NA	NA	NA	NA	NA
NA	Latonia gigantea	Discoglossidae	Latonia	Salientia	NA	NA	NA	NA	17.4	17.2	17.3	NA	NA	NA	NA	NA	76	Lower Miocene	no	longer	44.90731804	13.71825844	13.309	4	NA	NA	NA	NA	NA	NA
NA	Latonia gigantea	Discoglossidae	Latonia	Salientia	NA	NA	NA	NA	9.94	9.78	9.86	NA	NA	NA	NA	NA	78	Upper Miocene	no	longer	45.96817724	17.93814974	13.309	4	NA	NA	NA	NA	NA	NA
NA	Latonia gigantea	Discoglossidae	Latonia	Salientia	NA	NA	NA	NA	17.8	17.75	17.775	NA	NA	NA	NA	NA	76	Lower Miocene	no	longer	44.68823943	12.72444626	13.309	4	NA	NA	NA	NA	NA	NA
NA	Latonia gigantea	Discoglossidae	Latonia	Salientia	NA	NA	NA	NA	14	13	13.5	NA	NA	NA	NA	NA	77	Middle Miocene	no	longer	47.92098562	18.77940117	13.309	4	NA	NA	NA	NA	NA	NA
NA	Latonia gigantea	Discoglossidae	Latonia	Salientia	NA	NA	NA	NA	11.8	10.8	11.3	NA	NA	NA	NA	NA	78	Upper Miocene	no	longer	47.50908091	12.21943321	13.309	4	NA	NA	NA	NA	NA	NA
NA	Latonia gigantea	Discoglossidae	Latonia	Salientia	NA	NA	NA	NA	12.05	11.85	11.95	NA	NA	NA	NA	NA	77	Middle Miocene	no	longer	42.49996839	23.74746321	13.309	4	NA	NA	NA	NA	NA	NA
NA	Latonia gigantea	Discoglossidae	Latonia	Salientia	NA	NA	NA	NA	16.8	16.8	16.8	NA	NA	NA	NA	NA	76	Lower Miocene	no	longer	44.97340354	13.85922085	13.309	4	NA	NA	NA	NA	NA	NA
NA	Latonia gigantea	Discoglossidae	Latonia	Salientia	NA	NA	NA	NA	13	11.4	12.2	NA	NA	NA	NA	NA	78	Upper Miocene	no	longer	44.8382838	23.39285142	13.309	4	NA	NA	NA	NA	NA	NA
NA	Latonia kolebabi	Discoglossidae	Latonia	Salientia	NA	NA	NA	NA	4.4	3.6	4	NA	NA	NA	NA	NA	79	Pliocene	yes	temporal single	47.79547512	18.59408583	0	1	NA	NA	NA	NA	NA	NA
NA	Latonia ragei	Discoglossidae	Latonia	Salientia	NA	NA	NA	NA	20	18	19	NA	NA	NA	NA	NA	76	Lower Miocene	no	longer	44.78869962	12.53673163	15.25	4	NA	NA	NA	NA	NA	NA
NA	Latonia ragei	Discoglossidae	Latonia	Salientia	NA	NA	NA	NA	23	20	21.5	NA	NA	NA	NA	NA	76	Lower Miocene	no	longer	45.09854508	13.51371645	15.25	4	NA	NA	NA	NA	NA	NA
NA	Latonia ragei	Discoglossidae	Latonia	Salientia	NA	NA	NA	NA	17.6	17.6	17.6	NA	NA	NA	NA	NA	76	Lower Miocene	no	longer	41.9709306	18.34867306	15.25	4	NA	NA	NA	NA	NA	NA
NA	Latonia ragei	Discoglossidae	Latonia	Salientia	NA	NA	NA	NA	16.75	16.35	16.55	NA	NA	NA	NA	NA	76	Lower Miocene	no	longer	44.39286923	18.4943221	15.25	4	NA	NA	NA	NA	NA	NA
NA	Latonia ragei	Discoglossidae	Latonia	Salientia	NA	NA	NA	NA	20	20	20	NA	NA	NA	NA	NA	76	Lower Miocene	no	longer	46.54479352	15.91608361	15.25	4	NA	NA	NA	NA	NA	NA
NA	Latonia ragei	Discoglossidae	Latonia	Salientia	NA	NA	NA	NA	18	17.5	17.75	NA	NA	NA	NA	NA	76	Lower Miocene	no	longer	45.13450911	13.74849146	15.25	4	NA	NA	NA	NA	NA	NA
NA	Latonia ragei	Discoglossidae	Latonia	Salientia	NA	NA	NA	NA	21	20.5	20.75	NA	NA	NA	NA	NA	76	Lower Miocene	no	longer	40.77683116	3.362195965	15.25	4	NA	NA	NA	NA	NA	NA
NA	Latonia ragei	Discoglossidae	Latonia	Salientia	NA	NA	NA	NA	18	17	17.5	NA	NA	NA	NA	NA	76	Lower Miocene	no	longer	45.13450911	13.74849146	15.25	4	NA	NA	NA	NA	NA	NA
NA	Latonia ragei	Discoglossidae	Latonia	Salientia	NA	NA	NA	NA	8.95	8.55	8.75	NA	NA	NA	NA	NA	78	Upper Miocene	no	longer	45.12368138	17.67453988	15.25	4	NA	NA	NA	NA	NA	NA
NA	Latonia ragei	Discoglossidae	Latonia	Salientia	NA	NA	NA	NA	24	24	24	NA	NA	NA	NA	NA	75	Chattian	no	longer	41.89889885	6.880147997	15.25	4	NA	NA	NA	NA	NA	NA
NA	Latonia ragei	Discoglossidae	Latonia	Salientia	NA	NA	NA	NA	16.75	16.35	16.55	NA	NA	NA	NA	NA	76	Lower Miocene	no	longer	44.44208616	18.5277359	15.25	4	NA	NA	NA	NA	NA	NA
NA	Latonia ragei	Discoglossidae	Latonia	Salientia	NA	NA	NA	NA	16.6	16.5	16.55	NA	NA	NA	NA	NA	76	Lower Miocene	no	longer	44.85153015	12.83439233	15.25	4	NA	NA	NA	NA	NA	NA
NA	Latonia vertaizoni	Discoglossidae	Latonia	Salientia	NA	NA	NA	NA	28	23.03	25.515	NA	NA	NA	NA	NA	75	Chattian	no	longer	41.31251867	6.926713958	4.015	2	NA	NA	NA	NA	NA	NA
NA	Latonia vertaizoni	Discoglossidae	Latonia	Salientia	NA	NA	NA	NA	22	21	21.5	NA	NA	NA	NA	NA	76	Lower Miocene	no	longer	42.66756572	6.392407207	4.015	2	NA	NA	NA	NA	NA	NA
NA	Leiopelma auroraensis	Leiopelmatidae	Leiopelma	Salientia	NA	NA	NA	NA	0.23	0.019	0.1245	NA	NA	NA	NA	NA	80	Pleistocene	yes	temporal single	-45.59507003	168.6286117	0	1	NA	NA	NA	NA	NA	NA
NA	Leiopelma markhami	Leiopelmatidae	Leiopelma	Salientia	NA	NA	NA	NA	0.126	0.012	0.069	NA	NA	NA	NA	NA	80	Pleistocene	no	longer	-38.59367716	175.4742754	1.2885	2	NA	NA	NA	NA	NA	NA
NA	Leiopelma markhami	Leiopelmatidae	Leiopelma	Salientia	NA	NA	NA	NA	0.022	0.001	0.0115	NA	NA	NA	NA	NA	81	Holocene	no	longer	-39.24720723	176.6333789	1.2885	2	NA	NA	NA	NA	NA	NA
NA	Leiopelma markhami	Leiopelmatidae	Leiopelma	Salientia	NA	NA	NA	NA	2.588	0.012	1.3	NA	NA	NA	NA	NA	80	Pleistocene	no	longer	-41.49091519	172.5835533	1.2885	2	NA	NA	NA	NA	NA	NA
NA	Leiopelma markhami	Leiopelmatidae	Leiopelma	Salientia	NA	NA	NA	NA	0.021	0.012	0.0165	NA	NA	NA	NA	NA	80	Pleistocene	no	longer	-38.59322794	175.4319692	1.2885	2	NA	NA	NA	NA	NA	NA
NA	Leiopelma waitomoensis	Leiopelmatidae	Leiopelma	Salientia	NA	NA	NA	NA	0.021	0.012	0.0165	NA	NA	NA	NA	NA	80	Pleistocene	no	temporal single	-38.59322794	175.4319692	0.0525	1	NA	NA	NA	NA	NA	NA
NA	Leiopelma waitomoensis	Leiopelmatidae	Leiopelma	Salientia	NA	NA	NA	NA	0.126	0.012	0.069	NA	NA	NA	NA	NA	80	Pleistocene	no	temporal single	-38.59367716	175.4742754	0.0525	1	NA	NA	NA	NA	NA	NA
1160857	Liaobatrachus beipiaoensis	NA	Liaobatrachus	Salientia	94819	PaleoDB	47770	32340	130	122.46	126.23	NA	NA	NA	NA	NA	59	Barremian	no	temporal single	41.68672375	129.0771069	0	1	not reported	NA	NA	NA	conservation	47770
NA	Liaobatrachus grabaui	NA	Liaobatrachus	Salientia	NA	NA	NA	NA	125.2	124.3	124.75	NA	NA	NA	NA	NA	60	Aptian	yes	temporal single	41.24314081	132.925363	0	1	NA	NA	NA	NA	NA	NA
1160859	Liaobatrachus macilentus	NA	Liaobatrachus	Salientia	55683	ETE	47770	14922	130	122.46	126.23	NA	NA	NA	NA	NA	59	Barremian	no	longer	40.57624342	132.2033645	7.205	2	not reported	NA	NA	NA		47770
NA	Limnodynastes archeri	Leptodactylidae	Limnodynastes	Salientia	NA	NA	NA	NA	26	24	25	NA	NA	NA	NA	NA	75	Chattian	yes	temporal single	-42.7644271	141.7356956	0	1	NA	NA	NA	NA	NA	NA
NA	Lithobates bucella	Ranidae	Lithobates	Salientia	NA	NA	NA	NA	19	18	18.5	NA	NA	NA	NA	NA	76	Lower Miocene	no	temporal single	32.31249723	-74.36304725	0	1	NA	NA	NA	NA	NA	NA
NA	Lithobates miocenicus	Ranidae	Lithobates	Salientia	NA	fosfar	NA	NA	19	18	18.5	NA	NA	NA	NA	NA	76	Lower Miocene	yes	temporal single	32.1316	-75.24898	0	1	NA	NA	NA	NA	NA	NA
NA	Lithobates rexroadensis	Ranidae	Lithobates	Salientia	NA	fosfar	NA	NA	4.8	4.3	4.55	NA	NA	NA	NA	NA	79	Pliocene	yes	temporal single	38.36963	-98.371	0	1	NA	NA	NA	NA	NA	NA
NA	Liventsovkia jucunda	NA	Liventsovkia	Salientia	NA	fosfar	NA	NA	2.5	2	2.25	NA	NA	NA	NA	NA	80	Pleistocene	yes	temporal single	46.81608	39.7693	0	1	NA	NA	NA	NA	NA	NA
NA	Lutetiobatrachus gracilis	Palaeobatrachidae	Lutetiobatrachus	Salientia	NA	NA	NA	NA	49	48	48.5	NA	NA	NA	NA	NA	71	Lutetian	yes	temporal single	42.0770767	14.18821801	0	1	NA	NA	NA	NA	NA	NA
NA	Macropelobates linquensis	Pelobatidae	Macropelobates	Salientia	NA	NA	NA	NA	15.97	13.82	14.895	NA	NA	NA	NA	NA	77	Middle Miocene	yes	temporal single	35.69940389	116.5116447	0	1	NA	NA	NA	NA	NA	NA
NA	Rhinophrynus canadensis	Rhinophrynidae	Rhinophrynus	Salientia	NA	fosfar	NA	NA	36.9	36.9	36.9	NA	NA	NA	NA	NA	73	Priabonian	yes	temporal single	55.36696	-89.90866	0	1	NA	NA	NA	NA	NA	NA
NA	Opisthocoelellus hessi	NA	Opisthocoelellus	Salientia	NA	NA	NA	NA	26	24	25	NA	NA	NA	NA	NA	75	Chattian	yes	temporal single	45.92202617	17.31019732	0	1	NA	NA	NA	NA	NA	NA
NA	Opisthocoelellus weigelti	NA	Opisthocoelellus	Salientia	NA	fosfar	NA	NA	48.5	40.5	44.5	NA	NA	NA	NA	NA	71	Lutetian	yes	temporal single	43.3795	16.9428	0	1	NA	NA	NA	NA	NA	NA
NA	Palaeobatrachus diluvianus	Palaeobatrachidae	Palaeobatrachus	Salientia	NA	NA	NA	NA	19	18	18.5	NA	NA	NA	NA	NA	76	Lower Miocene	no	longer	46.57252222	16.11846891	14	3	NA	NA	NA	NA	NA	NA
NA	Palaeobatrachus diluvianus	Palaeobatrachidae	Palaeobatrachus	Salientia	NA	NA	NA	NA	31.4	30	30.7	NA	NA	NA	NA	NA	74	Rupelian	no	longer	45.3484125	18.14464448	14	3	NA	NA	NA	NA	NA	NA
NA	Palaeobatrachus diluvianus	Palaeobatrachidae	Palaeobatrachus	Salientia	NA	NA	NA	NA	31.4	30	30.7	NA	NA	NA	NA	NA	74	Rupelian	no	longer	45.3318265	18.14367496	14	3	NA	NA	NA	NA	NA	NA
NA	Palaeobatrachus diluvianus	Palaeobatrachidae	Palaeobatrachus	Salientia	NA	NA	NA	NA	26	24	25	NA	NA	NA	NA	NA	75	Chattian	no	longer	45.92202617	17.31019732	14	3	NA	NA	NA	NA	NA	NA
NA	Palaeobatrachus diluvianus	Palaeobatrachidae	Palaeobatrachus	Salientia	NA	NA	NA	NA	24.5	23.8	24.15	NA	NA	NA	NA	NA	75	Chattian	no	longer	46.1689785	10.98754469	14	3	NA	NA	NA	NA	NA	NA
NA	Palaeobatrachus diluvianus	Palaeobatrachidae	Palaeobatrachus	Salientia	NA	NA	NA	NA	25	23.8	24.4	NA	NA	NA	NA	NA	75	Chattian	no	longer	45.93757136	10.9293182	14	3	NA	NA	NA	NA	NA	NA
NA	Palaeobatrachus diluvianus	Palaeobatrachidae	Palaeobatrachus	Salientia	NA	NA	NA	NA	33	32	32.5	NA	NA	NA	NA	NA	74	Rupelian	no	longer	45.18891246	17.89581518	14	3	NA	NA	NA	NA	NA	NA
NA	Palaeobatrachus diluvianus	Palaeobatrachidae	Palaeobatrachus	Salientia	NA	NA	NA	NA	25	23.8	24.4	NA	NA	NA	NA	NA	75	Chattian	no	longer	45.9710567	10.9258743	14	3	NA	NA	NA	NA	NA	NA
NA	Palaeobatrachus fallax	Palaeobatrachidae	Palaeobatrachus	Salientia	NA	fosfar	NA	NA	23	22	22.5	NA	NA	NA	NA	NA	76	Lower Miocene	yes	temporal single	45.75569	11.4968	0	1	NA	NA	NA	NA	NA	NA
NA	Palaeobatrachus gigas	Palaeobatrachidae	Palaeobatrachus	Salientia	NA	NA	NA	NA	24.5	23.8	24.15	NA	NA	NA	NA	NA	75	Chattian	yes	temporal single	46.1689785	10.98754469	0	1	NA	NA	NA	NA	NA	NA
NA	Palaeobatrachus grandipes	Palaeobatrachidae	Palaeobatrachus	Salientia	NA	NA	NA	NA	33.9	32.6	33.25	NA	NA	NA	NA	NA	74	Rupelian	no	longer	45.56882197	9.327274643	20.1	5	NA	NA	NA	NA	NA	NA
NA	Palaeobatrachus grandipes	Palaeobatrachidae	Palaeobatrachus	Salientia	NA	NA	NA	NA	34	33	33.5	NA	NA	NA	NA	NA	74	Rupelian	no	longer	45.05408638	13.89752813	20.1	5	NA	NA	NA	NA	NA	NA
NA	Palaeobatrachus grandipes	Palaeobatrachidae	Palaeobatrachus	Salientia	NA	NA	NA	NA	31.4	30	30.7	NA	NA	NA	NA	NA	74	Rupelian	no	longer	45.3318265	18.14367496	20.1	5	NA	NA	NA	NA	NA	NA
NA	Palaeobatrachus grandipes	Palaeobatrachidae	Palaeobatrachus	Salientia	NA	NA	NA	NA	33.9	33	33.45	NA	NA	NA	NA	NA	74	Rupelian	no	longer	45.6147715	9.02742531	20.1	5	NA	NA	NA	NA	NA	NA
NA	Palaeobatrachus grandipes	Palaeobatrachidae	Palaeobatrachus	Salientia	NA	NA	NA	NA	31.4	30	30.7	NA	NA	NA	NA	NA	74	Rupelian	no	longer	45.3484125	18.14464448	20.1	5	NA	NA	NA	NA	NA	NA
NA	Palaeobatrachus grandipes	Palaeobatrachidae	Palaeobatrachus	Salientia	NA	NA	NA	NA	25	23.8	24.4	NA	NA	NA	NA	NA	75	Chattian	no	longer	45.9710567	10.9258743	20.1	5	NA	NA	NA	NA	NA	NA
NA	Palaeobatrachus grandipes	Palaeobatrachidae	Palaeobatrachus	Salientia	NA	NA	NA	NA	26	24	25	NA	NA	NA	NA	NA	75	Chattian	no	longer	45.80717032	17.24273255	20.1	5	NA	NA	NA	NA	NA	NA
NA	Palaeobatrachus grandipes	Palaeobatrachidae	Palaeobatrachus	Salientia	NA	NA	NA	NA	34	33	33.5	NA	NA	NA	NA	NA	74	Rupelian	no	longer	45.60886467	9.150762804	20.1	5	NA	NA	NA	NA	NA	NA
NA	Palaeobatrachus grandipes	Palaeobatrachidae	Palaeobatrachus	Salientia	NA	NA	NA	NA	26	24	25	NA	NA	NA	NA	NA	75	Chattian	no	longer	45.92202617	17.31019732	20.1	5	NA	NA	NA	NA	NA	NA
NA	Palaeobatrachus grandipes	Palaeobatrachidae	Palaeobatrachus	Salientia	NA	NA	NA	NA	48.5	40.5	44.5	NA	NA	NA	NA	NA	71	Lutetian	no	longer	43.34392835	16.99942935	20.1	5	NA	NA	NA	NA	NA	NA
NA	Palaeobatrachus hauffianus	Palaeobatrachidae	Palaeobatrachus	Salientia	NA	NA	NA	NA	17.25	16.4	16.825	NA	NA	NA	NA	NA	76	Lower Miocene	yes	temporal single	44.77211056	12.18058121	0	1	NA	NA	NA	NA	NA	NA
NA	Palaeobatrachus hiri	Palaeobatrachidae	Palaeobatrachus	Salientia	NA	NA	NA	NA	14.5	14.5	14.5	NA	NA	NA	NA	NA	77	Middle Miocene	yes	temporal single	44.26607658	21.79855044	0	1	NA	NA	NA	NA	NA	NA
NA	Palaeobatrachus langhae	Palaeobatrachidae	Palaeobatrachus	Salientia	NA	NA	NA	NA	4.2	3.7	3.95	NA	NA	NA	NA	NA	79	Pliocene	no	longer	44.8573627	18.83114039	2.65	2	NA	NA	NA	NA	NA	NA
NA	Palaeobatrachus langhae	Palaeobatrachidae	Palaeobatrachus	Salientia	NA	NA	NA	NA	1.8	0.8	1.3	NA	NA	NA	NA	NA	80	Pleistocene	no	longer	46.69823773	22.17802694	2.65	2	NA	NA	NA	NA	NA	NA
NA	Palaeobatrachus langhae	Palaeobatrachidae	Palaeobatrachus	Salientia	NA	NA	NA	NA	4.2	3.6	3.9	NA	NA	NA	NA	NA	79	Pliocene	no	longer	51.56260622	22.53740413	2.65	2	NA	NA	NA	NA	NA	NA
NA	Palaeobatrachus laubei	Palaeobatrachidae	Palaeobatrachus	Salientia	NA	NA	NA	NA	26	24	25	NA	NA	NA	NA	NA	75	Chattian	yes	temporal single	45.80717032	17.24273255	0	1	NA	NA	NA	NA	NA	NA
NA	Palaeobatrachus luedeckei	Palaeobatrachidae	Palaeobatrachus	Salientia	NA	NA	NA	NA	33	32	32.5	NA	NA	NA	NA	NA	74	Rupelian	no	longer	45.18891246	17.89581518	7.5	2	NA	NA	NA	NA	NA	NA
NA	Palaeobatrachus luedeckei	Palaeobatrachidae	Palaeobatrachus	Salientia	NA	NA	NA	NA	26	24	25	NA	NA	NA	NA	NA	75	Chattian	no	longer	45.92202617	17.31019732	7.5	2	NA	NA	NA	NA	NA	NA
NA	Palaeobatrachus novotnyi	Palaeobatrachidae	Palaeobatrachus	Salientia	NA	fosfar	NA	NA	26	24	25	NA	NA	NA	NA	NA	75	Chattian	yes	temporal single	46.0692	17.2081	0	1	NA	NA	NA	NA	NA	NA
NA	Palaeobatrachus occidentalis	Palaeobatrachidae	Palaeobatrachus	Salientia	NA	NA	NA	NA	65.5	61.7	63.6	NA	NA	NA	NA	NA	68	Danian	no	longer	51.08778419	-83.21709741	5.7	2	NA	NA	NA	NA	NA	NA
NA	Palaeobatrachus rostae	Palaeobatrachidae	Palaeobatrachus	Salientia	NA	fosfar	NA	NA	26	24	25	NA	NA	NA	NA	NA	75	Chattian	yes	temporal single	46.0692	17.2081	0	1	NA	NA	NA	NA	NA	NA
NA	Palaeobatrachus tobieni	Palaeobatrachidae	Palaeobatrachus	Salientia	NA	NA	NA	NA	49	48	48.5	NA	NA	NA	NA	NA	71	Lutetian	yes	temporal single	42.0770767	14.18821801	0	1	NA	NA	NA	NA	NA	NA
NA	Paralatonia transylvanica	Discoglossidae	Paralatonia	Salientia	NA	fosfar	NA	NA	NA	NA	NA	NA	NA	NA	NA	NA	67	Maastrichtian	no	temporal single	24.95562305	29.02549635	0	1	NA	NA	NA	NA	NA	NA
NA	Paralatonia transylvanica	Discoglossidae	Paralatonia	Salientia	NA	fosfar	NA	NA	NA	NA	NA	NA	NA	NA	NA	NA	67	Maastrichtian	no	temporal single	25.19305385	29.65933131	0	1	NA	NA	NA	NA	NA	NA
NA	Paralatonia transylvanica	Discoglossidae	Paralatonia	Salientia	NA	fosfar	NA	NA	NA	NA	NA	NA	NA	NA	NA	NA	67	Maastrichtian	no	temporal single	25.26550522	28.73812141	0	1	NA	NA	NA	NA	NA	NA
NA	Paralatonia transylvanica	Discoglossidae	Paralatonia	Salientia	NA	fosfar	NA	NA	NA	NA	NA	NA	NA	NA	NA	NA	67	Maastrichtian	no	temporal single	25.08064594	28.93801836	0	1	NA	NA	NA	NA	NA	NA
NA	Paralatonia transylvanica	Discoglossidae	Paralatonia	Salientia	NA	fosfar	NA	NA	NA	NA	NA	NA	NA	NA	NA	NA	67	Maastrichtian	no	temporal single	24.95126997	29.0182634	0	1	NA	NA	NA	NA	NA	NA
NA	Pelobates decheni	Pelobatidae	Pelobates	Salientia	NA	NA	NA	NA	24.5	23.8	24.15	NA	NA	NA	NA	NA	75	Chattian	yes	temporal single	46.1689785	10.98754469	0	1	NA	NA	NA	NA	NA	NA
NA	Pelobates sanchizi	Pelobatidae	Pelobates	Salientia	NA	NA	NA	NA	18	17	17.5	NA	NA	NA	NA	NA	76	Lower Miocene	no	longer	42.0207959	18.5716681	3	2	NA	NA	NA	NA	NA	NA
NA	Pelobates sanchizi	Pelobatidae	Pelobates	Salientia	NA	NA	NA	NA	16.3	16.3	16.3	NA	NA	NA	NA	NA	76	Lower Miocene	no	longer	44.5157558	13.01753729	3	2	NA	NA	NA	NA	NA	NA
NA	Pelobates sanchizi	Pelobatidae	Pelobates	Salientia	NA	NA	NA	NA	18	17	17.5	NA	NA	NA	NA	NA	76	Lower Miocene	no	longer	45.2491311	18.92377122	3	2	NA	NA	NA	NA	NA	NA
NA	Pelobates sanchizi	Pelobatidae	Pelobates	Salientia	NA	NA	NA	NA	18	17	17.5	NA	NA	NA	NA	NA	76	Lower Miocene	no	longer	45.24912448	18.92404931	3	2	NA	NA	NA	NA	NA	NA
NA	Pelobates sanchizi	Pelobatidae	Pelobates	Salientia	NA	NA	NA	NA	14.5	14.5	14.5	NA	NA	NA	NA	NA	77	Middle Miocene	no	longer	44.26607658	21.79855044	3	2	NA	NA	NA	NA	NA	NA
NA	Pelodytes arevacus	Pelodytidae	Pelodytes	Salientia	NA	NA	NA	NA	18	17.5	17.75	NA	NA	NA	NA	NA	76	Lower Miocene	yes	temporal single	45.13450911	13.74849146	0	1	NA	NA	NA	NA	NA	NA
NA	Pelophylax barani	Ranidae	Pelophylax	Salientia	NA	NA	NA	NA	10.6	9.5	10.05	NA	NA	NA	NA	NA	78	Upper Miocene	yes	temporal single	38.97319703	33.00838992	0	1	NA	NA	NA	NA	NA	NA
NA	Pelophylax meriani	Ranidae	Pelophylax	Salientia	NA	NA	NA	NA	24.5	23.8	24.15	NA	NA	NA	NA	NA	75	Chattian	no	longer	46.1689785	10.98754469	2.15	2	NA	NA	NA	NA	NA	NA
NA	Pelophylax meriani	Ranidae	Pelophylax	Salientia	NA	NA	NA	NA	22.5	21.5	22	NA	NA	NA	NA	NA	76	Lower Miocene	no	longer	46.14938315	11.12192489	2.15	2	NA	NA	NA	NA	NA	NA
NA	Pelophylax pueyoi	Ranidae	Pelophylax	Salientia	NA	NA	NA	NA	7.11	7.11	7.11	NA	NA	NA	NA	NA	78	Upper Miocene	no	longer	39.11725438	-0.006532973	14.485	3	NA	NA	NA	NA	NA	NA
NA	Pelophylax pueyoi	Ranidae	Pelophylax	Salientia	NA	NA	NA	NA	9.6	8.7	9.15	NA	NA	NA	NA	NA	78	Upper Miocene	no	longer	40.75464266	-3.55157455	14.485	3	NA	NA	NA	NA	NA	NA
NA	Pelophylax pueyoi	Ranidae	Pelophylax	Salientia	NA	NA	NA	NA	9.5	9	9.25	NA	NA	NA	NA	NA	78	Upper Miocene	no	longer	39.11725438	-0.006532973	14.485	3	NA	NA	NA	NA	NA	NA
NA	Pelophylax pueyoi	Ranidae	Pelophylax	Salientia	NA	NA	NA	NA	16.55	16.35	16.45	NA	NA	NA	NA	NA	76	Lower Miocene	no	longer	36.0040832	1.853657059	14.485	3	NA	NA	NA	NA	NA	NA
NA	Pelophylax pueyoi	Ranidae	Pelophylax	Salientia	NA	NA	NA	NA	7.3	7.3	7.3	NA	NA	NA	NA	NA	78	Upper Miocene	no	longer	39.10118355	-0.039738482	14.485	3	NA	NA	NA	NA	NA	NA
NA	Pelophylax pueyoi	Ranidae	Pelophylax	Salientia	NA	NA	NA	NA	7.1	7.1	7.1	NA	NA	NA	NA	NA	78	Upper Miocene	no	longer	39.10118355	-0.039738482	14.485	3	NA	NA	NA	NA	NA	NA
NA	Pelophylax pueyoi	Ranidae	Pelophylax	Salientia	NA	NA	NA	NA	8.1	8.1	8.1	NA	NA	NA	NA	NA	78	Upper Miocene	no	longer	38.265	-0.8	14.485	3	NA	NA	NA	NA	NA	NA
NA	Pelophylax pueyoi	Ranidae	Pelophylax	Salientia	NA	NA	NA	NA	8	8	8	NA	NA	NA	NA	NA	78	Upper Miocene	no	longer	39.11725438	-0.006532973	14.485	3	NA	NA	NA	NA	NA	NA
NA	Pelophylax pueyoi	Ranidae	Pelophylax	Salientia	NA	NA	NA	NA	6.3	6.3	6.3	NA	NA	NA	NA	NA	78	Upper Miocene	no	longer	39.06602064	0.057333551	14.485	3	NA	NA	NA	NA	NA	NA
NA	Pelophylax pueyoi	Ranidae	Pelophylax	Salientia	NA	NA	NA	NA	8.85	8.85	8.85	NA	NA	NA	NA	NA	78	Upper Miocene	no	longer	39.00578988	0.068489213	14.485	3	NA	NA	NA	NA	NA	NA
NA	Pelophylax pueyoi	Ranidae	Pelophylax	Salientia	NA	NA	NA	NA	6.9	6.9	6.9	NA	NA	NA	NA	NA	78	Upper Miocene	no	longer	37.75	-0.85	14.485	3	NA	NA	NA	NA	NA	NA
NA	Pelophylax pueyoi	Ranidae	Pelophylax	Salientia	NA	NA	NA	NA	11.2	9.8	10.5	NA	NA	NA	NA	NA	78	Upper Miocene	no	longer	38.88652606	-0.144729697	14.485	3	NA	NA	NA	NA	NA	NA
NA	Pelophylax pueyoi	Ranidae	Pelophylax	Salientia	NA	NA	NA	NA	17.01	16.51	16.76	NA	NA	NA	NA	NA	76	Lower Miocene	no	longer	36.76472665	2.016195248	14.485	3	NA	NA	NA	NA	NA	NA
NA	Pelophylax pueyoi	Ranidae	Pelophylax	Salientia	NA	NA	NA	NA	6.23	6.23	6.23	NA	NA	NA	NA	NA	78	Upper Miocene	no	longer	39.11725438	-0.006532973	14.485	3	NA	NA	NA	NA	NA	NA
NA	Pelophylax pueyoi	Ranidae	Pelophylax	Salientia	NA	NA	NA	NA	6.56	6.56	6.56	NA	NA	NA	NA	NA	78	Upper Miocene	no	longer	39.06602064	0.057333551	14.485	3	NA	NA	NA	NA	NA	NA
NA	Pelophylax pueyoi	Ranidae	Pelophylax	Salientia	NA	NA	NA	NA	7.12	7.12	7.12	NA	NA	NA	NA	NA	78	Upper Miocene	no	longer	39.0672695	-0.008117362	14.485	3	NA	NA	NA	NA	NA	NA
NA	Pelophylax pueyoi	Ranidae	Pelophylax	Salientia	NA	NA	NA	NA	21	20.43	20.715	NA	NA	NA	NA	NA	76	Lower Miocene	no	longer	37.5379036	1.512642151	14.485	3	NA	NA	NA	NA	NA	NA
NA	Pelophylax quellenbergi	Ranidae	Pelophylax	Salientia	NA	NA	NA	NA	11.2	9.8	10.5	NA	NA	NA	NA	NA	78	Upper Miocene	yes	temporal single	38.88652606	-0.144729697	0	1	NA	NA	NA	NA	NA	NA
NA	Platymantis megabotoniviti	Ceratobatrachidae	Platymantis	Salientia	NA	NA	NA	NA	0.003	0.001	0.002	NA	NA	NA	NA	NA	81	Holocene	no	longer	-17.8825	177.4747	0.9055	2	NA	NA	NA	NA	NA	NA
NA	Platymantis megabotoniviti	Ceratobatrachidae	Platymantis	Salientia	NA	NA	NA	NA	1.8	0.012	0.906	NA	NA	NA	NA	NA	80	Pleistocene	no	longer	-18.0603	178.4864	0.9055	2	NA	NA	NA	NA	NA	NA
NA	Platymantis megabotoniviti	Ceratobatrachidae	Platymantis	Salientia	NA	NA	NA	NA	0.001	0	0.0005	NA	NA	NA	NA	NA	81	Holocene	no	longer	-18.1602	177.4462	0.9055	2	NA	NA	NA	NA	NA	NA
NA	Platymantis megabotoniviti	Ceratobatrachidae	Platymantis	Salientia	NA	NA	NA	NA	0.003	0.001	0.002	NA	NA	NA	NA	NA	81	Holocene	no	longer	-18.0675	178.489	0.9055	2	NA	NA	NA	NA	NA	NA
NA	Platymantis megabotoniviti	Ceratobatrachidae	Platymantis	Salientia	NA	NA	NA	NA	0.003	0.001	0.002	NA	NA	NA	NA	NA	81	Holocene	no	longer	-17.7665	178.4	0.9055	2	NA	NA	NA	NA	NA	NA
NA	Rana basaltica	Ranidae	Rana	Salientia	NA	NA	NA	NA	15.97	13.82	14.895	NA	NA	NA	NA	NA	77	Middle Miocene	no	temporal single	35.69940389	116.5116447	1.106	1	NA	NA	NA	NA	NA	NA
1193460	Rana fayeae	Ranidae	Rana	Salientia	154240	NA	50079	50079	4.9	1.8	3.35	NA	NA	NA	NA	NA	79	Pliocene	yes	temporal single	38.13967326	-98.76298622	0	1	NA	NA	NA	NA		NA
NA	Rana luschitzana	Ranidae	Rana	Salientia	NA	NA	NA	NA	28	27	27.5	NA	NA	NA	NA	NA	75	Chattian	yes	temporal single	45.66701607	16.90028124	0	1	NA	NA	NA	NA	NA	NA
NA	Rana noeggerathi	Ranidae	Rana	Salientia	NA	NA	NA	NA	24.5	23.8	24.15	NA	NA	NA	NA	NA	75	Chattian	yes	temporal single	46.1689785	10.98754469	0	1	NA	NA	NA	NA	NA	NA
1193461	Rana parvissima	Ranidae	Rana	Salientia	154240	NA	50079	50079	4.9	1.8	3.35	NA	NA	NA	NA	1	79	Pliocene	yes	temporal single	38.13967326	-98.76298622	0	1	NA	NA	1	160		NA
NA	Rana strausi	Ranidae	Rana	Salientia	NA	NA	NA	NA	5.3	3.6	4.45	NA	NA	NA	NA	NA	79	Pliocene	yes	temporal single	51.06623758	10.67869458	0	1	NA	NA	NA	NA	NA	NA
NA	Rana yalpugiensis	Ranidae	Rana	Salientia	NA	NA	NA	NA	3.6	2.6	3.1	NA	NA	NA	NA	NA	79	Pliocene	yes	temporal single	44.68903868	28.79471202	0	1	NA	NA	NA	NA	NA	NA
NA	Rana yushensis	Ranidae	Rana	Salientia	NA	NA	NA	NA	5.33	3.6	4.465	NA	NA	NA	NA	NA	79	Pliocene	yes	temporal single	36.64162585	111.2646621	0	1	NA	NA	NA	NA	NA	NA
NA	Ranomorphus similis	Rhacophoridae	Ranomorphus	Salientia	NA	NA	NA	NA	2.6	1.8	2.2	NA	NA	NA	NA	NA	80	Pliocene	yes	temporal single	50.76904046	39.21703457	0	1	NA	NA	NA	NA	NA	NA
NA	Scaphiopus skinneri	Pelobatidae	Scaphiopus	Salientia	NA	NA	NA	NA	32	29	30.5	NA	NA	NA	NA	NA	74	Rupelian	no	longer	51.98526937	-87.0395101	6.4	2	NA	NA	NA	NA	NA	NA
NA	Scaphiopus skinneri	Pelobatidae	Scaphiopus	Salientia	NA	NA	NA	NA	36.9	36.9	36.9	NA	NA	NA	NA	NA	73	Priabonian	no	longer	55.27640215	-90.568557	6.4	2	NA	NA	NA	NA	NA	NA
288113	Scaphiopus wardorum	Pelobatidae	Scaphiopus	Salientia	18359	Fossilworks	7579	3510	7.3	7.2	7.25	NA	not reported	NA	NA	1	78	Upper Miocene	no	longer	44.57848913	-94.36982528	7.535	2	not reported	NA	1	82		7579
NA	Scotiophryne pustulosa	Discoglossidae	Scotiophryne	Salientia	NA	NA	NA	NA	76	75	75.5	NA	NA	NA	NA	NA	66	Campanian	no	longer	48.17852687	-73.67456245	18.1	3	NA	NA	NA	NA	NA	NA
NA	Scotiophryne pustulosa	Discoglossidae	Scotiophryne	Salientia	NA	NA	NA	NA	79.2	79.2	79.2	NA	NA	NA	NA	NA	66	Campanian	no	longer	48.59172266	-74.60166772	18.1	3	NA	NA	NA	NA	NA	NA
NA	Scotiophryne pustulosa	Discoglossidae	Scotiophryne	Salientia	NA	NA	NA	NA	68	65	66.5	NA	NA	NA	NA	NA	67	Maastrichtian	no	longer	57.37302685	-62.76267949	18.1	3	NA	NA	NA	NA	NA	NA
NA	Scotiophryne pustulosa	Discoglossidae	Scotiophryne	Salientia	NA	NA	NA	NA	69	66	67.5	NA	NA	NA	NA	NA	67	Maastrichtian	no	longer	58.50664909	-64.80670154	18.1	3	NA	NA	NA	NA	NA	NA
NA	Scotiophryne pustulosa	Discoglossidae	Scotiophryne	Salientia	NA	NA	NA	NA	69.4	65.5	67.45	NA	NA	NA	NA	NA	67	Maastrichtian	no	longer	58.28797779	-64.89816146	18.1	3	NA	NA	NA	NA	NA	NA
NA	Scotiophryne pustulosa	Discoglossidae	Scotiophryne	Salientia	NA	NA	NA	NA	85	84.2	84.6	NA	NA	NA	NA	NA	65	Santonian	no	longer	46.40926455	-72.38969182	18.1	3	NA	NA	NA	NA	NA	NA
NA	Scotiophryne pustulosa	Discoglossidae	Scotiophryne	Salientia	NA	NA	NA	NA	79.2	79.2	79.2	NA	NA	NA	NA	NA	66	Campanian	no	longer	48.80243685	-74.1181117	18.1	3	NA	NA	NA	NA	NA	NA
NA	Scotiophryne pustulosa	Discoglossidae	Scotiophryne	Salientia	NA	NA	NA	NA	68	65	66.5	NA	NA	NA	NA	NA	67	Maastrichtian	no	longer	60.51471188	-63.93818192	18.1	3	NA	NA	NA	NA	NA	NA
NA	Scotiophryne pustulosa	Discoglossidae	Scotiophryne	Salientia	NA	NA	NA	NA	69	66	67.5	NA	NA	NA	NA	NA	67	Maastrichtian	no	longer	53.73019949	-65.21930609	18.1	3	NA	NA	NA	NA	NA	NA
NA	Scotiophryne pustulosa	Discoglossidae	Scotiophryne	Salientia	NA	NA	NA	NA	84.2	83.5	83.85	NA	NA	NA	NA	NA	65	Santonian	no	longer	46.41018632	-72.60496714	18.1	3	NA	NA	NA	NA	NA	NA
NA	Scotiophryne pustulosa	Discoglossidae	Scotiophryne	Salientia	NA	NA	NA	NA	75	74.5	74.75	NA	NA	NA	NA	NA	66	Campanian	no	longer	46.03987497	-70.74705715	18.1	3	NA	NA	NA	NA	NA	NA
NA	Scotiophryne pustulosa	Discoglossidae	Scotiophryne	Salientia	NA	NA	NA	NA	79.2	79.2	79.2	NA	NA	NA	NA	NA	66	Campanian	no	longer	48.88319608	-75.46773904	18.1	3	NA	NA	NA	NA	NA	NA
NA	Scotiophryne pustulosa	Discoglossidae	Scotiophryne	Salientia	NA	NA	NA	NA	79.2	79.2	79.2	NA	NA	NA	NA	NA	66	Campanian	no	longer	48.90760611	-75.58221846	18.1	3	NA	NA	NA	NA	NA	NA
NA	Scotiophryne pustulosa	Discoglossidae	Scotiophryne	Salientia	NA	NA	NA	NA	72	71	71.5	NA	NA	NA	NA	NA	66	Campanian	no	longer	48.54231307	-74.37415103	18.1	3	NA	NA	NA	NA	NA	NA
1193464	Spea diversus	Pelobatidae	Spea	Salientia	154240	NA	50079	50079	4.9	1.8	3.35	NA	NA	NA	NA	1	79	Pliocene	no	temporal single	38.13967326	-98.76298622	0	1	NA	NA	1	1		50079
1193465	Spea diversus	Pelobatidae	Spea	Salientia	154240	NA	50079	50079	4.9	1.8	3.35	NA	NA	NA	NA	NA	79	Pliocene	no	temporal single	38.13967326	-98.76298622	0	1	NA	NA	NA	NA		50079
NA	Spea noblei	Pelobatidae	Spea	Salientia	NA	fosfar	NA	NA	4.8	4.3	4.55	NA	NA	NA	NA	NA	79	Pliocene	yes	temporal single	38.36963	-98.371	0	1	NA	NA	NA	NA	NA	NA
NA	Spea pliobatrachus	Pelobatidae	Spea	Salientia	NA	NA	NA	NA	10	9	9.5	NA	NA	NA	NA	NA	78	Upper Miocene	yes	temporal single	41.18480673	-98.51531225	0	1	NA	NA	NA	NA	NA	NA
NA	Tephrodytes brassicarvalis	Pelodytidae	Tephrodytes	Salientia	NA	NA	NA	NA	25	24.1	24.55	NA	NA	NA	NA	NA	75	Chattian	no	temporal single	52.62919325	-100.9646734	1.3	1	NA	NA	NA	NA	NA	NA
NA	Tephrodytes brassicarvalis	Pelodytidae	Tephrodytes	Salientia	NA	NA	NA	NA	26.7	25	25.85	NA	NA	NA	NA	NA	75	Chattian	no	temporal single	52.08151632	-101.7499066	1.3	1	NA	NA	NA	NA	NA	NA
NA	Thaumastosaurus bottii	Leptodactylidae	Thaumastosaurus	Salientia	NA	NA	NA	NA	34.8	34	34.4	NA	NA	NA	NA	NA	73	Priabonian	no	temporal single	38.44718893	6.212642349	2.7	1	NA	NA	NA	NA	NA	NA
NA	Thaumastosaurus bottii	Leptodactylidae	Thaumastosaurus	Salientia	NA	NA	NA	NA	37.2	37	37.1	NA	NA	NA	NA	NA	73	Priabonian	no	temporal single	38.44718893	6.212642349	2.7	1	NA	NA	NA	NA	NA	NA
NA	Thaumastosaurus bottii	Leptodactylidae	Thaumastosaurus	Salientia	NA	NA	NA	NA	36	34	35	NA	NA	NA	NA	NA	73	Priabonian	no	temporal single	38.44718893	6.212642349	2.7	1	NA	NA	NA	NA	NA	NA
NA	Thaumastosaurus bottii	Leptodactylidae	Thaumastosaurus	Salientia	NA	NA	NA	NA	37	36	36.5	NA	NA	NA	NA	NA	73	Priabonian	no	temporal single	38.39333973	6.284225877	2.7	1	NA	NA	NA	NA	NA	NA
NA	Thaumastosaurus bottii	Leptodactylidae	Thaumastosaurus	Salientia	NA	NA	NA	NA	37.2	33.9	35.55	NA	NA	NA	NA	NA	73	Priabonian	no	temporal single	38.61431636	6.531448537	2.7	1	NA	NA	NA	NA	NA	NA
NA	Thaumastosaurus bottii	Leptodactylidae	Thaumastosaurus	Salientia	NA	NA	NA	NA	34.8	34	34.4	NA	NA	NA	NA	NA	73	Priabonian	no	temporal single	38.44798414	6.197441237	2.7	1	NA	NA	NA	NA	NA	NA
NA	Thaumastosaurus sulcatus	Leptodactylidae	Thaumastosaurus	Salientia	NA	NA	NA	NA	37.2	37	37.1	NA	NA	NA	NA	NA	73	Priabonian	no	temporal single	44.94979278	3.943185141	0.3	1	NA	NA	NA	NA	NA	NA
NA	Thaumastosaurus sulcatus	Leptodactylidae	Thaumastosaurus	Salientia	NA	NA	NA	NA	37	36.6	36.8	NA	NA	NA	NA	NA	73	Priabonian	no	temporal single	44.87253089	4.005556803	0.3	1	NA	NA	NA	NA	NA	NA
NA	Thaumastosaurus sulcatus	Leptodactylidae	Thaumastosaurus	Salientia	NA	NA	NA	NA	37	36.6	36.8	NA	NA	NA	NA	NA	73	Priabonian	no	temporal single	44.93879229	3.95984716	0.3	1	NA	NA	NA	NA	NA	NA
NA	Theatonius lancensis	Microhylidae	Theatonius	Salientia	NA	NA	NA	NA	69.4	65.5	67.45	NA	NA	NA	NA	NA	67	Maastrichtian	no	temporal single	58.28797779	-64.89816146	0.05	1	NA	NA	NA	NA	NA	NA
NA	Theatonius lancensis	Microhylidae	Theatonius	Salientia	NA	NA	NA	NA	69	66	67.5	NA	NA	NA	NA	NA	67	Maastrichtian	no	temporal single	53.77570942	-65.25180009	0.05	1	NA	NA	NA	NA	NA	NA
NA	Thoraciliacus rostriceps	Pipidae	Thoraciliacus	Salientia	NA	NA	NA	NA	118	117	117.5	NA	NA	NA	NA	NA	60	Aptian	yes	temporal single	5.051235995	40.97738129	0	1	NA	NA	NA	NA	NA	NA
NA	Tregobatrachus hibbardi	NA	Tregobatrachus	Salientia	NA	NA	NA	NA	10.5	9.5	10	NA	NA	NA	NA	NA	78	Upper Miocene	yes	temporal single	40.93157289	-96.57353526	0	1	NA	NA	NA	NA	NA	NA
NA	Uldzinia kurochkini	Pelobatidae	Uldzinia	Salientia	NA	NA	NA	NA	28.4	23.03	25.715	NA	NA	NA	NA	NA	75	Chattian	yes	temporal single	41.89879873	105.96582	0	1	NA	NA	NA	NA	NA	NA
NA	Wealdenbatrachus jucarensis	Discoglossidae	Wealdenbatrachus	Salientia	NA	NA	NA	NA	130	125	127.5	NA	NA	NA	NA	NA	59	Barremian	yes	temporal single	27.44460349	21.47085387	0	1	NA	NA	NA	NA	NA	NA
NA	Xenopus hasaunus	Pipidae	Xenopus	Salientia	NA	fosfar_newdownload	NA	NA	33	29	31	NA	NA	NA	NA	NA	74	Rupelian	yes	temporal single	19.83671096	16.45390728	4	1	NA	NA	NA	NA	NA	NA
789967	Acheloma cumminsi	Trematopidae	Acheloma	Temnospondyli	79162	PaleoDB	5743	43845	296.4	268	282.2	NA	NA	NA	NA	1	33	Kungurian	no	temporal single	0.061937284	-29.32382698	6.2	1	not reported	NA	NA	1		5743
789968	Acheloma pricei	Trematopidae	Acheloma	Temnospondyli	79162	PaleoDB	5743	43845	296.4	268	282.2	NA	NA	NA	NA	1	33	Kungurian	yes	temporal single	0.061937284	-29.32382698	0	1	not reported	NA	NA	1		NA
831025	Anaschisma brachygnatha	Metoposauridae	Anaschisma	Temnospondyli	91900	PaleoDB	30942	30942	235	221.5	228.25	NA	NA	NA	NA	1	42	Carnian	yes	temporal single	24.58363846	-34.82786869	0	1	not reported	NA	NA	1		NA
831024	Anaschisma browni	Metoposauridae	Anaschisma	Temnospondyli	91900	PaleoDB	30942	30942	235	221.5	228.25	NA	NA	NA	NA	1	42	Carnian	yes	temporal single	24.58363846	-34.82786869	0	1	not reported	NA	NA	1		NA
837212	Apachesaurus gregorii	Metoposauridae	Apachesaurus	Temnospondyli	92826	PaleoDB	14122	35767	221.5	205.6	213.55	NA	NA	NA	NA	1	43	Norian	no	longer	10.4140182	-37.57667581	14.7	2	not reported	NA	NA	1		14122
837553	Apachesaurus gregorii	Metoposauridae	Apachesaurus	Temnospondyli	52499	ETE	14122	35767	221.5	205.6	213.55	NA	NA	NA	NA	NA	43	Norian	no	longer	9.950522372	-37.30405743	14.7	2	not reported	NA	NA	NA		14122
838997	Apachesaurus gregorii	Metoposauridae	Apachesaurus	Temnospondyli	93135	ETE	14122	14122	221.5	205.6	213.55	NA	NA	NA	NA	1	43	Norian	no	longer	10.38210687	-37.61911613	14.7	2	not reported	NA	NA	1		14122
842087	Apachesaurus gregorii	Metoposauridae	Apachesaurus	Temnospondyli	93418	PaleoDB	14122	14122	221.5	205.6	213.55	NA	NA	NA	NA	NA	43	Norian	no	longer	10.81918793	-37.5618602	14.7	2	not reported	NA	NA	NA		14122
842098	Apachesaurus gregorii	Metoposauridae	Apachesaurus	Temnospondyli	93423	PaleoDB	14122	14122	221.5	205.6	213.55	NA	NA	NA	NA	NA	43	Norian	no	longer	10.52025435	-37.59681214	14.7	2	not reported	NA	NA	NA		14122
842102	Apachesaurus gregorii	Metoposauridae	Apachesaurus	Temnospondyli	93425	PaleoDB	14122	14122	221.5	205.6	213.55	NA	NA	NA	NA	1	43	Norian	no	longer	10.46991085	-37.60035235	14.7	2	not reported	NA	NA	1		14122
842119	Apachesaurus gregorii	Metoposauridae	Apachesaurus	Temnospondyli	93432	PaleoDB	14122	14122	221.5	205.6	213.55	NA	NA	NA	NA	1	43	Norian	no	longer	10.41941734	-37.56418937	14.7	2	not reported	NA	NA	1		14122
842188	Apachesaurus gregorii	Metoposauridae	Apachesaurus	Temnospondyli	93459	PaleoDB	14122	14122	221.5	205.6	213.55	NA	NA	NA	NA	2	43	Norian	no	longer	10.20485429	-37.54964927	14.7	2	not reported	NA	NA	1		14122
842344	Apachesaurus gregorii	Metoposauridae	Apachesaurus	Temnospondyli	93415	PaleoDB	31638	14122	221.5	205.6	213.55	NA	NA	NA	NA	NA	43	Norian	no	longer	10.54942597	-37.57293536	14.7	2	not reported	NA	NA	NA		31638
842769	Apachesaurus gregorii	Metoposauridae	Apachesaurus	Temnospondyli	93541	PaleoDB	14122	14122	221.5	205.6	213.55	NA	NA	NA	NA	7	43	Norian	no	longer	11.59639897	-38.66376781	14.7	2	not reported	NA	NA	1		14122
843239	Apachesaurus gregorii	Metoposauridae	Apachesaurus	Temnospondyli	93653	PaleoDB	31760	31760	221.5	205.6	213.55	NA	NA	NA	NA	2	43	Norian	no	longer	9.579589703	-32.58626951	14.7	2	not reported	NA	NA	1		31760
843296	Apachesaurus gregorii	Metoposauridae	Apachesaurus	Temnospondyli	93671	PaleoDB	31760	31760	221.5	205.6	213.55	NA	NA	NA	NA	2	43	Norian	no	longer	9.579589703	-32.58626951	14.7	2	not reported	NA	NA	1		31760
845918	Apachesaurus gregorii	Metoposauridae	Apachesaurus	Temnospondyli	94105	PaleoDB	14122	14122	221.5	205.6	213.55	NA	NA	NA	NA	NA	43	Norian	no	longer	11.45098554	-32.14327941	14.7	2	not reported	NA	NA	NA		14122
1100726	Apachesaurus gregorii	Metoposauridae	Apachesaurus	Temnospondyli	83736	ETE	31721	28078	235	221.5	228.25	NA	NA	NA	NA	NA	42	Carnian	no	longer	13.77504326	-32.28706222	14.7	2	not reported	NA	NA	NA	concentrate	31721
NA	Apateon pedestris	Branchiosauridae	Apateon	Temnospondyli	NA	fosfar_newdownload	NA	NA	297	296	296.5	NA	NA	NA	NA	NA	30	Asselian	yes	temporal single	5.146386437	19.79969581	1	1	NA	NA	NA	NA	NA	NA
1131219	Aphaneramma rostratum	Trematosauridae	Aphaneramma	Temnospondyli	143886	PaleoDB	10295	10295	251.3	247.2	249.25	NA	NA	NA	NA	3	39	Olenekian	no	temporal single	55.71751013	21.92867073	0	1	not reported	NA	NA	NA		10295
1131223	Aphaneramma rostratum	Trematosauridae	Aphaneramma	Temnospondyli	143892	PaleoDB	46560	46560	251.3	247.2	249.25	NA	NA	NA	NA	1	39	Olenekian	no	temporal single	55.7896402	21.31114965	0	1	not reported	NA	NA	1		46560
NA	Austrobrachyops jenseni	Brachyopidae?	Austrobrachyops	Temnospondyli	NA	NA	NA	NA	251	250.3	250.65	NA	NA	NA	NA	1	38	Induan	yes	temporal single	-72.86350139	25.63640147	0	1	NA	NA	1	12	NA	NA
1127434	Batrachosuchoides lacer	Brachyopidae	Batrachosuchoides	Temnospondyli	93104	PaleoDB	46394	31386	251.3	247.2	249.25	NA	NA	NA	NA	29	39	Olenekian	yes	temporal single	45.11323308	51.84013754	0	1	not reported	NA	NA	1		46394
NA	Benthosuchus bashkiricus	Benthosuchidae	Benthosuchus	Temnospondyli	NA	NA	NA	NA	249.5	248.1	248.8	NA	NA	NA	NA	NA	39	Olenekian	no	temporal single	41.85774235	57.43104218	1.8	1	NA	NA	NA	NA	NA	NA
NA	Benthosuchus bashkiricus	Benthosuchidae	Benthosuchus	Temnospondyli	NA	NA	NA	NA	248	246	247	NA	NA	NA	NA	NA	39	Olenekian	no	temporal single	41.77603873	57.76962216	1.8	1	NA	NA	NA	NA	NA	NA
1113638	Benthosuchus gusevae	Benthosuchidae	Benthosuchus	Temnospondyli	141240	PaleoDB	45815	45815	252.3	247.2	249.75	NA	NA	NA	NA	NA	39	Olenekian	yes	temporal single	41.03936491	60.22433909	0	1	not reported	NA	NA	NA		45815
902040	Bogdania fragmenta	NA	Bogdania	Temnospondyli	101056	PaleoDB	46458	46458	247.2	201.6	224.4	NA	NA	NA	NA	1	43	Norian	yes	temporal single	56.86528297	86.80203095	0	1	not reported	NA	NA	1		NA
NA	Boreopelta vavilovi	Rhytidosteidae	Boreopelta	Temnospondyli	NA	NA	NA	NA	249	246	247.5	NA	NA	NA	NA	NA	39	Olenekian	yes	temporal single	78.3016734	90.07578344	0	1	NA	NA	NA	NA	NA	NA
1087841	Brachyops laticeps	Brachyopidae	Brachyops	Temnospondyli	136649	PaleoDB	43706	43706	252.3	247.2	249.75	NA	NA	NA	NA	1	39	Olenekian	yes	temporal single	-42.92094631	40.00626303	0	1	not reported	NA	NA	1		43706
147563	Broiliellus arroyoensis	Dissorophidae	Broiliellus	Temnospondyli	13046	PaleoDB	4333	4333	279.5	272.5	276	NA	NA	NA	NA	6	33	Kungurian	yes	temporal single	0.492472027	-29.598207	0	1	not reported	NA	NA	1		4333
1130489	Broomistega putterilli	Rhytidosteidae	Broomistega	Temnospondyli	88282	PaleoDB	46530	29626	252.3	247.2	249.75	NA	NA	NA	NA	1	39	Olenekian	no	temporal single	-50.80405284	-4.158628197	0	1	not reported	NA	NA	1		46530
1130492	Broomistega putterilli	Rhytidosteidae	Broomistega	Temnospondyli	34815	Fossilworks	46531	9227	252.3	247.2	249.75	NA	not reported	NA	192	1	39	Olenekian	no	temporal single	-50.95105294	-4.536148987	0	1	not reported	NA	NA	1		46531
NA	Buettneria maleriensis	Metoposauridae	Buettneria	Temnospondyli	NA	NA	NA	NA	222	217	219.5	NA	NA	NA	NA	NA	42	Carnian	no	temporal single	-39.81289069	42.67287567	0	1	NA	NA	NA	NA	NA	NA
NA	Buettneria maleriensis	Metoposauridae	Buettneria	Temnospondyli	NA	NA	NA	NA	222	217	219.5	NA	NA	NA	NA	NA	42	Carnian	no	temporal single	-39.90065606	42.71849782	0	1	NA	NA	NA	NA	NA	NA
NA	Buettneria maleriensis	Metoposauridae	Buettneria	Temnospondyli	NA	NA	NA	NA	222	217	219.5	NA	NA	NA	NA	NA	42	Carnian	no	temporal single	-39.99490635	42.90840325	0	1	NA	NA	NA	NA	NA	NA
NA	Buettneria maleriensis	Metoposauridae	Buettneria	Temnospondyli	NA	NA	NA	NA	222	217	219.5	NA	NA	NA	NA	NA	42	Carnian	no	temporal single	-39.90729896	42.86240483	0	1	NA	NA	NA	NA	NA	NA
877614	Bukobaja enigmatica	Trematosauridae	Bukobaja	Temnospondyli	97411	PaleoDB	28828	28828	242	235	238.5	NA	NA	NA	NA	NA	41	Ladinian	yes	temporal single	42.60647419	59.60849545	0	1	not reported	NA	NA	NA		28828
NA	Capulomala arcadiaensis	Plagiosauridae	Capulomala	Temnospondyli	NA	NA	NA	NA	251	250.3	250.65	NA	NA	NA	NA	NA	38	Induan	no	temporal single	-69.84859527	125.3271038	0	1	NA	NA	NA	NA	NA	NA
NA	Capulomala arcadiaensis	Plagiosauridae	Capulomala	Temnospondyli	NA	NA	NA	NA	251	250.3	250.65	NA	NA	NA	NA	NA	38	Induan	no	temporal single	-70.03578564	125.12176	0	1	NA	NA	NA	NA	NA	NA
1087832	Cherninia denwai	Mastodonsauridae	Cherninia	Temnospondyli	136644	PaleoDB	43700	43700	247.2	242	244.6	NA	NA	NA	NA	1	40	Anisian	yes	temporal single	-40.64024184	43.75822033	0	1	not reported	NA	NA	1		43700
1314652	Cochleosaurus bohemicus	Cochleosauridae	Cochleosaurus	Temnospondyli	125662	PaleoDB	58036	50906	311.45	306.95	309.2	NA	NA	NA	NA	NA	28	Moscovian	yes	temporal single	-1.330366269	18.76394966	0	1	not reported	NA	NA	NA		58036
1089196	Compsocerops cosgriffi	Chigutisauridae	Compsocerops	Temnospondyli	136904	PaleoDB	43775	43775	221.5	205.6	213.55	NA	NA	NA	NA	1	43	Norian	yes	temporal single	-35.35952752	45.94404681	0	1	not reported	NA	NA	1		43775
1301296	Conjunctio multidens	Dissorophidae	Conjunctio	Temnospondyli	173814	NA	56628	56628	298.9	290.1	294.5	NA	NA	NA	NA	NA	31	Sakmarian	no	longer	4.209081445	-34.19460362	8.8	2	not reported	NA	NA	NA		56628
NA	Cyclotosaurus posthumus	Capitosauroidea	Cyclotosaurus	Temnospondyli	NA	fosfar	NA	NA	NA	NA	NA	NA	NA	NA	NA	NA	43	Norian	no	temporal single	29.99119115	21.125575	0	1	NA	NA	NA	NA	NA	NA
NA	Cyclotosaurus randalli	Capitosauroidea	Cyclotosaurus	Temnospondyli	NA	NA	NA	NA	245.9	244.1	245	NA	NA	NA	NA	NA	40	Anisian	yes	temporal single	17.75169233	-34.20562403	0	1	NA	NA	NA	NA	NA	NA
934040	Dictyocephalus elegans	Metoposauridae	Dictyocephalus	Temnospondyli	99429	PaleoDB	15586	34184	221.5	205.6	213.55	NA	NA	NA	NA	1	43	Norian	yes	temporal single	8.865398224	-12.44590222	0	1	not reported	NA	NA	1		NA
853391	Dutuitosaurus ouazzoui	Metoposauridae	Dutuitosaurus	Temnospondyli	94785	ETE	32305	32305	235	221.5	228.25	NA	NA	NA	NA	NA	42	Carnian	yes	temporal single	16.82200736	2.993088947	0	1	not reported	NA	NA	NA		NA
1132144	Edingerella madagascariensis	NA	Edingerella	Temnospondyli	144080	PaleoDB	46578	46578	252.3	247.2	249.75	nodular	not reported	siliceous-clayed and rich in ferric oxide	190	6	39	Olenekian	no	temporal single	-34.12642329	37.72908289	0	1	not reported	NA	NA	1		46578
1132145	Edingerella madagascariensis	NA	Edingerella	Temnospondyli	144080	PaleoDB	45192	46578	252.3	247.2	249.75	nodular	not reported	siliceous-clayed and rich in ferric oxide	190	1	39	Olenekian	no	temporal single	-34.12642329	37.72908289	0	1	not reported	NA	NA	1		45192
1132146	Edingerella madagascariensis	NA	Edingerella	Temnospondyli	144081	PaleoDB	45192	46578	252.3	247.2	249.75	nodular	not reported	NA	190	1	39	Olenekian	no	temporal single	-34.14933984	37.60455821	0	1	not reported	NA	NA	1		45192
1132254	Edingerella madagascariensis	NA	Edingerella	Temnospondyli	144100	PaleoDB	46595	46594	252.3	247.2	249.75	nodular	not reported	NA	1	1	39	Olenekian	no	temporal single	-34.14417402	37.59701532	0	1	not reported	NA	NA	1		46595
1091166	Edops craigi	Edopidae	Edops	Temnospondyli	137131	PaleoDB	43841	43841	298.9	272.5	285.7	NA	NA	NA	NA	2	32	Artinskian	yes	temporal single	-2.110142183	-29.94591435	0	1	not reported	NA	NA	1	NA	NA
NA	Eocyclotosaurus lehmani	Capitosauroidea	Eocyclotosaurus	Temnospondyli	NA	NA	NA	NA	245.5	244.5	245	NA	NA	NA	NA	NA	40	Anisian	yes	temporal single	27.16553035	27.30939629	0	1	NA	NA	NA	NA	NA	NA
855737	Eocyclotosaurus wellesi	Capitosauroidea	Eocyclotosaurus	Temnospondyli	95088	PaleoDB	32381	32381	247.2	242	244.6	NA	NA	NA	NA	4	40	Anisian	no	temporal single	17.28890997	-33.76584544	0	1	not reported	NA	NA	1		32381
855738	Eocyclotosaurus wellesi	Capitosauroidea	Eocyclotosaurus	Temnospondyli	95089	PaleoDB	32381	32381	247.2	242	244.6	NA	NA	NA	NA	2	40	Anisian	no	temporal single	18.96192737	-34.75716931	0	1	not reported	NA	NA	1		32381
855739	Eocyclotosaurus wellesi	Capitosauroidea	Eocyclotosaurus	Temnospondyli	95090	PaleoDB	32381	32390	247.2	242	244.6	NA	NA	NA	NA	7	40	Anisian	no	temporal single	17.7112185	-34.08365553	0	1	not reported	NA	NA	1		32381
NA	Eocyclotosaurus woschmidti	Capitosauroidea	Eocyclotosaurus	Temnospondyli	NA	NA	NA	NA	245.5	244.5	245	NA	NA	NA	NA	NA	40	Anisian	yes	temporal single	27.15678297	28.39080118	0	1	NA	NA	NA	NA	NA	NA
789965	Eryops megacephalus	Eryopidae	Eryops	Temnospondyli	79162	PaleoDB	5743	43845	296.4	268	282.2	NA	NA	NA	NA	NA	33	Kungurian	no	longer	0.061937284	-29.32382698	5.75	2	not reported	NA	NA	NA		5743
799808	Eryops megacephalus	Eryopidae	Eryops	Temnospondyli	87054	PaleoDB	14253	14253	290.1	268	279.05	NA	NA	NA	NA	1	33	Kungurian	no	longer	2.427340486	-27.07380783	5.75	2	not reported	NA	NA	1		14253
1087838	Eryosuchus rajareddyi	Capitosauridae	Eryosuchus	Temnospondyli	136647	PaleoDB	43701	43701	247.2	242	244.6	NA	NA	NA	NA	1	40	Anisian	no	temporal single	-42.70948735	39.34927418	0	1	not reported	NA	NA	1		43701
1087840	Eryosuchus rajareddyi	Capitosauridae	Eryosuchus	Temnospondyli	116354	PaleoDB	43705	37497	247.2	242	244.6	NA	NA	NA	NA	3	40	Anisian	no	temporal single	-42.40791096	39.78006776	0	1	not reported	NA	NA	1		43705
NA	Gerrothorax pulcherrimus	Plagiosauridae	Gerrothorax	Temnospondyli	NA	NA	NA	NA	203.6	199.6	201.6	NA	NA	NA	NA	NA	44	Rhaetian	no	longer	42.70362143	16.2274472	33.9	4	NA	NA	NA	NA	NA	NA
NA	Gerrothorax pulcherrimus	Plagiosauridae	Gerrothorax	Temnospondyli	NA	NA	NA	NA	213	212	212.5	NA	NA	NA	NA	NA	43	Norian	no	longer	30.29752378	20.99345999	33.9	4	NA	NA	NA	NA	NA	NA
NA	Gerrothorax pulcherrimus	Plagiosauridae	Gerrothorax	Temnospondyli	NA	NA	NA	NA	213	212	212.5	NA	NA	NA	NA	NA	43	Norian	no	longer	30.12258271	21.37458037	33.9	4	NA	NA	NA	NA	NA	NA
NA	Gerrothorax pulcherrimus	Plagiosauridae	Gerrothorax	Temnospondyli	NA	NA	NA	NA	216.5	203.6	210.05	NA	NA	NA	NA	NA	43	Norian	no	longer	43.86014526	9.548412767	33.9	4	NA	NA	NA	NA	NA	NA
NA	Gerrothorax pulcherrimus	Plagiosauridae	Gerrothorax	Temnospondyli	NA	NA	NA	NA	233	232	232.5	NA	NA	NA	NA	NA	41	Ladinian	no	longer	28.77559007	28.17935282	33.9	4	NA	NA	NA	NA	NA	NA
NA	Gerrothorax pulcherrimus	Plagiosauridae	Gerrothorax	Temnospondyli	NA	NA	NA	NA	233	232	232.5	NA	NA	NA	NA	NA	41	Ladinian	no	longer	28.77038223	28.0833986	33.9	4	NA	NA	NA	NA	NA	NA
NA	Gerrothorax pulcherrimus	Plagiosauridae	Gerrothorax	Temnospondyli	NA	NA	NA	NA	233	232	232.5	NA	NA	NA	NA	NA	41	Ladinian	no	longer	28.74074123	28.09519626	33.9	4	NA	NA	NA	NA	NA	NA
NA	Gerrothorax pulcherrimus	Plagiosauridae	Gerrothorax	Temnospondyli	NA	NA	NA	NA	233.1	228.7	230.9	NA	NA	NA	NA	NA	41	Ladinian	no	longer	28.48367238	27.54767876	33.9	4	NA	NA	NA	NA	NA	NA
NA	Gerrothorax pulcherrimus	Plagiosauridae	Gerrothorax	Temnospondyli	NA	NA	NA	NA	233	232	232.5	NA	NA	NA	NA	NA	41	Ladinian	no	longer	28.74456318	28.10231307	33.9	4	NA	NA	NA	NA	NA	NA
NA	Gerrothorax pulcherrimus	Plagiosauridae	Gerrothorax	Temnospondyli	NA	NA	NA	NA	223.5	222.5	223	NA	NA	NA	NA	NA	42	Carnian	no	longer	28.29206546	25.41493516	33.9	4	NA	NA	NA	NA	NA	NA
NA	Gerrothorax pulcherrimus	Plagiosauridae	Gerrothorax	Temnospondyli	NA	NA	NA	NA	233	232	232.5	NA	NA	NA	NA	NA	41	Ladinian	no	longer	28.55365866	27.81495713	33.9	4	NA	NA	NA	NA	NA	NA
NA	Gerrothorax pulcherrimus	Plagiosauridae	Gerrothorax	Temnospondyli	NA	NA	NA	NA	233	232	232.5	NA	NA	NA	NA	NA	41	Ladinian	no	longer	28.85609667	28.00643316	33.9	4	NA	NA	NA	NA	NA	NA
NA	Gerrothorax pulcherrimus	Plagiosauridae	Gerrothorax	Temnospondyli	NA	NA	NA	NA	216.5	203.6	210.05	NA	NA	NA	NA	NA	43	Norian	no	longer	44.14240587	8.797838138	33.9	4	NA	NA	NA	NA	NA	NA
NA	Gerrothorax pulcherrimus	Plagiosauridae	Gerrothorax	Temnospondyli	NA	NA	NA	NA	235	235	235	NA	NA	NA	NA	NA	41	Ladinian	no	longer	28.85372745	28.28550313	33.9	4	NA	NA	NA	NA	NA	NA
NA	Gerrothorax pulcherrimus	Plagiosauridae	Gerrothorax	Temnospondyli	NA	NA	NA	NA	226	224.5	225.25	NA	NA	NA	NA	NA	42	Carnian	no	longer	28.33743271	25.39931499	33.9	4	NA	NA	NA	NA	NA	NA
NA	Gerrothorax pulcherrimus	Plagiosauridae	Gerrothorax	Temnospondyli	NA	NA	NA	NA	233	232	232.5	NA	NA	NA	NA	NA	41	Ladinian	no	longer	28.56812718	27.85779064	33.9	4	NA	NA	NA	NA	NA	NA
NA	Gerrothorax pulcherrimus	Plagiosauridae	Gerrothorax	Temnospondyli	NA	NA	NA	NA	236	235	235.5	NA	NA	NA	NA	NA	41	Ladinian	no	longer	30.03045213	29.08998818	33.9	4	NA	NA	NA	NA	NA	NA
NA	Gerrothorax pustuloglomeratus	Plagiosauridae	Gerrothorax	Temnospondyli	NA	NA	NA	NA	235	234	234.5	NA	NA	NA	NA	NA	41	Ladinian	no	temporal single	28.21302692	25.85559858	2	1	NA	NA	NA	NA	NA	NA
NA	Gerrothorax pustuloglomeratus	Plagiosauridae	Gerrothorax	Temnospondyli	NA	NA	NA	NA	235	234	234.5	NA	NA	NA	NA	NA	41	Ladinian	no	temporal single	28.43745551	25.7166718	2	1	NA	NA	NA	NA	NA	NA
NA	Gerrothorax pustuloglomeratus	Plagiosauridae	Gerrothorax	Temnospondyli	NA	NA	NA	NA	233	232	232.5	NA	NA	NA	NA	NA	41	Ladinian	no	temporal single	28.85152682	28.13572718	2	1	NA	NA	NA	NA	NA	NA
1098475	Gobiops desertus	Brachyopidae	Gobiops	Temnospondyli	89993	PaleoDB	44442	30143	125.45	99.7	112.575	NA	NA	NA	NA	NA	61	Albian	no	longer	38.68599897	100.7052072	55.825	12	not reported	NA	NA	NA		44442
NA	Gobiops desertus	Brachyopidae	Gobiops	Temnospondyli	NA	NA	NA	NA	161.2	154.55	157.875	NA	NA	NA	NA	NA	53	Oxfordian	no	longer	45.719225	91.53990653	55.825	12	NA	NA	NA	NA	NA	NA
NA	Gobiops desertus	Brachyopidae	Gobiops	Temnospondyli	NA	NA	NA	NA	161.2	155.7	158.45	NA	NA	NA	NA	NA	53	Oxfordian	no	longer	49.97003182	100.0449892	55.825	12	NA	NA	NA	NA	NA	NA
1307354	Gonioglyptus longirostris	Trematosauridae	Gonioglyptus	Temnospondyli	175172	NA	57226	57226	252.3	247.2	249.75	NA	NA	NA	NA	4	39	Olenekian	yes	temporal single	-48.73352247	48.02427544	0	1	not reported	NA	NA	1		NA
NA	Hadrokkosaurus bradyi	NA	Hadrokkosaurus	Temnospondyli	NA	NA	NA	NA	245.9	244.1	245	NA	NA	NA	NA	NA	40	Anisian	yes	temporal single	17.75169233	-34.20562403	0	1	NA	NA	NA	NA	NA	NA
NA	Heptasaurus cappelensis	Mastodonsauridae	Heptasaurus	Temnospondyli	NA	NA	NA	NA	245.9	244.1	245	NA	NA	NA	NA	NA	40	Anisian	yes	temporal single	26.65162274	28.3725434	0	1	NA	NA	NA	NA	NA	NA
NA	Hyperokynodon keuperinus	Trematosauridae	Hyperokynodon	Temnospondyli	NA	NA	NA	NA	226	224.5	225.25	NA	NA	NA	NA	NA	42	Carnian	yes	temporal single	28.70627886	25.33489556	0	1	NA	NA	NA	NA	NA	NA
1307355	Indolyrocephalus panchetensis	Trematosauria	Indolyrocephalus	Temnospondyli	175172	NA	57226	57226	252.3	247.2	249.75	NA	NA	NA	NA	3	39	Olenekian	no	temporal single	-48.73352247	48.02427544	0	1	not reported	NA	NA	1		NA
1307357	Indolyrocephalus panchetensis	Trematosauria	Indolyrocephalus	Temnospondyli	175173	NA	57226	57226	252.3	247.2	249.75	NA	NA	NA	NA	1	39	Olenekian	no	temporal single	-48.72430617	48.02738142	0	1	not reported	NA	NA	1		NA
1210850	Inflectosaurus amplus	Platystegidae	Inflectosaurus	Temnospondyli	157208	NA	51601	51601	251.3	247.2	249.25	NA	NA	NA	NA	NA	39	Olenekian	yes	temporal single	34.23594003	56.79696141	0	1	not reported	NA	NA	NA		51601
NA	Keratobrachyops australis	Chigutisauridae	Keratobrachyops	Temnospondyli	NA	NA	NA	NA	251	250.3	250.65	NA	NA	NA	NA	NA	38	Induan	yes	temporal single	-69.97110856	124.6265886	0	1	NA	NA	NA	NA	NA	NA
1143559	Kestrosaurus dreyeri	Capitosauridae	Kestrosaurus	Temnospondyli	98618	PaleoDB	47066	34025	251.3	247.2	249.25	NA	NA	NA	NA	1	39	Olenekian	no	temporal single	-50.62215096	-8.772903472	0	1	not reported	NA	NA	1		47066
517599	Koskinonodon perfectus	Metoposauridae	Koskinonodon	Temnospondyli	52500	ETE	14122	14122	221.5	205.6	213.55	NA	NA	NA	NA	1	43	Norian	no	longer	10.35710013	-37.6312534	14.7	2	not reported	NA	NA	1		14122
517607	Koskinonodon perfectus	Metoposauridae	Koskinonodon	Temnospondyli	52502	ETE	14122	14122	221.5	205.6	213.55	NA	NA	NA	NA	NA	43	Norian	no	longer	10.72828494	-38.19044147	14.7	2	not reported	NA	NA	NA		14122
829759	Koskinonodon perfectus	Metoposauridae	Koskinonodon	Temnospondyli	91532	PaleoDB	30843	30843	235	221.5	228.25	NA	NA	NA	NA	1	42	Carnian	no	longer	24.85669844	-35.38316109	14.7	2	not reported	NA	NA	1		30843
829815	Koskinonodon perfectus	Metoposauridae	Koskinonodon	Temnospondyli	91566	PaleoDB	30843	30843	235	221.5	228.25	NA	NA	NA	NA	2	42	Carnian	no	longer	24.79615897	-35.32750403	14.7	2	not reported	NA	NA	1		30843
829818	Koskinonodon perfectus	Metoposauridae	Koskinonodon	Temnospondyli	91568	PaleoDB	30843	30843	235	221.5	228.25	NA	NA	NA	NA	1	42	Carnian	no	longer	22.52688231	-32.15854534	14.7	2	not reported	NA	NA	1		30843
832693	Koskinonodon perfectus	Metoposauridae	Koskinonodon	Temnospondyli	92322	PaleoDB	14122	14122	221.5	205.6	213.55	NA	NA	NA	NA	1	43	Norian	no	longer	10.79157909	-37.17206662	14.7	2	not reported	NA	NA	1		14122
837211	Koskinonodon perfectus	Metoposauridae	Koskinonodon	Temnospondyli	92826	PaleoDB	14122	35767	221.5	205.6	213.55	NA	NA	NA	NA	3	43	Norian	no	longer	10.4140182	-37.57667581	14.7	2	not reported	NA	NA	1		14122
837554	Koskinonodon perfectus	Metoposauridae	Koskinonodon	Temnospondyli	52499	ETE	14122	35767	221.5	205.6	213.55	NA	NA	NA	NA	NA	43	Norian	no	longer	9.950522372	-37.30405743	14.7	2	not reported	NA	NA	NA		14122
837555	Koskinonodon perfectus	Metoposauridae	Koskinonodon	Temnospondyli	92910	ETE	14122	35767	221.5	205.6	213.55	NA	NA	NA	NA	2	43	Norian	no	longer	9.950522372	-37.30405743	14.7	2	not reported	NA	NA	1		14122
837557	Koskinonodon perfectus	Metoposauridae	Koskinonodon	Temnospondyli	92911	ETE	14122	35767	221.5	205.6	213.55	NA	NA	NA	NA	1	43	Norian	no	longer	9.950522372	-37.30405743	14.7	2	not reported	NA	NA	1		14122
837561	Koskinonodon perfectus	Metoposauridae	Koskinonodon	Temnospondyli	92912	PaleoDB	14122	14122	221.5	205.6	213.55	NA	NA	NA	NA	2	43	Norian	no	longer	10.79702835	-37.19917053	14.7	2	not reported	NA	NA	1		14122
837564	Koskinonodon perfectus	Metoposauridae	Koskinonodon	Temnospondyli	92913	PaleoDB	14122	14122	221.5	205.6	213.55	NA	NA	NA	NA	NA	43	Norian	no	longer	9.920626901	-37.32443735	14.7	2	not reported	NA	NA	NA		14122
837592	Koskinonodon perfectus	Metoposauridae	Koskinonodon	Temnospondyli	92922	PaleoDB	14122	14122	221.5	205.6	213.55	NA	NA	NA	NA	1	43	Norian	no	longer	10.52858596	-37.6375822	14.7	2	not reported	NA	NA	1		14122
837636	Koskinonodon perfectus	Metoposauridae	Koskinonodon	Temnospondyli	92929	PaleoDB	14122	14122	221.5	205.6	213.55	NA	NA	NA	NA	1	43	Norian	no	longer	10.52858596	-37.6375822	14.7	2	not reported	NA	NA	1		14122
837641	Koskinonodon perfectus	Metoposauridae	Koskinonodon	Temnospondyli	92933	PaleoDB	14122	14122	221.5	205.6	213.55	NA	NA	NA	NA	1	43	Norian	no	longer	10.52092976	-37.67087037	14.7	2	not reported	NA	NA	1		14122
838831	Koskinonodon perfectus	Metoposauridae	Koskinonodon	Temnospondyli	93111	PaleoDB	14122	14122	221.5	205.6	213.55	NA	NA	NA	NA	NA	43	Norian	no	longer	10.4271656	-37.71178516	14.7	2	not reported	NA	NA	NA		14122
838833	Koskinonodon perfectus	Metoposauridae	Koskinonodon	Temnospondyli	93112	PaleoDB	14122	14122	221.5	205.6	213.55	NA	NA	NA	NA	NA	43	Norian	no	longer	10.33221746	-37.72337924	14.7	2	not reported	NA	NA	NA		14122
838931	Koskinonodon perfectus	Metoposauridae	Koskinonodon	Temnospondyli	93123	PaleoDB	14122	35767	221.5	205.6	213.55	NA	NA	NA	NA	4	43	Norian	no	longer	10.4293854	-37.5852599	14.7	2	not reported	NA	NA	1		14122
838962	Koskinonodon perfectus	Metoposauridae	Koskinonodon	Temnospondyli	93131	PaleoDB	14122	14122	221.5	205.6	213.55	NA	NA	NA	NA	NA	43	Norian	no	longer	10.41941734	-37.56418937	14.7	2	not reported	NA	NA	NA		14122
838968	Koskinonodon perfectus	Metoposauridae	Koskinonodon	Temnospondyli	93133	PaleoDB	14122	14122	221.5	205.6	213.55	NA	NA	NA	NA	1	43	Norian	no	longer	10.40691933	-37.65030701	14.7	2	not reported	NA	NA	1		14122
838996	Koskinonodon perfectus	Metoposauridae	Koskinonodon	Temnospondyli	93135	ETE	14122	14122	221.5	205.6	213.55	NA	NA	NA	NA	1	43	Norian	no	longer	10.38210687	-37.61911613	14.7	2	not reported	NA	NA	1		14122
840616	Koskinonodon perfectus	Metoposauridae	Koskinonodon	Temnospondyli	93227	ETE	14122	14122	221.5	205.6	213.55	NA	NA	NA	NA	1	43	Norian	no	longer	10.38048123	-37.62087876	14.7	2	not reported	NA	NA	1		14122
840620	Koskinonodon perfectus	Metoposauridae	Koskinonodon	Temnospondyli	93229	PaleoDB	14122	14122	221.5	205.6	213.55	NA	NA	NA	NA	1	43	Norian	no	longer	10.37676019	-37.63183726	14.7	2	not reported	NA	NA	1		14122
840721	Koskinonodon perfectus	Metoposauridae	Koskinonodon	Temnospondyli	93230	PaleoDB	14122	14122	221.5	205.6	213.55	NA	NA	NA	NA	1	43	Norian	no	longer	10.35706782	-37.63126022	14.7	2	not reported	NA	NA	1		14122
840766	Koskinonodon perfectus	Metoposauridae	Koskinonodon	Temnospondyli	93232	PaleoDB	14122	14122	221.5	205.6	213.55	NA	NA	NA	NA	NA	43	Norian	no	longer	10.3096922	-37.69097168	14.7	2	not reported	NA	NA	1		14122
841814	Koskinonodon perfectus	Metoposauridae	Koskinonodon	Temnospondyli	93351	PaleoDB	14122	14122	221.5	205.6	213.55	NA	NA	NA	NA	1	43	Norian	no	longer	10.71002128	-37.01954591	14.7	2	not reported	NA	NA	1		14122
841815	Koskinonodon perfectus	Metoposauridae	Koskinonodon	Temnospondyli	93352	PaleoDB	14122	14122	221.5	205.6	213.55	NA	NA	NA	NA	1	43	Norian	no	longer	10.65831528	-37.01609772	14.7	2	not reported	NA	NA	1		14122
841819	Koskinonodon perfectus	Metoposauridae	Koskinonodon	Temnospondyli	93354	PaleoDB	14122	14122	221.5	205.6	213.55	NA	NA	NA	NA	NA	43	Norian	no	longer	10.98735374	-36.90353182	14.7	2	not reported	NA	NA	1		14122
841823	Koskinonodon perfectus	Metoposauridae	Koskinonodon	Temnospondyli	93356	PaleoDB	14122	14122	221.5	205.6	213.55	NA	NA	NA	NA	1	43	Norian	no	longer	11.40926998	-37.11337766	14.7	2	not reported	NA	NA	1		14122
841826	Koskinonodon perfectus	Metoposauridae	Koskinonodon	Temnospondyli	93357	PaleoDB	14122	14122	221.5	205.6	213.55	NA	NA	NA	NA	1	43	Norian	no	longer	11.40926998	-37.11337766	14.7	2	not reported	NA	NA	1		14122
841830	Koskinonodon perfectus	Metoposauridae	Koskinonodon	Temnospondyli	93360	PaleoDB	14122	14122	221.5	205.6	213.55	NA	NA	NA	NA	1	43	Norian	no	longer	11.7984874	-36.93368591	14.7	2	not reported	NA	NA	1		14122
841832	Koskinonodon perfectus	Metoposauridae	Koskinonodon	Temnospondyli	93361	PaleoDB	14122	14122	221.5	205.6	213.55	NA	NA	NA	NA	6	43	Norian	no	longer	11.76065797	-36.82970414	14.7	2	not reported	NA	NA	1		14122
841835	Koskinonodon perfectus	Metoposauridae	Koskinonodon	Temnospondyli	93363	PaleoDB	14122	14122	221.5	205.6	213.55	NA	NA	NA	NA	4	43	Norian	no	longer	11.75479593	-37.05480176	14.7	2	not reported	NA	NA	1		14122
841837	Koskinonodon perfectus	Metoposauridae	Koskinonodon	Temnospondyli	93364	PaleoDB	14122	14122	221.5	205.6	213.55	NA	NA	NA	NA	2	43	Norian	no	longer	11.86900468	-37.11467765	14.7	2	not reported	NA	NA	1		14122
842111	Koskinonodon perfectus	Metoposauridae	Koskinonodon	Temnospondyli	93430	PaleoDB	14122	14122	221.5	205.6	213.55	NA	NA	NA	NA	2	43	Norian	no	longer	10.41941734	-37.56418937	14.7	2	not reported	NA	NA	1		14122
842118	Koskinonodon perfectus	Metoposauridae	Koskinonodon	Temnospondyli	93432	PaleoDB	14122	14122	221.5	205.6	213.55	NA	NA	NA	NA	2	43	Norian	no	longer	10.41941734	-37.56418937	14.7	2	not reported	NA	NA	1		14122
842215	Koskinonodon perfectus	Metoposauridae	Koskinonodon	Temnospondyli	93473	PaleoDB	14122	14122	221.5	205.6	213.55	NA	NA	NA	NA	2	43	Norian	no	longer	9.866756379	-37.56347793	14.7	2	not reported	NA	NA	1		14122
842768	Koskinonodon perfectus	Metoposauridae	Koskinonodon	Temnospondyli	93541	PaleoDB	14122	14122	221.5	205.6	213.55	NA	NA	NA	NA	5	43	Norian	no	longer	11.59639897	-38.66376781	14.7	2	not reported	NA	NA	1		14122
842955	Koskinonodon perfectus	Metoposauridae	Koskinonodon	Temnospondyli	93569	PaleoDB	31699	31699	221.5	205.6	213.55	NA	NA	NA	NA	4	43	Norian	no	longer	11.60221029	-38.6906986	14.7	2	not reported	NA	NA	1		31699
850014	Koskinonodon perfectus	Metoposauridae	Koskinonodon	Temnospondyli	94493	PaleoDB	14122	34360	221.5	205.6	213.55	NA	NA	NA	NA	1	43	Norian	no	longer	7.70372139	-30.7275634	14.7	2	not reported	NA	NA	1		14122
924744	Koskinonodon perfectus	Metoposauridae	Koskinonodon	Temnospondyli	105836	PaleoDB	35325	35325	221.5	205.6	213.55	NA	NA	NA	NA	NA	43	Norian	no	longer	13.44857564	-10.64799982	14.7	2	not reported	NA	NA	NA		35325
1089197	Kuttycephalus triangularis	Chigutisauridae	Kuttycephalus	Temnospondyli	136904	PaleoDB	43775	43775	221.5	205.6	213.55	NA	NA	NA	NA	3	43	Norian	yes	temporal single	-35.35952752	45.94404681	0	1	not reported	NA	NA	1		43775
1133445	Laccosaurus watsoni	Rhinesuchidae	Laccosaurus	Temnospondyli	144272	PaleoDB	46648	27216	256.25	255.2	255.725	NA	not reported	NA	189	NA	36	Wuchiapingian	yes	temporal single	-52.27950096	-19.52153427	0	1	not reported	NA	NA	NA		46648
NA	Lapillopsis nana	Lapillopsidae	Lapillopsis	Temnospondyli	NA	NA	NA	NA	251	250.3	250.65	NA	NA	NA	NA	NA	38	Induan	yes	temporal single	-69.84859527	125.3271038	0	1	NA	NA	NA	NA	NA	NA
NA	Leptorophus raischi	Branchiosauridae	Leptorophus	Temnospondyli	NA	fosfar_newdownload	NA	NA	297	296	296.5	NA	NA	NA	NA	NA	30	Asselian	yes	temporal single	5.146386437	19.79969581	1	1	NA	NA	NA	NA	NA	NA
NA	Luzocephalus blomi	Lydekkerinidae	Luzocephalus	Temnospondyli	NA	NA	NA	NA	251	249.5	250.25	NA	NA	NA	NA	NA	38	Induan	yes	temporal single	44.06866676	49.42300217	0	1	NA	NA	NA	NA	NA	NA
1131087	Luzocephalus johanssoni	Lydekkerinidae	Luzocephalus	Temnospondyli	143873	PaleoDB	46549	46549	252.3	251.3	251.8	NA	NA	NA	NA	1	38	Induan	yes	temporal single	43.92942715	22.59109664	0	1	not reported	NA	NA	1		46549
1131085	Luzocephalus kochi	Lydekkerinidae	Luzocephalus	Temnospondyli	143871	PaleoDB	46549	46549	252.3	251.3	251.8	NA	NA	NA	NA	1	38	Induan	yes	temporal single	43.92942715	22.59109664	0	1	not reported	NA	NA	1		46549
368039	Lydekkerina huxleyi	NA	Lydekkerina	Temnospondyli	34815	Fossilworks	27216	9227	252.3	247.2	249.75	NA	not reported	NA	191	NA	39	Olenekian	no	longer	-50.95105294	-4.536148987	2.05	2	not reported	NA	NA	NA		27216
922673	Lydekkerina huxleyi	NA	Lydekkerina	Temnospondyli	88282	PaleoDB	27216	29626	252.3	247.2	249.75	NA	NA	NA	NA	NA	39	Olenekian	no	longer	-50.80405284	-4.158628197	2.05	2	not reported	NA	NA	NA		27216
1087087	Lydekkerina huxleyi	NA	Lydekkerina	Temnospondyli	136409	PaleoDB	43629	43629	252.3	251.3	251.8	NA	NA	NA	NA	1	38	Induan	no	longer	-68.66859133	122.4052444	2.05	2	not reported	NA	NA	1		43629
1130488	Lydekkerina huxleyi	NA	Lydekkerina	Temnospondyli	143692	PaleoDB	46528	46528	252.3	251.3	251.8	NA	NA	NA	NA	5	38	Induan	no	longer	-49.97760821	-10.45425166	2.05	2	not reported	NA	NA	1		46528
1130490	Lydekkerina huxleyi	NA	Lydekkerina	Temnospondyli	88282	PaleoDB	46530	29626	252.3	247.2	249.75	NA	NA	NA	NA	1	39	Olenekian	no	longer	-50.80405284	-4.158628197	2.05	2	not reported	NA	NA	1		46530
1130491	Lydekkerina huxleyi	NA	Lydekkerina	Temnospondyli	88282	PaleoDB	46530	29626	252.3	247.2	249.75	NA	NA	NA	NA	1	39	Olenekian	no	longer	-50.80405284	-4.158628197	2.05	2	not reported	NA	NA	1		46530
1130695	Lydekkerina huxleyi	NA	Lydekkerina	Temnospondyli	88282	PaleoDB	46540	29626	252.3	247.2	249.75	NA	NA	NA	NA	1	39	Olenekian	no	longer	-50.80405284	-4.158628197	2.05	2	not reported	NA	NA	1		46540
811356	Mastodonsaurus lavisi	Mastodonsauridae	Mastodonsaurus	Temnospondyli	88992	PaleoDB	29833	29833	247.2	242	244.6	NA	NA	NA	NA	2	40	Anisian	no	longer	27.79947317	19.38829572	17.65	4	not reported	NA	NA	NA		NA
882299	Mastodonsaurus andriani	Metoposauridae	Mastodonsaurus	Temnospondyli	97850	PaleoDB	33816	33816	235	221.5	228.25	NA	NA	NA	NA	1	42	Carnian	yes	temporal single	29.43543234	25.58915355	0	1	not reported	NA	NA	1		NA
1087831	Mastodonsaurus indicus	Metoposauridae	Mastodonsaurus	Temnospondyli	136643	PaleoDB	29026	17140	247.2	242	244.6	NA	NA	NA	NA	1	40	Anisian	yes	temporal single	-40.42013419	43.06685625	0	1	not reported	NA	NA	1		NA
882300	Mastodonsaurus meyeri	Metoposauridae	Mastodonsaurus	Temnospondyli	97851	PaleoDB	33817	33817	242	235	238.5	NA	NA	NA	NA	1	41	Ladinian	yes	temporal single	29.09571127	28.30848681	0	1	not reported	NA	NA	1		NA
929808	Mastodonsaurus giganteus	NA	Mastodonsaurus	Temnospondyli	106359	PaleoDB	33823	33823	242	235	238.5	NA	NA	NA	NA	NA	41	Ladinian	no	temporal single	30.70716435	28.40056396	0	1	not reported	NA	NA	NA		33823
NA	Megalophthalma ockerti	Plagiosauridae	Megalophthalma	Temnospondyli	NA	fosfar_newdownload	NA	NA	233	232	232.5	NA	NA	NA	NA	NA	41	Ladinian	yes	temporal single	28.77559007	28.17935282	1	1	NA	NA	NA	NA	NA	NA
NA	Metoposaurus bakeri	Metoposauridae	Metoposaurus	Temnospondyli	NA	NA	NA	NA	216	214	215	NA	NA	NA	NA	NA	43	Norian	no	longer	7.275670045	-30.6739227	7	2	NA	NA	NA	NA	NA	NA
NA	Metoposaurus bakeri	Metoposauridae	Metoposaurus	Temnospondyli	NA	NA	NA	NA	224	220	222	NA	NA	NA	NA	NA	42	Carnian	no	longer	20.21666595	1.731712463	7	2	NA	NA	NA	NA	NA	NA
842778	Metoposaurus fraasi	Metoposauridae	Metoposaurus	Temnospondyli	93542	PaleoDB	31668	31668	221.5	205.6	213.55	NA	NA	NA	NA	1	43	Norian	no	temporal single	11.58769435	-38.62337075	0	1	not reported	NA	NA	1		31668
930985	Metoposaurus hoffmani	Metoposauridae	Metoposaurus	Temnospondyli	106539	PaleoDB	35623	35623	235	201.6	218.3	NA	NA	NA	NA	4	43	Norian	yes	temporal single	-28.80966453	36.02274949	0	1	not reported	NA	NA	1		NA
410787	Metoposaurus perfecta	Metoposauridae	Metoposaurus	Temnospondyli	39671	ETE	13103	13103	235	201.6	218.3	NA	NA	NA	NA	1	43	Norian	yes	temporal single	7.786251668	-30.71591841	0	1	NA	NA	NA	1		NA
NA	Meyerosuchus fuerstenbergianus	NA	Meyerosuchus	Temnospondyli	NA	NA	NA	NA	247	246	246.5	NA	NA	NA	NA	NA	39	Olenekian	no	temporal single	26.49137445	29.11611613	0	1	NA	NA	NA	12	NA	NA
NA	Meyerosuchus fuerstenbergianus	NA	Meyerosuchus	Temnospondyli	NA	NA	NA	NA	247	246	246.5	NA	NA	NA	NA	NA	39	Olenekian	no	temporal single	26.20566295	28.94722746	0	1	NA	NA	NA	12	NA	NA
1134116	Micropholis stowi	Amphibamidae	Micropholis	Temnospondyli	144320	PaleoDB	46658	27216	252.3	251.3	251.8	NA	not reported	NA	1	1	38	Induan	no	longer	-50.2382374	-14.24078743	2.05	2	not reported	NA	NA	1		46658
1134118	Micropholis stowi	Amphibamidae	Micropholis	Temnospondyli	144321	PaleoDB	46658	46658	252.3	251.3	251.8	NA	not reported	NA	NA	2	38	Induan	no	longer	-50.8057142	-12.54421006	2.05	2	not reported	NA	NA	1		46658
1134119	Micropholis stowi	Amphibamidae	Micropholis	Temnospondyli	144322	PaleoDB	46658	46658	252.3	251.3	251.8	NA	not reported	NA	NA	1	38	Induan	no	longer	-50.8057142	-12.54421006	2.05	2	not reported	NA	NA	1		46658
1134121	Micropholis stowi	Amphibamidae	Micropholis	Temnospondyli	144323	PaleoDB	46658	46658	252.3	251.3	251.8	NA	not reported	NA	NA	1	38	Induan	no	longer	-50.47712067	-11.38215315	2.05	2	not reported	NA	NA	1		46658
1134124	Micropholis stowi	Amphibamidae	Micropholis	Temnospondyli	144325	PaleoDB	46658	46658	252.3	251.3	251.8	NA	not reported	NA	193	1	38	Induan	no	longer	-50.47524188	-11.38319903	2.05	2	not reported	NA	NA	1		46658
1134125	Micropholis stowi	Amphibamidae	Micropholis	Temnospondyli	144326	PaleoDB	46658	46658	252.3	251.3	251.8	NA	not reported	NA	NA	1	38	Induan	no	longer	-50.47524188	-11.38319903	2.05	2	not reported	NA	NA	1		46658
1134126	Micropholis stowi	Amphibamidae	Micropholis	Temnospondyli	144327	PaleoDB	46658	46658	252.3	251.3	251.8	NA	not reported	NA	1	2	38	Induan	no	longer	-51.00622477	-10.60083004	2.05	2	not reported	NA	NA	1		46658
1134127	Micropholis stowi	Amphibamidae	Micropholis	Temnospondyli	144328	PaleoDB	46658	46658	252.3	251.3	251.8	NA	not reported	NA	1	2	38	Induan	no	longer	-51.31873279	-5.958778737	2.05	2	not reported	NA	NA	1		46658
1134194	Microposaurus casei	Trematosauridae	Microposaurus	Temnospondyli	144343	PaleoDB	38019	38019	247.2	242	244.6	NA	not reported	redbeds	187	1	40	Anisian	no	temporal single	-50.30839732	-7.3745907	0	1	not reported	NA	NA	1		38019
1134210	Microposaurus casei	Trematosauridae	Microposaurus	Temnospondyli	144344	PaleoDB	38019	38019	247.2	242	244.6	NA	NA	NA	NA	1	40	Anisian	no	temporal single	-50.76388385	-7.306338669	0	1	not reported	NA	NA	1		38019
1314749	Neldasaurus wrightae	NA	Neldasaurus	Temnospondyli	79162	PaleoDB	58054	43845	296.4	268	282.2	NA	NA	NA	NA	NA	33	Kungurian	no	longer	0.061937284	-29.32382698	3.5	2	not reported	NA	NA	NA		58054
1314753	Neldasaurus wrightae	NA	Neldasaurus	Temnospondyli	137131	PaleoDB	58054	43841	298.9	272.5	285.7	NA	NA	NA	NA	NA	32	Artinskian	no	longer	-2.110142183	-29.94591435	3.5	2	not reported	NA	NA	NA		58054
NA	Odenwaldia heidelbergensis	NA	Odenwaldia	Temnospondyli	NA	NA	NA	NA	247	245.9	246.45	NA	NA	NA	NA	NA	39	Olenekian	yes	temporal single	27.26324589	29.15141956	0	1	NA	NA	NA	NA	NA	NA
1302453	Pachygonia incurvata	Stereospondylomorpha	Pachygonia	Temnospondyli	174085	NA	56792	56790	252.3	247.2	249.75	NA	NA	NA	NA	1	39	Olenekian	no	longer	-48.94483322	48.14707068	29.45	5	not reported	NA	NA	1		NA
1087835	Paracyclotosaurus crookshanki	NA	Paracyclotosaurus	Temnospondyli	136645	PaleoDB	43700	43700	247.2	242	244.6	NA	NA	NA	NA	1	40	Anisian	yes	temporal single	-40.62990304	43.79997843	0	1	not reported	NA	NA	1		43700
902041	Parotosaurus turfanensis	Capitosauridae	Parotosaurus	Temnospondyli	88066	PaleoDB	34528	24313	247.2	242	244.6	NA	NA	NA	NA	1	40	Anisian	yes	temporal single	47.48286419	94.83827855	0	1	not reported	NA	NA	1		NA
1127412	Parotosuchus panteleevi	Mastodonsauridae	Parotosuchus	Temnospondyli	27343	Fossilworks	46393	7550	251.3	247.2	249.25	NA	NA	NA	NA	NA	39	Olenekian	yes	temporal single	34.329202	53.92197298	0	1	not reported	NA	NA	NA		NA
1237952	Perryella olsoni	NA	Perryella	Temnospondyli	163064	NA	42433	42433	290.1	268	279.05	burrows	NA	NA	NA	18	33	Kungurian	yes	temporal single	1.88072461	-26.98734185	0	1	not reported	NA	NA	1		42433
NA	Plagiobatrachus australis	Plagiosauridae	Plagiobatrachus	Temnospondyli	NA	NA	NA	NA	251	250.3	250.65	NA	NA	NA	NA	NA	38	Induan	yes	temporal single	-69.84859527	125.3271038	0	1	NA	NA	NA	NA	NA	NA
NA	Plagiosaurus depressus	Brachyopidae	Plagiosaurus	Temnospondyli	NA	NA	NA	NA	210	205	207.5	NA	NA	NA	NA	NA	43	Norian	yes	temporal single	33.44823763	21.02264139	0	1	NA	NA	NA	NA	NA	NA
NA	Plagiosternum granulosum	Plagiosauridae	Plagiosternum	Temnospondyli	NA	NA	NA	NA	235	235	235	NA	NA	NA	NA	NA	41	Ladinian	no	temporal single	28.85372745	28.28550313	2.5	1	NA	NA	NA	NA	NA	NA
NA	Plagiosternum granulosum	Plagiosauridae	Plagiosternum	Temnospondyli	NA	NA	NA	NA	233	232	232.5	NA	NA	NA	NA	NA	41	Ladinian	no	temporal single	28.91866835	28.22631772	2.5	1	NA	NA	NA	NA	NA	NA
NA	Plagiosternum granulosum	Plagiosauridae	Plagiosternum	Temnospondyli	NA	NA	NA	NA	233	232	232.5	NA	NA	NA	NA	NA	41	Ladinian	no	temporal single	28.76881424	28.19470158	2.5	1	NA	NA	NA	NA	NA	NA
NA	Plagiosuchus pustuliferus	Plagiosauridae	Plagiosuchus	Temnospondyli	NA	NA	NA	NA	233	232	232.5	NA	NA	NA	NA	NA	41	Ladinian	no	temporal single	28.77054211	28.08319586	2.5	1	NA	NA	NA	NA	NA	NA
NA	Plagiosuchus pustuliferus	Plagiosauridae	Plagiosuchus	Temnospondyli	NA	NA	NA	NA	233	232	232.5	NA	NA	NA	NA	NA	41	Ladinian	no	temporal single	28.74074123	28.09519626	2.5	1	NA	NA	NA	NA	NA	NA
NA	Plagiosuchus pustuliferus	Plagiosauridae	Plagiosuchus	Temnospondyli	NA	NA	NA	NA	233	232	232.5	NA	NA	NA	NA	NA	41	Ladinian	no	temporal single	28.85609667	28.00643316	2.5	1	NA	NA	NA	NA	NA	NA
NA	Plagiosuchus pustuliferus	Plagiosauridae	Plagiosuchus	Temnospondyli	NA	NA	NA	NA	233	232	232.5	NA	NA	NA	NA	NA	41	Ladinian	no	temporal single	27.66784899	27.53854295	2.5	1	NA	NA	NA	NA	NA	NA
NA	Plagiosuchus pustuliferus	Plagiosauridae	Plagiosuchus	Temnospondyli	NA	NA	NA	NA	233	232	232.5	NA	NA	NA	NA	NA	41	Ladinian	no	temporal single	28.77559007	28.17935282	2.5	1	NA	NA	NA	NA	NA	NA
NA	Plagiosuchus pustuliferus	Plagiosauridae	Plagiosuchus	Temnospondyli	NA	NA	NA	NA	235	235	235	NA	NA	NA	NA	NA	41	Ladinian	no	temporal single	28.85372745	28.28550313	2.5	1	NA	NA	NA	NA	NA	NA
NA	Plagiosuchus pustuliferus	Plagiosauridae	Plagiosuchus	Temnospondyli	NA	NA	NA	NA	235	234	234.5	NA	NA	NA	NA	NA	41	Ladinian	no	temporal single	28.67078792	28.13877957	2.5	1	NA	NA	NA	NA	NA	NA
NA	Plagiosuchus pustuliferus	Plagiosauridae	Plagiosuchus	Temnospondyli	NA	NA	NA	NA	233.1	232	232.55	NA	NA	NA	NA	NA	41	Ladinian	no	temporal single	30.6730154	28.45513473	2.5	1	NA	NA	NA	NA	NA	NA
NA	Plagiosuchus pustuliferus	Plagiosauridae	Plagiosuchus	Temnospondyli	NA	NA	NA	NA	233	232	232.5	NA	NA	NA	NA	NA	41	Ladinian	no	temporal single	28.85203334	28.0920222	2.5	1	NA	NA	NA	NA	NA	NA
NA	Plagiosuchus pustuliferus	Plagiosauridae	Plagiosuchus	Temnospondyli	NA	NA	NA	NA	233	232	232.5	NA	NA	NA	NA	NA	41	Ladinian	no	temporal single	28.76881424	28.19470158	2.5	1	NA	NA	NA	NA	NA	NA
NA	Pneumatostega potamia	Rhytidosteidae	Pneumatostega	Temnospondyli	NA	NA	NA	NA	251	250.3	250.65	NA	NA	NA	NA	NA	38	Induan	yes	temporal single	-50.67074717	-13.4599349	0	1	NA	NA	NA	NA	NA	NA
855741	Quasicyclotosaurus campi	Cyclotosauridae	Quasicyclotosaurus	Temnospondyli	95090	PaleoDB	32381	32390	247.2	242	244.6	NA	NA	NA	NA	6	40	Anisian	no	temporal single	17.7112185	-34.08365553	0	1	not reported	NA	NA	1		32381
855742	Quasicyclotosaurus campi	Cyclotosauridae	Quasicyclotosaurus	Temnospondyli	95091	PaleoDB	32381	32381	247.2	242	244.6	NA	NA	NA	NA	1	40	Anisian	no	temporal single	17.7112185	-34.08365553	0	1	not reported	NA	NA	1		32381
1133423	Rhinesuchus capensis	Rhinesuchidae	Rhinesuchus	Temnospondyli	144271	PaleoDB	46648	46648	259	254	256.5	NA	not reported	NA	191	1	36	Wuchiapingian	yes	temporal single	-52.20303798	-19.86879613	0	1	not reported	NA	NA	1		46648
1304609	Rhinesuchus whaitsi	Rhinesuchidae	Rhinesuchus	Temnospondyli	174626	NA	27216	27216	256.25	255.2	255.725	NA	NA	NA	NA	NA	36	Wuchiapingian	yes	temporal single	-52.15778873	-19.35135466	0	1	not reported	NA	NA	NA	NA	NA
1221322	Rhinesuchus wolgodvinensis	Rhinesuchidae	Rhinesuchus	Temnospondyli	159893	NA	52186	52186	252.3	247.2	249.75	NA	NA	NA	NA	1	39	Olenekian	no	temporal single	44.61747966	50.92154292	0	1	not reported	NA	NA	1		52186
1143860	Rhytidosteus capensis	Rhytidosteidae	Rhytidosteus	Temnospondyli	145597	PaleoDB	47081	47081	252.3	247.2	249.75	NA	NA	NA	NA	1	39	Olenekian	no	longer	-50.34979737	-8.536528254	1.4	2	not reported	NA	NA	1		47081
NA	Rhytidosteus capensis	Rhytidosteidae	Rhytidosteus	Temnospondyli	NA	NA	NA	NA	251	250.3	250.65	NA	NA	NA	NA	NA	38	Induan	no	longer	-50.74458917	-10.34050089	1.4	2	NA	NA	NA	NA	NA	NA
NA	Rhytidosteus uralensis	Rhytidosteidae	Rhytidosteus	Temnospondyli	NA	NA	NA	NA	248	246	247	NA	NA	NA	NA	NA	39	Olenekian	yes	temporal single	39.13556797	61.20196699	0	1	NA	NA	NA	NA	NA	NA
895253	Sangaia lavinai	Rhytidosteidae	Sangaia	Temnospondyli	99231	PaleoDB	34123	34123	252.3	247.2	249.75	NA	NA	NA	NA	2	39	Olenekian	yes	temporal single	-35.17705421	-14.15852201	0	1	not reported	NA	NA	1		34123
1300960	Scapanops neglecta	Dissorophidae	Scapanops	Temnospondyli	173721	NA	56628	56628	298.9	295	296.95	NA	NA	NA	NA	NA	30	Asselian	yes	temporal single	-2.014644695	-30.07790233	0	1	not reported	NA	NA	NA		56628
855776	Stanocephalosaurus new species	Paracyclotosauridae	Stanocephalosaurus	Temnospondyli	95090	PaleoDB	28828	32390	247.2	242	244.6	NA	NA	NA	NA	NA	40	Anisian	yes	temporal single	17.7112185	-34.08365553	0	1	not reported	NA	NA	NA		NA
NA	Stenotosaurus semiclausus	Mastodonsauridae	Stenotosaurus	Temnospondyli	NA	NA	NA	NA	245.5	244.5	245	NA	NA	NA	NA	NA	40	Anisian	yes	temporal single	26.9876311	28.24114308	0	1	NA	NA	NA	NA	NA	NA
NA	Tatrasuchus wildi	Mastodonsauridae	Tatrasuchus	Temnospondyli	NA	NA	NA	NA	233	232	232.5	NA	NA	NA	NA	NA	41	Ladinian	no	temporal single	28.77559007	28.17935282	0	1	NA	NA	NA	NA	NA	NA
NA	Tatrasuchus wildi	Mastodonsauridae	Tatrasuchus	Temnospondyli	NA	NA	NA	NA	233	232	232.5	NA	NA	NA	NA	NA	41	Ladinian	no	temporal single	28.85609667	28.00643316	0	1	NA	NA	NA	NA	NA	NA
NA	Tersomius dolesensis	Amphibamidae	Tersomius	Temnospondyli	NA	NA	NA	NA	294.6	284.4	289.5	NA	NA	NA	NA	NA	31	Sakmarian	yes	temporal single	-0.662656791	-29.24755804	0	1	NA	NA	NA	NA	NA	NA
NA	Tersomius texensis	Amphibamidae	Tersomius	Temnospondyli	NA	NA	NA	NA	284.4	275.6	280	NA	NA	NA	NA	NA	32	Artinskian	yes	temporal single	-1.075281362	-30.28782664	0	1	NA	NA	NA	NA	NA	NA
1132149	Tertremoides madagascariensis	Trematosauridae	Tertremoides	Temnospondyli	144081	PaleoDB	46587	46578	252.3	247.2	249.75	nodular	not reported	NA	190	1	39	Olenekian	yes	temporal single	-34.14933984	37.60455821	0	1	not reported	NA	NA	1		46587
297333	Thoosuchus acutirostris	NA	Thoosuchus	Temnospondyli	28467	Fossilworks	7854	7854	252.3	247.2	249.75	NA	NA	NA	NA	NA	39	Olenekian	yes	temporal single	41.23428211	48.24512706	0	1	NA	NA	NA	NA		NA
NA	Trematolestes hagdorni	Trematosauridae	Trematolestes	Temnospondyli	NA	NA	NA	NA	235	234	234.5	NA	NA	NA	NA	NA	41	Ladinian	no	temporal single	28.67078792	28.13877957	2	1	NA	NA	NA	NA	NA	NA
NA	Trematolestes hagdorni	Trematosauridae	Trematolestes	Temnospondyli	NA	NA	NA	NA	233	232	232.5	NA	NA	NA	NA	NA	41	Ladinian	no	temporal single	28.77559007	28.17935282	2	1	NA	NA	NA	NA	NA	NA
NA	Trematolestes hagdorni	Trematosauridae	Trematolestes	Temnospondyli	NA	NA	NA	NA	233	232	232.5	NA	NA	NA	NA	NA	41	Ladinian	no	temporal single	28.76881424	28.19470158	2	1	NA	NA	NA	NA	NA	NA
NA	Trematolestes hagdorni	Trematosauridae	Trematolestes	Temnospondyli	NA	NA	NA	NA	233	232	232.5	NA	NA	NA	NA	NA	41	Ladinian	no	temporal single	28.85152682	28.13572718	2	1	NA	NA	NA	NA	NA	NA
NA	Trematolestes hagdorni	Trematosauridae	Trematolestes	Temnospondyli	NA	NA	NA	NA	233	232	232.5	NA	NA	NA	NA	NA	41	Ladinian	no	temporal single	28.74074123	28.09519626	2	1	NA	NA	NA	NA	NA	NA
NA	Trematolestes hagdorni	Trematosauridae	Trematolestes	Temnospondyli	NA	NA	NA	NA	233	232	232.5	NA	NA	NA	NA	NA	41	Ladinian	no	temporal single	28.85609667	28.00643316	2	1	NA	NA	NA	NA	NA	NA
NA	Trematolestes hagdorni	Trematosauridae	Trematolestes	Temnospondyli	NA	NA	NA	NA	233	232	232.5	NA	NA	NA	NA	NA	41	Ladinian	no	temporal single	28.55365866	27.81495713	2	1	NA	NA	NA	NA	NA	NA
NA	Trematolestes hagdorni	Trematosauridae	Trematolestes	Temnospondyli	NA	NA	NA	NA	233	232	232.5	NA	NA	NA	NA	NA	41	Ladinian	no	temporal single	28.56812718	27.85779064	2	1	NA	NA	NA	NA	NA	NA
1112606	Trematosaurus galae	Trematosauridae	Trematosaurus	Temnospondyli	27343	Fossilworks	45793	7550	251.3	247.2	249.25	NA	NA	NA	NA	115	39	Olenekian	yes	temporal single	34.329202	53.92197298	0	1	not reported	NA	NA	1		45793
NA	Trematosaurus madagascariensis	Trematosauridae	Trematosaurus	Temnospondyli	NA	NA	NA	NA	251	250	250.5	NA	NA	NA	NA	NA	38	Induan	yes	temporal single	13	49	0	1	NA	NA	NA	NA	NA	NA
1076974	Trematosaurus thuringiensis	Trematosauridae	Trematosaurus	Temnospondyli	134516	PaleoDB	43249	43249	251.3	247.2	249.25	NA	NA	NA	NA	1	39	Olenekian	yes	temporal single	28.71031784	29.52409892	0	1	not reported	NA	NA	1		43249
787990	Trimerorhachis insignis	NA	Trimerorhachis	Temnospondyli	80741	PaleoDB	28611	28415	290.1	279.5	284.8	NA	NA	NA	NA	1	32	Artinskian	no	longer	-1.118250879	-30.28199073	8.8	2	not reported	NA	NA	1		28611
NA	Trucheosaurus major	Rhytidosteidae	Trucheosaurus	Temnospondyli	NA	NA	NA	NA	253	251	252	NA	NA	NA	NA	NA	37	Changhsingian	yes	temporal single	-78.28009068	121.1880677	0	1	NA	NA	NA	NA	NA	NA
1131095	Tupilakosaurus heilmani	Tupilakosauridae	Tupilakosaurus	Temnospondyli	143882	PaleoDB	34248	34248	252.3	251.3	251.8	NA	NA	NA	NA	1	38	Induan	yes	temporal single	43.92942715	22.59109664	0	1	not reported	NA	NA	1		34248
1132143	Wantzosaurus elongatus	Trematosauridae	Wantzosaurus	Temnospondyli	144080	PaleoDB	46578	46578	252.3	247.2	249.75	nodular	not reported	siliceous-clayed and rich in ferric oxide	190	1	39	Olenekian	no	temporal single	-34.12642329	37.72908289	0	1	not reported	NA	NA	1		46578
1116262	Xenotosuchus africanus	Mastodonsauridae	Xenotosuchus	Temnospondyli	141537	PaleoDB	46009	46009	247.2	242	244.6	NA	NA	NA	NA	1	40	Anisian	no	temporal single	-50.72640779	-8.0072542	0.4	1	not reported	NA	NA	1		46009
1134176	Xenotosuchus africanus	Mastodonsauridae	Xenotosuchus	Temnospondyli	144341	PaleoDB	46009	46009	247.2	242	244.6	NA	NA	NA	NA	1	40	Anisian	no	temporal single	-50.47599195	-7.14146955	0.4	1	not reported	NA	NA	1		46009
1142847	Xenotosuchus africanus	Mastodonsauridae	Xenotosuchus	Temnospondyli	92312	PaleoDB	46648	38124	247.2	242	244.6	NA	not reported	NA	1	1	40	Anisian	no	temporal single	-50.52268536	-8.091196555	0.4	1	not reported	NA	NA	1		46648
NA	Xenotosuchus africanus	Mastodonsauridae	Xenotosuchus	Temnospondyli	NA	NA	NA	NA	245.9	244.1	245	NA	NA	NA	NA	NA	40	Anisian	no	temporal single	-50.70652365	-8.038853309	0.4	1	NA	NA	NA	NA	NA	NA
NA	Xenotosuchus africanus	Mastodonsauridae	Xenotosuchus	Temnospondyli	NA	NA	NA	NA	245.9	244.1	245	NA	NA	NA	NA	NA	40	Anisian	no	temporal single	-51.4863456	-8.038238145	0.4	1	NA	NA	NA	NA	NA	NA
NA	Xenotosuchus africanus	Mastodonsauridae	Xenotosuchus	Temnospondyli	NA	NA	NA	NA	245.9	244.1	245	NA	NA	NA	NA	NA	40	Anisian	no	temporal single	-50.7101242	-6.997794743	0.4	1	NA	NA	NA	NA	NA	NA
880671	Yuanansuchus laticeps	Heylerosauridae	Yuanansuchus	Temnospondyli	97694	PaleoDB	33373	33373	247.2	242	244.6	NA	NA	NA	NA	1	40	Anisian	yes	temporal single	-4.536259331	112.9269778	0	1	not reported	NA	NA	1		33373
296595	Zatrachys serratus	Zatracheidae	Zatrachys	Temnospondyli	28394	Fossilworks	7820	7820	296.4	290.1	293.25	NA	NA	NA	NA	1	31	Sakmarian	no	longer	-1.217405602	-28.4763016	17.65	3	NA	NA	NA	1		7820
789966	Zatrachys serratus	Zatracheidae	Zatrachys	Temnospondyli	79162	PaleoDB	5743	43845	296.4	268	282.2	NA	NA	NA	NA	NA	33	Kungurian	no	longer	0.061937284	-29.32382698	17.65	3	not reported	NA	NA	NA		5743
288032	Ambystoma minshalli	Ambystomatidae	Ambystoma	Urodela	27507	Fossilworks	7572	7572	15.97	13.6	14.785	NA	NA	NA	NA	1	77	Middle Miocene	no	temporal single	45.50170532	-91.28856348	0	1	not reported	NA	1	74		7572
NA	Ambystoma priscum	Ambystomatidae	Ambystoma	Urodela	NA	NA	NA	NA	14.5	14.5	14.5	NA	NA	NA	NA	1	77	Middle Miocene	yes	temporal single	45.02934069	-93.81346514	0	1	NA	NA	1	19	NA	NA
NA	Ambystoma tiheni	Ambystomatidae	Ambystoma	Urodela	NA	NA	NA	NA	36.9	36.9	36.9	NA	NA	NA	NA	NA	73	Priabonian	yes	temporal single	55.27640215	-90.568557	0	1	NA	NA	NA	NA	NA	NA
NA	Amphiuma antica	Amphiumidae	Amphiuma	Urodela	NA	NA	NA	NA	15.5	15.5	15.5	NA	NA	NA	NA	1	77	Middle Miocene	no	temporal single	32.78496966	-89.6695018	0	1	NA	NA	1	69	NA	NA
NA	Amphiuma antica	Amphiumidae	Amphiuma	Urodela	NA	NA	NA	NA	15.5	15.5	15.5	NA	NA	NA	NA	1	77	Middle Miocene	no	temporal single	32.72843708	-88.64191092	0	1	NA	NA	1	34	NA	NA
287379	Andrias matthewi	Cryptobranchidae	Andrias	Urodela	27418	Fossilworks	7566	7566	20.43	15.97	18.2	NA	not reported	NA	NA	1	76	Lower Miocene	no	longer	46.35979173	-94.04312549	5.065	2	not reported	NA	1	12		7566
NA	Andrias scheuchzeri	Cryptobranchidae	Andrias	Urodela	NA	NA	NA	NA	17.4	17.2	17.3	NA	NA	NA	NA	1	76	Lower Miocene	no	longer	44.50054639	12.63628171	29.75	7	NA	NA	NA	12	NA	NA
NA	Andrias scheuchzeri	Cryptobranchidae	Andrias	Urodela	NA	NA	NA	NA	11.45	11.3	11.375	NA	NA	NA	NA	4	78	Upper Miocene	no	longer	44.8687613	17.28253011	29.75	7	NA	NA	1	12	NA	NA
NA	Andrias scheuchzeri	Cryptobranchidae	Andrias	Urodela	NA	NA	NA	NA	9.94	9.78	9.86	NA	NA	NA	NA	1	78	Upper Miocene	no	longer	45.96817724	17.93814974	29.75	7	NA	NA	NA	12	NA	NA
NA	Andrias scheuchzeri	Cryptobranchidae	Andrias	Urodela	NA	NA	NA	NA	14.9	14.5	14.7	NA	NA	NA	NA	1	77	Middle Miocene	no	longer	48.366939	8.628854885	29.75	7	NA	NA	NA	12	NA	NA
NA	Andrias scheuchzeri	Cryptobranchidae	Andrias	Urodela	NA	NA	NA	NA	13.2	12.5	12.85	NA	NA	NA	NA	15	77	Middle Miocene	no	longer	45.07626287	10.78208735	29.75	7	NA	NA	4	12	NA	NA
NA	Andrias scheuchzeri	Cryptobranchidae	Andrias	Urodela	NA	NA	NA	NA	17.85	17.75	17.8	NA	NA	NA	NA	1	76	Lower Miocene	no	longer	44.53059322	12.4129217	29.75	7	NA	NA	NA	12	NA	NA
NA	Andrias scheuchzeri	Cryptobranchidae	Andrias	Urodela	NA	NA	NA	NA	17	16.7	16.85	NA	NA	NA	NA	1	76	Lower Miocene	no	longer	44.50036892	12.64187117	29.75	7	NA	NA	NA	12	NA	NA
NA	Andrias scheuchzeri	Cryptobranchidae	Andrias	Urodela	NA	NA	NA	NA	5.3	3.6	4.45	NA	NA	NA	NA	1	79	Pliocene	no	longer	51.06623758	10.67869458	29.75	7	NA	NA	NA	12	NA	NA
NA	Andrias scheuchzeri	Cryptobranchidae	Andrias	Urodela	NA	NA	NA	NA	17.9	17.85	17.875	NA	NA	NA	NA	2	76	Lower Miocene	no	longer	44.54815236	12.47106235	29.75	7	NA	NA	NA	12	NA	NA
NA	Andrias scheuchzeri	Cryptobranchidae	Andrias	Urodela	NA	NA	NA	NA	10.45	10.25	10.35	NA	NA	NA	NA	2	78	Upper Miocene	no	longer	46.6673234	17.21877361	29.75	7	NA	NA	1	12	NA	NA
NA	Andrias scheuchzeri	Cryptobranchidae	Andrias	Urodela	NA	NA	NA	NA	19	18	18.5	NA	NA	NA	NA	1	76	Lower Miocene	no	longer	46.65331498	16.215796	29.75	7	NA	NA	NA	12	NA	NA
NA	Andrias scheuchzeri	Cryptobranchidae	Andrias	Urodela	NA	NA	NA	NA	17.8	17.75	17.775	NA	NA	NA	NA	12	76	Lower Miocene	no	longer	44.68823943	12.72444626	29.75	7	NA	NA	NA	12	NA	NA
NA	Andrias scheuchzeri	Cryptobranchidae	Andrias	Urodela	NA	NA	NA	NA	24	24	24	NA	NA	NA	NA	2	75	Chattian	no	longer	45.64354021	13.47665232	29.75	7	NA	NA	1	12	NA	NA
NA	Andrias scheuchzeri	Cryptobranchidae	Andrias	Urodela	NA	NA	NA	NA	12.7	12.5	12.6	NA	NA	NA	NA	1	77	Middle Miocene	no	longer	45.60495648	14.61291406	29.75	7	NA	NA	NA	12	NA	NA
NA	Andrias scheuchzeri	Cryptobranchidae	Andrias	Urodela	NA	NA	NA	NA	16.5	16.03	16.265	NA	NA	NA	NA	1	76	Lower Miocene	no	longer	44.54828176	12.4638831	29.75	7	NA	NA	NA	12	NA	NA
NA	Andrias scheuchzeri	Cryptobranchidae	Andrias	Urodela	NA	NA	NA	NA	24.5	23.8	24.15	NA	NA	NA	NA	1	75	Chattian	no	longer	46.1689785	10.98754469	29.75	7	NA	NA	NA	12	NA	NA
NA	Andrias scheuchzeri	Cryptobranchidae	Andrias	Urodela	NA	NA	NA	NA	34.6	33.8	34.2	NA	NA	NA	NA	1	73	Priabonian	no	longer	44.03428177	81.09533536	29.75	7	NA	NA	NA	12	NA	NA
NA	Apricosiren ensomi	NA	Apricosiren	Urodela	NA	fosfar	NA	NA	145.5	140.2	142.85	NA	NA	NA	NA	NA	56	Berriasian	no	temporal single	33	15.97	0	1	NA	NA	NA	NA	NA	NA
NA	Apricosiren ensomi	NA	Apricosiren	Urodela	NA	fosfar	NA	NA	145.5	142.5	144	NA	NA	NA	NA	NA	56	Berriasian	no	temporal single	32.84	15.34	0	1	NA	NA	NA	NA	NA	NA
NA	Archaeotriton basalticus	Salamandridae	Archaeotriton	Urodela	NA	fosfar_newdownload	NA	NA	26	24	25	NA	NA	NA	NA	NA	75	Chattian	no	longer	45.92202617	17.31019732	8	2	NA	NA	NA	NA	NA	NA
NA	Archaeotriton basalticus	Salamandridae	Archaeotriton	Urodela	NA	fosfar_newdownload	NA	NA	32	31.9	31.95	NA	NA	NA	NA	NA	74	Rupelian	no	longer	44.90894941	16.6799873	8	2	NA	NA	NA	NA	NA	NA
NA	Archaeotriton basalticus	Salamandridae	Archaeotriton	Urodela	NA	fosfar_newdownload	NA	NA	31.4	30	30.7	NA	NA	NA	NA	NA	74	Rupelian	no	longer	45.3318265	18.14367496	8	2	NA	NA	NA	NA	NA	NA
NA	Archaeotriton basalticus	Salamandridae	Archaeotriton	Urodela	NA	fosfar_newdownload	NA	NA	31.4	30	30.7	NA	NA	NA	NA	NA	74	Rupelian	no	longer	45.3484125	18.14464448	8	2	NA	NA	NA	NA	NA	NA
NA	Archaeotriton basalticus	Salamandridae	Archaeotriton	Urodela	NA	fosfar_newdownload	NA	NA	26	24	25	NA	NA	NA	NA	NA	75	Chattian	no	longer	45.80717032	17.24273255	8	2	NA	NA	NA	NA	NA	NA
NA	Aviturus exsecratus	Cryptobranchidae	Aviturus	Urodela	NA	NA	NA	NA	56.04	56.02	56.03	NA	NA	NA	NA	1	69	Selandian-Thanetian	no	temporal single	40.73476766	95.94526418	0.15	1	NA	NA	NA	12	NA	NA
NA	Aviturus exsecratus	Cryptobranchidae	Aviturus	Urodela	NA	NA	NA	NA	56.06	56.04	56.05	NA	NA	NA	NA	78	69	Selandian-Thanetian	no	temporal single	40.73295286	96.0001122	0.15	1	NA	NA	1	12	NA	NA
NA	Aviturus exsecratus	Cryptobranchidae	Aviturus	Urodela	NA	NA	NA	NA	56	55.8	55.9	NA	NA	NA	NA	1	69	Selandian-Thanetian	no	temporal single	40.71039466	95.87920631	0.15	1	NA	NA	NA	12	NA	NA
NA	Bargmannia wettsteini	Dicamptodontidae	Bargmannia	Urodela	NA	NA	NA	NA	14.5	13.7	14.1	NA	NA	NA	NA	16	77	Middle Miocene	yes	temporal single	44.40052203	19.18852005	0	1	NA	NA	1	12	NA	NA
NA	Batrachosauroides dissimulans	Batrachosauroididae	Batrachosauroides	Urodela	NA	NA	NA	NA	15.5	15.5	15.5	NA	NA	NA	NA	NA	77	Middle Miocene	no	longer	32.72843708	-88.64191092	3.2	2	NA	NA	NA	NA	NA	NA
NA	Batrachosauroides dissimulans	Batrachosauroididae	Batrachosauroides	Urodela	NA	NA	NA	NA	15.3	15.3	15.3	NA	NA	NA	NA	NA	77	Middle Miocene	no	longer	32.12038076	-78.40672068	3.2	2	NA	NA	NA	NA	NA	NA
NA	Batrachosauroides dissimulans	Batrachosauroididae	Batrachosauroides	Urodela	NA	NA	NA	NA	16	15.5	15.75	NA	NA	NA	NA	NA	77	Middle Miocene	no	longer	33.40655792	-89.79223886	3.2	2	NA	NA	NA	NA	NA	NA
NA	Batrachosauroides dissimulans	Batrachosauroididae	Batrachosauroides	Urodela	NA	NA	NA	NA	19	18	18.5	NA	NA	NA	NA	NA	76	Lower Miocene	no	longer	32.31249723	-74.36304725	3.2	2	NA	NA	NA	12	NA	NA
NA	Brachycormus noachicus	Salamandridae	Brachyops	Urodela	NA	fosfar	NA	NA	25	23.8	24.4	NA	NA	NA	NA	NA	75	Chattian	no	temporal single	46.2609	10.6859	0	1	NA	NA	NA	NA	NA	NA
NA	Brachycormus noachicus	Salamandridae	Brachyops	Urodela	NA	fosfar	NA	NA	24.5	23.8	24.15	NA	NA	NA	NA	NA	75	Chattian	no	temporal single	46.4588	10.7476	0	1	NA	NA	NA	NA	NA	NA
NA	Brachycormus noachicus	Salamandridae	Brachyops	Urodela	NA	fosfar	NA	NA	25	23.8	24.4	NA	NA	NA	NA	NA	75	Chattian	no	temporal single	46.2274	10.6895	0	1	NA	NA	NA	NA	NA	NA
NA	Chelotriton ogygius	Salamandridae	Chelotriton	Urodela	NA	fosfar_newdownload	NA	NA	25	23.8	24.4	NA	NA	NA	NA	NA	75	Chattian	no	longer	45.9710567	10.9258743	4.57	2	NA	NA	NA	NA	NA	NA
NA	Chelotriton ogygius	Salamandridae	Chelotriton	Urodela	NA	fosfar_newdownload	NA	NA	23.03	20.43	21.73	NA	NA	NA	NA	NA	76	Lower Miocene	no	longer	36.51118318	2.476732865	4.57	2	NA	NA	NA	NA	NA	NA
NA	Chelotriton paradoxus	Salamandridae	Chelotriton	Urodela	NA	NA	NA	NA	24	24	24	NA	NA	NA	NA	NA	75	Chattian	no	longer	41.64933891	6.860266848	17.35	4	NA	NA	NA	NA	NA	NA
NA	Chelotriton paradoxus	Salamandridae	Chelotriton	Urodela	NA	NA	NA	NA	24.6	24.2	24.4	NA	NA	NA	NA	NA	75	Chattian	no	longer	43.72553585	13.20983682	17.35	4	NA	NA	NA	NA	NA	NA
NA	Chelotriton paradoxus	Salamandridae	Chelotriton	Urodela	NA	NA	NA	NA	17.8	17.75	17.775	NA	NA	NA	NA	NA	76	Lower Miocene	no	longer	44.68823943	12.72444626	17.35	4	NA	NA	NA	NA	NA	NA
NA	Chelotriton paradoxus	Salamandridae	Chelotriton	Urodela	NA	NA	NA	NA	24	24	24	NA	NA	NA	NA	NA	75	Chattian	no	longer	41.84557438	6.953280115	17.35	4	NA	NA	NA	NA	NA	NA
NA	Chelotriton paradoxus	Salamandridae	Chelotriton	Urodela	NA	NA	NA	NA	11.2	11	11.1	NA	NA	NA	NA	NA	78	Upper Miocene	no	longer	46.46528792	11.61221377	17.35	4	NA	NA	NA	NA	NA	NA
NA	Chelotriton paradoxus	Salamandridae	Chelotriton	Urodela	NA	NA	NA	NA	16.3	16.3	16.3	NA	NA	NA	NA	NA	76	Lower Miocene	no	longer	44.77068649	13.63308375	17.35	4	NA	NA	NA	NA	NA	NA
NA	Chelotriton paradoxus	Salamandridae	Chelotriton	Urodela	NA	NA	NA	NA	24	24	24	NA	NA	NA	NA	NA	75	Chattian	no	longer	41.89889885	6.880147997	17.35	4	NA	NA	NA	NA	NA	NA
NA	Chelotriton paradoxus	Salamandridae	Chelotriton	Urodela	NA	NA	NA	NA	17.5	17	17.25	NA	NA	NA	NA	NA	76	Lower Miocene	no	longer	45.13450911	13.74849146	17.35	4	NA	NA	NA	NA	NA	NA
NA	Chelotriton paradoxus	Salamandridae	Chelotriton	Urodela	NA	NA	NA	NA	9.94	9.78	9.86	NA	NA	NA	NA	NA	78	Upper Miocene	no	longer	45.96817724	17.93814974	17.35	4	NA	NA	NA	NA	NA	NA
NA	Chelotriton paradoxus	Salamandridae	Chelotriton	Urodela	NA	NA	NA	NA	21	20.5	20.75	NA	NA	NA	NA	NA	76	Lower Miocene	no	longer	40.77683116	3.362195965	17.35	4	NA	NA	NA	NA	NA	NA
NA	Chelotriton paradoxus	Salamandridae	Chelotriton	Urodela	NA	NA	NA	NA	16.5	16.5	16.5	NA	NA	NA	NA	NA	76	Lower Miocene	no	longer	45.00089949	13.86349297	17.35	4	NA	NA	NA	NA	NA	NA
NA	Chelotriton paradoxus	Salamandridae	Chelotriton	Urodela	NA	NA	NA	NA	24.5	23.8	24.15	NA	NA	NA	NA	NA	75	Chattian	no	longer	46.1689785	10.98754469	17.35	4	NA	NA	NA	NA	NA	NA
NA	Chelotriton paradoxus	Salamandridae	Chelotriton	Urodela	NA	NA	NA	NA	20	18	19	NA	NA	NA	NA	NA	76	Lower Miocene	no	longer	45.0646016	13.73015848	17.35	4	NA	NA	NA	NA	NA	NA
NA	Chelotriton paradoxus	Salamandridae	Chelotriton	Urodela	NA	NA	NA	NA	16.1	16.1	16.1	NA	NA	NA	NA	NA	76	Lower Miocene	no	longer	44.77068649	13.63308375	17.35	4	NA	NA	NA	NA	NA	NA
NA	Chelotriton paradoxus	Salamandridae	Chelotriton	Urodela	NA	NA	NA	NA	16.47	16.27	16.37	NA	NA	NA	NA	NA	76	Lower Miocene	no	longer	44.76830618	14.29016814	17.35	4	NA	NA	NA	NA	NA	NA
NA	Chelotriton paradoxus	Salamandridae	Chelotriton	Urodela	NA	NA	NA	NA	14.6	13.7	14.15	NA	NA	NA	NA	NA	77	Middle Miocene	no	longer	46.33495049	13.02589464	17.35	4	NA	NA	NA	NA	NA	NA
NA	Chelotriton paradoxus	Salamandridae	Chelotriton	Urodela	NA	NA	NA	NA	13.1	12.1	12.6	NA	NA	NA	NA	NA	77	Middle Miocene	no	longer	43.081548	7.199300169	17.35	4	NA	NA	NA	NA	NA	NA
NA	Chelotriton paradoxus	Salamandridae	Chelotriton	Urodela	NA	NA	NA	NA	16.7	16.7	16.7	NA	NA	NA	NA	NA	76	Lower Miocene	no	longer	44.87914437	13.64758903	17.35	4	NA	NA	NA	NA	NA	NA
NA	Chelotriton paradoxus	Salamandridae	Chelotriton	Urodela	NA	NA	NA	NA	23	22	22.5	NA	NA	NA	NA	NA	76	Lower Miocene	no	longer	46.21123441	11.12851295	17.35	4	NA	NA	NA	NA	NA	NA
NA	Chelotriton paradoxus	Salamandridae	Chelotriton	Urodela	NA	NA	NA	NA	11.28	11.08	11.18	NA	NA	NA	NA	NA	78	Upper Miocene	no	longer	46.46528792	11.61221377	17.35	4	NA	NA	NA	NA	NA	NA
NA	Chelotriton paradoxus	Salamandridae	Chelotriton	Urodela	NA	NA	NA	NA	24.84	24.74	24.79	NA	NA	NA	NA	NA	75	Chattian	no	longer	45.98371082	11.55501004	17.35	4	NA	NA	NA	NA	NA	NA
NA	Chelotriton paradoxus	Salamandridae	Chelotriton	Urodela	NA	NA	NA	NA	22	22	22	NA	NA	NA	NA	NA	76	Lower Miocene	no	longer	42.75611265	6.481660361	17.35	4	NA	NA	NA	NA	NA	NA
NA	Chelotriton paradoxus	Salamandridae	Chelotriton	Urodela	NA	NA	NA	NA	12.05	11.85	11.95	NA	NA	NA	NA	NA	77	Middle Miocene	no	longer	42.49996839	23.74746321	17.35	4	NA	NA	NA	NA	NA	NA
NA	Chelotriton paradoxus	Salamandridae	Chelotriton	Urodela	NA	NA	NA	NA	14.8	14.8	14.8	NA	NA	NA	NA	NA	77	Middle Miocene	no	longer	45.77513114	12.91281111	17.35	4	NA	NA	NA	NA	NA	NA
NA	Chelotriton paradoxus	Salamandridae	Chelotriton	Urodela	NA	NA	NA	NA	24.6	24.2	24.4	NA	NA	NA	NA	NA	75	Chattian	no	longer	45.74078848	12.38680281	17.35	4	NA	NA	NA	NA	NA	NA
NA	Chelotriton paradoxus	Salamandridae	Chelotriton	Urodela	NA	NA	NA	NA	15	15	15	NA	NA	NA	NA	NA	77	Middle Miocene	no	longer	45.71428878	12.42816729	17.35	4	NA	NA	NA	NA	NA	NA
NA	Chelotriton paradoxus	Salamandridae	Chelotriton	Urodela	NA	NA	NA	NA	18	17	17.5	NA	NA	NA	NA	NA	76	Lower Miocene	no	longer	45.13450911	13.74849146	17.35	4	NA	NA	NA	NA	NA	NA
NA	Chelotriton paradoxus	Salamandridae	Chelotriton	Urodela	NA	NA	NA	NA	17.25	16.4	16.825	NA	NA	NA	NA	NA	76	Lower Miocene	no	longer	44.77211056	12.18058121	17.35	4	NA	NA	NA	NA	NA	NA
NA	Chelotriton paradoxus	Salamandridae	Chelotriton	Urodela	NA	NA	NA	NA	16.4	16.4	16.4	NA	NA	NA	NA	NA	76	Lower Miocene	no	longer	44.72108198	14.53338269	17.35	4	NA	NA	NA	NA	NA	NA
NA	Chelotriton paradoxus	Salamandridae	Chelotriton	Urodela	NA	NA	NA	NA	16.6	16.5	16.55	NA	NA	NA	NA	NA	76	Lower Miocene	no	longer	44.85153015	12.83439233	17.35	4	NA	NA	NA	NA	NA	NA
NA	Chelotriton paradoxus	Salamandridae	Chelotriton	Urodela	NA	NA	NA	NA	24.6	24	24.3	NA	NA	NA	NA	NA	75	Chattian	no	longer	44.06226482	14.57843427	17.35	4	NA	NA	NA	NA	NA	NA
NA	Chelotriton paradoxus	Salamandridae	Chelotriton	Urodela	NA	NA	NA	NA	28.4	23.8	26.1	NA	NA	NA	NA	NA	75	Chattian	no	longer	44.29758634	14.22965732	17.35	4	NA	NA	NA	NA	NA	NA
NA	Chelotriton paradoxus	Salamandridae	Chelotriton	Urodela	NA	NA	NA	NA	15.9	15.7	15.8	NA	NA	NA	NA	NA	77	Middle Miocene	no	longer	45.69700908	12.41400691	17.35	4	NA	NA	NA	NA	NA	NA
NA	Chelotriton paradoxus	Salamandridae	Chelotriton	Urodela	NA	NA	NA	NA	14.9	14.5	14.7	NA	NA	NA	NA	NA	77	Middle Miocene	no	longer	48.366939	8.628854885	17.35	4	NA	NA	NA	NA	NA	NA
NA	Chelotriton paradoxus	Salamandridae	Chelotriton	Urodela	NA	NA	NA	NA	8.95	8.55	8.75	NA	NA	NA	NA	NA	78	Upper Miocene	no	longer	45.12368138	17.67453988	17.35	4	NA	NA	NA	NA	NA	NA
NA	Chelotriton paradoxus	Salamandridae	Chelotriton	Urodela	NA	NA	NA	NA	22	22	22	NA	NA	NA	NA	NA	76	Lower Miocene	no	longer	42.72908506	6.404388907	17.35	4	NA	NA	NA	NA	NA	NA
NA	Chelotriton paradoxus	Salamandridae	Chelotriton	Urodela	NA	NA	NA	NA	14.6	14.6	14.6	NA	NA	NA	NA	NA	77	Middle Miocene	no	longer	45.74919579	12.90064088	17.35	4	NA	NA	NA	NA	NA	NA
NA	Chelotriton paradoxus	Salamandridae	Chelotriton	Urodela	NA	NA	NA	NA	16.6	16.5	16.55	NA	NA	NA	NA	NA	76	Lower Miocene	no	longer	44.85760397	12.84493765	17.35	4	NA	NA	NA	NA	NA	NA
NA	Chelotriton paradoxus	Salamandridae	Chelotriton	Urodela	NA	NA	NA	NA	13.8	13	13.4	NA	NA	NA	NA	NA	77	Middle Miocene	no	longer	47.86931582	19.51034547	17.35	4	NA	NA	NA	NA	NA	NA
NA	Chelotriton pliocenicus	Salamandridae	Chelotriton	Urodela	NA	fosfar_newdownload	NA	NA	18	17.5	17.75	NA	NA	NA	NA	NA	76	Lower Miocene	no	longer	45.13450911	13.74849146	14.9	4	NA	NA	NA	NA	NA	NA
NA	Chelotriton pliocenicus	Salamandridae	Chelotriton	Urodela	NA	fosfar_newdownload	NA	NA	3.3	3.1	3.2	NA	NA	NA	NA	NA	79	Pliocene	no	longer	42.78402394	4.203284292	14.9	4	NA	NA	NA	NA	NA	NA
NA	Chelotriton robustus	Salamandridae	Chelotriton	Urodela	NA	fosfar_newdownload	NA	NA	49	48	48.5	NA	NA	NA	NA	NA	71	Lutetian	yes	temporal single	42.0770767	14.18821801	1	1	NA	NA	NA	NA	NA	NA
NA	Chelotriton weigelti	Salamandridae	Chelotriton	Urodela	NA	fosfar_newdownload	NA	NA	48.5	40.5	44.5	NA	NA	NA	NA	NA	71	Lutetian	yes	temporal single	43.37958767	16.94280841	8	1	NA	NA	NA	NA	NA	NA
NA	Chioglossa meini	Salamandridae	Chioglossa	Urodela	NA	NA	NA	NA	13.1	12.1	12.6	NA	NA	NA	NA	NA	77	Middle Miocene	no	longer	43.081548	7.199300169	11.4	3	NA	NA	NA	NA	NA	NA
NA	Chioglossa meini	Salamandridae	Chioglossa	Urodela	NA	NA	NA	NA	18	17.5	17.75	NA	NA	NA	NA	NA	76	Lower Miocene	no	longer	45.13450911	13.74849146	11.4	3	NA	NA	NA	NA	NA	NA
NA	Chioglossa meini	Salamandridae	Chioglossa	Urodela	NA	NA	NA	NA	18	17	17.5	NA	NA	NA	NA	NA	76	Lower Miocene	no	longer	45.2491311	18.92377122	11.4	3	NA	NA	NA	NA	NA	NA
NA	Chioglossa meini	Salamandridae	Chioglossa	Urodela	NA	NA	NA	NA	24	24	24	NA	NA	NA	NA	NA	75	Chattian	no	longer	41.89889885	6.880147997	11.4	3	NA	NA	NA	NA	NA	NA
NA	Chioglossa meini	Salamandridae	Chioglossa	Urodela	NA	NA	NA	NA	24	24	24	NA	NA	NA	NA	NA	75	Chattian	no	longer	41.84557438	6.953280115	11.4	3	NA	NA	NA	NA	NA	NA
914335	Chunerpeton tianyiensis	Cryptobranchidae	Chunerpeton	Urodela	103743	Fossilworks	50313	34986	161.2	145.5	153.35	NA	NA	NA	NA	NA	54	Kimmeridgian	no	longer	51.07245458	126.2267823	6.25	2	not reported	NA	NA	NA		50313
1195875	Chunerpeton tianyiensis	Cryptobranchidae	Chunerpeton	Urodela	91265	ETE	50313	30706	167.7	150.8	159.25	NA	NA	NA	NA	NA	53	Oxfordian	no	longer	49.35975071	128.8237434	6.25	2	not reported	NA	NA	NA		50313
1195877	Chunerpeton tianyiensis	Cryptobranchidae	Chunerpeton	Urodela	154718	NA	50313	50313	155.7	150.8	153.25	NA	NA	fine grained lacustrine beds	40	1	54	Kimmeridgian	no	longer	46.00900381	122.2747661	6.25	2	not reported	NA	NA	40		50313
NA	Chunerpeton tianyiensis	Cryptobranchidae	Chunerpeton	Urodela	NA	NA	NA	NA	161	158	159.5	NA	NA	NA	NA	NA	53	Oxfordian	no	longer	49.36372914	128.7419892	6.25	2	NA	NA	NA	NA	NA	NA
NA	Eoscapherpeton gracilis	Cryptobranchidae	Eoscapherpeton	Urodela	NA	fosfar_newdownload	NA	NA	102	100	101	NA	NA	NA	NA	NA	61	Albian	yes	temporal single	35.99134544	76.09260097	2	1	NA	NA	NA	NA	NA	NA
1009295	Eoscapherpeton superum	Cryptobranchidae	Eoscapherpeton	Urodela	58701	ETE	39261	16510	85.8	84.9	85.35	NA	NA	NA	NA	NA	65	Santonian	yes	temporal single	33.28348923	74.01257056	0	1	not reported	NA	NA	NA		39261
NA	Geyeriella mertensi	Dicamptodontidae	Geyeriella	Urodela	NA	fosfar_newdownload	NA	NA	58.7	57.3	58	NA	NA	NA	NA	NA	69	Selandian-Thanetian	yes	temporal single	41.79633018	17.59630514	1.4	1	NA	NA	NA	NA	NA	NA
520521	Habrosaurus dilatus	Sirenidae	Habrosaurus	Urodela	14912	Fossilworks	14358	2953	63.3	61.7	62.5	NA	NA	NA	NA	NA	68	Danian	no	longer	54.75767035	-73.03790997	12.9	3	NA	NA	NA	104		14358
700712	Habrosaurus dilatus	Sirenidae	Habrosaurus	Urodela	14541	Fossilworks	2236	1419	70.2	70	70.1	NA	sandstone	at 300 meters platte-type braided river system	144	1	67	Maastrichtian	no	longer	53.37197674	-68.71690184	12.9	3	sandstone	NA	NA	1		2236
700773	Habrosaurus dilatus	Sirenidae	Habrosaurus	Urodela	14543	Fossilworks	2236	1419	70.2	70	70.1	NA	sandstone/mudstone	at 504m	144	1	67	Maastrichtian	no	longer	53.35832429	-68.67475959	12.9	3	sandstone/mudstone	NA	NA	1		2236
1071589	Habrosaurus dilatus	Sirenidae	Habrosaurus	Urodela	133002	PaleoDB	42824	42824	70.6	66.043	68.3215	NA	not reported	NA	NA	1	67	Maastrichtian	no	longer	53.61898138	-65.2825539	12.9	3	not reported	NA	1	100		42824
1170323	Habrosaurus prodilatus	Sirenidae	Habrosaurus	Urodela	14463	Fossilworks	42825	1517	74.7	74.5	74.6	NA	NA	NA	NA	NA	66	Campanian	no	longer	59.63637009	-64.77525518	0	1	not reported	NA	NA	NA		42825
NA	Habrosaurus prodilatus	Sirenidae	Habrosaurus	Urodela	NA	fosfar	NA	NA	69.4	65.5	67.45	NA	NA	NA	NA	NA	67	Maastrichtian	no	longer	57.90819	-66.41028	8.8	2	NA	NA	NA	NA	NA	NA
NA	Habrosaurus prodilatus	Sirenidae	Habrosaurus	Urodela	NA	fosfar	NA	NA	76.3	76.2	76.25	NA	NA	NA	NA	NA	66	Campanian	no	longer	60.11421	-65.07694	8.8	2	NA	NA	NA	NA	NA	NA
NA	Habrosaurus prodilatus	Sirenidae	Habrosaurus	Urodela	NA	fosfar	NA	NA	69.4	65.5	67.45	NA	NA	NA	NA	NA	67	Maastrichtian	no	longer	57.90819	-66.41028	8.8	2	NA	NA	NA	NA	NA	NA
NA	Habrosaurus prodilatus	Sirenidae	Habrosaurus	Urodela	NA	fosfar	NA	NA	69.4	65.5	67.45	NA	NA	NA	NA	NA	67	Maastrichtian	no	longer	57.90819	-66.41028	8.8	2	NA	NA	NA	NA	NA	NA
984092	Horezmia gracile	Scapherpetontidae	Horezmia	Urodela	68823	PaleoDB	19868	19868	99.7	94.3	97	NA	NA	NA	NA	NA	62	Cenomanian	no	longer	37.52903591	71.17023092	5.5	2	NA	NA	NA	45		NA
984092	Horezmia gracile	Scapherpetontidae	Horezmia	Urodela	68823	PaleoDB	19868	19868	99.7	94.3	97	NA	NA	NA	NA	NA	62	Cenomanian	no	longer	37.52903591	71.17023092	5.5	2	NA	NA	NA	45		NA
NA	Ichthyosaura randeckensis	Salamandridae	Ichthyosaura	Urodela	NA	NA	NA	NA	17.25	16.4	16.825	NA	NA	NA	NA	NA	76	Lower Miocene	yes	temporal single	44.77211056	12.18058121	0	1	NA	NA	NA	NA	NA	NA
NA	Ichthyosaura wintershofi	Salamandridae	Ichthyosaura	Urodela	NA	NA	NA	NA	20	18	19	NA	NA	NA	NA	NA	76	Lower Miocene	yes	temporal single	45.0646016	13.73015848	0	1	NA	NA	NA	NA	NA	NA
NA	Kiyatriton krasnolutskii	NA	Kiyatriton	Urodela	NA	fosfar_newdownload	NA	NA	167.7	154.7	161.2	NA	NA	NA	NA	NA	51	Bathonian	yes	temporal single	58.07236569	90.03867957	13	1	NA	NA	NA	NA	NA	NA
NA	Koalliella genzeli	Salamandridae	Koalliella	Urodela	NA	fosfar_newdownload	NA	NA	58.7	57.3	58	NA	NA	NA	NA	NA	69	Selandian-Thanetian	yes	temporal single	41.79633018	17.59630514	1.4	1	NA	NA	NA	NA	NA	NA
NA	Lisserpeton bairdi	Scapherpetontidae	Lisserpeton	Urodela	NA	NA	NA	NA	83.5	70.6	77.05	NA	NA	NA	NA	NA	66	Campanian	no	longer	58.69437402	-65.24447484	18	4	NA	NA	NA	NA	NA	NA
NA	Lisserpeton bairdi	Scapherpetontidae	Lisserpeton	Urodela	NA	NA	NA	NA	65	63	64	NA	NA	NA	NA	NA	68	Danian	no	longer	56.05199727	-70.73298561	18	4	NA	NA	NA	NA	NA	NA
NA	Lisserpeton bairdi	Scapherpetontidae	Lisserpeton	Urodela	NA	NA	NA	NA	69	66	67.5	NA	NA	NA	NA	NA	67	Maastrichtian	no	longer	53.77570942	-65.25180009	18	4	NA	NA	NA	NA	NA	NA
NA	Lisserpeton bairdi	Scapherpetontidae	Lisserpeton	Urodela	NA	NA	NA	NA	69.4	65.5	67.45	NA	NA	NA	NA	NA	67	Maastrichtian	no	longer	51.24305645	-67.01518203	18	4	NA	NA	NA	NA	NA	NA
NA	Lisserpeton bairdi	Scapherpetontidae	Lisserpeton	Urodela	NA	NA	NA	NA	83	71	77	NA	NA	NA	NA	NA	66	Campanian	no	longer	52.28925325	-66.35964394	18	4	NA	NA	NA	NA	NA	NA
NA	Lisserpeton bairdi	Scapherpetontidae	Lisserpeton	Urodela	NA	NA	NA	NA	65.5	64.2	64.85	NA	NA	NA	NA	NA	68	Danian	no	longer	57.21708938	-68.63375995	18	4	NA	NA	NA	NA	NA	NA
NA	Lisserpeton bairdi	Scapherpetontidae	Lisserpeton	Urodela	NA	NA	NA	NA	80.5	76.5	78.5	NA	NA	NA	NA	NA	66	Campanian	no	longer	59.63050793	-64.78175293	18	4	NA	NA	NA	NA	NA	NA
NA	Lisserpeton bairdi	Scapherpetontidae	Lisserpeton	Urodela	NA	NA	NA	NA	80	72	76	NA	NA	NA	NA	NA	66	Campanian	no	longer	57.05325553	-65.24216626	18	4	NA	NA	NA	NA	NA	NA
NA	Lisserpeton bairdi	Scapherpetontidae	Lisserpeton	Urodela	NA	NA	NA	NA	68	65	66.5	NA	NA	NA	NA	NA	67	Maastrichtian	no	longer	57.37302685	-62.76267949	18	4	NA	NA	NA	NA	NA	NA
NA	Lisserpeton bairdi	Scapherpetontidae	Lisserpeton	Urodela	NA	NA	NA	NA	69	66	67.5	NA	NA	NA	NA	NA	67	Maastrichtian	no	longer	52.833101	-70.60429328	18	4	NA	NA	NA	NA	NA	NA
NA	Lisserpeton bairdi	Scapherpetontidae	Lisserpeton	Urodela	NA	NA	NA	NA	65.5	64.2	64.85	NA	NA	NA	NA	NA	68	Danian	no	longer	56.12543467	-66.62228027	18	4	NA	NA	NA	NA	NA	NA
NA	Lisserpeton bairdi	Scapherpetontidae	Lisserpeton	Urodela	NA	NA	NA	NA	69.4	65.5	67.45	NA	NA	NA	NA	NA	67	Maastrichtian	no	longer	55.088951	-57.25946364	18	4	NA	NA	NA	NA	NA	NA
NA	Lisserpeton bairdi	Scapherpetontidae	Lisserpeton	Urodela	NA	NA	NA	NA	69	66	67.5	NA	NA	NA	NA	NA	67	Maastrichtian	no	longer	58.26608988	-63.90828432	18	4	NA	NA	NA	NA	NA	NA
NA	Lisserpeton bairdi	Scapherpetontidae	Lisserpeton	Urodela	NA	NA	NA	NA	64	62	63	NA	NA	NA	NA	NA	68	Danian	no	longer	54.20849718	-72.08999831	18	4	NA	NA	NA	NA	NA	NA
NA	Lisserpeton bairdi	Scapherpetontidae	Lisserpeton	Urodela	NA	NA	NA	NA	62	59	60.5	NA	NA	NA	NA	NA	69	Selandian-Thanetian	no	longer	53.17075921	-75.21983208	18	4	NA	NA	NA	NA	NA	NA
NA	Lisserpeton bairdi	Scapherpetontidae	Lisserpeton	Urodela	NA	NA	NA	NA	65.5	64.2	64.85	NA	NA	NA	NA	NA	68	Danian	no	longer	57.14357186	-68.55863412	18	4	NA	NA	NA	NA	NA	NA
NA	Lisserpeton bairdi	Scapherpetontidae	Lisserpeton	Urodela	NA	NA	NA	NA	69.4	65.5	67.45	NA	NA	NA	NA	NA	67	Maastrichtian	no	longer	58.28797779	-64.89816146	18	4	NA	NA	NA	NA	NA	NA
NA	Lisserpeton bairdi	Scapherpetontidae	Lisserpeton	Urodela	NA	NA	NA	NA	69	66	67.5	NA	NA	NA	NA	NA	67	Maastrichtian	no	longer	53.79557151	-65.1900875	18	4	NA	NA	NA	NA	NA	NA
NA	Lisserpeton bairdi	Scapherpetontidae	Lisserpeton	Urodela	NA	NA	NA	NA	64.2	62	63.1	NA	NA	NA	NA	NA	68	Danian	no	longer	54.47973887	-73.2329564	18	4	NA	NA	NA	NA	NA	NA
NA	Lisserpeton bairdi	Scapherpetontidae	Lisserpeton	Urodela	NA	NA	NA	NA	62	61.7	61.85	NA	NA	NA	NA	NA	68	Danian	no	longer	55.16376704	-66.72598807	18	4	NA	NA	NA	NA	NA	NA
NA	Lisserpeton bairdi	Scapherpetontidae	Lisserpeton	Urodela	NA	NA	NA	NA	65.5	64.2	64.85	NA	NA	NA	NA	NA	68	Danian	no	longer	56.40846575	-67.73965002	18	4	NA	NA	NA	NA	NA	NA
NA	Lisserpeton bairdi	Scapherpetontidae	Lisserpeton	Urodela	NA	NA	NA	NA	76	71	73.5	NA	NA	NA	NA	NA	66	Campanian	no	longer	62.74926759	-68.58486573	18	4	NA	NA	NA	NA	NA	NA
NA	Lisserpeton bairdi	Scapherpetontidae	Lisserpeton	Urodela	NA	NA	NA	NA	65.5	63.3	64.4	NA	NA	NA	NA	NA	68	Danian	no	longer	56.99070379	-68.75482191	18	4	NA	NA	NA	NA	NA	NA
NA	Lisserpeton bairdi	Scapherpetontidae	Lisserpeton	Urodela	NA	NA	NA	NA	69	66	67.5	NA	NA	NA	NA	NA	67	Maastrichtian	no	longer	53.73019949	-65.21930609	18	4	NA	NA	NA	NA	NA	NA
NA	Lisserpeton bairdi	Scapherpetontidae	Lisserpeton	Urodela	NA	NA	NA	NA	69	66	67.5	NA	NA	NA	NA	NA	67	Maastrichtian	no	longer	59.31198465	-66.67379611	18	4	NA	NA	NA	NA	NA	NA
NA	Megalotriton filholi	Salamandridae	Megalotriton	Urodela	NA	fosfar_newdownload	NA	NA	23.03	20.43	21.73	NA	NA	NA	NA	NA	76	Lower Miocene	yes	temporal single	36.51118318	2.476732865	2.6	1	NA	NA	NA	NA	NA	NA
NA	Mertensiella mera	Salamandridae	Mertensiella	Urodela	NA	fosfar_newdownload	NA	NA	3.6	2.6	3.1	NA	NA	NA	NA	NA	79	Pliocene	no	longer	50.22852256	19.29280164	15.4	4	NA	NA	NA	NA	NA	NA
NA	Mertensiella mera	Salamandridae	Mertensiella	Urodela	NA	fosfar_newdownload	NA	NA	18	17	17.5	NA	NA	NA	NA	NA	76	Lower Miocene	no	longer	45.2491311	18.92377122	15.4	4	NA	NA	NA	NA	NA	NA
NA	Mertensiella mera	Salamandridae	Mertensiella	Urodela	NA	fosfar_newdownload	NA	NA	4.4	3.6	4	NA	NA	NA	NA	NA	79	Pliocene	no	longer	47.79547512	18.59408583	15.4	4	NA	NA	NA	NA	NA	NA
NA	Mioproteus caucasicus	Proteidae	Mioproteus	Urodela	NA	NA	NA	NA	10	9.6	9.8	NA	NA	NA	NA	NA	78	Upper Miocene	no	longer	42.94197599	40.24499381	9.05	3	NA	NA	NA	NA	NA	NA
NA	Mioproteus caucasicus	Proteidae	Mioproteus	Urodela	NA	NA	NA	NA	17.85	17.75	17.8	NA	NA	NA	NA	NA	76	Lower Miocene	no	longer	44.53059322	12.4129217	9.05	3	NA	NA	NA	NA	NA	NA
NA	Mioproteus caucasicus	Proteidae	Mioproteus	Urodela	NA	NA	NA	NA	17.8	17.75	17.775	NA	NA	NA	NA	NA	76	Lower Miocene	no	longer	44.68823943	12.72444626	9.05	3	NA	NA	NA	NA	NA	NA
NA	Mioproteus caucasicus	Proteidae	Mioproteus	Urodela	NA	NA	NA	NA	16.3	16.3	16.3	NA	NA	NA	NA	NA	76	Lower Miocene	no	longer	44.5157558	13.01753729	9.05	3	NA	NA	NA	NA	NA	NA
NA	Mioproteus caucasicus	Proteidae	Mioproteus	Urodela	NA	NA	NA	NA	9.94	9.78	9.86	NA	NA	NA	NA	NA	78	Upper Miocene	no	longer	45.96817724	17.93814974	9.05	3	NA	NA	NA	NA	NA	NA
NA	Mioproteus caucasicus	Proteidae	Mioproteus	Urodela	NA	NA	NA	NA	16.6	16.5	16.55	NA	NA	NA	NA	NA	76	Lower Miocene	no	longer	44.85153015	12.83439233	9.05	3	NA	NA	NA	NA	NA	NA
NA	Mioproteus caucasicus	Proteidae	Mioproteus	Urodela	NA	NA	NA	NA	14.8	14.8	14.8	NA	NA	NA	NA	NA	77	Middle Miocene	no	longer	45.77513114	12.91281111	9.05	3	NA	NA	NA	NA	NA	NA
NA	Mioproteus caucasicus	Proteidae	Mioproteus	Urodela	NA	NA	NA	NA	14.8	14.8	14.8	NA	NA	NA	NA	NA	77	Middle Miocene	no	longer	45.80711059	12.87080774	9.05	3	NA	NA	NA	NA	NA	NA
NA	Mioproteus caucasicus	Proteidae	Mioproteus	Urodela	NA	NA	NA	NA	16.3	16.3	16.3	NA	NA	NA	NA	NA	76	Lower Miocene	no	longer	44.71931024	14.89596033	9.05	3	NA	NA	NA	NA	NA	NA
NA	Mioproteus caucasicus	Proteidae	Mioproteus	Urodela	NA	NA	NA	NA	15.9	14.5	15.2	NA	NA	NA	NA	NA	77	Middle Miocene	no	longer	45.83071609	12.39546366	9.05	3	NA	NA	NA	NA	NA	NA
NA	Mioproteus caucasicus	Proteidae	Mioproteus	Urodela	NA	NA	NA	NA	16.1	16.1	16.1	NA	NA	NA	NA	NA	76	Lower Miocene	no	longer	44.77068649	13.63308375	9.05	3	NA	NA	NA	NA	NA	NA
NA	Mioproteus caucasicus	Proteidae	Mioproteus	Urodela	NA	NA	NA	NA	16	16	16	NA	NA	NA	NA	NA	76	Lower Miocene	no	longer	44.90426729	12.2202366	9.05	3	NA	NA	NA	NA	NA	NA
NA	Mioproteus caucasicus	Proteidae	Mioproteus	Urodela	NA	NA	NA	NA	16.7	16.7	16.7	NA	NA	NA	NA	NA	76	Lower Miocene	no	longer	44.9961969	13.76772487	9.05	3	NA	NA	NA	NA	NA	NA
NA	Mioproteus caucasicus	Proteidae	Mioproteus	Urodela	NA	NA	NA	NA	16.7	16.7	16.7	NA	NA	NA	NA	NA	76	Lower Miocene	no	longer	44.74072797	13.64721077	9.05	3	NA	NA	NA	NA	NA	NA
NA	Mioproteus caucasicus	Proteidae	Mioproteus	Urodela	NA	NA	NA	NA	16	14	15	NA	NA	NA	NA	NA	77	Middle Miocene	no	longer	45.79102789	14.06945359	9.05	3	NA	NA	NA	NA	NA	NA
NA	Mioproteus caucasicus	Proteidae	Mioproteus	Urodela	NA	NA	NA	NA	16.6	16.5	16.55	NA	NA	NA	NA	NA	76	Lower Miocene	no	longer	44.85760397	12.84493765	9.05	3	NA	NA	NA	NA	NA	NA
NA	Mioproteus caucasicus	Proteidae	Mioproteus	Urodela	NA	NA	NA	NA	8.95	8.55	8.75	NA	NA	NA	NA	NA	78	Upper Miocene	no	longer	45.12368138	17.67453988	9.05	3	NA	NA	NA	NA	NA	NA
NA	Mioproteus caucasicus	Proteidae	Mioproteus	Urodela	NA	NA	NA	NA	17.8	17.75	17.775	NA	NA	NA	NA	NA	76	Lower Miocene	no	longer	44.68858559	12.70403628	9.05	3	NA	NA	NA	NA	NA	NA
NA	Mioproteus caucasicus	Proteidae	Mioproteus	Urodela	NA	NA	NA	NA	16.7	16.7	16.7	NA	NA	NA	NA	NA	76	Lower Miocene	no	longer	44.87914437	13.64758903	9.05	3	NA	NA	NA	NA	NA	NA
NA	Mioproteus caucasicus	Proteidae	Mioproteus	Urodela	NA	NA	NA	NA	15.9	15.7	15.8	NA	NA	NA	NA	NA	77	Middle Miocene	no	longer	45.69700908	12.41400691	9.05	3	NA	NA	NA	NA	NA	NA
NA	Mioproteus caucasicus	Proteidae	Mioproteus	Urodela	NA	NA	NA	NA	14.9	14.9	14.9	NA	NA	NA	NA	NA	77	Middle Miocene	no	longer	45.47943575	11.88047652	9.05	3	NA	NA	NA	NA	NA	NA
NA	Mioproteus caucasicus	Proteidae	Mioproteus	Urodela	NA	NA	NA	NA	16.5	16.5	16.5	NA	NA	NA	NA	NA	76	Lower Miocene	no	longer	44.55160617	12.98186168	9.05	3	NA	NA	NA	NA	NA	NA
NA	Mioproteus caucasicus	Proteidae	Mioproteus	Urodela	NA	NA	NA	NA	16.7	16.7	16.7	NA	NA	NA	NA	NA	76	Lower Miocene	no	longer	44.76299519	13.74755275	9.05	3	NA	NA	NA	NA	NA	NA
NA	Mioproteus caucasicus	Proteidae	Mioproteus	Urodela	NA	NA	NA	NA	16.5	16.5	16.5	NA	NA	NA	NA	NA	76	Lower Miocene	no	longer	45.00089949	13.86349297	9.05	3	NA	NA	NA	NA	NA	NA
NA	Mioproteus caucasicus	Proteidae	Mioproteus	Urodela	NA	NA	NA	NA	10.3	10.1	10.2	NA	NA	NA	NA	NA	78	Upper Miocene	no	longer	46.52217887	17.125835	9.05	3	NA	NA	NA	NA	NA	NA
NA	Mioproteus caucasicus	Proteidae	Mioproteus	Urodela	NA	NA	NA	NA	17.2	17.1	17.15	NA	NA	NA	NA	NA	76	Lower Miocene	no	longer	44.56277267	12.90034579	9.05	3	NA	NA	NA	NA	NA	NA
NA	Mioproteus wezei	Proteidae	Mioproteus	Urodela	NA	NA	NA	NA	3.6	2.6	3.1	NA	NA	NA	NA	NA	79	Pliocene	no	longer	50.22852256	19.29280164	2.15	2	NA	NA	NA	NA	NA	NA
NA	Mioproteus wezei	Proteidae	Mioproteus	Urodela	NA	NA	NA	NA	3.3	3	3.15	NA	NA	NA	NA	NA	79	Pliocene	no	longer	51.56260622	22.53740413	2.15	2	NA	NA	NA	NA	NA	NA
NA	Mioproteus wezei	Proteidae	Mioproteus	Urodela	NA	NA	NA	NA	1.1	1	1.05	NA	NA	NA	NA	NA	80	Pleistocene	no	longer	45.32539468	28.462078	2.15	2	NA	NA	NA	NA	NA	NA
NA	Mioproteus wezei	Proteidae	Mioproteus	Urodela	NA	NA	NA	NA	3.3	3.1	3.2	NA	NA	NA	NA	NA	79	Pliocene	no	longer	42.78402394	4.203284292	2.15	2	NA	NA	NA	NA	NA	NA
NA	Procynops miocenicus	Salamandridae	Procynops	Urodela	NA	fosfar_newdownload	NA	NA	15.97	13.82	14.895	NA	NA	NA	NA	NA	77	Middle Miocene	yes	temporal single	35.69940389	116.5116447	2.15	1	NA	NA	NA	NA	NA	NA
NA	Necturus krausei	Proteidae	Necturus	Urodela	NA	fosfar	NA	NA	59.5	58.8	59.15	NA	NA	NA	NA	NA	69	Selandian-Thanetian	yes	temporal single	55.8132	-65.7575	0	1	NA	NA	NA	NA	NA	NA
841559	Nesovtriton mynbulakensis	NA	Nesovtriton	Urodela	58174	ETE	31565	16510	89.3	85.8	87.55	NA	NA	NA	NA	1	64	Coniacian	no	longer	36.23407264	71.10928079	4.25	2	not reported	NA	NA	1		31565
841560	Nesovtriton mynbulakensis	NA	Nesovtriton	Urodela	58179	ETE	31565	38128	89.3	85.8	87.55	NA	NA	NA	NA	2	64	Coniacian	no	longer	36.23407264	71.10928079	4.25	2	not reported	NA	NA	1		31565
NA	Nezpercius dodsoni	NA	Nezpercius	Urodela	NA	NA	NA	NA	79.2	79.2	79.2	NA	NA	NA	NA	NA	66	Campanian	no	temporal single	48.80243685	-74.1181117	2.15	1	NA	NA	NA	NA	NA	NA
NA	Nezpercius dodsoni	NA	Nezpercius	Urodela	NA	NA	NA	NA	79.2	79.2	79.2	NA	NA	NA	NA	NA	66	Campanian	no	temporal single	48.59172266	-74.60166772	2.15	1	NA	NA	NA	NA	NA	NA
NA	Nezpercius dodsoni	NA	Nezpercius	Urodela	NA	NA	NA	NA	83.5	70.6	77.05	NA	NA	NA	NA	NA	66	Campanian	no	temporal single	57.26613847	-64.98921989	2.15	1	NA	NA	NA	NA	NA	NA
NA	Nezpercius dodsoni	NA	Nezpercius	Urodela	NA	NA	NA	NA	83.5	70.6	77.05	NA	NA	NA	NA	NA	66	Campanian	no	temporal single	57.239718	-64.96992065	2.15	1	NA	NA	NA	NA	NA	NA
NA	Nezpercius dodsoni	NA	Nezpercius	Urodela	NA	NA	NA	NA	79.2	79.2	79.2	NA	NA	NA	NA	NA	66	Campanian	no	temporal single	48.90760611	-75.58221846	2.15	1	NA	NA	NA	NA	NA	NA
707485	Notophthalmus crassus	Salamandridae	Notophthalmus	Urodela	75880	Fossilworks	25670	25670	20.43	15.97	18.2	NA	NA	NA	NA	NA	76	Lower Miocene	yes	temporal single	47.32903388	-92.58076529	0	1	not reported	NA	NA	NA		25670
NA	Notophthalmus robustus	Salamandridae	Notophthalmus	Urodela	NA	NA	NA	NA	19	18	18.5	NA	NA	NA	NA	NA	76	Lower Miocene	yes	temporal single	32.31249723	-74.36304725	0	1	NA	NA	NA	NA	NA	NA
289351	Notophthalmus slaughteri	Salamandridae	Notophthalmus	Urodela	18665	Fossilworks	713	6198	15.97	13.6	14.785	NA	NA	NA	NA	NA	77	Middle Miocene	no	temporal single	33.28391321	-89.63075127	0	1	not reported	NA	NA	NA		713
1108004	Notophthalmus slaughteri	Salamandridae	Notophthalmus	Urodela	140202	PaleoDB	45287	45287	15.97	13.6	14.785	NA	not reported	NA	NA	1	77	Middle Miocene	no	temporal single	33.46966238	-89.66786888	0	1	not reported	NA	1	106		45287
NA	Ommatotriton roehrsi	NA	Ommatotriton	Urodela	NA	NA	NA	NA	9.94	9.78	9.86	NA	NA	NA	NA	NA	78	Upper Miocene	no	longer	45.96817724	17.93814974	14.14	4	NA	NA	NA	NA	NA	NA
NA	Ommatotriton roehrsi	NA	Ommatotriton	Urodela	NA	NA	NA	NA	17.6	17.6	17.6	NA	NA	NA	NA	NA	76	Lower Miocene	no	longer	41.9709306	18.34867306	14.14	4	NA	NA	NA	NA	NA	NA
NA	Ommatotriton roehrsi	NA	Ommatotriton	Urodela	NA	NA	NA	NA	24	24	24	NA	NA	NA	NA	NA	75	Chattian	no	longer	45.64354021	13.47665232	14.14	4	NA	NA	NA	NA	NA	NA
NA	Ommatotriton roehrsi	NA	Ommatotriton	Urodela	NA	NA	NA	NA	14.5	13.7	14.1	NA	NA	NA	NA	NA	77	Middle Miocene	no	longer	44.40052203	19.18852005	14.14	4	NA	NA	NA	NA	NA	NA
520520	Opisthotriton kayi	Batrachosauroididae	Opisthotriton	Urodela	14912	Fossilworks	14358	2953	63.3	61.7	62.5	NA	NA	NA	NA	NA	68	Danian	no	longer	54.75767035	-73.03790997	21.95	4	NA	NA	NA	104		14358
NA	Palaeopleurodeles hauffi	Salamandridae	Palaeopleurodeles	Urodela	NA	NA	NA	NA	17.25	16.4	16.825	NA	NA	NA	NA	NA	76	Lower Miocene	yes	temporal single	44.77211056	12.18058121	0	1	NA	NA	NA	NA	NA	NA
986696	Palaeoproteus gallicus	Batrachosauroididae	Palaeoproteus	Urodela	87955	Fossilworks	38121	1635	58.7	55.8	57.25	NA	not reported	argillaceous	128	26	69	Selandian-Thanetian	no	temporal single	38.92711811	11.55475619	0	1	not reported	NA	1	128		38121
NA	Palaeoproteus klatti	Batrachosauroididae	Palaeoproteus	Urodela	NA	fosfar_newdownload	NA	NA	48.5	40.5	44.5	NA	NA	NA	NA	NA	71	Lutetian	yes	temporal single	43.37958767	16.94280841	8	1	NA	NA	NA	NA	NA	NA
914336	Pangerpeton sinensis	NA	Pangerpeton	Urodela	103743	Fossilworks	34986	34986	161.2	145.5	153.35	NA	NA	NA	NA	NA	54	Kimmeridgian	yes	temporal single	51.07245458	126.2267823	0	1	not reported	NA	NA	NA		34986
NA	Parahynobius betfianus	Hynobiidae	Parahynobius	Urodela	NA	NA	NA	NA	1.8	0.8	1.3	NA	NA	NA	NA	NA	80	Pleistocene	yes	temporal single	46.69823773	22.17802694	0	1	NA	NA	NA	NA	NA	NA
NA	Parahynobius kordosi	Hynobiidae	Parahynobius	Urodela	NA	NA	NA	NA	6.2	5.33	5.765	NA	NA	NA	NA	NA	78	Upper Miocene	yes	temporal single	44.96570327	19.54688493	0	1	NA	NA	NA	NA	NA	NA
1134687	Paranecturus garbanii	Proteidae	Paranecturus	Urodela	144506	PaleoDB	46719	46719	70.6	66.043	68.3215	NA	NA	NA	NA	NA	67	Maastrichtian	yes	temporal single	58.2658055	-64.95761622	0	1	not reported	NA	NA	NA		46719
NA	Parrisia neocesariensis	Batrachosauroididae	Parrisia	Urodela	NA	fosfar	NA	NA	80.6	76.3	78.45	NA	NA	NA	NA	NA	66	Campanian	yes	temporal single	40.44989	-34.58837	0	1	NA	NA	NA	NA	NA	NA
NA	Peratosauroides problematica	Batrachosauroididae	Peratosauroides	Urodela	NA	NA	NA	NA	10	9	9.5	NA	NA	NA	NA	NA	78	Upper Miocene	yes	temporal single	39.37146283	-117.0690906	0	1	NA	NA	NA	NA	NA	NA
NA	Piceoerpeton naylori	Scapherpetontidae	Piceoerpeton	Urodela	NA	NA	NA	NA	69	66	67.5	NA	NA	NA	NA	NA	67	Maastrichtian	no	temporal single	53.77570942	-65.25180009	1	1	NA	NA	NA	NA	NA	NA
NA	Piceoerpeton naylori	Scapherpetontidae	Piceoerpeton	Urodela	NA	NA	NA	NA	69.4	65.5	67.45	NA	NA	NA	NA	NA	67	Maastrichtian	no	temporal single	58.28797779	-64.89816146	1	1	NA	NA	NA	NA	NA	NA
NA	Piceoerpeton naylori	Scapherpetontidae	Piceoerpeton	Urodela	NA	NA	NA	NA	68	65	66.5	NA	NA	NA	NA	NA	67	Maastrichtian	no	temporal single	57.37302685	-62.76267949	1	1	NA	NA	NA	NA	NA	NA
707207	Piceoerpeton willwoodense	Scapherpetontidae	Piceoerpeton	Urodela	75868	Fossilworks	25640	25640	55.8	50.3	53.05	NA	NA	NA	NA	1	70	Ypresian	no	longer	52.47094065	-81.53218701	6.4	2	not reported	NA	1	133		25640
787821	Piceoerpeton willwoodense	Scapherpetontidae	Piceoerpeton	Urodela	15176	Fossilworks	28586	2953	56.8	55.8	56.3	NA	NA	NA	NA	2	69	Selandian-Thanetian	no	longer	53.22867332	-76.45462905	6.4	2	not reported	NA	1	56		28586
787822	Piceoerpeton willwoodense	Scapherpetontidae	Piceoerpeton	Urodela	15028	Fossilworks	28586	2161	56.8	55.8	56.3	NA	NA	NA	NA	3	69	Selandian-Thanetian	no	longer	53.22867332	-76.45462905	6.4	2	NA	NA	1	56		28586
787824	Piceoerpeton willwoodense	Scapherpetontidae	Piceoerpeton	Urodela	85096	Fossilworks	28586	28586	61.7	56.8	59.25	NA	NA	NA	NA	1	69	Selandian-Thanetian	no	longer	53.80504365	-76.24879869	6.4	2	not reported	NA	1	56		28586
NA	Proamphiuma cretacea	Amphiumoidea	Proamphiuma	Urodela	NA	NA	NA	NA	65.5	64.2	64.85	NA	NA	NA	NA	NA	68	Danian	no	longer	57.21708938	-68.63375995	3.65	2	NA	NA	NA	NA	NA	NA
NA	Proamphiuma cretacea	Amphiumoidea	Proamphiuma	Urodela	NA	NA	NA	NA	65.5	64.2	64.85	NA	NA	NA	NA	NA	68	Danian	no	longer	57.14357186	-68.55863412	3.65	2	NA	NA	NA	NA	NA	NA
NA	Proamphiuma cretacea	Amphiumoidea	Proamphiuma	Urodela	NA	NA	NA	NA	65.5	63.3	64.4	NA	NA	NA	NA	NA	68	Danian	no	longer	53.59219499	-71.3269274	3.65	2	NA	NA	NA	NA	NA	NA
NA	Proamphiuma cretacea	Amphiumoidea	Proamphiuma	Urodela	NA	NA	NA	NA	70.6	65.5	68.05	NA	NA	NA	NA	NA	67	Maastrichtian	no	longer	55.8576379	-61.35625759	3.65	2	NA	NA	NA	NA	NA	NA
NA	Proamphiuma cretacea	Amphiumoidea	Proamphiuma	Urodela	NA	NA	NA	NA	68	65	66.5	NA	NA	NA	NA	NA	67	Maastrichtian	no	longer	57.37302685	-62.76267949	3.65	2	NA	NA	NA	NA	NA	NA
1083762	Pseudobranchus robustus	Sirenidae	Pseudobranchus	Urodela	20491	Fossilworks	43539	3580	0.3	0.012	0.156	NA	cave infill	probably trnasported into a cave by an owl as there are owl pellits	140	NA	80	Pleistocene	no	temporal single	29.26718983	-81.92343568	0.087	1	cave infill	NA	NA	140		43539
1200541	Pseudobranchus robustus	Sirenidae	Pseudobranchus	Urodela	155347	NA	50692	10101	0.126	0.012	0.069	NA	NA	fissure fill	NA	NA	80	Pleistocene	no	temporal single	29.76762861	-82.02066395	0.087	1	NA	NA	NA	12		50692
1200541	Pseudobranchus robustus	Sirenidae	Pseudobranchus	Urodela	155347	NA	50692	10101	0.126	0.012	0.069	NA	NA	fissure fill	NA	NA	80	Pleistocene	no	temporal single	29.76762861	-82.02066395	0.087	1	NA	NA	NA	12		50692
1200527	Pseudobranchus vetustus	Sirenidae	Pseudobranchus	Urodela	18541	Fossilworks	50692	3633	11.5	9.4	10.45	NA	NA	NA	NA	NA	78	Upper Miocene	no	longer	31.05489829	-79.00077329	14	4	not reported	NA	NA	NA		50692
NA	Pseudobranchus vetustus	Sirenidae	Pseudobranchus	Urodela	NA	NA	NA	NA	19	18	18.5	NA	NA	NA	NA	NA	76	Lower Miocene	no	longer	32.31249723	-74.36304725	14	4	NA	NA	NA	NA	NA	NA
NA	Pseudobranchus vetustus	Sirenidae	Pseudobranchus	Urodela	NA	NA	NA	NA	5	4	4.5	NA	NA	NA	NA	NA	79	Pliocene	no	longer	30.44919579	-80.56484239	14	4	NA	NA	NA	NA	NA	NA
NA	Ramonellus longispinus	Prosirenidae	Ramonellus	Urodela	NA	fosfar_newdownload	NA	NA	118	117	117.5	NA	NA	NA	NA	NA	60	Aptian	yes	temporal single	5.051235995	40.97738129	1	1	NA	NA	NA	NA	NA	NA
NA	Salamandra sansaniensis	Salamandridae	Salamandra	Urodela	NA	NA	NA	NA	33	32	32.5	NA	NA	NA	NA	NA	74	Rupelian	no	longer	45.18891246	17.89581518	26.7	6	NA	NA	NA	NA	NA	NA
NA	Salamandra sansaniensis	Salamandridae	Salamandra	Urodela	NA	NA	NA	NA	14.6	14.6	14.6	NA	NA	NA	NA	NA	77	Middle Miocene	no	longer	45.74919579	12.90064088	26.7	6	NA	NA	NA	NA	NA	NA
NA	Salamandra sansaniensis	Salamandridae	Salamandra	Urodela	NA	NA	NA	NA	14.2	14.2	14.2	NA	NA	NA	NA	NA	77	Middle Miocene	no	longer	45.74919579	12.90064088	26.7	6	NA	NA	NA	NA	NA	NA
NA	Salamandra sansaniensis	Salamandridae	Salamandra	Urodela	NA	NA	NA	NA	14.6	14.6	14.6	NA	NA	NA	NA	NA	77	Middle Miocene	no	longer	45.77923999	13.40185402	26.7	6	NA	NA	NA	NA	NA	NA
NA	Salamandra sansaniensis	Salamandridae	Salamandra	Urodela	NA	NA	NA	NA	22	22	22	NA	NA	NA	NA	NA	76	Lower Miocene	no	longer	42.72908506	6.404388907	26.7	6	NA	NA	NA	NA	NA	NA
NA	Salamandra sansaniensis	Salamandridae	Salamandra	Urodela	NA	NA	NA	NA	33	31.5	32.25	NA	NA	NA	NA	NA	74	Rupelian	no	longer	43.46263625	14.65083919	26.7	6	NA	NA	NA	NA	NA	NA
NA	Salamandra sansaniensis	Salamandridae	Salamandra	Urodela	NA	NA	NA	NA	16.3	16.3	16.3	NA	NA	NA	NA	NA	76	Lower Miocene	no	longer	44.5157558	13.01753729	26.7	6	NA	NA	NA	NA	NA	NA
NA	Salamandra sansaniensis	Salamandridae	Salamandra	Urodela	NA	NA	NA	NA	16.6	16.5	16.55	NA	NA	NA	NA	NA	76	Lower Miocene	no	longer	44.85153015	12.83439233	26.7	6	NA	NA	NA	NA	NA	NA
NA	Salamandra sansaniensis	Salamandridae	Salamandra	Urodela	NA	NA	NA	NA	18	17.5	17.75	NA	NA	NA	NA	NA	76	Lower Miocene	no	longer	45.13450911	13.74849146	26.7	6	NA	NA	NA	NA	NA	NA
NA	Salamandra sansaniensis	Salamandridae	Salamandra	Urodela	NA	NA	NA	NA	15.1	15.1	15.1	NA	NA	NA	NA	NA	77	Middle Miocene	no	longer	45.87737296	17.64048945	26.7	6	NA	NA	NA	NA	NA	NA
NA	Salamandra sansaniensis	Salamandridae	Salamandra	Urodela	NA	NA	NA	NA	23.03	20.43	21.73	NA	NA	NA	NA	NA	76	Lower Miocene	no	longer	45.1144306	13.49187474	26.7	6	NA	NA	NA	NA	NA	NA
NA	Salamandra sansaniensis	Salamandridae	Salamandra	Urodela	NA	NA	NA	NA	13.1	12.1	12.6	NA	NA	NA	NA	NA	77	Middle Miocene	no	longer	43.081548	7.199300169	26.7	6	NA	NA	NA	NA	NA	NA
NA	Salamandra sansaniensis	Salamandridae	Salamandra	Urodela	NA	NA	NA	NA	16.47	16.27	16.37	NA	NA	NA	NA	NA	76	Lower Miocene	no	longer	44.76830618	14.29016814	26.7	6	NA	NA	NA	NA	NA	NA
NA	Salamandra sansaniensis	Salamandridae	Salamandra	Urodela	NA	NA	NA	NA	14.6	13.7	14.15	NA	NA	NA	NA	NA	77	Middle Miocene	no	longer	46.33495049	13.02589464	26.7	6	NA	NA	NA	NA	NA	NA
NA	Salamandra sansaniensis	Salamandridae	Salamandra	Urodela	NA	NA	NA	NA	15.3	15.15	15.225	NA	NA	NA	NA	NA	77	Middle Miocene	no	longer	45.93924515	13.8087239	26.7	6	NA	NA	NA	NA	NA	NA
NA	Salamandra sansaniensis	Salamandridae	Salamandra	Urodela	NA	NA	NA	NA	16.5	16.5	16.5	NA	NA	NA	NA	NA	76	Lower Miocene	no	longer	44.72108198	14.53338269	26.7	6	NA	NA	NA	NA	NA	NA
NA	Salamandra sansaniensis	Salamandridae	Salamandra	Urodela	NA	NA	NA	NA	12.2	12	12.1	NA	NA	NA	NA	NA	77	Middle Miocene	no	longer	43.58145125	17.63760048	26.7	6	NA	NA	NA	NA	NA	NA
NA	Salamandra sansaniensis	Salamandridae	Salamandra	Urodela	NA	NA	NA	NA	24	24	24	NA	NA	NA	NA	NA	75	Chattian	no	longer	41.89889885	6.880147997	26.7	6	NA	NA	NA	NA	NA	NA
NA	Salamandra sansaniensis	Salamandridae	Salamandra	Urodela	NA	NA	NA	NA	15.9	15.9	15.9	NA	NA	NA	NA	NA	77	Middle Miocene	no	longer	46.05041098	13.79927189	26.7	6	NA	NA	NA	NA	NA	NA
NA	Salamandra sansaniensis	Salamandridae	Salamandra	Urodela	NA	NA	NA	NA	20	18	19	NA	NA	NA	NA	NA	76	Lower Miocene	no	longer	45.0646016	13.73015848	26.7	6	NA	NA	NA	NA	NA	NA
NA	Salamandra sansaniensis	Salamandridae	Salamandra	Urodela	NA	NA	NA	NA	23.03	20.43	21.73	NA	NA	NA	NA	NA	76	Lower Miocene	no	longer	44.97130354	12.72184731	26.7	6	NA	NA	NA	NA	NA	NA
NA	Salamandra sansaniensis	Salamandridae	Salamandra	Urodela	NA	NA	NA	NA	17.6	17.6	17.6	NA	NA	NA	NA	NA	76	Lower Miocene	no	longer	41.9709306	18.34867306	26.7	6	NA	NA	NA	NA	NA	NA
NA	Salamandra sansaniensis	Salamandridae	Salamandra	Urodela	NA	NA	NA	NA	17.5	17	17.25	NA	NA	NA	NA	NA	76	Lower Miocene	no	longer	45.13534379	13.78029841	26.7	6	NA	NA	NA	NA	NA	NA
NA	Salamandra sansaniensis	Salamandridae	Salamandra	Urodela	NA	NA	NA	NA	14.5	13.7	14.1	NA	NA	NA	NA	NA	77	Middle Miocene	no	longer	44.40052203	19.18852005	26.7	6	NA	NA	NA	NA	NA	NA
NA	Salamandra sansaniensis	Salamandridae	Salamandra	Urodela	NA	NA	NA	NA	22	22	22	NA	NA	NA	NA	NA	76	Lower Miocene	no	longer	42.75611265	6.481660361	26.7	6	NA	NA	NA	NA	NA	NA
NA	Salamandra sansaniensis	Salamandridae	Salamandra	Urodela	NA	NA	NA	NA	20	18	19	NA	NA	NA	NA	NA	76	Lower Miocene	no	longer	44.88593392	12.79412635	26.7	6	NA	NA	NA	NA	NA	NA
NA	Salamandra sansaniensis	Salamandridae	Salamandra	Urodela	NA	NA	NA	NA	17.5	17	17.25	NA	NA	NA	NA	NA	76	Lower Miocene	no	longer	45.13450911	13.74849146	26.7	6	NA	NA	NA	NA	NA	NA
NA	Salamandra sansaniensis	Salamandridae	Salamandra	Urodela	NA	NA	NA	NA	14.8	14.8	14.8	NA	NA	NA	NA	NA	77	Middle Miocene	no	longer	45.80711059	12.87080774	26.7	6	NA	NA	NA	NA	NA	NA
NA	Salamandra sansaniensis	Salamandridae	Salamandra	Urodela	NA	NA	NA	NA	15.8	15.8	15.8	NA	NA	NA	NA	NA	77	Middle Miocene	no	longer	46.05041098	13.79927189	26.7	6	NA	NA	NA	NA	NA	NA
NA	Salamandra sansaniensis	Salamandridae	Salamandra	Urodela	NA	NA	NA	NA	28.4	23.8	26.1	NA	NA	NA	NA	NA	75	Chattian	no	longer	44.29758634	14.22965732	26.7	6	NA	NA	NA	NA	NA	NA
NA	Salamandra sansaniensis	Salamandridae	Salamandra	Urodela	NA	NA	NA	NA	20	18	19	NA	NA	NA	NA	NA	76	Lower Miocene	no	longer	44.78869962	12.53673163	26.7	6	NA	NA	NA	NA	NA	NA
NA	Salamandra sansaniensis	Salamandridae	Salamandra	Urodela	NA	NA	NA	NA	18	17	17.5	NA	NA	NA	NA	NA	76	Lower Miocene	no	longer	45.13450911	13.74849146	26.7	6	NA	NA	NA	NA	NA	NA
NA	Salamandra sansaniensis	Salamandridae	Salamandra	Urodela	NA	NA	NA	NA	23	22	22.5	NA	NA	NA	NA	NA	76	Lower Miocene	no	longer	46.21123441	11.12851295	26.7	6	NA	NA	NA	NA	NA	NA
NA	Salamandra sansaniensis	Salamandridae	Salamandra	Urodela	NA	NA	NA	NA	16.1	16.1	16.1	NA	NA	NA	NA	NA	76	Lower Miocene	no	longer	44.77068649	13.63308375	26.7	6	NA	NA	NA	NA	NA	NA
NA	Salamandra sansaniensis	Salamandridae	Salamandra	Urodela	NA	NA	NA	NA	33.8	33	33.4	NA	NA	NA	NA	NA	74	Rupelian	no	longer	43.46263625	14.65083919	26.7	6	NA	NA	NA	NA	NA	NA
NA	Salamandra sansaniensis	Salamandridae	Salamandra	Urodela	NA	NA	NA	NA	24.6	24.2	24.4	NA	NA	NA	NA	NA	75	Chattian	no	longer	43.72553585	13.20983682	26.7	6	NA	NA	NA	NA	NA	NA
NA	Salamandra sansaniensis	Salamandridae	Salamandra	Urodela	NA	NA	NA	NA	23	22	22.5	NA	NA	NA	NA	NA	76	Lower Miocene	no	longer	44.67645251	12.5252507	26.7	6	NA	NA	NA	NA	NA	NA
NA	Salamandra sansaniensis	Salamandridae	Salamandra	Urodela	NA	NA	NA	NA	15.3	15.1	15.2	NA	NA	NA	NA	NA	77	Middle Miocene	no	longer	46.33495049	13.02589464	26.7	6	NA	NA	NA	NA	NA	NA
NA	Salamandra sansaniensis	Salamandridae	Salamandra	Urodela	NA	NA	NA	NA	23	20	21.5	NA	NA	NA	NA	NA	76	Lower Miocene	no	longer	45.09854508	13.51371645	26.7	6	NA	NA	NA	NA	NA	NA
520518	Scapherpeton tectum	Scapherpetontidae	Scapherpeton	Urodela	14912	Fossilworks	14358	2953	63.3	61.7	62.5	NA	NA	NA	NA	1	68	Danian	no	longer	54.75767035	-73.03790997	53	10	NA	NA	1	12		14358
NA	Scapherpeton tectum	Scapherpetontidae	Scapherpeton	Urodela	NA	NA	NA	NA	32	30	31	NA	NA	NA	NA	NA	74	Rupelian	no	longer	61.80659706	-162.5389416	53	10	NA	NA	NA	NA	NA	NA
NA	Scapherpeton tectum	Scapherpetontidae	Scapherpeton	Urodela	NA	NA	NA	NA	84	84	84	NA	NA	NA	NA	NA	65	Santonian	no	longer	57.34611024	-67.33600771	53	10	NA	NA	NA	NA	NA	NA
NA	Scaphiopus alexanderi	Scapherpetontidae	Scaphiopus	Urodela	NA	fosfar	NA	NA	11.6	11.4	11.5	NA	NA	NA	NA	NA	78	Upper Miocene	yes	temporal single	41.19	-114.18	0	1	NA	NA	NA	NA	NA	NA
NA	Scaphiopus guthriei	Scapherpetontidae	Scaphiopus	Urodela	NA	NA	NA	NA	55	49	52	NA	NA	NA	NA	NA	70	Ypresian	yes	temporal single	51.04769441	-81.0583227	0	1	NA	NA	NA	NA	NA	NA
NA	Scaphiopus hardeni	Scapherpetontidae	Scaphiopus	Urodela	NA	NA	NA	NA	10.5	9.5	10	NA	NA	NA	NA	NA	78	Upper Miocene	yes	temporal single	40.93157289	-96.57353526	0	1	NA	NA	NA	NA	NA	NA
NA	Sinerpeton fengshanensis	NA	Sinerpeton	Urodela	NA	NA	NA	NA	150.8	145.5	148.15	NA	NA	NA	NA	NA	55	Tithonian	no	temporal single	51.23162571	121.7577288	0	1	NA	NA	NA	NA	NA	NA
NA	Siren dunni	Sirenidae	Siren	Urodela	NA	NA	NA	NA	46.2	46.1	46.15	NA	NA	NA	NA	NA	71	Lutetian	yes	temporal single	48.17651901	-87.58018765	0	1	NA	NA	NA	NA	NA	NA
NA	Siren miotexana	Sirenidae	Siren	Urodela	NA	NA	NA	NA	13.1	13.1	13.1	NA	NA	NA	NA	NA	77	Middle Miocene	no	temporal single	33.79242301	-87.75114432	2.9	1	NA	NA	NA	NA	NA	NA
NA	Siren miotexana	Sirenidae	Siren	Urodela	NA	NA	NA	NA	13.8	13.8	13.8	NA	NA	NA	NA	NA	77	Middle Miocene	no	temporal single	33.76055499	-87.73514697	2.9	1	NA	NA	NA	NA	NA	NA
NA	Siren miotexana	Sirenidae	Siren	Urodela	NA	NA	NA	NA	16	16	16	NA	NA	NA	NA	NA	77	Middle Miocene	no	temporal single	32.72843708	-88.64191092	2.9	1	NA	NA	NA	NA	NA	NA
NA	Siren miotexana	Sirenidae	Siren	Urodela	NA	NA	NA	NA	15.5	15.5	15.5	NA	NA	NA	NA	NA	77	Middle Miocene	no	temporal single	32.72843708	-88.64191092	2.9	1	NA	NA	NA	NA	NA	NA
NA	Siren miotexana	Sirenidae	Siren	Urodela	NA	NA	NA	NA	13.5	13.5	13.5	NA	NA	NA	NA	NA	77	Middle Miocene	no	temporal single	33.78429527	-87.75097849	2.9	1	NA	NA	NA	NA	NA	NA
NA	Siren miotexana	Sirenidae	Siren	Urodela	NA	NA	NA	NA	15.5	15.5	15.5	NA	NA	NA	NA	NA	77	Middle Miocene	no	temporal single	32.78496966	-89.6695018	2.9	1	NA	NA	NA	NA	NA	NA
NA	Siren simpsoni	Sirenidae	Siren	Urodela	NA	NA	NA	NA	5	4	4.5	NA	NA	NA	NA	NA	79	Pliocene	no	temporal single	30.44919579	-80.56484239	0	1	NA	NA	NA	NA	NA	NA
NA	Triturus opalinus	Salamandridae	Triturus	Urodela	NA	fosfar_newdownload	NA	NA	28	27	27.5	NA	NA	NA	NA	NA	75	Chattian	yes	temporal single	45.66701607	16.90028124	1	1	NA	NA	NA	NA	NA	NA
1123246	Ulanurus fractus	Cryptobranchidae	Ulanurus	Urodela	142316	PaleoDB	46204	46204	58.7	55.8	57.25	white	NA	NA	NA	2	69	Selandian-Thanetian	yes	temporal single	40.73560328	95.94992479	0	1	not reported	NA	1	12		46204
NA	Wolterstorffiella wiggeri	Dicamptodontidae	Wolterstorffiella	Urodela	NA	fosfar_newdownload	NA	NA	58.7	57.3	58	NA	NA	NA	NA	NA	69	Selandian-Thanetian	yes	temporal single	41.79633018	17.59630514	1.4	1	NA	NA	NA	NA	NA	NA
NA	Zaissanurus beliajevae	Cryptobranchidae	Zaissanurus	Urodela	NA	NA	NA	NA	31.5	29	30.25	NA	NA	NA	NA	NA	73	Priabonian	no	longer	43.60245192	82.12534333	10.885	3	NA	NA	NA	NA	NA	NA
NA	Zaissanurus beliajevae	Cryptobranchidae	Zaissanurus	Urodela	NA	NA	NA	NA	28.4	23.03	25.715	NA	NA	NA	NA	NA	75	Chattian	no	longer	42.73484736	60.0479688	10.885	3	NA	NA	NA	NA	NA	NA
NA	Zaissanurus beliajevae	Cryptobranchidae	Zaissanurus	Urodela	NA	NA	NA	NA	31.5	29	30.25	NA	NA	NA	NA	NA	74	Rupelian	no	longer	43.90345178	81.17359672	10.885	3	NA	NA	NA	NA	NA	NA
NA	Zaissanurus beliajevae	Cryptobranchidae	Zaissanurus	Urodela	NA	NA	NA	NA	37	36.2	36.6	NA	NA	NA	NA	NA	73	Priabonian	no	longer	43.47910372	81.19581538	10.885	3	NA	NA	NA	NA	NA	NA
NA	Zaissanurus beliajevae	Cryptobranchidae	Zaissanurus	Urodela	NA	NA	NA	NA	31.5	29	30.25	NA	NA	NA	NA	NA	73	Priabonian	no	longer	44.23266626	80.89391273	10.885	3	NA	NA	NA	NA	NA	NA
NA	Zaissanurus beliajevae	Cryptobranchidae	Zaissanurus	Urodela	NA	NA	NA	NA	31.5	29	30.25	NA	NA	NA	NA	NA	73	Priabonian	no	longer	43.61604018	80.79756569	10.885	3	NA	NA	NA	NA	NA	NA
289588	Opisthotriton kayi	Batrachosauroididae	Opisthotriton	Urodela	14906	Fossilworks	7598	2953	63.3	61.7	62.5	NA	shale/mudstone	greenish contains localized beds and lenses of grey sandstone	125	NA	68	Danian	no	longer	56.35974339	-72.94554166	21.95	4	shale/mudstone	low	NA	125		7598
650675	Scapherpeton tectum	Scapherpetontidae	Scapherpeton	Urodela	14540	Fossilworks	2236	1419	70.2	70	70.1	NA	sandstone	at 611 meters sandy facies of fluvial origin major stream major stream	144	2	67	Maastrichtian	no	longer	53.3667174	-68.69976698	53	10	sandstone	medium 1	NA	144		2236
650676	Habrosaurus dilatus	Sirenidae	Habrosaurus	Urodela	14540	Fossilworks	2236	1419	70.2	70	70.1	NA	sandstone	at 611 meters sandy facies of fluvial origin major stream	144	1	67	Maastrichtian	no	longer	53.3667174	-68.69976698	12.9	3	sandstone	medium 1	NA	12		2236
289591	Habrosaurus dilatus	Sirenidae	Habrosaurus	Urodela	14906	Fossilworks	7598	2953	63.3	61.7	62.5	NA	shale/mudstone	greenish contains localized beds and lenses of grey sandstone	125	1	68	Danian	no	longer	56.35974339	-72.94554166	12.9	3	shale/mudstone	low	4	12		7598
