# Supplementary material for: Contradicting habitat type-extinction risk relationships between living and fossil amphibians
Source: R Soc Open Sci. 2017 May 10;4(5):170051. doi: 10.1098/rsos.170051 (PMC5451811; doi:10.1098/rsos.170051)
Supplement: R code and data files (Tietje and Rödel 2017) [file rsos170051supp4.tar › gridCellCount.R]

data <- data.frame(species=dat$species, myID=dat$myID, LATITUDE=dat$gp_lat, LONGITUDE=dat$gp_lng)

# get maximum range of the grid
range(data$LATITUDE); range(data$LONGITUDE)

# cut the area into the actual grid (150lng x 70lat cells), assign each occurrence to grid cell
data$LATgrid<-cut(data$LATITUDE,breaks=breaks_lat,include.lowest=T)
data$LONgrid<-cut(data$LONGITUDE,breaks=breaks_lng,include.lowest=T)

# Combine lat grid name and long grid name into one factor 
data$IDgrid<-with(data,interaction(LATgrid,LONgrid))

# shorter IDs and no empty levels
data$IDNgrid<-factor(data$IDgrid)
levels(data$IDNgrid)<-seq_along(levels(data$IDNgrid))
